# Supplementary material for: Statistical analysis of variability in TnSeq data across conditions using zero-inflated negative binomial regression
Source: BMC Bioinformatics. 2019 Nov 21;20:603. doi: 10.1186/s12859-019-3156-z (PMC6873424; doi:10.1186/s12859-019-3156-z)
Supplement: Supplementary file 3 — Additional file 3 Data from Mouse Infections, and ZINB Test Example (zip file) - Experimental data for the mouse experiment in Section 3.2 (.wig files with transposon insertion counts at TA sites), along with Instructions (README.docx) on how to do the ZINB analysis in TRANSIT (commands and output files). [file 12859_2019_3156_MOESM3_ESM.zip]

Archive with 19 entries (18 files):
- ZINB_test_data/
- ZINB_test_data/A1.wig
- ZINB_test_data/A2.wig
- ZINB_test_data/A3.wig
- ZINB_test_data/A4.wig
- ZINB_test_data/A5.wig
- ZINB_test_data/A6.wig
- ZINB_test_data/B1.wig
- ZINB_test_data/B2.wig
- ZINB_test_data/B3.wig
- ZINB_test_data/B4.wig
- ZINB_test_data/B5.wig
- ZINB_test_data/B6.wig
- ZINB_test_data/H37RvBD1.fna
- ZINB_test_data/H37RvBD1.prot_table
- ZINB_test_data/IV_combined_wig_TTR.txt
- ZINB_test_data/IV_samples_metadata.txt
- ZINB_test_data/README.docx
- ZINB_test_data/ZINB_IV.txt
