# Supplementary material for: Statistical analysis of variability in TnSeq data across conditions using zero-inflated negative binomial regression
Source: BMC Bioinformatics. 2019 Nov 21;20:603. doi: 10.1186/s12859-019-3156-z (PMC6873424; doi:10.1186/s12859-019-3156-z)
Supplement: Supplementary file 3 — Additional file 3 Data from Mouse Infections, and ZINB Test Example (zip file) - Experimental data for the mouse experiment in Section 3.2 (.wig files with transposon insertion counts at TA sites), along with Instructions (README.docx) on how to do the ZINB analysis in TRANSIT (commands and output files). [file 12859_2019_3156_MOESM3_ESM.zip › ZINB_test_data/A1.wig]

location	count
60	0
72	0
102	0
188	0
246	0
333	0
360	0
426	0
448	0
471	0
483	0
494	0
504	0
514	0
525	0
534	0
601	0
653	0
670	0
706	0
741	0
784	0
794	0
843	0
989	0
1092	0
1104	0
1267	0
1278	0
1345	0
1423	0
1522	0
1552	3
1635	1
1779	0
1782	0
1788	0
1847	9
1858	5
1921	0
2001	0
2012	0
2063	0
2104	0
2141	0
2232	0
2290	0
2315	0
2318	0
2333	0
2344	0
2363	0
2387	0
2404	0
2427	0
2479	0
2507	0
2537	0
2591	0
2648	0
2738	0
2774	0
2845	0
2920	0
3027	0
3056	0
3066	0
3070	0
3119	0
3131	0
3145	0
3222	0
3228	0
3277	0
3283	1
3329	2
3372	0
3379	0
3384	0
3396	0
3412	0
3425	0
3441	0
3467	2
3471	0
3513	0
3591	0
3682	0
3708	0
3728	0
3739	0
3770	0
3782	0
3796	0
3833	0
3925	0
3960	0
3967	0
3986	1
4011	1
4028	0
4094	1
4118	0
4121	0
4130	0
4158	0
4207	0
4217	0
4353	2
4664	0
4721	0
4789	0
4912	0
4961	0
4970	0
4989	0
4995	34
5066	43
5120	8
5128	3
5170	11
5230	0
5273	0
5287	0
5336	0
5364	0
5420	0
5439	0
5517	0
5547	0
5579	0
5586	0
5623	0
5631	0
5669	0
5687	0
5792	0
5977	0
5996	0
6055	0
6128	0
6230	0
6249	0
6286	0
6403	0
6490	0
6502	0
6526	0
6605	0
6612	0
6672	0
6729	0
6793	0
6809	0
6856	0
6944	0
6983	0
7067	0
7077	0
7093	0
7225	0
7265	2
7299	11
7383	0
7392	0
7470	0
7551	0
7578	0
7620	0
7686	0
7763	0
7767	0
7798	0
7865	0
7970	0
8031	0
8077	0
8099	0
8127	0
8219	0
8236	0
8288	0
8295	0
8338	0
8391	0
8394	0
8436	0
8486	0
8546	0
8786	0
8858	0
8874	0
8901	0
9030	0
9045	0
9100	0
9150	0
9165	0
9419	0
9465	0
9492	0
9503	0
9519	0
9526	0
9542	0
9564	0
9624	0
9776	73
9816	5
9850	0
9877	39
9894	0
9903	3
10023	2
10104	0
10277	0
10299	0
10414	0
10426	6
10583	0
10600	0
10608	0
10769	5
10826	62
10857	0
10876	0
10884	0
10892	0
10894	0
10907	0
10923	0
10953	0
11096	2
11119	0
11131	0
11176	0
11198	5
11207	20
11289	6
11301	0
11422	50
11444	0
11530	47
11556	51
11618	1
11659	0
11675	43
11679	221
11733	57
11739	52
11743	137
11749	0
11787	5
11848	0
12042	9
12054	4
12145	0
12250	30
12352	141
12466	26
12491	9
12512	0
12530	0
12621	19
12663	19
12750	8
12798	21
13025	196
13046	51
13079	16
13155	2
13168	5
13275	2
13309	30
13322	7
13325	114
13369	8
13459	0
13469	0
13486	1
13560	53
13567	13
13595	0
13608	1
13669	0
13686	0
13699	0
13772	0
13852	0
13903	0
14021	8
14059	30
14080	55
14088	12
14096	68
14177	12
14367	0
14421	0
14454	0
14621	46
14661	30
14665	125
14667	0
14677	5
14749	8
14758	37
14782	0
14813	33
14821	12
14872	8
14902	1
14938	0
14968	0
15023	0
15084	0
15114	0
15221	0
15245	0
15269	0
15304	0
15327	0
15366	0
15464	0
15515	0
15576	0
15591	0
15657	0
15773	0
15812	0
15927	0
16161	0
16184	0
16273	0
16433	0
16520	0
16535	0
16558	0
16683	0
16794	0
16851	0
16872	0
16926	0
17015	0
17176	0
17190	0
17205	0
17247	0
17313	0
17333	0
17439	0
17476	9
17483	0
17586	0
17862	0
17981	0
18010	0
18123	0
18140	0
18161	0
18215	0
18454	0
18488	0
18527	0
18666	0
18693	0
18725	0
18907	0
19038	0
19043	0
19081	0
19100	0
19107	0
19134	0
19138	0
19151	0
19179	0
19194	0
19226	0
19239	0
19259	0
19310	0
19453	0
19461	0
19582	1
19667	0
19693	0
19760	0
19771	0
19829	0
19838	0
19914	0
19935	0
19951	0
19963	0
19973	0
19984	0
20002	0
20037	0
20044	0
20092	0
20178	0
20211	0
20234	2
20266	1
20278	1
20345	2
20349	0
20376	0
20456	0
20497	8
20547	0
20650	0
20671	0
20680	0
20712	0
20756	0
20787	0
20859	4
20883	4
21041	0
21204	0
21210	0
21266	0
21359	1
21414	0
21477	0
21481	0
21548	0
21608	0
21777	0
22070	0
22092	0
22118	0
22144	0
22187	0
22195	0
22199	4
22202	0
22279	0
22314	0
22338	0
22454	0
22460	0
22578	0
22590	0
22625	0
22817	0
22836	0
22887	0
22932	0
23083	0
23099	0
23125	0
23153	0
23205	0
23330	0
23361	0
23381	0
23394	0
23413	0
23442	1
23512	0
23550	0
23582	0
23640	0
23663	0
23681	0
23723	3
23807	7
23856	0
23933	0
23947	0
24102	0
24136	0
24159	0
24174	0
24183	0
24207	0
24231	0
24237	0
24261	0
24282	0
24309	0
24318	0
24336	0
24351	0
24372	0
24384	0
24402	0
24447	0
24483	0
24492	0
24501	0
24534	0
24552	0
24564	0
24579	0
24621	0
24633	0
24657	0
24678	0
24696	0
24714	0
24732	0
24750	0
24768	0
24801	0
24819	0
24840	0
24909	0
24921	0
24924	0
24960	0
24986	0
25069	2
25099	0
25143	0
25168	1
25170	4
25252	5
25260	7
25438	32
25505	6
25528	0
25613	4
25616	122
25624	26
25730	130
25796	1
25832	0
25844	26
25906	0
25914	96
25960	16
25967	8
26040	26
26067	2
26141	73
26175	2
26183	13
26193	13
26197	38
26261	0
26280	2
26290	0
26300	23
26377	38
26417	0
26622	18
26742	1
26780	6
26831	5
26838	1
26860	14
26873	5
26932	82
27213	25
27245	44
27252	3
27299	48
27354	7
27367	1
27399	1
27410	245
27470	0
27482	0
27484	0
27518	0
27526	0
27528	0
27530	0
27534	0
27558	1
27566	0
27569	0
27578	5
27683	0
27703	0
27784	0
27906	0
27925	0
27994	0
28003	0
28005	0
28145	0
28208	0
28232	0
28263	0
28368	18
28455	9
28512	20
28661	0
28670	4
28679	0
28687	0
28705	56
28803	0
28914	4
28974	17
29010	172
29205	16
29270	21
29354	30
29403	3
29457	3
29516	0
29567	52
29587	5
29605	4
29620	1
29659	7
29667	106
29671	21
29776	36
29892	2
29920	9
29923	18
30009	0
30119	0
30195	0
30271	54
30449	18
30479	6
30679	0
30911	0
30968	5
31004	4
31066	30
31075	44
31149	64
31153	81
31223	2
31261	0
31323	0
31381	8
31410	0
31589	38
31597	32
31684	2
31701	1
31810	1
31825	43
31967	0
31978	1
32045	14
32051	0
32134	20
32163	2
32197	0
32253	22
32403	4
32434	120
32493	11
32518	0
32673	11
32755	2
32777	102
32886	18
32910	10
32995	0
33023	3
33045	5
33058	131
33113	25
33152	0
33217	87
33355	11
33359	12
33449	0
33490	0
33533	0
33560	0
33650	0
33797	9
33805	0
33857	3
33861	39
33863	5
33901	0
33907	26
33927	5
33933	0
33942	0
34010	0
34028	0
34158	0
34163	0
34182	2
34207	0
34241	0
34313	0
34364	7
34367	17
34401	6
34418	37
34420	2
34504	11
34590	19
34679	274
34688	40
34743	1
34849	0
34874	18
34893	0
34937	0
34999	3
35021	0
35075	0
35079	2
35117	0
35119	0
35135	0
35160	0
35182	0
35203	0
35206	0
35213	0
35250	0
35261	6
35293	1
35304	0
35326	0
35343	0
35353	0
35388	0
35409	0
35422	0
35453	0
35480	1
35489	0
35570	55
35630	0
35703	68
35750	0
35781	7
35873	7
35910	16
36029	19
36191	30
36326	34
36356	15
36368	5
36428	1
36455	165
36515	41
36519	20
36606	0
36677	13
36734	10
36802	6
37093	26
37125	12
37184	15
37214	42
37224	6
37353	11
37361	40
37404	1
37512	0
37626	15
37666	12
37674	0
37752	1
37775	30
37784	84
37829	2
37944	40
37977	15
38003	35
38047	5
38065	11
38096	44
38133	20
38249	14
38363	4
38444	103
38517	73
38588	16
38846	36
38902	0
39125	0
39290	27
39312	25
39343	59
39845	28
39873	14
39878	2
39937	3
39941	16
39967	68
40011	9
40025	260
40141	63
40156	21
40200	0
40238	34
40326	7
40392	11
40474	99
40496	21
40543	2
40585	0
40849	8
40876	0
40930	9
40961	3
41179	33
41242	2
41248	17
41374	57
41427	32
41496	13
41593	1
41632	3
41718	7
41727	0
41910	42
41915	24
41986	1
42060	0
42083	0
42208	89
42276	83
42362	17
42434	0
42473	0
42493	0
42644	24
42713	31
42806	1
42852	15
42854	21
42881	14
43245	2
43421	7
43515	1
43547	94
43549	225
43634	0
43640	0
43642	0
43660	0
43698	0
43796	0
43838	0
43856	0
43865	0
43885	0
43902	0
43937	0
43944	0
43966	0
44069	0
44094	0
44100	0
44102	0
44145	0
44249	0
44261	1
44298	0
44302	0
44408	0
44600	0
44684	0
44720	0
44798	0
44849	0
44864	0
44869	0
44937	0
44952	0
44968	0
44984	0
44986	0
45017	0
45140	0
45167	0
45239	0
45315	0
45353	0
45401	0
45413	0
45464	0
45524	0
45563	0
45590	0
45623	0
45647	0
45649	0
45659	0
45665	0
45686	0
45731	0
45784	0
45804	0
45830	1
45841	0
45854	0
45920	0
46009	0
46014	0
46072	0
46087	0
46100	0
46164	0
46192	0
46271	0
46295	0
46320	0
46432	0
46469	14
46503	1
46515	5
46525	0
46532	0
46568	0
46576	0
46779	1
46959	0
47084	0
47097	8
47119	28
47220	0
47224	0
47301	0
47316	0
47363	0
47367	16
47391	6
47459	4
47577	23
47610	38
47682	0
47706	1
47907	34
48038	11
48079	0
48087	33
48104	36
48108	52
48203	0
48282	42
48388	0
48446	58
48450	23
48466	5
48481	3
48489	10
48514	98
48648	0
48654	18
48663	29
48691	0
48730	5
48765	0
48782	17
48870	0
48895	2
48954	10
48983	11
48991	0
49038	4
49290	61
49388	26
49553	0
49616	19
49656	45
49750	29
49934	49
49951	0
49973	0
50022	0
50097	0
50214	0
50265	0
50552	0
50641	0
50655	0
50691	0
50778	0
50781	0
50803	0
50955	0
50987	0
51012	0
51015	0
51018	0
51104	0
51125	0
51138	0
51146	3
51186	0
51297	0
51453	80
51519	25
51609	0
51611	72
51621	1
51675	0
51745	0
51765	0
51793	37
51804	0
51806	3
51838	0
51880	8
51892	1
51899	0
51907	181
51967	16
52123	20
52127	75
52129	35
52180	64
52189	11
52204	0
52366	12
52524	13
52541	95
52659	27
52706	78
52709	33
52746	0
52774	1
52797	23
52829	12
52837	3
52844	1
52873	21
52918	1
53033	0
53114	9
53152	17
53187	0
53242	10
53488	3
53634	0
53648	0
53702	0
53740	0
53809	0
53888	3
53977	0
53987	18
54091	2
54113	1
54128	0
54146	0
54173	11
54300	0
54560	0
54635	11
54638	9
54703	0
54752	0
54759	1
54869	0
54872	0
55025	0
55058	0
55081	1
55085	2
55104	0
55191	0
55232	0
55251	0
55288	1
55337	0
55354	0
55398	0
55421	4
55523	0
55557	9
55609	4
55639	9
55764	0
55793	9
55832	0
55992	0
56005	0
56008	5
56020	0
56028	0
56041	5
56054	0
56077	1
56128	13
56152	0
56154	2
56161	1
56182	52
56188	15
56204	0
56215	9
56225	0
56351	0
56399	4
56518	0
56536	1
56713	7
56819	1
56839	0
57040	14
57043	49
57047	78
57049	1
57154	5
57180	0
57275	0
57389	1
57507	3
57612	21
57699	7
57731	55
57875	9
57928	0
57953	43
57982	0
58046	14
58102	9
58188	0
58198	0
58244	0
58281	0
58336	0
58366	0
58457	0
58477	0
58519	7
58523	17
58700	0
58756	0
58819	0
58831	0
58916	0
59110	0
59172	0
59212	0
59239	0
59355	0
59371	0
59402	13
59478	2
59486	0
59581	5
59590	3
59638	0
59744	1
59836	1
59862	70
59983	15
60024	3
60068	0
60123	4
60132	4
60149	0
60159	1
60208	0
60233	0
60253	25
60270	3
60287	1
60331	10
60342	0
60354	0
60412	0
60450	0
60535	0
60547	0
60564	0
60588	0
60609	0
60696	0
60744	0
60747	0
60790	0
60816	0
60822	0
60882	0
61001	0
61307	0
61401	0
61431	0
61547	0
61553	0
61625	0
61814	0
61885	0
61986	0
62045	0
62067	0
62113	0
62158	0
62164	0
62194	0
62206	0
62307	0
62310	0
62324	0
62569	0
62730	0
62791	0
62825	0
62971	0
63191	51
63209	8
63238	2
63374	127
63376	101
63428	20
63464	22
63491	89
63498	15
63518	0
63573	22
63623	23
63753	3
63755	6
63785	2
63797	3
63799	10
63822	0
63860	5
63881	48
63884	88
63887	9
63905	13
63915	0
64020	0
64041	0
64070	0
64176	0
64178	0
64303	0
64344	0
64417	0
64437	0
64515	0
64549	0
64569	0
64578	0
64600	0
64685	0
64688	0
64705	0
64713	0
64797	0
64820	0
64911	0
64952	24
64983	4
65106	33
65122	0
65166	146
65223	47
65312	5
65320	0
65431	32
65497	27
65546	41
65548	4
65663	7
65689	22
65712	21
65755	0
65837	12
65930	1
65984	10
66032	28
66058	0
66062	64
66095	4
66230	0
66272	16
66361	0
66383	3
66407	2
66446	0
66508	16
66575	13
66649	0
66656	23
66689	0
66761	0
66784	0
67006	0
67068	6
67124	3
67133	1
67135	0
67153	0
67244	35
67287	5
67296	40
67313	4
67361	14
67895	10
67913	8
67952	11
68147	44
68182	31
68219	1
68234	16
68243	8
68253	29
68273	2
68307	11
68318	39
68357	26
68374	87
68377	67
68384	1
68404	0
68441	0
68574	0
68591	1
68605	0
68723	0
68730	0
68734	5
68789	6
68858	0
68869	0
68891	18
69041	11
69082	0
69118	0
69167	0
69187	58
69278	16
69298	2
69313	0
69336	37
69364	18
69372	0
69419	1
69441	0
69586	21
69588	35
69622	0
69649	1
69654	41
69658	0
69672	0
69741	14
69789	23
69803	3
69820	0
69847	57
69925	0
69996	1
70018	0
70025	1
70027	67
70096	0
70099	0
70132	0
70174	2
70195	28
70201	36
70203	1
70387	0
70432	2
70450	10
70456	1
70531	59
70539	0
70567	28
70580	0
70696	0
70725	0
70741	13
70818	0
70840	7
70906	3
70930	1
70960	0
70985	0
71095	0
71140	12
71155	20
71263	3
71297	23
71396	0
71516	0
71554	0
71568	2
71585	20
71591	0
71634	6
71676	110
71678	62
71831	4
71919	38
72028	3
72046	0
72073	34
72086	0
72106	0
72118	0
72252	0
72330	0
72353	0
72356	0
72385	0
72503	0
72515	0
72609	0
72633	0
72651	0
72767	0
72823	0
72854	0
72920	0
72986	0
73028	0
73244	0
73346	0
73412	0
73491	0
73546	0
73601	0
73679	0
73796	0
73958	0
73984	0
74042	0
74092	0
74126	0
74174	0
74189	0
74221	0
74278	0
74310	0
74317	0
74339	0
74371	0
74444	0
74480	0
74559	0
74569	1
74575	0
74693	1
74719	0
74746	0
74758	0
74905	1
75044	0
75046	1
75100	0
75125	0
75139	0
75153	0
75186	78
75200	0
75239	0
75241	0
75250	0
75272	21
75283	9
75497	10
75610	66
75612	5
75805	0
75823	4
75859	6
75878	1
75980	1
76066	3
76094	15
76102	0
76195	15
76295	28
76712	0
76724	0
76886	7
77002	0
77052	0
77105	5
77189	0
77286	0
77382	48
77419	0
77527	16
77638	0
77647	0
77835	0
77922	1
77952	7
78290	5
78361	5
78439	10
78460	1
78475	3
78564	1
78625	10
78659	0
78700	2
78703	0
78718	0
78730	18
78781	42
78918	0
79149	28
79253	4
79322	85
79362	4
79395	37
79424	4
79471	0
79482	0
79721	11
79784	81
79822	27
79891	15
79914	35
80112	0
80140	0
80146	0
80225	7
80349	25
80382	0
80423	5
80518	65
80548	0
80609	21
80784	28
80829	10
81162	3
81176	2
81193	8
81213	134
81217	68
81242	8
81371	28
81393	7
81442	2
81459	39
81549	0
81563	46
81573	0
81607	1
81668	5
81709	14
81712	70
81724	9
81732	3
81893	37
81916	3
81924	7
82001	9
82035	17
82358	11
82414	23
82501	1
82514	20
82582	1
82584	9
82663	26
82683	4
82762	10
82804	0
82823	3
82909	9
82993	8
83111	23
83138	0
83236	0
83323	5
83354	6
83400	16
83406	1
83563	16
83582	4
83735	78
83843	0
83937	2
83943	7
83963	19
83978	4
83989	44
84062	6
84078	95
84170	0
84230	12
84310	0
84350	23
84431	35
84490	20
84505	5
84517	0
84540	75
84556	0
84614	2
84739	0
84808	0
84830	23
84869	60
84915	1
84927	2
84949	34
84953	26
85007	21
85110	2
85132	2
85163	11
85175	27
85220	37
85273	9
85297	6
85572	15
85634	23
85717	9
85870	0
85912	0
85973	2
85983	0
86100	9
86132	1
86269	24
86277	21
86356	11
86375	6
86426	53
86433	2
86445	26
86483	0
86489	0
86506	0
86511	0
86524	0
86610	0
86618	5
86678	0
86695	0
86706	6
86832	3
86921	3
87121	0
87128	25
87273	4
87285	1
87306	4
87340	4
87430	13
87583	1
87602	10
87612	11
87628	5
87771	14
87872	12
87952	11
88012	3
88073	2
88229	42
88277	2
88296	0
88424	5
88436	1
88451	3
88601	2
88628	6
88662	0
88678	58
88729	0
88775	111
88951	13
88960	1
89268	31
89367	10
89380	53
89468	6
89475	0
89513	0
89520	0
89546	5
89590	19
89744	57
89794	22
89814	0
89882	25
89914	22
89979	0
89991	0
90012	0
90098	4
90237	7
90287	30
90318	19
90494	9
90584	0
90604	100
90616	6
90808	11
90932	57
90936	18
91069	62
91162	5
91213	0
91278	0
91288	3
91350	4
91934	0
92032	13
92131	52
92133	3
92152	8
92191	8
92193	65
92266	0
92275	11
92291	0
92331	38
92335	18
92390	1
92404	1
92635	2
92813	15
92854	12
92970	1
93196	0
93291	1
93431	0
93600	0
93770	7
94212	8
94241	1
94253	0
94266	1
94342	0
94425	4
94469	0
94482	4
94535	0
94561	13
94608	0
94773	13
94869	1
95039	0
95407	3
95442	0
95460	0
95546	0
95564	0
95591	0
95608	0
95633	0
95681	0
95724	0
95794	0
95837	0
96140	9
96185	0
96264	0
96316	0
96389	10
96455	36
96510	7
96563	0
96639	16
96644	0
96652	1
96685	0
96715	0
96869	0
96887	0
96909	0
96917	0
96933	1
96971	0
96977	16
97068	14
97099	0
97270	0
97282	0
97327	0
97332	0
97396	0
97467	2
97506	0
97578	7
97589	0
97620	0
97665	8
97685	0
97704	1
97715	0
97785	2
97820	0
97885	3
97890	14
98089	0
98149	13
98257	15
98294	9
98310	103
98327	14
98346	87
98376	4
98393	26
98434	0
98465	155
98549	8
98610	52
98689	0
98706	8
98748	0
98815	2
98833	0
98960	41
99020	10
99134	18
99148	1
99185	5
99319	11
99340	1
99441	0
99543	1
99606	1
99635	0
99729	17
99788	6
99845	14
99937	52
100017	5
100065	0
100173	63
100176	30
100203	7
100253	0
100307	0
100456	0
100502	12
100514	53
100626	4
100802	10
100884	0
100980	41
101079	35
101092	2
101120	3
101163	10
101191	46
101195	0
101243	4
101316	45
101328	0
101406	16
101640	29
101683	1
101694	2
101712	11
101847	5
101861	6
102090	0
102132	0
102228	1
102382	0
102453	21
102528	29
102609	7
102680	5
102806	0
102813	0
102886	0
103038	2
103049	0
103103	0
103211	0
103402	1
103531	22
103627	8
103806	3
103954	25
104031	4
104047	32
104089	20
104110	15
104154	17
104421	13
104461	2
104469	15
104488	41
104559	6
104584	3
104608	10
104803	16
104949	0
105086	0
105093	0
105109	0
105143	0
105174	3
105185	20
105195	4
105205	0
105246	0
105256	16
105285	12
105316	12
105326	37
105328	68
105413	68
105423	8
105504	5
105525	8
105583	0
105600	4
105729	10
105771	12
105805	5
105860	0
105868	0
105874	24
105905	0
105930	0
105936	0
105979	0
106014	1
106029	1
106035	14
106038	3
106047	0
106102	0
106151	2
106320	68
106352	28
106364	1
106480	5
106488	2
106532	0
106598	0
106664	167
106685	4
106739	28
106802	4
106804	27
106826	0
106833	0
106855	0
106903	0
106923	6
106926	4
106938	24
107021	0
107028	8
107030	18
107036	1
107103	39
107223	0
107242	14
107275	2
107285	10
107325	89
107433	0
107449	31
107453	77
107463	5
107550	0
107589	5
107693	0
107714	0
107732	48
107762	0
107792	7
107794	1
107855	43
107924	5
107944	19
108056	1
108126	0
108146	0
108176	0
108194	0
108269	0
108282	0
108341	0
108353	13
108390	0
108562	0
108583	3
108593	0
108689	0
108715	0
108804	0
108847	21
108851	31
108896	0
108949	8
108973	1
109021	0
109029	0
109067	0
109076	0
109101	0
109194	0
109212	5
109223	0
109241	0
[truncated: 72,603 more rows]
