# Supplementary material for: Statistical analysis of variability in TnSeq data across conditions using zero-inflated negative binomial regression
Source: BMC Bioinformatics. 2019 Nov 21;20:603. doi: 10.1186/s12859-019-3156-z (PMC6873424; doi:10.1186/s12859-019-3156-z)
Supplement: Supplementary file 3 — Additional file 3 Data from Mouse Infections, and ZINB Test Example (zip file) - Experimental data for the mouse experiment in Section 3.2 (.wig files with transposon insertion counts at TA sites), along with Instructions (README.docx) on how to do the ZINB analysis in TRANSIT (commands and output files). [file 12859_2019_3156_MOESM3_ESM.zip › ZINB_test_data/A2.wig]

location	count
60	0
72	0
102	0
188	0
246	0
333	0
360	0
426	0
448	0
471	0
483	0
494	0
504	0
514	0
525	0
534	0
601	0
653	0
670	0
706	0
741	0
784	0
794	0
843	0
989	0
1092	0
1104	0
1267	0
1278	0
1345	0
1423	0
1522	0
1552	2
1635	0
1779	0
1782	0
1788	0
1847	0
1858	1
1921	0
2001	0
2012	0
2063	0
2104	0
2141	0
2232	0
2290	0
2315	0
2318	0
2333	0
2344	0
2363	0
2387	0
2404	0
2427	0
2479	0
2507	0
2537	0
2591	0
2648	0
2738	0
2774	0
2845	0
2920	0
3027	0
3056	0
3066	0
3070	0
3119	0
3131	0
3145	0
3222	0
3228	0
3277	0
3283	0
3329	1
3372	0
3379	0
3384	0
3396	0
3412	0
3425	0
3441	0
3467	0
3471	0
3513	0
3591	0
3682	0
3708	1
3728	0
3739	0
3770	1
3782	0
3796	0
3833	0
3925	3
3960	0
3967	0
3986	0
4011	0
4028	0
4094	1
4118	1
4121	0
4130	0
4158	0
4207	0
4217	0
4353	0
4664	0
4721	0
4789	0
4912	0
4961	0
4970	0
4989	0
4995	23
5066	26
5120	26
5128	6
5170	38
5230	0
5273	0
5287	0
5336	0
5364	0
5420	0
5439	0
5517	0
5547	0
5579	0
5586	0
5623	0
5631	0
5669	0
5687	0
5792	0
5977	0
5996	0
6055	0
6128	0
6230	0
6249	0
6286	0
6403	0
6490	0
6502	0
6526	0
6605	0
6612	0
6672	0
6729	0
6793	0
6809	0
6856	0
6944	0
6983	0
7067	0
7077	0
7093	0
7225	0
7265	1
7299	6
7383	0
7392	0
7470	0
7551	0
7578	0
7620	0
7686	0
7763	0
7767	0
7798	0
7865	0
7970	0
8031	0
8077	0
8099	0
8127	0
8219	0
8236	0
8288	0
8295	0
8338	0
8391	0
8394	0
8436	0
8486	0
8546	0
8786	0
8858	0
8874	0
8901	0
9030	0
9045	0
9100	1
9150	0
9165	0
9419	0
9465	0
9492	0
9503	0
9519	0
9526	0
9542	0
9564	0
9624	0
9776	28
9816	11
9850	0
9877	38
9894	4
9903	29
10023	0
10104	0
10277	3
10299	7
10414	0
10426	30
10583	8
10600	2
10608	1
10769	2
10826	106
10857	0
10876	0
10884	0
10892	0
10894	0
10907	0
10923	0
10953	0
11096	4
11119	0
11131	0
11176	0
11198	11
11207	24
11289	31
11301	0
11422	101
11444	0
11530	81
11556	68
11618	1
11659	0
11675	94
11679	133
11733	56
11739	59
11743	173
11749	0
11787	15
11848	0
12042	24
12054	11
12145	0
12250	44
12352	123
12466	42
12491	20
12512	0
12530	11
12621	23
12663	30
12750	15
12798	7
13025	262
13046	58
13079	10
13155	3
13168	7
13275	0
13309	15
13322	22
13325	147
13369	10
13459	0
13469	0
13486	1
13560	90
13567	10
13595	0
13608	0
13669	0
13686	0
13699	0
13772	0
13852	0
13903	0
14021	23
14059	24
14080	92
14088	13
14096	110
14177	12
14367	1
14421	0
14454	0
14621	39
14661	39
14665	70
14667	0
14677	2
14749	10
14758	46
14782	0
14813	14
14821	22
14872	7
14902	0
14938	0
14968	0
15023	0
15084	0
15114	0
15221	0
15245	0
15269	0
15304	0
15327	0
15366	0
15464	0
15515	0
15576	0
15591	0
15657	0
15773	0
15812	0
15927	0
16161	0
16184	0
16273	0
16433	0
16520	0
16535	0
16558	0
16683	0
16794	0
16851	0
16872	0
16926	0
17015	0
17176	0
17190	0
17205	0
17247	0
17313	0
17333	0
17439	0
17476	8
17483	0
17586	0
17862	0
17981	0
18010	0
18123	0
18140	0
18161	0
18215	0
18454	0
18488	0
18527	0
18666	0
18693	0
18725	0
18907	0
19038	0
19043	0
19081	0
19100	0
19107	0
19134	0
19138	0
19151	0
19179	0
19194	0
19226	0
19239	0
19259	0
19310	0
19453	2
19461	0
19582	0
19667	0
19693	0
19760	1
19771	0
19829	0
19838	0
19914	0
19935	0
19951	0
19963	5
19973	0
19984	0
20002	0
20037	0
20044	0
20092	0
20178	0
20211	0
20234	22
20266	0
20278	8
20345	6
20349	0
20376	0
20456	0
20497	13
20547	8
20650	0
20671	2
20680	2
20712	0
20756	0
20787	0
20859	6
20883	7
21041	0
21204	0
21210	0
21266	0
21359	0
21414	0
21477	0
21481	2
21548	0
21608	1
21777	0
22070	7
22092	0
22118	1
22144	9
22187	0
22195	1
22199	1
22202	0
22279	0
22314	0
22338	0
22454	0
22460	0
22578	0
22590	0
22625	0
22817	0
22836	0
22887	0
22932	0
23083	0
23099	0
23125	0
23153	0
23205	0
23330	0
23361	0
23381	4
23394	2
23413	6
23442	0
23512	0
23550	0
23582	0
23640	0
23663	0
23681	0
23723	2
23807	19
23856	0
23933	0
23947	0
24102	0
24136	0
24159	0
24174	0
24183	0
24207	0
24231	0
24237	0
24261	0
24282	0
24309	0
24318	0
24336	0
24351	0
24372	0
24384	0
24402	0
24447	0
24483	0
24492	0
24501	0
24534	0
24552	0
24564	0
24579	0
24621	0
24633	0
24657	0
24678	0
24696	0
24714	0
24732	0
24750	0
24768	0
24801	0
24819	0
24840	0
24909	0
24921	0
24924	0
24960	0
24986	0
25069	1
25099	0
25143	6
25168	6
25170	5
25252	0
25260	11
25438	52
25505	4
25528	0
25613	24
25616	187
25624	78
25730	89
25796	0
25832	0
25844	11
25906	0
25914	135
25960	21
25967	11
26040	44
26067	3
26141	134
26175	5
26183	90
26193	68
26197	36
26261	5
26280	6
26290	0
26300	13
26377	47
26417	0
26622	4
26742	3
26780	10
26831	16
26838	1
26860	35
26873	3
26932	85
27213	63
27245	47
27252	20
27299	66
27354	22
27367	0
27399	5
27410	209
27470	0
27482	0
27484	0
27518	0
27526	0
27528	0
27530	0
27534	0
27558	0
27566	0
27569	0
27578	4
27683	0
27703	0
27784	0
27906	0
27925	0
27994	0
28003	0
28005	0
28145	0
28208	0
28232	0
28263	0
28368	27
28455	21
28512	7
28661	0
28670	2
28679	1
28687	0
28705	83
28803	0
28914	12
28974	10
29010	65
29205	20
29270	59
29354	45
29403	3
29457	9
29516	2
29567	16
29587	5
29605	3
29620	5
29659	18
29667	211
29671	58
29776	40
29892	0
29920	34
29923	40
30009	0
30119	0
30195	6
30271	57
30449	18
30479	17
30679	13
30911	0
30968	15
31004	2
31066	63
31075	59
31149	118
31153	140
31223	11
31261	0
31323	1
31381	38
31410	0
31589	59
31597	55
31684	0
31701	0
31810	0
31825	72
31967	0
31978	0
32045	17
32051	0
32134	34
32163	14
32197	1
32253	26
32403	0
32434	123
32493	29
32518	0
32673	6
32755	3
32777	122
32886	29
32910	9
32995	0
33023	9
33045	3
33058	141
33113	49
33152	4
33217	115
33355	1
33359	33
33449	0
33490	6
33533	0
33560	0
33650	0
33797	11
33805	0
33857	11
33861	91
33863	9
33901	0
33907	1
33927	1
33933	0
33942	0
34010	0
34028	0
34158	0
34163	0
34182	3
34207	0
34241	0
34313	0
34364	11
34367	37
34401	6
34418	48
34420	4
34504	37
34590	16
34679	218
34688	13
34743	5
34849	0
34874	61
34893	0
34937	0
34999	4
35021	0
35075	1
35079	10
35117	0
35119	0
35135	0
35160	0
35182	0
35203	0
35206	0
35213	0
35250	3
35261	20
35293	0
35304	0
35326	0
35343	0
35353	0
35388	0
35409	0
35422	0
35453	0
35480	0
35489	0
35570	57
35630	0
35703	47
35750	0
35781	14
35873	11
35910	27
36029	19
36191	48
36326	53
36356	29
36368	9
36428	2
36455	296
36515	48
36519	49
36606	0
36677	39
36734	7
36802	32
37093	49
37125	11
37184	0
37214	50
37224	7
37353	61
37361	55
37404	1
37512	0
37626	65
37666	26
37674	0
37752	15
37775	32
37784	115
37829	3
37944	35
37977	4
38003	79
38047	3
38065	47
38096	16
38133	46
38249	14
38363	8
38444	154
38517	144
38588	18
38846	41
38902	0
39125	3
39290	57
39312	10
39343	147
39845	86
39873	14
39878	0
39937	7
39941	23
39967	39
40011	14
40025	310
40141	84
40156	22
40200	1
40238	47
40326	1
40392	5
40474	114
40496	29
40543	8
40585	0
40849	17
40876	0
40930	8
40961	11
41179	18
41242	11
41248	41
41374	96
41427	23
41496	25
41593	7
41632	6
41718	16
41727	0
41910	33
41915	41
41986	1
42060	1
42083	0
42208	110
42276	82
42362	63
42434	6
42473	0
42493	10
42644	13
42713	7
42806	2
42852	9
42854	9
42881	10
43245	3
43421	8
43515	1
43547	139
43549	139
43634	0
43640	0
43642	0
43660	0
43698	0
43796	0
43838	0
43856	0
43865	0
43885	0
43902	0
43937	0
43944	0
43966	0
44069	0
44094	0
44100	0
44102	0
44145	0
44249	0
44261	0
44298	0
44302	0
44408	0
44600	0
44684	0
44720	0
44798	0
44849	0
44864	0
44869	0
44937	0
44952	0
44968	0
44984	0
44986	0
45017	0
45140	0
45167	0
45239	0
45315	0
45353	0
45401	0
45413	0
45464	0
45524	0
45563	0
45590	0
45623	0
45647	0
45649	0
45659	0
45665	0
45686	0
45731	0
45784	0
45804	0
45830	0
45841	0
45854	0
45920	0
46009	0
46014	0
46072	0
46087	0
46100	0
46164	0
46192	0
46271	1
46295	0
46320	0
46432	0
46469	27
46503	1
46515	13
46525	3
46532	0
46568	0
46576	0
46779	3
46959	6
47084	0
47097	1
47119	9
47220	0
47224	0
47301	0
47316	0
47363	5
47367	1
47391	18
47459	9
47577	22
47610	23
47682	0
47706	1
47907	51
48038	11
48079	0
48087	36
48104	41
48108	73
48203	0
48282	17
48388	5
48446	52
48450	13
48466	16
48481	6
48489	4
48514	144
48648	0
48654	38
48663	38
48691	0
48730	5
48765	0
48782	7
48870	0
48895	9
48954	29
48983	41
48991	0
49038	5
49290	98
49388	35
49553	0
49616	35
49656	44
49750	24
49934	47
49951	0
49973	1
50022	0
50097	0
50214	0
50265	0
50552	0
50641	0
50655	0
50691	0
50778	0
50781	0
50803	0
50955	0
50987	0
51012	0
51015	0
51018	0
51104	0
51125	0
51138	0
51146	11
51186	0
51297	0
51453	99
51519	20
51609	1
51611	71
51621	1
51675	0
51745	0
51765	0
51793	3
51804	0
51806	13
51838	0
51880	21
51892	4
51899	0
51907	321
51967	37
52123	31
52127	124
52129	103
52180	108
52189	31
52204	0
52366	26
52524	27
52541	112
52659	17
52706	119
52709	45
52746	0
52774	0
52797	51
52829	22
52837	6
52844	0
52873	34
52918	0
53033	1
53114	10
53152	9
53187	0
53242	23
53488	2
53634	0
53648	7
53702	0
53740	0
53809	0
53888	3
53977	0
53987	14
54091	0
54113	4
54128	0
54146	0
54173	8
54300	0
54560	2
54635	2
54638	6
54703	3
54752	0
54759	11
54869	9
54872	0
55025	0
55058	0
55081	0
55085	4
55104	0
55191	0
55232	1
55251	5
55288	4
55337	1
55354	0
55398	0
55421	8
55523	2
55557	25
55609	6
55639	16
55764	0
55793	14
55832	0
55992	0
56005	2
56008	11
56020	0
56028	0
56041	16
56054	1
56077	1
56128	53
56152	4
56154	1
56161	0
56182	52
56188	3
56204	0
56215	20
56225	0
56351	0
56399	5
56518	0
56536	0
56713	0
56819	0
56839	3
57040	39
57043	77
57047	118
57049	13
57154	11
57180	0
57275	1
57389	0
57507	14
57612	19
57699	21
57731	28
57875	25
57928	0
57953	44
57982	0
58046	37
58102	2
58188	0
58198	0
58244	0
58281	0
58336	0
58366	0
58457	0
58477	0
58519	7
58523	12
58700	0
58756	0
58819	0
58831	0
58916	0
59110	0
59172	0
59212	0
59239	0
59355	0
59371	0
59402	31
59478	4
59486	1
59581	11
59590	5
59638	0
59744	0
59836	5
59862	29
59983	47
60024	0
60068	0
60123	3
60132	4
60149	0
60159	0
60208	4
60233	0
60253	45
60270	9
60287	0
60331	27
60342	1
60354	0
60412	0
60450	0
60535	0
60547	0
60564	0
60588	0
60609	0
60696	0
60744	0
60747	0
60790	0
60816	0
60822	0
60882	0
61001	0
61307	0
61401	0
61431	0
61547	0
61553	0
61625	0
61814	0
61885	0
61986	0
62045	0
62067	0
62113	0
62158	0
62164	0
62194	0
62206	0
62307	0
62310	0
62324	0
62569	0
62730	0
62791	0
62825	0
62971	0
63191	53
63209	22
63238	6
63374	160
63376	109
63428	8
63464	63
63491	121
63498	36
63518	0
63573	28
63623	27
63753	0
63755	7
63785	0
63797	25
63799	20
63822	0
63860	28
63881	75
63884	72
63887	10
63905	11
63915	0
64020	0
64041	0
64070	0
64176	0
64178	0
64303	0
64344	0
64417	0
64437	0
64515	0
64549	0
64569	0
64578	0
64600	0
64685	0
64688	0
64705	0
64713	0
64797	0
64820	0
64911	0
64952	19
64983	18
65106	65
65122	0
65166	10
65223	28
65312	20
65320	3
65431	38
65497	9
65546	61
65548	24
65663	6
65689	63
65712	29
65755	0
65837	25
65930	0
65984	19
66032	36
66058	2
66062	72
66095	2
66230	2
66272	44
66361	0
66383	2
66407	3
66446	0
66508	12
66575	44
66649	0
66656	32
66689	0
66761	0
66784	5
67006	0
67068	6
67124	6
67133	0
67135	0
67153	0
67244	15
67287	4
67296	39
67313	8
67361	29
67895	21
67913	11
67952	17
68147	79
68182	45
68219	7
68234	15
68243	23
68253	15
68273	6
68307	18
68318	36
68357	38
68374	159
68377	96
68384	8
68404	0
68441	0
68574	0
68591	11
68605	21
68723	0
68730	0
68734	9
68789	32
68858	0
68869	0
68891	22
69041	8
69082	0
69118	0
69167	0
69187	38
69278	17
69298	0
69313	1
69336	100
69364	41
69372	0
69419	5
69441	0
69586	35
69588	89
69622	0
69649	4
69654	101
69658	2
69672	0
69741	18
69789	33
69803	1
69820	0
69847	82
69925	2
69996	1
70018	0
70025	2
70027	92
70096	3
70099	3
70132	0
70174	7
70195	33
70201	12
70203	3
70387	0
70432	0
70450	17
70456	0
70531	41
70539	6
70567	13
70580	0
70696	0
70725	0
70741	46
70818	0
70840	9
70906	7
70930	2
70960	1
70985	0
71095	0
71140	21
71155	37
71263	0
71297	16
71396	2
71516	0
71554	1
71568	0
71585	27
71591	0
71634	9
71676	149
71678	65
71831	13
71919	53
72028	0
72046	0
72073	61
72086	0
72106	0
72118	0
72252	0
72330	0
72353	0
72356	0
72385	0
72503	0
72515	0
72609	0
72633	0
72651	0
72767	0
72823	0
72854	0
72920	0
72986	0
73028	0
73244	0
73346	0
73412	0
73491	0
73546	0
73601	0
73679	0
73796	0
73958	0
73984	0
74042	0
74092	0
74126	0
74174	0
74189	0
74221	0
74278	0
74310	0
74317	0
74339	0
74371	0
74444	0
74480	0
74559	0
74569	2
74575	1
74693	2
74719	2
74746	0
74758	0
74905	0
75044	0
75046	2
75100	0
75125	0
75139	2
75153	0
75186	84
75200	0
75239	0
75241	4
75250	0
75272	6
75283	21
75497	58
75610	129
75612	0
75805	0
75823	2
75859	15
75878	3
75980	22
76066	7
76094	32
76102	0
76195	12
76295	52
76712	0
76724	0
76886	9
77002	0
77052	0
77105	25
77189	2
77286	0
77382	24
77419	0
77527	1
77638	0
77647	0
77835	0
77922	1
77952	1
78290	8
78361	10
78439	20
78460	7
78475	24
78564	0
78625	12
78659	0
78700	8
78703	3
78718	0
78730	54
78781	107
78918	0
79149	31
79253	10
79322	113
79362	7
79395	40
79424	13
79471	0
79482	0
79721	23
79784	155
79822	61
79891	15
79914	24
80112	0
80140	0
80146	0
80225	30
80349	47
80382	0
80423	20
80518	74
80548	2
80609	20
80784	69
80829	13
81162	8
81176	9
81193	5
81213	191
81217	126
81242	33
81371	63
81393	28
81442	0
81459	12
81549	0
81563	52
81573	0
81607	3
81668	13
81709	43
81712	119
81724	33
81732	9
81893	58
81916	6
81924	31
82001	19
82035	49
82358	7
82414	29
82501	0
82514	17
82582	10
82584	9
82663	23
82683	23
82762	13
82804	0
82823	4
82909	7
82993	25
83111	30
83138	10
83236	0
83323	16
83354	9
83400	27
83406	1
83563	28
83582	10
83735	65
83843	9
83937	5
83943	15
83963	11
83978	14
83989	70
84062	4
84078	169
84170	1
84230	7
84310	0
84350	65
84431	70
84490	37
84505	23
84517	0
84540	66
84556	0
84614	19
84739	2
84808	2
84830	50
84869	79
84915	8
84927	4
84949	56
84953	52
85007	45
85110	8
85132	0
85163	4
85175	48
85220	53
85273	9
85297	11
85572	32
85634	34
85717	9
85870	0
85912	0
85973	14
85983	0
86100	29
86132	9
86269	53
86277	61
86356	16
86375	20
86426	41
86433	6
86445	25
86483	0
86489	0
86506	0
86511	0
86524	0
86610	0
86618	2
86678	7
86695	0
86706	5
86832	0
86921	8
87121	0
87128	39
87273	0
87285	6
87306	4
87340	0
87430	0
87583	4
87602	22
87612	25
87628	39
87771	51
87872	28
87952	45
88012	14
88073	2
88229	108
88277	19
88296	0
88424	5
88436	11
88451	0
88601	11
88628	21
88662	0
88678	64
88729	1
88775	161
88951	36
88960	4
89268	58
89367	1
89380	136
89468	3
89475	0
89513	0
89520	0
89546	13
89590	71
89744	39
89794	39
89814	0
89882	41
89914	26
89979	0
89991	0
90012	0
90098	21
90237	16
90287	109
90318	17
90494	27
90584	0
90604	116
90616	17
90808	36
90932	65
90936	19
91069	60
91162	26
91213	0
91278	0
91288	16
91350	4
91934	0
92032	35
92131	62
92133	13
92152	1
92191	9
92193	92
92266	0
92275	12
92291	11
92331	0
92335	39
92390	0
92404	1
92635	8
92813	31
92854	17
92970	15
93196	0
93291	1
93431	0
93600	2
93770	6
94212	11
94241	4
94253	1
94266	2
94342	0
94425	1
94469	0
94482	11
94535	0
94561	11
94608	0
94773	22
94869	0
95039	4
95407	5
95442	0
95460	0
95546	0
95564	0
95591	0
95608	0
95633	0
95681	0
95724	0
95794	2
95837	0
96140	0
96185	0
96264	0
96316	0
96389	10
96455	8
96510	8
96563	0
96639	30
96644	0
96652	2
96685	0
96715	0
96869	0
96887	0
96909	6
96917	0
96933	0
96971	0
96977	27
97068	18
97099	0
97270	0
97282	0
97327	0
97332	0
97396	0
97467	2
97506	0
97578	21
97589	0
97620	0
97665	2
97685	1
97704	4
97715	0
97785	8
97820	0
97885	11
97890	12
98089	6
98149	12
98257	38
98294	5
98310	107
98327	13
98346	44
98376	3
98393	24
98434	0
98465	82
98549	8
98610	81
98689	4
98706	24
98748	0
98815	32
98833	0
98960	49
99020	13
99134	80
99148	0
99185	14
99319	19
99340	1
99441	1
99543	4
99606	0
99635	0
99729	20
99788	2
99845	20
99937	60
100017	33
100065	0
100173	35
100176	35
100203	9
100253	0
100307	0
100456	0
100502	6
100514	79
100626	21
100802	19
100884	0
100980	82
101079	81
101092	3
101120	30
101163	17
101191	72
101195	1
101243	1
101316	24
101328	0
101406	17
101640	47
101683	4
101694	4
101712	3
101847	9
101861	15
102090	1
102132	0
102228	12
102382	0
102453	33
102528	34
102609	9
102680	24
102806	0
102813	0
102886	0
103038	4
103049	1
103103	0
103211	7
103402	2
103531	22
103627	22
103806	16
103954	21
104031	12
104047	34
104089	29
104110	32
104154	27
104421	12
104461	3
104469	27
104488	64
104559	4
104584	6
104608	21
104803	42
104949	0
105086	0
105093	0
105109	0
105143	0
105174	0
105185	25
105195	6
105205	3
105246	1
105256	8
105285	29
105316	11
105326	122
105328	64
105413	69
105423	21
105504	29
105525	4
105583	5
105600	8
105729	39
105771	13
105805	16
105860	0
105868	0
105874	16
105905	0
105930	2
105936	7
105979	0
106014	4
106029	0
106035	13
106038	8
106047	2
106102	0
106151	3
106320	93
106352	12
106364	2
106480	11
106488	1
106532	2
106598	0
106664	111
106685	6
106739	33
106802	14
106804	4
106826	0
106833	3
106855	0
106903	0
106923	7
106926	0
106938	24
107021	0
107028	15
107030	10
107036	2
107103	28
107223	4
107242	40
107275	11
107285	1
107325	58
107433	6
107449	19
107453	74
107463	1
107550	11
107589	10
107693	0
107714	3
107732	11
107762	0
107792	13
107794	13
107855	53
107924	12
107944	11
108056	5
108126	0
108146	0
108176	7
108194	0
108269	0
108282	0
108341	0
108353	51
108390	0
108562	0
108583	0
108593	0
108689	0
108715	0
108804	0
108847	41
108851	40
108896	0
108949	17
108973	4
109021	0
109029	0
109067	0
109076	0
109101	0
109194	0
109212	21
109223	0
109241	0
[truncated: 72,603 more rows]
