# Supplementary material for: Statistical analysis of variability in TnSeq data across conditions using zero-inflated negative binomial regression
Source: BMC Bioinformatics. 2019 Nov 21;20:603. doi: 10.1186/s12859-019-3156-z (PMC6873424; doi:10.1186/s12859-019-3156-z)
Supplement: Supplementary file 3 — Additional file 3 Data from Mouse Infections, and ZINB Test Example (zip file) - Experimental data for the mouse experiment in Section 3.2 (.wig files with transposon insertion counts at TA sites), along with Instructions (README.docx) on how to do the ZINB analysis in TRANSIT (commands and output files). [file 12859_2019_3156_MOESM3_ESM.zip › ZINB_test_data/A3.wig]

location	count
60	0
72	0
102	0
188	0
246	0
333	0
360	0
426	0
448	0
471	0
483	0
494	0
504	0
514	0
525	0
534	0
601	0
653	0
670	0
706	0
741	0
784	0
794	0
843	0
989	0
1092	0
1104	0
1267	0
1278	0
1345	0
1423	0
1522	0
1552	5
1635	2
1779	1
1782	0
1788	0
1847	0
1858	7
1921	0
2001	0
2012	0
2063	0
2104	0
2141	0
2232	0
2290	0
2315	0
2318	0
2333	0
2344	0
2363	0
2387	0
2404	0
2427	0
2479	0
2507	0
2537	0
2591	0
2648	0
2738	0
2774	0
2845	0
2920	0
3027	0
3056	0
3066	0
3070	0
3119	0
3131	0
3145	0
3222	0
3228	0
3277	0
3283	2
3329	1
3372	0
3379	0
3384	0
3396	0
3412	0
3425	2
3441	0
3467	0
3471	0
3513	0
3591	0
3682	0
3708	3
3728	1
3739	0
3770	1
3782	1
3796	0
3833	3
3925	2
3960	0
3967	0
3986	3
4011	3
4028	0
4094	0
4118	0
4121	3
4130	0
4158	0
4207	0
4217	0
4353	3
4664	0
4721	0
4789	0
4912	0
4961	0
4970	0
4989	0
4995	80
5066	55
5120	10
5128	0
5170	25
5230	0
5273	0
5287	0
5336	0
5364	0
5420	0
5439	0
5517	0
5547	0
5579	0
5586	0
5623	0
5631	0
5669	0
5687	0
5792	0
5977	0
5996	0
6055	0
6128	0
6230	0
6249	0
6286	0
6403	0
6490	0
6502	0
6526	0
6605	0
6612	0
6672	0
6729	0
6793	0
6809	0
6856	0
6944	0
6983	0
7067	0
7077	0
7093	0
7225	0
7265	0
7299	12
7383	0
7392	0
7470	0
7551	0
7578	0
7620	0
7686	0
7763	0
7767	0
7798	0
7865	0
7970	0
8031	0
8077	0
8099	0
8127	0
8219	0
8236	0
8288	0
8295	0
8338	0
8391	0
8394	0
8436	0
8486	0
8546	0
8786	0
8858	0
8874	0
8901	0
9030	0
9045	0
9100	3
9150	0
9165	0
9419	0
9465	0
9492	0
9503	0
9519	0
9526	0
9542	0
9564	0
9624	0
9776	58
9816	5
9850	0
9877	29
9894	1
9903	21
10023	0
10104	0
10277	0
10299	0
10414	0
10426	14
10583	2
10600	0
10608	0
10769	8
10826	119
10857	0
10876	0
10884	0
10892	0
10894	0
10907	0
10923	0
10953	0
11096	7
11119	0
11131	0
11176	0
11198	1
11207	16
11289	32
11301	0
11422	104
11444	0
11530	110
11556	121
11618	12
11659	1
11675	109
11679	113
11733	124
11739	60
11743	153
11749	0
11787	19
11848	9
12042	19
12054	9
12145	0
12250	48
12352	157
12466	20
12491	16
12512	0
12530	0
12621	46
12663	21
12750	22
12798	25
13025	252
13046	59
13079	11
13155	2
13168	2
13275	0
13309	28
13322	11
13325	209
13369	13
13459	0
13469	0
13486	0
13560	76
13567	10
13595	0
13608	0
13669	0
13686	0
13699	0
13772	0
13852	0
13903	0
14021	11
14059	21
14080	83
14088	10
14096	66
14177	7
14367	0
14421	0
14454	0
14621	32
14661	38
14665	80
14667	0
14677	3
14749	6
14758	32
14782	0
14813	33
14821	25
14872	24
14902	1
14938	0
14968	0
15023	0
15084	0
15114	1
15221	0
15245	0
15269	0
15304	0
15327	0
15366	0
15464	0
15515	2
15576	1
15591	2
15657	0
15773	0
15812	0
15927	0
16161	0
16184	0
16273	0
16433	0
16520	0
16535	0
16558	0
16683	0
16794	0
16851	0
16872	0
16926	0
17015	0
17176	0
17190	0
17205	0
17247	0
17313	0
17333	0
17439	0
17476	8
17483	0
17586	4
17862	0
17981	0
18010	0
18123	0
18140	0
18161	0
18215	0
18454	0
18488	0
18527	0
18666	0
18693	0
18725	0
18907	0
19038	0
19043	0
19081	0
19100	0
19107	0
19134	0
19138	1
19151	0
19179	0
19194	0
19226	0
19239	0
19259	0
19310	0
19453	0
19461	1
19582	0
19667	0
19693	0
19760	0
19771	0
19829	0
19838	0
19914	0
19935	0
19951	0
19963	0
19973	0
19984	0
20002	0
20037	0
20044	0
20092	1
20178	2
20211	0
20234	19
20266	1
20278	7
20345	8
20349	2
20376	0
20456	0
20497	10
20547	3
20650	0
20671	1
20680	2
20712	0
20756	1
20787	0
20859	4
20883	7
21041	0
21204	0
21210	1
21266	3
21359	0
21414	0
21477	0
21481	2
21548	0
21608	0
21777	0
22070	1
22092	0
22118	5
22144	10
22187	0
22195	1
22199	0
22202	0
22279	0
22314	0
22338	0
22454	0
22460	0
22578	0
22590	0
22625	0
22817	0
22836	0
22887	0
22932	0
23083	0
23099	0
23125	0
23153	0
23205	0
23330	0
23361	0
23381	6
23394	3
23413	1
23442	0
23512	0
23550	2
23582	2
23640	1
23663	0
23681	0
23723	7
23807	5
23856	0
23933	0
23947	0
24102	0
24136	0
24159	0
24174	0
24183	0
24207	0
24231	0
24237	0
24261	0
24282	0
24309	0
24318	0
24336	0
24351	0
24372	0
24384	0
24402	0
24447	0
24483	0
24492	0
24501	0
24534	0
24552	0
24564	0
24579	0
24621	0
24633	0
24657	0
24678	0
24696	0
24714	0
24732	0
24750	0
24768	0
24801	0
24819	0
24840	0
24909	0
24921	0
24924	0
24960	0
24986	0
25069	2
25099	0
25143	9
25168	6
25170	18
25252	5
25260	17
25438	78
25505	9
25528	3
25613	15
25616	245
25624	102
25730	99
25796	2
25832	0
25844	31
25906	0
25914	136
25960	12
25967	9
26040	36
26067	3
26141	166
26175	7
26183	59
26193	60
26197	75
26261	3
26280	12
26290	0
26300	7
26377	60
26417	0
26622	35
26742	18
26780	22
26831	25
26838	0
26860	62
26873	3
26932	99
27213	88
27245	43
27252	21
27299	100
27354	7
27367	0
27399	6
27410	173
27470	0
27482	0
27484	0
27518	0
27526	0
27528	0
27530	0
27534	0
27558	2
27566	0
27569	0
27578	0
27683	0
27703	0
27784	0
27906	0
27925	0
27994	0
28003	0
28005	0
28145	0
28208	0
28232	0
28263	0
28368	52
28455	20
28512	1
28661	0
28670	27
28679	0
28687	0
28705	89
28803	0
28914	28
28974	13
29010	114
29205	18
29270	44
29354	29
29403	11
29457	15
29516	4
29567	43
29587	1
29605	12
29620	5
29659	34
29667	225
29671	48
29776	47
29892	3
29920	16
29923	33
30009	0
30119	0
30195	0
30271	45
30449	14
30479	12
30679	8
30911	0
30968	24
31004	0
31066	75
31075	87
31149	135
31153	146
31223	11
31261	0
31323	12
31381	9
31410	0
31589	38
31597	48
31684	5
31701	3
31810	0
31825	82
31967	0
31978	1
32045	36
32051	0
32134	34
32163	4
32197	3
32253	39
32403	0
32434	117
32493	48
32518	2
32673	17
32755	6
32777	152
32886	20
32910	17
32995	0
33023	0
33045	11
33058	253
33113	39
33152	0
33217	148
33355	0
33359	43
33449	0
33490	1
33533	0
33560	0
33650	0
33797	16
33805	0
33857	20
33861	71
33863	7
33901	0
33907	4
33927	5
33933	0
33942	0
34010	0
34028	0
34158	0
34163	0
34182	0
34207	0
34241	0
34313	6
34364	7
34367	30
34401	21
34418	43
34420	5
34504	34
34590	9
34679	286
34688	11
34743	17
34849	0
34874	55
34893	0
34937	0
34999	0
35021	0
35075	2
35079	13
35117	0
35119	0
35135	0
35160	0
35182	0
35203	0
35206	0
35213	0
35250	2
35261	16
35293	0
35304	0
35326	0
35343	0
35353	0
35388	0
35409	0
35422	0
35453	0
35480	0
35489	0
35570	43
35630	0
35703	66
35750	0
35781	7
35873	17
35910	44
36029	48
36191	59
36326	39
36356	39
36368	16
36428	18
36455	308
36515	86
36519	53
36606	0
36677	30
36734	11
36802	27
37093	55
37125	9
37184	2
37214	92
37224	14
37353	48
37361	66
37404	2
37512	0
37626	35
37666	25
37674	1
37752	16
37775	33
37784	103
37829	6
37944	55
37977	9
38003	107
38047	4
38065	30
38096	35
38133	41
38249	23
38363	12
38444	227
38517	90
38588	6
38846	68
38902	0
39125	8
39290	48
39312	11
39343	117
39845	70
39873	28
39878	5
39937	0
39941	40
39967	66
40011	29
40025	529
40141	94
40156	40
40200	10
40238	83
40326	5
40392	12
40474	199
40496	67
40543	17
40585	0
40849	18
40876	0
40930	22
40961	9
41179	57
41242	10
41248	29
41374	96
41427	41
41496	17
41593	9
41632	6
41718	4
41727	0
41910	49
41915	35
41986	1
42060	0
42083	0
42208	78
42276	70
42362	64
42434	4
42473	0
42493	2
42644	15
42713	28
42806	1
42852	1
42854	16
42881	7
43245	3
43421	13
43515	0
43547	201
43549	166
43634	0
43640	0
43642	0
43660	0
43698	0
43796	0
43838	0
43856	0
43865	0
43885	0
43902	0
43937	0
43944	0
43966	0
44069	0
44094	0
44100	0
44102	0
44145	0
44249	0
44261	0
44298	0
44302	0
44408	0
44600	0
44684	0
44720	0
44798	0
44849	0
44864	0
44869	0
44937	0
44952	0
44968	0
44984	0
44986	0
45017	0
45140	0
45167	0
45239	0
45315	0
45353	0
45401	0
45413	0
45464	0
45524	0
45563	0
45590	0
45623	0
45647	0
45649	0
45659	0
45665	0
45686	0
45731	0
45784	0
45804	0
45830	0
45841	0
45854	0
45920	0
46009	0
46014	0
46072	0
46087	0
46100	0
46164	0
46192	0
46271	0
46295	0
46320	0
46432	0
46469	24
46503	0
46515	5
46525	0
46532	0
46568	0
46576	0
46779	5
46959	4
47084	1
47097	8
47119	7
47220	0
47224	0
47301	0
47316	0
47363	1
47367	5
47391	17
47459	5
47577	13
47610	26
47682	2
47706	0
47907	43
48038	6
48079	0
48087	32
48104	27
48108	76
48203	4
48282	9
48388	11
48446	78
48450	67
48466	15
48481	11
48489	5
48514	231
48648	0
48654	65
48663	53
48691	0
48730	9
48765	5
48782	18
48870	10
48895	6
48954	58
48983	42
48991	0
49038	8
49290	96
49388	24
49553	0
49616	28
49656	65
49750	44
49934	73
49951	0
49973	6
50022	0
50097	0
50214	0
50265	0
50552	0
50641	0
50655	0
50691	0
50778	0
50781	0
50803	0
50955	0
50987	0
51012	0
51015	0
51018	0
51104	0
51125	0
51138	0
51146	16
51186	0
51297	0
51453	138
51519	17
51609	4
51611	77
51621	8
51675	0
51745	3
51765	0
51793	0
51804	0
51806	5
51838	0
51880	41
51892	3
51899	0
51907	326
51967	60
52123	40
52127	153
52129	139
52180	150
52189	32
52204	0
52366	52
52524	29
52541	125
52659	64
52706	124
52709	38
52746	0
52774	5
52797	36
52829	29
52837	2
52844	1
52873	36
52918	0
53033	6
53114	8
53152	12
53187	0
53242	17
53488	1
53634	0
53648	3
53702	1
53740	0
53809	0
53888	7
53977	0
53987	18
54091	5
54113	1
54128	0
54146	3
54173	12
54300	0
54560	1
54635	9
54638	13
54703	1
54752	0
54759	4
54869	6
54872	3
55025	0
55058	0
55081	2
55085	4
55104	0
55191	0
55232	0
55251	0
55288	3
55337	0
55354	0
55398	0
55421	5
55523	2
55557	3
55609	7
55639	23
55764	0
55793	31
55832	0
55992	0
56005	12
56008	6
56020	0
56028	0
56041	29
56054	2
56077	10
56128	23
56152	6
56154	14
56161	0
56182	63
56188	5
56204	0
56215	14
56225	0
56351	0
56399	14
56518	0
56536	0
56713	3
56819	0
56839	5
57040	42
57043	47
57047	229
57049	13
57154	11
57180	0
57275	5
57389	1
57507	12
57612	18
57699	1
57731	47
57875	21
57928	0
57953	58
57982	1
58046	41
58102	4
58188	0
58198	0
58244	0
58281	0
58336	0
58366	0
58457	1
58477	11
58519	11
58523	15
58700	0
58756	0
58819	0
58831	0
58916	0
59110	0
59172	0
59212	0
59239	0
59355	2
59371	0
59402	23
59478	5
59486	0
59581	2
59590	6
59638	0
59744	0
59836	3
59862	40
59983	43
60024	1
60068	0
60123	5
60132	2
60149	0
60159	0
60208	0
60233	0
60253	43
60270	9
60287	0
60331	17
60342	3
60354	0
60412	0
60450	0
60535	0
60547	0
60564	1
60588	0
60609	0
60696	0
60744	0
60747	0
60790	0
60816	0
60822	0
60882	0
61001	0
61307	1
61401	0
61431	0
61547	0
61553	0
61625	0
61814	0
61885	0
61986	0
62045	0
62067	0
62113	0
62158	0
62164	0
62194	0
62206	0
62307	0
62310	0
62324	0
62569	0
62730	0
62791	0
62825	0
62971	0
63191	37
63209	15
63238	2
63374	135
63376	97
63428	19
63464	93
63491	119
63498	49
63518	0
63573	52
63623	30
63753	4
63755	5
63785	0
63797	14
63799	33
63822	0
63860	20
63881	30
63884	86
63887	15
63905	23
63915	0
64020	0
64041	0
64070	0
64176	0
64178	0
64303	0
64344	0
64417	0
64437	0
64515	0
64549	0
64569	0
64578	0
64600	0
64685	0
64688	0
64705	0
64713	0
64797	0
64820	0
64911	0
64952	20
64983	20
65106	101
65122	0
65166	10
65223	46
65312	3
65320	2
65431	61
65497	13
65546	47
65548	11
65663	22
65689	33
65712	91
65755	2
65837	36
65930	0
65984	26
66032	52
66058	3
66062	56
66095	6
66230	0
66272	32
66361	1
66383	10
66407	1
66446	0
66508	8
66575	74
66649	0
66656	73
66689	0
66761	0
66784	0
67006	0
67068	20
67124	11
67133	1
67135	0
67153	0
67244	28
67287	6
67296	36
67313	18
67361	20
67895	15
67913	26
67952	13
68147	58
68182	22
68219	1
68234	14
68243	20
68253	58
68273	15
68307	7
68318	48
68357	41
68374	170
68377	111
68384	8
68404	0
68441	0
68574	0
68591	3
68605	3
68723	0
68730	0
68734	7
68789	7
68858	0
68869	0
68891	31
69041	18
69082	0
69118	0
69167	0
69187	46
69278	15
69298	0
69313	0
69336	91
69364	49
69372	0
69419	2
69441	0
69586	64
69588	71
69622	0
69649	3
69654	153
69658	14
69672	5
69741	17
69789	24
69803	0
69820	0
69847	103
69925	2
69996	0
70018	0
70025	0
70027	147
70096	12
70099	1
70132	0
70174	7
70195	67
70201	16
70203	0
70387	0
70432	6
70450	50
70456	0
70531	50
70539	3
70567	7
70580	0
70696	0
70725	0
70741	58
70818	0
70840	2
70906	14
70930	0
70960	0
70985	0
71095	0
71140	19
71155	19
71263	0
71297	11
71396	0
71516	0
71554	4
71568	4
71585	14
71591	0
71634	33
71676	127
71678	57
71831	12
71919	56
72028	7
72046	0
72073	85
72086	0
72106	0
72118	0
72252	0
72330	0
72353	0
72356	0
72385	0
72503	0
72515	0
72609	0
72633	0
72651	0
72767	0
72823	0
72854	0
72920	0
72986	0
73028	0
73244	0
73346	0
73412	0
73491	1
73546	0
73601	0
73679	0
73796	0
73958	0
73984	0
74042	0
74092	0
74126	0
74174	0
74189	0
74221	0
74278	0
74310	0
74317	0
74339	0
74371	0
74444	0
74480	0
74559	0
74569	0
74575	1
74693	0
74719	5
74746	0
74758	0
74905	0
75044	0
75046	1
75100	0
75125	0
75139	2
75153	0
75186	72
75200	0
75239	0
75241	0
75250	0
75272	4
75283	12
75497	11
75610	117
75612	0
75805	0
75823	4
75859	10
75878	18
75980	12
76066	4
76094	17
76102	0
76195	17
76295	24
76712	0
76724	1
76886	21
77002	0
77052	0
77105	28
77189	3
77286	1
77382	31
77419	0
77527	13
77638	0
77647	0
77835	0
77922	0
77952	17
78290	4
78361	11
78439	18
78460	5
78475	3
78564	0
78625	7
78659	0
78700	9
78703	6
78718	0
78730	93
78781	201
78918	0
79149	32
79253	22
79322	148
79362	1
79395	64
79424	24
79471	0
79482	0
79721	44
79784	125
79822	65
79891	18
79914	22
80112	0
80140	0
80146	0
80225	23
80349	55
80382	0
80423	18
80518	95
80548	0
80609	37
80784	71
80829	32
81162	13
81176	13
81193	25
81213	225
81217	122
81242	16
81371	31
81393	9
81442	1
81459	18
81549	0
81563	32
81573	0
81607	5
81668	9
81709	24
81712	167
81724	33
81732	10
81893	82
81916	3
81924	44
82001	10
82035	34
82358	63
82414	32
82501	1
82514	15
82582	11
82584	10
82663	28
82683	5
82762	2
82804	0
82823	7
82909	2
82993	28
83111	31
83138	8
83236	0
83323	18
83354	12
83400	28
83406	9
83563	39
83582	9
83735	74
83843	2
83937	3
83943	14
83963	30
83978	11
83989	53
84062	12
84078	183
84170	1
84230	2
84310	0
84350	88
84431	72
84490	34
84505	13
84517	0
84540	38
84556	0
84614	39
84739	11
84808	6
84830	68
84869	77
84915	5
84927	5
84949	57
84953	66
85007	45
85110	5
85132	0
85163	5
85175	37
85220	72
85273	19
85297	19
85572	63
85634	40
85717	6
85870	0
85912	0
85973	12
85983	0
86100	35
86132	2
86269	110
86277	48
86356	24
86375	28
86426	64
86433	9
86445	40
86483	0
86489	0
86506	0
86511	0
86524	0
86610	0
86618	11
86678	9
86695	0
86706	6
86832	0
86921	8
87121	0
87128	24
87273	1
87285	2
87306	15
87340	8
87430	6
87583	1
87602	48
87612	5
87628	24
87771	53
87872	28
87952	34
88012	8
88073	0
88229	112
88277	9
88296	0
88424	10
88436	13
88451	4
88601	17
88628	48
88662	0
88678	111
88729	5
88775	216
88951	8
88960	2
89268	66
89367	9
89380	172
89468	3
89475	0
89513	0
89520	0
89546	4
89590	59
89744	31
89794	31
89814	0
89882	50
89914	46
89979	2
89991	0
90012	0
90098	18
90237	25
90287	103
90318	12
90494	32
90584	0
90604	160
90616	3
90808	11
90932	60
90936	29
91069	22
91162	20
91213	0
91278	0
91288	4
91350	8
91934	0
92032	42
92131	71
92133	9
92152	4
92191	24
92193	159
92266	1
92275	20
92291	6
92331	1
92335	43
92390	3
92404	0
92635	6
92813	23
92854	9
92970	5
93196	0
93291	13
93431	0
93600	0
93770	25
94212	21
94241	12
94253	7
94266	1
94342	0
94425	7
94469	0
94482	10
94535	0
94561	3
94608	0
94773	7
94869	2
95039	0
95407	3
95442	0
95460	0
95546	0
95564	0
95591	1
95608	0
95633	0
95681	0
95724	0
95794	0
95837	0
96140	3
96185	0
96264	0
96316	0
96389	8
96455	14
96510	6
96563	0
96639	21
96644	0
96652	2
96685	0
96715	0
96869	0
96887	0
96909	0
96917	0
96933	3
96971	0
96977	41
97068	30
97099	0
97270	0
97282	0
97327	0
97332	0
97396	0
97467	2
97506	0
97578	40
97589	0
97620	0
97665	5
97685	0
97704	8
97715	0
97785	1
97820	0
97885	22
97890	47
98089	0
98149	34
98257	48
98294	3
98310	139
98327	31
98346	81
98376	14
98393	19
98434	0
98465	57
98549	14
98610	112
98689	8
98706	17
98748	0
98815	20
98833	0
98960	41
99020	27
99134	77
99148	0
99185	19
99319	11
99340	0
99441	0
99543	2
99606	4
99635	0
99729	22
99788	0
99845	26
99937	111
100017	29
100065	0
100173	70
100176	53
100203	23
100253	1
100307	0
100456	3
100502	34
100514	59
100626	17
100802	13
100884	0
100980	42
101079	72
101092	0
101120	33
101163	17
101191	65
101195	2
101243	8
101316	22
101328	0
101406	30
101640	20
101683	1
101694	10
101712	9
101847	10
101861	5
102090	2
102132	0
102228	6
102382	3
102453	53
102528	32
102609	3
102680	32
102806	0
102813	0
102886	0
103038	5
103049	0
103103	0
103211	2
103402	3
103531	12
103627	18
103806	3
103954	27
104031	17
104047	55
104089	18
104110	24
104154	34
104421	15
104461	5
104469	21
104488	94
104559	27
104584	14
104608	16
104803	23
104949	0
105086	0
105093	0
105109	0
105143	0
105174	0
105185	48
105195	7
105205	0
105246	0
105256	14
105285	50
105316	17
105326	79
105328	86
105413	124
105423	21
105504	19
105525	6
105583	7
105600	20
105729	57
105771	7
105805	20
105860	1
105868	0
105874	1
105905	0
105930	0
105936	4
105979	0
106014	2
106029	0
106035	26
106038	7
106047	1
106102	0
106151	0
106320	87
106352	35
106364	2
106480	23
106488	9
106532	0
106598	0
106664	175
106685	3
106739	21
106802	24
106804	1
106826	0
106833	5
106855	1
106903	0
106923	9
106926	2
106938	37
107021	0
107028	10
107030	8
107036	4
107103	45
107223	0
107242	29
107275	0
107285	22
107325	57
107433	6
107449	34
107453	102
107463	3
107550	13
107589	2
107693	0
107714	2
107732	34
107762	0
107792	6
107794	1
107855	72
107924	2
107944	10
108056	4
108126	0
108146	0
108176	5
108194	0
108269	4
108282	0
108341	0
108353	24
108390	4
108562	0
108583	0
108593	0
108689	0
108715	0
108804	1
108847	44
108851	91
108896	0
108949	15
108973	1
109021	0
109029	0
109067	0
109076	0
109101	1
109194	0
109212	12
109223	0
109241	0
[truncated: 72,603 more rows]
