# Supplementary material for: Statistical analysis of variability in TnSeq data across conditions using zero-inflated negative binomial regression
Source: BMC Bioinformatics. 2019 Nov 21;20:603. doi: 10.1186/s12859-019-3156-z (PMC6873424; doi:10.1186/s12859-019-3156-z)
Supplement: Supplementary file 3 — Additional file 3 Data from Mouse Infections, and ZINB Test Example (zip file) - Experimental data for the mouse experiment in Section 3.2 (.wig files with transposon insertion counts at TA sites), along with Instructions (README.docx) on how to do the ZINB analysis in TRANSIT (commands and output files). [file 12859_2019_3156_MOESM3_ESM.zip › ZINB_test_data/A4.wig]

location	count
60	0
72	0
102	0
188	0
246	0
333	0
360	0
426	0
448	0
471	0
483	0
494	0
504	0
514	0
525	0
534	0
601	0
653	0
670	0
706	0
741	0
784	0
794	0
843	0
989	0
1092	0
1104	0
1267	0
1278	0
1345	0
1423	0
1522	0
1552	0
1635	0
1779	0
1782	0
1788	0
1847	0
1858	0
1921	0
2001	0
2012	0
2063	0
2104	0
2141	0
2232	0
2290	0
2315	0
2318	0
2333	0
2344	0
2363	0
2387	0
2404	0
2427	0
2479	0
2507	0
2537	0
2591	0
2648	0
2738	0
2774	0
2845	0
2920	0
3027	0
3056	0
3066	0
3070	0
3119	0
3131	0
3145	0
3222	0
3228	0
3277	0
3283	0
3329	0
3372	0
3379	0
3384	0
3396	0
3412	0
3425	0
3441	0
3467	0
3471	0
3513	0
3591	0
3682	0
3708	1
3728	0
3739	0
3770	0
3782	9
3796	0
3833	0
3925	2
3960	0
3967	0
3986	3
4011	3
4028	0
4094	0
4118	1
4121	1
4130	0
4158	0
4207	1
4217	2
4353	0
4664	0
4721	0
4789	0
4912	0
4961	0
4970	0
4989	0
4995	8
5066	9
5120	3
5128	0
5170	2
5230	0
5273	0
5287	0
5336	0
5364	0
5420	0
5439	0
5517	0
5547	0
5579	0
5586	0
5623	0
5631	0
5669	0
5687	0
5792	0
5977	0
5996	0
6055	0
6128	0
6230	0
6249	0
6286	0
6403	0
6490	0
6502	0
6526	0
6605	0
6612	0
6672	0
6729	0
6793	0
6809	0
6856	0
6944	0
6983	0
7067	0
7077	0
7093	0
7225	0
7265	0
7299	19
7383	0
7392	0
7470	0
7551	0
7578	0
7620	0
7686	0
7763	0
7767	0
7798	0
7865	0
7970	0
8031	0
8077	0
8099	0
8127	0
8219	0
8236	0
8288	0
8295	0
8338	0
8391	0
8394	0
8436	0
8486	0
8546	0
8786	0
8858	0
8874	0
8901	0
9030	0
9045	0
9100	2
9150	0
9165	0
9419	0
9465	0
9492	0
9503	0
9519	0
9526	0
9542	0
9564	0
9624	0
9776	4
9816	1
9850	0
9877	16
9894	0
9903	7
10023	0
10104	0
10277	0
10299	0
10414	0
10426	4
10583	2
10600	0
10608	0
10769	8
10826	21
10857	0
10876	0
10884	0
10892	0
10894	0
10907	0
10923	0
10953	0
11096	1
11119	0
11131	0
11176	0
11198	0
11207	2
11289	34
11301	0
11422	69
11444	0
11530	67
11556	29
11618	0
11659	12
11675	47
11679	46
11733	35
11739	24
11743	85
11749	0
11787	12
11848	0
12042	1
12054	13
12145	0
12250	18
12352	66
12466	15
12491	2
12512	0
12530	0
12621	11
12663	10
12750	16
12798	1
13025	63
13046	23
13079	2
13155	0
13168	5
13275	2
13309	1
13322	3
13325	78
13369	4
13459	0
13469	0
13486	0
13560	21
13567	0
13595	0
13608	0
13669	0
13686	0
13699	0
13772	0
13852	0
13903	0
14021	7
14059	1
14080	50
14088	1
14096	22
14177	4
14367	0
14421	0
14454	0
14621	22
14661	14
14665	53
14667	0
14677	2
14749	2
14758	13
14782	0
14813	11
14821	22
14872	1
14902	0
14938	0
14968	0
15023	0
15084	0
15114	0
15221	0
15245	0
15269	0
15304	0
15327	0
15366	0
15464	0
15515	0
15576	1
15591	0
15657	0
15773	0
15812	0
15927	0
16161	0
16184	0
16273	0
16433	0
16520	0
16535	0
16558	0
16683	0
16794	0
16851	0
16872	0
16926	0
17015	0
17176	0
17190	0
17205	0
17247	0
17313	0
17333	0
17439	0
17476	3
17483	0
17586	0
17862	0
17981	0
18010	0
18123	0
18140	0
18161	0
18215	0
18454	0
18488	0
18527	0
18666	0
18693	0
18725	0
18907	0
19038	0
19043	0
19081	0
19100	0
19107	0
19134	0
19138	0
19151	0
19179	0
19194	0
19226	0
19239	0
19259	0
19310	0
19453	0
19461	0
19582	0
19667	0
19693	0
19760	1
19771	0
19829	0
19838	0
19914	0
19935	0
19951	0
19963	0
19973	0
19984	0
20002	0
20037	0
20044	0
20092	0
20178	0
20211	0
20234	3
20266	0
20278	0
20345	0
20349	0
20376	0
20456	0
20497	0
20547	1
20650	0
20671	0
20680	0
20712	0
20756	0
20787	0
20859	0
20883	1
21041	0
21204	0
21210	0
21266	0
21359	0
21414	0
21477	0
21481	0
21548	0
21608	0
21777	0
22070	0
22092	0
22118	2
22144	3
22187	0
22195	0
22199	0
22202	0
22279	0
22314	0
22338	0
22454	0
22460	0
22578	0
22590	0
22625	0
22817	0
22836	0
22887	0
22932	0
23083	0
23099	0
23125	0
23153	0
23205	0
23330	0
23361	0
23381	0
23394	1
23413	4
23442	0
23512	0
23550	0
23582	0
23640	0
23663	0
23681	0
23723	0
23807	2
23856	0
23933	0
23947	0
24102	0
24136	0
24159	0
24174	0
24183	0
24207	0
24231	0
24237	0
24261	0
24282	0
24309	0
24318	0
24336	0
24351	0
24372	0
24384	0
24402	0
24447	0
24483	0
24492	0
24501	0
24534	0
24552	0
24564	0
24579	0
24621	0
24633	0
24657	0
24678	0
24696	0
24714	0
24732	0
24750	0
24768	0
24801	0
24819	0
24840	0
24909	0
24921	0
24924	0
24960	0
24986	0
25069	8
25099	0
25143	7
25168	10
25170	1
25252	0
25260	2
25438	22
25505	0
25528	0
25613	3
25616	57
25624	36
25730	44
25796	0
25832	0
25844	27
25906	0
25914	53
25960	5
25967	0
26040	13
26067	0
26141	86
26175	0
26183	2
26193	5
26197	37
26261	0
26280	9
26290	0
26300	2
26377	34
26417	0
26622	5
26742	1
26780	0
26831	4
26838	6
26860	26
26873	0
26932	59
27213	19
27245	24
27252	2
27299	39
27354	2
27367	0
27399	0
27410	73
27470	0
27482	0
27484	0
27518	0
27526	0
27528	0
27530	0
27534	0
27558	0
27566	0
27569	0
27578	0
27683	0
27703	0
27784	0
27906	0
27925	0
27994	0
28003	0
28005	0
28145	0
28208	0
28232	0
28263	0
28368	3
28455	9
28512	1
28661	0
28670	2
28679	0
28687	0
28705	24
28803	0
28914	3
28974	1
29010	24
29205	6
29270	14
29354	14
29403	14
29457	2
29516	0
29567	14
29587	3
29605	0
29620	1
29659	4
29667	86
29671	17
29776	16
29892	0
29920	9
29923	16
30009	0
30119	0
30195	0
30271	5
30449	3
30479	2
30679	7
30911	0
30968	12
31004	0
31066	4
31075	30
31149	45
31153	40
31223	12
31261	0
31323	0
31381	7
31410	0
31589	9
31597	11
31684	3
31701	0
31810	0
31825	18
31967	0
31978	0
32045	2
32051	0
32134	8
32163	1
32197	0
32253	8
32403	0
32434	59
32493	13
32518	0
32673	3
32755	0
32777	58
32886	12
32910	8
32995	0
33023	0
33045	16
33058	78
33113	14
33152	17
33217	31
33355	0
33359	7
33449	0
33490	0
33533	0
33560	0
33650	0
33797	5
33805	0
33857	1
33861	19
33863	9
33901	0
33907	0
33927	1
33933	0
33942	0
34010	0
34028	0
34158	0
34163	0
34182	0
34207	0
34241	0
34313	0
34364	7
34367	27
34401	1
34418	6
34420	2
34504	2
34590	4
34679	91
34688	1
34743	9
34849	0
34874	9
34893	0
34937	0
34999	3
35021	0
35075	0
35079	7
35117	0
35119	0
35135	0
35160	0
35182	0
35203	0
35206	0
35213	0
35250	0
35261	1
35293	1
35304	0
35326	0
35343	0
35353	0
35388	0
35409	0
35422	0
35453	0
35480	0
35489	0
35570	33
35630	0
35703	14
35750	0
35781	6
35873	5
35910	25
36029	14
36191	1
36326	22
36356	10
36368	3
36428	0
36455	59
36515	18
36519	13
36606	0
36677	4
36734	2
36802	3
37093	22
37125	0
37184	3
37214	15
37224	0
37353	16
37361	13
37404	0
37512	0
37626	19
37666	19
37674	0
37752	4
37775	49
37784	25
37829	4
37944	20
37977	12
38003	40
38047	0
38065	10
38096	9
38133	33
38249	6
38363	14
38444	99
38517	44
38588	0
38846	23
38902	0
39125	0
39290	20
39312	8
39343	41
39845	20
39873	1
39878	1
39937	0
39941	10
39967	31
40011	6
40025	207
40141	16
40156	2
40200	0
40238	12
40326	4
40392	4
40474	32
40496	18
40543	0
40585	0
40849	6
40876	0
40930	13
40961	2
41179	5
41242	4
41248	15
41374	25
41427	18
41496	0
41593	0
41632	4
41718	3
41727	0
41910	11
41915	15
41986	0
42060	0
42083	0
42208	66
42276	23
42362	5
42434	1
42473	0
42493	1
42644	0
42713	1
42806	0
42852	1
42854	1
42881	11
43245	0
43421	1
43515	0
43547	29
43549	65
43634	0
43640	0
43642	0
43660	0
43698	0
43796	0
43838	0
43856	0
43865	0
43885	0
43902	0
43937	0
43944	0
43966	0
44069	0
44094	0
44100	0
44102	0
44145	0
44249	0
44261	0
44298	0
44302	0
44408	0
44600	0
44684	0
44720	0
44798	0
44849	0
44864	0
44869	0
44937	0
44952	0
44968	0
44984	0
44986	0
45017	0
45140	0
45167	0
45239	0
45315	0
45353	0
45401	0
45413	0
45464	0
45524	0
45563	0
45590	0
45623	0
45647	0
45649	0
45659	0
45665	0
45686	0
45731	0
45784	0
45804	0
45830	0
45841	0
45854	0
45920	0
46009	0
46014	0
46072	0
46087	0
46100	0
46164	0
46192	0
46271	0
46295	0
46320	0
46432	0
46469	5
46503	0
46515	12
46525	0
46532	0
46568	0
46576	0
46779	1
46959	8
47084	0
47097	2
47119	10
47220	0
47224	0
47301	0
47316	0
47363	0
47367	7
47391	0
47459	1
47577	9
47610	12
47682	3
47706	4
47907	26
48038	1
48079	0
48087	10
48104	19
48108	31
48203	0
48282	5
48388	0
48446	59
48450	9
48466	4
48481	2
48489	2
48514	49
48648	0
48654	17
48663	15
48691	0
48730	0
48765	0
48782	3
48870	0
48895	6
48954	16
48983	7
48991	0
49038	7
49290	44
49388	15
49553	0
49616	18
49656	44
49750	4
49934	53
49951	0
49973	0
50022	0
50097	0
50214	0
50265	0
50552	0
50641	0
50655	0
50691	0
50778	0
50781	0
50803	0
50955	0
50987	0
51012	0
51015	0
51018	0
51104	0
51125	0
51138	0
51146	10
51186	0
51297	0
51453	42
51519	10
51609	3
51611	41
51621	0
51675	0
51745	0
51765	0
51793	0
51804	0
51806	0
51838	0
51880	0
51892	2
51899	0
51907	103
51967	22
52123	9
52127	37
52129	26
52180	63
52189	12
52204	0
52366	24
52524	8
52541	78
52659	6
52706	33
52709	12
52746	0
52774	0
52797	32
52829	1
52837	13
52844	0
52873	11
52918	0
53033	0
53114	8
53152	1
53187	0
53242	0
53488	0
53634	0
53648	0
53702	0
53740	0
53809	0
53888	6
53977	0
53987	1
54091	0
54113	1
54128	0
54146	0
54173	0
54300	0
54560	2
54635	0
54638	2
54703	0
54752	0
54759	1
54869	1
54872	1
55025	0
55058	0
55081	1
55085	15
55104	0
55191	0
55232	0
55251	0
55288	4
55337	0
55354	0
55398	0
55421	1
55523	0
55557	1
55609	2
55639	8
55764	0
55793	6
55832	0
55992	0
56005	0
56008	1
56020	0
56028	0
56041	12
56054	0
56077	0
56128	21
56152	1
56154	0
56161	0
56182	15
56188	0
56204	0
56215	13
56225	0
56351	0
56399	4
56518	0
56536	0
56713	0
56819	0
56839	0
57040	10
57043	58
57047	69
57049	0
57154	1
57180	0
57275	0
57389	0
57507	0
57612	4
57699	12
57731	6
57875	9
57928	0
57953	23
57982	0
58046	10
58102	0
58188	0
58198	0
58244	0
58281	0
58336	0
58366	0
58457	0
58477	2
58519	1
58523	2
58700	0
58756	0
58819	0
58831	0
58916	0
59110	0
59172	0
59212	0
59239	0
59355	1
59371	0
59402	3
59478	6
59486	1
59581	1
59590	3
59638	0
59744	7
59836	0
59862	16
59983	10
60024	0
60068	0
60123	0
60132	6
60149	0
60159	0
60208	0
60233	0
60253	19
60270	6
60287	0
60331	3
60342	0
60354	0
60412	0
60450	0
60535	0
60547	0
60564	0
60588	0
60609	0
60696	0
60744	0
60747	0
60790	0
60816	0
60822	0
60882	0
61001	0
61307	0
61401	0
61431	0
61547	0
61553	0
61625	0
61814	0
61885	0
61986	0
62045	0
62067	0
62113	0
62158	0
62164	0
62194	0
62206	0
62307	0
62310	0
62324	0
62569	0
62730	0
62791	0
62825	0
62971	0
63191	8
63209	37
63238	0
63374	66
63376	14
63428	0
63464	33
63491	26
63498	6
63518	0
63573	5
63623	4
63753	2
63755	1
63785	1
63797	4
63799	2
63822	0
63860	6
63881	4
63884	31
63887	2
63905	2
63915	0
64020	0
64041	0
64070	0
64176	0
64178	0
64303	0
64344	0
64417	0
64437	0
64515	0
64549	0
64569	0
64578	0
64600	0
64685	0
64688	0
64705	0
64713	0
64797	0
64820	0
64911	0
64952	12
64983	6
65106	67
65122	0
65166	1
65223	12
65312	0
65320	0
65431	8
65497	0
65546	49
65548	13
65663	8
65689	20
65712	10
65755	0
65837	14
65930	0
65984	17
66032	25
66058	0
66062	28
66095	1
66230	0
66272	5
66361	0
66383	7
66407	0
66446	2
66508	8
66575	25
66649	0
66656	20
66689	0
66761	0
66784	0
67006	0
67068	4
67124	1
67133	0
67135	0
67153	0
67244	7
67287	7
67296	18
67313	4
67361	7
67895	0
67913	4
67952	8
68147	28
68182	9
68219	4
68234	0
68243	6
68253	10
68273	1
68307	0
68318	12
68357	26
68374	59
68377	78
68384	0
68404	0
68441	0
68574	0
68591	0
68605	4
68723	0
68730	0
68734	0
68789	23
68858	0
68869	0
68891	6
69041	2
69082	0
69118	0
69167	0
69187	8
69278	3
69298	0
69313	0
69336	25
69364	4
69372	0
69419	0
69441	0
69586	3
69588	31
69622	0
69649	0
69654	44
69658	4
69672	0
69741	3
69789	14
69803	0
69820	0
69847	29
69925	0
69996	3
70018	0
70025	2
70027	39
70096	0
70099	0
70132	0
70174	0
70195	29
70201	8
70203	0
70387	0
70432	0
70450	15
70456	0
70531	11
70539	4
70567	2
70580	0
70696	0
70725	0
70741	16
70818	0
70840	2
70906	4
70930	0
70960	0
70985	0
71095	0
71140	9
71155	23
71263	0
71297	6
71396	0
71516	0
71554	0
71568	0
71585	10
71591	0
71634	1
71676	39
71678	39
71831	2
71919	29
72028	2
72046	0
72073	23
72086	0
72106	0
72118	0
72252	0
72330	0
72353	0
72356	0
72385	0
72503	0
72515	0
72609	0
72633	0
72651	0
72767	0
72823	0
72854	0
72920	0
72986	0
73028	0
73244	0
73346	0
73412	0
73491	0
73546	0
73601	0
73679	0
73796	0
73958	0
73984	0
74042	0
74092	0
74126	0
74174	0
74189	0
74221	0
74278	0
74310	0
74317	0
74339	0
74371	0
74444	0
74480	0
74559	0
74569	1
74575	0
74693	0
74719	1
74746	0
74758	0
74905	0
75044	0
75046	0
75100	1
75125	0
75139	0
75153	0
75186	21
75200	0
75239	0
75241	0
75250	0
75272	0
75283	8
75497	22
75610	32
75612	4
75805	0
75823	6
75859	17
75878	2
75980	4
76066	12
76094	3
76102	0
76195	0
76295	40
76712	0
76724	2
76886	11
77002	0
77052	0
77105	0
77189	1
77286	0
77382	2
77419	0
77527	1
77638	1
77647	0
77835	0
77922	0
77952	6
78290	0
78361	8
78439	14
78460	8
78475	0
78564	0
78625	3
78659	0
78700	15
78703	0
78718	0
78730	9
78781	31
78918	0
79149	16
79253	2
79322	63
79362	5
79395	9
79424	14
79471	0
79482	0
79721	12
79784	22
79822	40
79891	11
79914	6
80112	0
80140	0
80146	0
80225	3
80349	18
80382	0
80423	10
80518	24
80548	0
80609	7
80784	42
80829	5
81162	0
81176	2
81193	2
81213	107
81217	31
81242	12
81371	2
81393	2
81442	0
81459	17
81549	0
81563	22
81573	0
81607	0
81668	1
81709	19
81712	28
81724	3
81732	0
81893	29
81916	2
81924	10
82001	0
82035	8
82358	2
82414	12
82501	0
82514	10
82582	0
82584	2
82663	38
82683	0
82762	1
82804	0
82823	0
82909	0
82993	15
83111	21
83138	2
83236	0
83323	1
83354	1
83400	5
83406	0
83563	23
83582	0
83735	34
83843	0
83937	1
83943	8
83963	6
83978	3
83989	45
84062	0
84078	51
84170	0
84230	1
84310	0
84350	36
84431	29
84490	12
84505	1
84517	0
84540	5
84556	0
84614	6
84739	0
84808	1
84830	37
84869	23
84915	0
84927	0
84949	24
84953	17
85007	7
85110	0
85132	1
85163	9
85175	9
85220	20
85273	6
85297	4
85572	15
85634	10
85717	0
85870	0
85912	0
85973	1
85983	0
86100	25
86132	1
86269	18
86277	22
86356	13
86375	12
86426	44
86433	1
86445	19
86483	0
86489	0
86506	0
86511	0
86524	0
86610	0
86618	2
86678	2
86695	0
86706	4
86832	0
86921	0
87121	0
87128	10
87273	2
87285	0
87306	4
87340	0
87430	1
87583	2
87602	20
87612	36
87628	1
87771	19
87872	23
87952	19
88012	3
88073	1
88229	17
88277	7
88296	0
88424	9
88436	0
88451	0
88601	24
88628	6
88662	0
88678	47
88729	0
88775	135
88951	2
88960	0
89268	21
89367	0
89380	65
89468	0
89475	0
89513	0
89520	0
89546	9
89590	14
89744	36
89794	14
89814	0
89882	12
89914	9
89979	0
89991	0
90012	0
90098	7
90237	5
90287	22
90318	10
90494	4
90584	0
90604	41
90616	5
90808	4
90932	24
90936	13
91069	13
91162	6
91213	0
91278	0
91288	0
91350	3
91934	0
92032	13
92131	20
92133	4
92152	2
92191	5
92193	35
92266	0
92275	9
92291	0
92331	0
92335	16
92390	3
92404	0
92635	0
92813	13
92854	8
92970	2
93196	0
93291	4
93431	0
93600	0
93770	8
94212	1
94241	7
94253	1
94266	11
94342	0
94425	0
94469	0
94482	5
94535	0
94561	18
94608	0
94773	1
94869	4
95039	0
95407	1
95442	0
95460	0
95546	0
95564	0
95591	0
95608	0
95633	0
95681	0
95724	0
95794	0
95837	0
96140	0
96185	0
96264	0
96316	0
96389	0
96455	9
96510	3
96563	0
96639	4
96644	0
96652	0
96685	0
96715	0
96869	0
96887	5
96909	0
96917	0
96933	0
96971	0
96977	2
97068	3
97099	0
97270	0
97282	0
97327	0
97332	0
97396	0
97467	0
97506	0
97578	7
97589	0
97620	0
97665	7
97685	3
97704	6
97715	0
97785	2
97820	0
97885	29
97890	11
98089	2
98149	9
98257	7
98294	1
98310	27
98327	4
98346	6
98376	5
98393	24
98434	0
98465	21
98549	2
98610	64
98689	1
98706	9
98748	0
98815	12
98833	0
98960	29
99020	6
99134	20
99148	0
99185	8
99319	1
99340	0
99441	0
99543	1
99606	1
99635	0
99729	25
99788	0
99845	1
99937	24
100017	4
100065	0
100173	33
100176	51
100203	17
100253	0
100307	0
100456	0
100502	22
100514	57
100626	18
100802	0
100884	0
100980	12
101079	26
101092	4
101120	3
101163	5
101191	15
101195	1
101243	0
101316	20
101328	0
101406	13
101640	7
101683	0
101694	3
101712	0
101847	8
101861	5
102090	0
102132	0
102228	1
102382	0
102453	16
102528	9
102609	1
102680	7
102806	0
102813	0
102886	0
103038	0
103049	0
103103	0
103211	0
103402	1
103531	2
103627	1
103806	5
103954	11
104031	8
104047	23
104089	5
104110	8
104154	14
104421	6
104461	3
104469	3
104488	34
104559	1
104584	4
104608	15
104803	3
104949	0
105086	0
105093	0
105109	0
105143	0
105174	0
105185	9
105195	0
105205	6
105246	0
105256	8
105285	4
105316	3
105326	24
105328	27
105413	78
105423	16
105504	5
105525	1
105583	0
105600	4
105729	17
105771	2
105805	6
105860	3
105868	0
105874	6
105905	0
105930	0
105936	0
105979	0
106014	0
106029	1
106035	8
106038	3
106047	0
106102	1
106151	0
106320	21
106352	9
106364	0
106480	8
106488	5
106532	0
106598	0
106664	76
106685	1
106739	24
106802	7
106804	1
106826	0
106833	4
106855	0
106903	0
106923	9
106926	0
106938	15
107021	0
107028	6
107030	1
107036	1
107103	12
107223	0
107242	4
107275	7
107285	1
107325	24
107433	0
107449	3
107453	41
107463	0
107550	2
107589	0
107693	0
107714	3
107732	1
107762	0
107792	9
107794	0
107855	12
107924	1
107944	3
108056	0
108126	0
108146	0
108176	0
108194	0
108269	0
108282	0
108341	0
108353	3
108390	0
108562	0
108583	0
108593	0
108689	0
108715	0
108804	0
108847	4
108851	3
108896	0
108949	3
108973	0
109021	0
109029	0
109067	0
109076	0
109101	0
109194	0
109212	11
109223	0
109241	0
[truncated: 72,603 more rows]
