# Supplementary material for: Statistical analysis of variability in TnSeq data across conditions using zero-inflated negative binomial regression
Source: BMC Bioinformatics. 2019 Nov 21;20:603. doi: 10.1186/s12859-019-3156-z (PMC6873424; doi:10.1186/s12859-019-3156-z)
Supplement: Supplementary file 3 — Additional file 3 Data from Mouse Infections, and ZINB Test Example (zip file) - Experimental data for the mouse experiment in Section 3.2 (.wig files with transposon insertion counts at TA sites), along with Instructions (README.docx) on how to do the ZINB analysis in TRANSIT (commands and output files). [file 12859_2019_3156_MOESM3_ESM.zip › ZINB_test_data/A5.wig]

location	count
60	0
72	0
102	0
188	0
246	0
333	0
360	0
426	0
448	0
471	0
483	0
494	0
504	0
514	0
525	0
534	0
601	0
653	0
670	0
706	0
741	0
784	0
794	0
843	0
989	0
1092	0
1104	0
1267	0
1278	0
1345	0
1423	0
1522	0
1552	0
1635	0
1779	0
1782	0
1788	0
1847	0
1858	0
1921	0
2001	0
2012	0
2063	0
2104	0
2141	0
2232	0
2290	0
2315	0
2318	0
2333	0
2344	0
2363	0
2387	0
2404	0
2427	0
2479	0
2507	0
2537	0
2591	0
2648	0
2738	0
2774	0
2845	0
2920	0
3027	0
3056	0
3066	0
3070	0
3119	0
3131	0
3145	0
3222	0
3228	0
3277	0
3283	4
3329	1
3372	0
3379	0
3384	0
3396	0
3412	0
3425	0
3441	0
3467	0
3471	0
3513	0
3591	0
3682	0
3708	1
3728	0
3739	0
3770	0
3782	1
3796	0
3833	0
3925	1
3960	0
3967	0
3986	1
4011	1
4028	0
4094	0
4118	0
4121	0
4130	4
4158	0
4207	0
4217	0
4353	1
4664	0
4721	0
4789	0
4912	0
4961	0
4970	0
4989	0
4995	32
5066	22
5120	20
5128	1
5170	33
5230	0
5273	0
5287	0
5336	0
5364	0
5420	0
5439	0
5517	0
5547	0
5579	0
5586	0
5623	0
5631	0
5669	0
5687	0
5792	0
5977	0
5996	0
6055	0
6128	0
6230	0
6249	0
6286	0
6403	0
6490	0
6502	0
6526	0
6605	0
6612	0
6672	0
6729	0
6793	0
6809	0
6856	0
6944	0
6983	0
7067	0
7077	0
7093	0
7225	0
7265	6
7299	5
7383	0
7392	0
7470	0
7551	0
7578	0
7620	0
7686	0
7763	0
7767	0
7798	0
7865	0
7970	0
8031	0
8077	0
8099	0
8127	0
8219	0
8236	0
8288	0
8295	0
8338	0
8391	0
8394	0
8436	0
8486	0
8546	0
8786	0
8858	0
8874	0
8901	0
9030	0
9045	0
9100	0
9150	0
9165	0
9419	0
9465	0
9492	0
9503	0
9519	0
9526	0
9542	0
9564	0
9624	0
9776	31
9816	9
9850	0
9877	27
9894	3
9903	16
10023	0
10104	0
10277	4
10299	0
10414	0
10426	8
10583	4
10600	0
10608	0
10769	4
10826	83
10857	0
10876	0
10884	0
10892	0
10894	0
10907	0
10923	0
10953	0
11096	8
11119	0
11131	0
11176	0
11198	1
11207	17
11289	16
11301	0
11422	62
11444	0
11530	75
11556	63
11618	1
11659	2
11675	101
11679	184
11733	60
11739	67
11743	127
11749	0
11787	17
11848	0
12042	9
12054	23
12145	0
12250	30
12352	99
12466	31
12491	33
12512	0
12530	0
12621	15
12663	9
12750	6
12798	13
13025	285
13046	97
13079	3
13155	2
13168	3
13275	3
13309	12
13322	17
13325	188
13369	15
13459	0
13469	0
13486	1
13560	48
13567	14
13595	0
13608	0
13669	0
13686	0
13699	0
13772	0
13852	0
13903	0
14021	14
14059	22
14080	56
14088	18
14096	96
14177	7
14367	0
14421	0
14454	0
14621	28
14661	29
14665	45
14667	1
14677	12
14749	12
14758	17
14782	0
14813	16
14821	10
14872	29
14902	4
14938	0
14968	0
15023	0
15084	0
15114	0
15221	0
15245	0
15269	0
15304	0
15327	0
15366	0
15464	0
15515	0
15576	1
15591	1
15657	0
15773	0
15812	0
15927	0
16161	0
16184	0
16273	0
16433	0
16520	0
16535	0
16558	0
16683	0
16794	0
16851	0
16872	0
16926	0
17015	0
17176	0
17190	0
17205	0
17247	0
17313	0
17333	0
17439	0
17476	21
17483	1
17586	0
17862	0
17981	0
18010	0
18123	0
18140	0
18161	0
18215	0
18454	0
18488	0
18527	0
18666	0
18693	0
18725	0
18907	0
19038	0
19043	0
19081	0
19100	0
19107	0
19134	0
19138	0
19151	0
19179	0
19194	0
19226	0
19239	0
19259	0
19310	0
19453	0
19461	0
19582	0
19667	0
19693	0
19760	0
19771	0
19829	0
19838	0
19914	0
19935	0
19951	0
19963	2
19973	0
19984	0
20002	0
20037	0
20044	0
20092	2
20178	0
20211	0
20234	8
20266	2
20278	2
20345	9
20349	2
20376	1
20456	0
20497	11
20547	2
20650	0
20671	0
20680	0
20712	0
20756	0
20787	0
20859	0
20883	5
21041	0
21204	0
21210	0
21266	0
21359	0
21414	0
21477	0
21481	0
21548	0
21608	0
21777	0
22070	0
22092	0
22118	5
22144	1
22187	0
22195	0
22199	0
22202	0
22279	0
22314	1
22338	0
22454	0
22460	0
22578	0
22590	0
22625	0
22817	0
22836	0
22887	0
22932	0
23083	0
23099	0
23125	0
23153	0
23205	0
23330	0
23361	0
23381	1
23394	5
23413	4
23442	0
23512	0
23550	0
23582	0
23640	0
23663	0
23681	0
23723	0
23807	7
23856	5
23933	0
23947	0
24102	0
24136	0
24159	0
24174	0
24183	0
24207	0
24231	0
24237	0
24261	0
24282	0
24309	0
24318	0
24336	0
24351	0
24372	0
24384	0
24402	0
24447	0
24483	0
24492	0
24501	0
24534	0
24552	0
24564	0
24579	0
24621	0
24633	0
24657	0
24678	0
24696	0
24714	0
24732	0
24750	0
24768	0
24801	0
24819	0
24840	0
24909	0
24921	0
24924	0
24960	0
24986	0
25069	6
25099	0
25143	0
25168	6
25170	1
25252	1
25260	15
25438	89
25505	6
25528	1
25613	30
25616	214
25624	48
25730	97
25796	0
25832	0
25844	7
25906	0
25914	217
25960	24
25967	6
26040	73
26067	4
26141	147
26175	9
26183	25
26193	57
26197	61
26261	14
26280	24
26290	0
26300	1
26377	101
26417	6
26622	33
26742	2
26780	7
26831	23
26838	1
26860	51
26873	1
26932	61
27213	94
27245	60
27252	19
27299	65
27354	46
27367	6
27399	2
27410	260
27470	0
27482	0
27484	0
27518	0
27526	0
27528	0
27530	0
27534	0
27558	0
27566	0
27569	0
27578	0
27683	0
27703	0
27784	0
27906	0
27925	0
27994	0
28003	0
28005	0
28145	0
28208	0
28232	0
28263	0
28368	42
28455	49
28512	3
28661	8
28670	6
28679	0
28687	0
28705	77
28803	0
28914	21
28974	18
29010	68
29205	24
29270	94
29354	31
29403	4
29457	35
29516	0
29567	45
29587	20
29605	7
29620	3
29659	10
29667	198
29671	38
29776	62
29892	0
29920	6
29923	61
30009	0
30119	0
30195	0
30271	51
30449	26
30479	24
30679	33
30911	0
30968	19
31004	6
31066	59
31075	85
31149	135
31153	124
31223	7
31261	0
31323	0
31381	10
31410	0
31589	39
31597	49
31684	3
31701	0
31810	0
31825	143
31967	0
31978	3
32045	52
32051	0
32134	32
32163	25
32197	0
32253	10
32403	0
32434	128
32493	41
32518	0
32673	14
32755	10
32777	140
32886	13
32910	32
32995	0
33023	6
33045	11
33058	208
33113	47
33152	0
33217	111
33355	0
33359	36
33449	0
33490	11
33533	0
33560	0
33650	0
33797	22
33805	4
33857	0
33861	64
33863	16
33901	0
33907	0
33927	2
33933	0
33942	0
34010	0
34028	0
34158	0
34163	0
34182	0
34207	0
34241	0
34313	10
34364	7
34367	40
34401	1
34418	34
34420	9
34504	30
34590	12
34679	262
34688	12
34743	13
34849	0
34874	27
34893	0
34937	0
34999	2
35021	0
35075	0
35079	8
35117	0
35119	0
35135	0
35160	0
35182	0
35203	0
35206	0
35213	2
35250	1
35261	10
35293	0
35304	0
35326	0
35343	0
35353	0
35388	0
35409	0
35422	0
35453	0
35480	0
35489	0
35570	62
35630	1
35703	64
35750	0
35781	18
35873	9
35910	40
36029	16
36191	39
36326	65
36356	22
36368	7
36428	4
36455	332
36515	67
36519	34
36606	0
36677	46
36734	18
36802	12
37093	109
37125	3
37184	3
37214	77
37224	5
37353	32
37361	73
37404	1
37512	0
37626	35
37666	32
37674	0
37752	19
37775	27
37784	105
37829	5
37944	34
37977	10
38003	68
38047	1
38065	39
38096	14
38133	23
38249	8
38363	24
38444	194
38517	87
38588	5
38846	77
38902	0
39125	0
39290	58
39312	13
39343	197
39845	78
39873	28
39878	1
39937	0
39941	25
39967	70
40011	12
40025	352
40141	83
40156	37
40200	3
40238	48
40326	0
40392	6
40474	154
40496	34
40543	8
40585	0
40849	11
40876	0
40930	1
40961	15
41179	28
41242	26
41248	37
41374	103
41427	24
41496	10
41593	0
41632	6
41718	10
41727	0
41910	26
41915	84
41986	2
42060	0
42083	4
42208	180
42276	71
42362	85
42434	3
42473	0
42493	1
42644	11
42713	9
42806	4
42852	4
42854	7
42881	21
43245	4
43421	10
43515	0
43547	107
43549	154
43634	0
43640	0
43642	0
43660	0
43698	0
43796	0
43838	0
43856	0
43865	0
43885	0
43902	0
43937	0
43944	0
43966	0
44069	0
44094	0
44100	0
44102	0
44145	0
44249	0
44261	0
44298	0
44302	0
44408	0
44600	0
44684	0
44720	0
44798	0
44849	0
44864	0
44869	0
44937	0
44952	0
44968	0
44984	0
44986	0
45017	0
45140	0
45167	0
45239	0
45315	0
45353	0
45401	0
45413	0
45464	0
45524	0
45563	0
45590	0
45623	0
45647	0
45649	0
45659	0
45665	0
45686	0
45731	0
45784	0
45804	0
45830	0
45841	0
45854	0
45920	0
46009	0
46014	0
46072	0
46087	0
46100	0
46164	0
46192	0
46271	0
46295	0
46320	0
46432	0
46469	33
46503	4
46515	8
46525	2
46532	0
46568	0
46576	0
46779	2
46959	2
47084	0
47097	5
47119	4
47220	0
47224	0
47301	0
47316	0
47363	0
47367	3
47391	24
47459	9
47577	34
47610	33
47682	3
47706	0
47907	33
48038	6
48079	0
48087	55
48104	38
48108	60
48203	0
48282	11
48388	0
48446	107
48450	42
48466	18
48481	0
48489	20
48514	214
48648	0
48654	60
48663	35
48691	0
48730	10
48765	10
48782	9
48870	2
48895	12
48954	39
48983	36
48991	0
49038	1
49290	111
49388	36
49553	0
49616	44
49656	64
49750	37
49934	76
49951	0
49973	3
50022	0
50097	0
50214	0
50265	0
50552	0
50641	0
50655	0
50691	0
50778	0
50781	0
50803	0
50955	0
50987	0
51012	0
51015	0
51018	0
51104	0
51125	0
51138	0
51146	4
51186	0
51297	0
51453	97
51519	29
51609	2
51611	115
51621	0
51675	0
51745	0
51765	0
51793	0
51804	0
51806	15
51838	0
51880	45
51892	1
51899	0
51907	233
51967	22
52123	65
52127	143
52129	107
52180	141
52189	26
52204	0
52366	25
52524	23
52541	135
52659	15
52706	106
52709	51
52746	0
52774	1
52797	58
52829	16
52837	0
52844	0
52873	42
52918	2
53033	0
53114	6
53152	8
53187	0
53242	18
53488	7
53634	0
53648	0
53702	2
53740	0
53809	0
53888	1
53977	0
53987	8
54091	0
54113	0
54128	0
54146	4
54173	4
54300	0
54560	3
54635	4
54638	1
54703	0
54752	0
54759	9
54869	3
54872	0
55025	0
55058	0
55081	0
55085	4
55104	0
55191	0
55232	0
55251	0
55288	2
55337	0
55354	1
55398	0
55421	20
55523	1
55557	19
55609	11
55639	5
55764	0
55793	12
55832	0
55992	0
56005	2
56008	3
56020	0
56028	0
56041	3
56054	0
56077	14
56128	40
56152	18
56154	0
56161	0
56182	36
56188	1
56204	0
56215	4
56225	0
56351	0
56399	2
56518	0
56536	4
56713	3
56819	2
56839	0
57040	27
57043	65
57047	92
57049	12
57154	2
57180	0
57275	0
57389	0
57507	29
57612	30
57699	6
57731	24
57875	32
57928	0
57953	61
57982	0
58046	26
58102	1
58188	0
58198	0
58244	0
58281	0
58336	0
58366	0
58457	1
58477	12
58519	2
58523	22
58700	0
58756	0
58819	0
58831	0
58916	0
59110	0
59172	0
59212	0
59239	0
59355	3
59371	0
59402	29
59478	1
59486	3
59581	11
59590	10
59638	0
59744	0
59836	3
59862	15
59983	24
60024	0
60068	0
60123	2
60132	0
60149	0
60159	3
60208	0
60233	0
60253	31
60270	4
60287	0
60331	11
60342	0
60354	0
60412	0
60450	0
60535	0
60547	0
60564	0
60588	0
60609	0
60696	0
60744	0
60747	0
60790	0
60816	0
60822	0
60882	0
61001	0
61307	0
61401	0
61431	0
61547	0
61553	0
61625	0
61814	0
61885	0
61986	0
62045	0
62067	0
62113	0
62158	0
62164	0
62194	0
62206	0
62307	0
62310	0
62324	0
62569	0
62730	0
62791	0
62825	0
62971	0
63191	53
63209	22
63238	2
63374	142
63376	103
63428	8
63464	50
63491	154
63498	24
63518	0
63573	35
63623	22
63753	3
63755	5
63785	2
63797	30
63799	25
63822	0
63860	11
63881	32
63884	55
63887	3
63905	6
63915	0
64020	0
64041	0
64070	0
64176	0
64178	0
64303	0
64344	0
64417	0
64437	0
64515	0
64549	0
64569	0
64578	0
64600	0
64685	0
64688	0
64705	0
64713	0
64797	0
64820	0
64911	0
64952	41
64983	5
65106	62
65122	0
65166	25
65223	15
65312	1
65320	1
65431	53
65497	12
65546	63
65548	11
65663	12
65689	37
65712	75
65755	0
65837	9
65930	0
65984	34
66032	41
66058	16
66062	55
66095	5
66230	0
66272	23
66361	6
66383	9
66407	1
66446	6
66508	16
66575	65
66649	0
66656	67
66689	0
66761	0
66784	0
67006	0
67068	24
67124	14
67133	0
67135	0
67153	0
67244	21
67287	5
67296	101
67313	13
67361	13
67895	26
67913	28
67952	24
68147	64
68182	39
68219	2
68234	9
68243	12
68253	46
68273	8
68307	15
68318	71
68357	30
68374	205
68377	87
68384	3
68404	4
68441	0
68574	0
68591	4
68605	7
68723	0
68730	0
68734	9
68789	10
68858	0
68869	0
68891	11
69041	15
69082	0
69118	0
69167	0
69187	43
69278	22
69298	0
69313	0
69336	58
69364	47
69372	0
69419	2
69441	0
69586	18
69588	61
69622	0
69649	0
69654	153
69658	7
69672	0
69741	28
69789	32
69803	0
69820	0
69847	50
69925	0
69996	3
70018	0
70025	0
70027	119
70096	0
70099	0
70132	0
70174	4
70195	38
70201	14
70203	0
70387	0
70432	0
70450	14
70456	0
70531	51
70539	0
70567	0
70580	0
70696	0
70725	0
70741	59
70818	0
70840	5
70906	23
70930	4
70960	1
70985	0
71095	0
71140	39
71155	22
71263	3
71297	8
71396	0
71516	0
71554	2
71568	4
71585	30
71591	0
71634	6
71676	145
71678	43
71831	8
71919	63
72028	7
72046	0
72073	54
72086	0
72106	0
72118	0
72252	0
72330	0
72353	0
72356	0
72385	0
72503	0
72515	0
72609	0
72633	0
72651	0
72767	0
72823	0
72854	0
72920	0
72986	0
73028	0
73244	0
73346	0
73412	0
73491	0
73546	0
73601	0
73679	0
73796	0
73958	0
73984	0
74042	0
74092	0
74126	0
74174	0
74189	0
74221	0
74278	0
74310	0
74317	0
74339	0
74371	0
74444	0
74480	0
74559	0
74569	4
74575	3
74693	4
74719	1
74746	0
74758	0
74905	0
75044	0
75046	2
75100	1
75125	0
75139	2
75153	0
75186	72
75200	0
75239	0
75241	0
75250	0
75272	13
75283	14
75497	40
75610	143
75612	2
75805	0
75823	17
75859	6
75878	3
75980	27
76066	10
76094	11
76102	0
76195	33
76295	22
76712	4
76724	1
76886	15
77002	0
77052	0
77105	21
77189	0
77286	0
77382	21
77419	0
77527	4
77638	0
77647	0
77835	0
77922	1
77952	12
78290	3
78361	7
78439	22
78460	2
78475	3
78564	0
78625	11
78659	0
78700	1
78703	5
78718	0
78730	70
78781	170
78918	0
79149	54
79253	30
79322	134
79362	15
79395	61
79424	12
79471	0
79482	0
79721	34
79784	196
79822	35
79891	10
79914	22
80112	0
80140	0
80146	0
80225	28
80349	55
80382	0
80423	7
80518	39
80548	0
80609	23
80784	77
80829	25
81162	4
81176	6
81193	22
81213	193
81217	110
81242	35
81371	86
81393	9
81442	0
81459	8
81549	0
81563	33
81573	0
81607	4
81668	11
81709	44
81712	205
81724	23
81732	29
81893	53
81916	1
81924	69
82001	20
82035	19
82358	28
82414	27
82501	1
82514	15
82582	13
82584	19
82663	52
82683	11
82762	14
82804	0
82823	0
82909	0
82993	22
83111	28
83138	21
83236	0
83323	22
83354	8
83400	62
83406	1
83563	39
83582	7
83735	56
83843	6
83937	1
83943	15
83963	32
83978	17
83989	58
84062	1
84078	185
84170	12
84230	19
84310	0
84350	64
84431	70
84490	48
84505	14
84517	0
84540	56
84556	0
84614	7
84739	2
84808	6
84830	55
84869	83
84915	13
84927	8
84949	34
84953	70
85007	48
85110	18
85132	0
85163	13
85175	28
85220	51
85273	27
85297	10
85572	59
85634	19
85717	5
85870	0
85912	0
85973	12
85983	0
86100	26
86132	0
86269	65
86277	40
86356	11
86375	6
86426	35
86433	4
86445	52
86483	0
86489	0
86506	0
86511	0
86524	0
86610	0
86618	11
86678	9
86695	0
86706	10
86832	5
86921	14
87121	0
87128	36
87273	1
87285	6
87306	2
87340	8
87430	1
87583	13
87602	32
87612	29
87628	15
87771	37
87872	21
87952	24
88012	0
88073	0
88229	84
88277	15
88296	0
88424	26
88436	3
88451	0
88601	2
88628	55
88662	0
88678	85
88729	0
88775	215
88951	6
88960	1
89268	27
89367	11
89380	119
89468	2
89475	0
89513	0
89520	0
89546	1
89590	68
89744	71
89794	21
89814	0
89882	44
89914	56
89979	0
89991	0
90012	0
90098	25
90237	33
90287	54
90318	34
90494	32
90584	0
90604	163
90616	8
90808	17
90932	69
90936	25
91069	81
91162	18
91213	0
91278	0
91288	0
91350	10
91934	0
92032	50
92131	105
92133	12
92152	16
92191	6
92193	90
92266	2
92275	52
92291	6
92331	3
92335	36
92390	1
92404	0
92635	0
92813	47
92854	22
92970	2
93196	0
93291	0
93431	0
93600	0
93770	10
94212	5
94241	2
94253	1
94266	12
94342	0
94425	1
94469	0
94482	13
94535	0
94561	37
94608	0
94773	3
94869	10
95039	0
95407	10
95442	0
95460	0
95546	0
95564	0
95591	8
95608	0
95633	0
95681	0
95724	0
95794	0
95837	0
96140	0
96185	0
96264	0
96316	0
96389	11
96455	26
96510	35
96563	0
96639	25
96644	0
96652	16
96685	0
96715	0
96869	0
96887	8
96909	6
96917	0
96933	5
96971	0
96977	16
97068	23
97099	0
97270	0
97282	0
97327	0
97332	0
97396	0
97467	0
97506	0
97578	10
97589	0
97620	0
97665	5
97685	2
97704	22
97715	0
97785	4
97820	0
97885	12
97890	17
98089	0
98149	17
98257	24
98294	12
98310	124
98327	47
98346	18
98376	5
98393	17
98434	0
98465	60
98549	20
98610	70
98689	4
98706	23
98748	0
98815	12
98833	0
98960	33
99020	14
99134	38
99148	0
99185	22
99319	11
99340	0
99441	1
99543	10
99606	15
99635	0
99729	32
99788	0
99845	18
99937	128
100017	11
100065	0
100173	46
100176	89
100203	10
100253	0
100307	0
100456	2
100502	20
100514	47
100626	8
100802	28
100884	0
100980	48
101079	89
101092	3
101120	11
101163	14
101191	63
101195	5
101243	0
101316	44
101328	0
101406	32
101640	41
101683	5
101694	2
101712	13
101847	9
101861	9
102090	0
102132	0
102228	12
102382	0
102453	32
102528	48
102609	30
102680	26
102806	0
102813	0
102886	0
103038	3
103049	20
103103	0
103211	1
103402	1
103531	20
103627	11
103806	5
103954	21
104031	29
104047	56
104089	22
104110	21
104154	47
104421	19
104461	5
104469	30
104488	93
104559	16
104584	16
104608	19
104803	47
104949	0
105086	0
105093	0
105109	0
105143	0
105174	0
105185	44
105195	0
105205	3
105246	0
105256	20
105285	27
105316	7
105326	66
105328	68
105413	86
105423	22
105504	15
105525	2
105583	5
105600	15
105729	60
105771	17
105805	20
105860	0
105868	0
105874	6
105905	0
105930	0
105936	5
105979	0
106014	9
106029	2
106035	14
106038	9
106047	0
106102	0
106151	0
106320	83
106352	46
106364	4
106480	15
106488	2
106532	5
106598	0
106664	172
106685	3
106739	13
106802	8
106804	4
106826	1
106833	9
106855	0
106903	0
106923	5
106926	0
106938	12
107021	0
107028	9
107030	9
107036	5
107103	34
107223	0
107242	24
107275	4
107285	6
107325	35
107433	13
107449	26
107453	111
107463	4
107550	17
107589	1
107693	0
107714	11
107732	15
107762	0
107792	8
107794	0
107855	82
107924	6
107944	5
108056	1
108126	0
108146	0
108176	4
108194	0
108269	0
108282	0
108341	0
108353	23
108390	6
108562	0
108583	6
108593	7
108689	0
108715	0
108804	0
108847	18
108851	73
108896	0
108949	11
108973	0
109021	0
109029	0
109067	0
109076	0
109101	0
109194	0
109212	18
109223	0
109241	0
[truncated: 72,603 more rows]
