# Supplementary material for: Statistical analysis of variability in TnSeq data across conditions using zero-inflated negative binomial regression
Source: BMC Bioinformatics. 2019 Nov 21;20:603. doi: 10.1186/s12859-019-3156-z (PMC6873424; doi:10.1186/s12859-019-3156-z)
Supplement: Supplementary file 3 — Additional file 3 Data from Mouse Infections, and ZINB Test Example (zip file) - Experimental data for the mouse experiment in Section 3.2 (.wig files with transposon insertion counts at TA sites), along with Instructions (README.docx) on how to do the ZINB analysis in TRANSIT (commands and output files). [file 12859_2019_3156_MOESM3_ESM.zip › ZINB_test_data/A6.wig]

location	count
60	0
72	0
102	0
188	0
246	0
333	0
360	0
426	0
448	0
471	0
483	0
494	0
504	0
514	0
525	0
534	0
601	0
653	0
670	0
706	0
741	0
784	0
794	0
843	0
989	0
1092	0
1104	0
1267	0
1278	0
1345	0
1423	0
1522	0
1552	0
1635	1
1779	0
1782	0
1788	0
1847	0
1858	2
1921	0
2001	0
2012	0
2063	0
2104	0
2141	0
2232	0
2290	0
2315	0
2318	0
2333	0
2344	0
2363	0
2387	0
2404	0
2427	0
2479	0
2507	0
2537	0
2591	0
2648	0
2738	0
2774	0
2845	0
2920	0
3027	0
3056	0
3066	0
3070	0
3119	0
3131	0
3145	0
3222	0
3228	0
3277	0
3283	2
3329	1
3372	0
3379	0
3384	0
3396	0
3412	0
3425	0
3441	0
3467	1
3471	0
3513	1
3591	0
3682	2
3708	1
3728	1
3739	1
3770	0
3782	0
3796	0
3833	0
3925	1
3960	0
3967	0
3986	0
4011	2
4028	0
4094	0
4118	0
4121	0
4130	0
4158	0
4207	1
4217	0
4353	0
4664	0
4721	0
4789	0
4912	0
4961	0
4970	0
4989	0
4995	16
5066	13
5120	7
5128	1
5170	8
5230	0
5273	0
5287	0
5336	0
5364	0
5420	0
5439	0
5517	0
5547	0
5579	0
5586	0
5623	0
5631	0
5669	0
5687	0
5792	0
5977	0
5996	0
6055	0
6128	0
6230	0
6249	0
6286	0
6403	0
6490	0
6502	0
6526	0
6605	0
6612	0
6672	0
6729	0
6793	0
6809	0
6856	0
6944	0
6983	0
7067	0
7077	0
7093	0
7225	0
7265	1
7299	1
7383	0
7392	0
7470	0
7551	0
7578	0
7620	0
7686	0
7763	0
7767	0
7798	0
7865	0
7970	0
8031	0
8077	0
8099	0
8127	0
8219	0
8236	0
8288	0
8295	0
8338	0
8391	0
8394	0
8436	0
8486	0
8546	0
8786	0
8858	0
8874	0
8901	0
9030	0
9045	0
9100	0
9150	0
9165	0
9419	0
9465	0
9492	0
9503	0
9519	0
9526	0
9542	0
9564	0
9624	0
9776	12
9816	4
9850	0
9877	9
9894	2
9903	8
10023	2
10104	0
10277	3
10299	1
10414	0
10426	9
10583	1
10600	0
10608	1
10769	5
10826	42
10857	0
10876	0
10884	0
10892	0
10894	0
10907	0
10923	0
10953	0
11096	6
11119	0
11131	0
11176	0
11198	3
11207	9
11289	8
11301	0
11422	26
11444	0
11530	20
11556	26
11618	2
11659	0
11675	32
11679	44
11733	33
11739	27
11743	38
11749	0
11787	5
11848	1
12042	3
12054	11
12145	0
12250	14
12352	38
12466	16
12491	7
12512	0
12530	3
12621	6
12663	5
12750	7
12798	3
13025	82
13046	12
13079	1
13155	1
13168	3
13275	0
13309	4
13322	11
13325	58
13369	5
13459	0
13469	0
13486	0
13560	31
13567	8
13595	0
13608	0
13669	0
13686	0
13699	0
13772	0
13852	0
13903	0
14021	6
14059	7
14080	20
14088	7
14096	31
14177	0
14367	0
14421	0
14454	0
14621	2
14661	4
14665	11
14667	0
14677	1
14749	2
14758	3
14782	0
14813	0
14821	1
14872	2
14902	2
14938	0
14968	0
15023	0
15084	0
15114	0
15221	0
15245	0
15269	0
15304	0
15327	0
15366	0
15464	0
15515	0
15576	0
15591	1
15657	0
15773	0
15812	0
15927	0
16161	0
16184	0
16273	0
16433	0
16520	0
16535	0
16558	0
16683	0
16794	0
16851	0
16872	0
16926	0
17015	0
17176	0
17190	0
17205	0
17247	0
17313	0
17333	0
17439	0
17476	2
17483	0
17586	0
17862	0
17981	0
18010	0
18123	0
18140	0
18161	0
18215	0
18454	0
18488	0
18527	0
18666	0
18693	0
18725	0
18907	0
19038	0
19043	0
19081	0
19100	0
19107	0
19134	0
19138	0
19151	0
19179	0
19194	0
19226	0
19239	0
19259	0
19310	0
19453	0
19461	0
19582	0
19667	0
19693	1
19760	1
19771	0
19829	0
19838	0
19914	0
19935	0
19951	0
19963	0
19973	0
19984	0
20002	0
20037	0
20044	0
20092	0
20178	0
20211	0
20234	2
20266	2
20278	0
20345	0
20349	0
20376	0
20456	0
20497	0
20547	0
20650	0
20671	0
20680	2
20712	0
20756	0
20787	0
20859	0
20883	1
21041	0
21204	0
21210	1
21266	1
21359	0
21414	0
21477	0
21481	1
21548	0
21608	0
21777	0
22070	1
22092	0
22118	1
22144	0
22187	0
22195	0
22199	1
22202	2
22279	0
22314	0
22338	0
22454	0
22460	0
22578	0
22590	0
22625	0
22817	0
22836	0
22887	0
22932	0
23083	0
23099	0
23125	0
23153	0
23205	0
23330	0
23361	0
23381	0
23394	1
23413	0
23442	1
23512	0
23550	0
23582	0
23640	0
23663	0
23681	0
23723	0
23807	3
23856	0
23933	0
23947	0
24102	0
24136	0
24159	0
24174	0
24183	0
24207	0
24231	0
24237	0
24261	0
24282	0
24309	0
24318	0
24336	0
24351	0
24372	0
24384	0
24402	0
24447	0
24483	0
24492	0
24501	0
24534	0
24552	0
24564	0
24579	0
24621	0
24633	0
24657	0
24678	0
24696	0
24714	0
24732	0
24750	0
24768	0
24801	0
24819	0
24840	0
24909	0
24921	0
24924	0
24960	0
24986	0
25069	2
25099	0
25143	3
25168	2
25170	0
25252	0
25260	4
25438	18
25505	1
25528	0
25613	1
25616	58
25624	12
25730	43
25796	1
25832	0
25844	4
25906	0
25914	46
25960	11
25967	1
26040	16
26067	0
26141	50
26175	5
26183	13
26193	14
26197	24
26261	1
26280	1
26290	0
26300	6
26377	19
26417	0
26622	5
26742	1
26780	3
26831	2
26838	2
26860	15
26873	2
26932	21
27213	15
27245	20
27252	5
27299	19
27354	6
27367	0
27399	0
27410	60
27470	0
27482	0
27484	0
27518	0
27526	0
27528	0
27530	0
27534	0
27558	0
27566	0
27569	0
27578	2
27683	0
27703	0
27784	0
27906	0
27925	0
27994	0
28003	0
28005	0
28145	0
28208	0
28232	0
28263	0
28368	11
28455	9
28512	1
28661	1
28670	0
28679	0
28687	0
28705	22
28803	0
28914	5
28974	3
29010	17
29205	9
29270	11
29354	13
29403	3
29457	4
29516	1
29567	14
29587	1
29605	1
29620	1
29659	2
29667	64
29671	13
29776	24
29892	0
29920	10
29923	11
30009	0
30119	0
30195	0
30271	27
30449	3
30479	7
30679	5
30911	0
30968	10
31004	0
31066	14
31075	29
31149	43
31153	35
31223	4
31261	0
31323	0
31381	4
31410	0
31589	19
31597	14
31684	0
31701	2
31810	0
31825	34
31967	0
31978	0
32045	7
32051	0
32134	12
32163	6
32197	0
32253	8
32403	1
32434	30
32493	5
32518	0
32673	2
32755	0
32777	38
32886	6
32910	5
32995	0
33023	1
33045	3
33058	44
33113	11
33152	0
33217	47
33355	0
33359	7
33449	0
33490	0
33533	0
33560	0
33650	0
33797	11
33805	0
33857	1
33861	18
33863	8
33901	0
33907	0
33927	1
33933	1
33942	0
34010	0
34028	0
34158	0
34163	0
34182	0
34207	0
34241	0
34313	0
34364	2
34367	8
34401	1
34418	17
34420	1
34504	15
34590	4
34679	86
34688	3
34743	5
34849	0
34874	14
34893	0
34937	1
34999	1
35021	0
35075	0
35079	5
35117	0
35119	0
35135	0
35160	0
35182	0
35203	0
35206	0
35213	0
35250	0
35261	0
35293	2
35304	0
35326	0
35343	0
35353	0
35388	0
35409	0
35422	0
35453	0
35480	0
35489	0
35570	18
35630	0
35703	15
35750	0
35781	8
35873	4
35910	13
36029	12
36191	9
36326	21
36356	12
36368	8
36428	1
36455	87
36515	23
36519	12
36606	0
36677	13
36734	3
36802	4
37093	19
37125	2
37184	2
37214	11
37224	2
37353	9
37361	19
37404	0
37512	0
37626	10
37666	8
37674	0
37752	2
37775	17
37784	33
37829	1
37944	11
37977	3
38003	19
38047	3
38065	11
38096	8
38133	18
38249	6
38363	3
38444	71
38517	25
38588	2
38846	26
38902	0
39125	0
39290	14
39312	8
39343	46
39845	21
39873	6
39878	1
39937	0
39941	7
39967	19
40011	6
40025	127
40141	33
40156	7
40200	1
40238	19
40326	1
40392	2
40474	47
40496	11
40543	5
40585	0
40849	6
40876	0
40930	3
40961	4
41179	13
41242	4
41248	11
41374	27
41427	12
41496	6
41593	1
41632	5
41718	5
41727	0
41910	11
41915	19
41986	2
42060	1
42083	0
42208	38
42276	24
42362	14
42434	1
42473	0
42493	0
42644	9
42713	5
42806	2
42852	6
42854	15
42881	8
43245	3
43421	12
43515	0
43547	36
43549	39
43634	0
43640	0
43642	0
43660	0
43698	0
43796	0
43838	0
43856	0
43865	0
43885	0
43902	0
43937	0
43944	0
43966	0
44069	0
44094	0
44100	0
44102	0
44145	0
44249	0
44261	0
44298	0
44302	0
44408	0
44600	0
44684	0
44720	0
44798	0
44849	0
44864	0
44869	0
44937	0
44952	0
44968	0
44984	0
44986	0
45017	0
45140	0
45167	0
45239	0
45315	0
45353	0
45401	0
45413	0
45464	0
45524	0
45563	0
45590	0
45623	0
45647	0
45649	0
45659	0
45665	0
45686	0
45731	0
45784	0
45804	0
45830	0
45841	0
45854	0
45920	0
46009	0
46014	0
46072	0
46087	0
46100	0
46164	0
46192	0
46271	0
46295	0
46320	0
46432	0
46469	3
46503	0
46515	0
46525	0
46532	0
46568	0
46576	0
46779	1
46959	3
47084	0
47097	3
47119	5
47220	0
47224	0
47301	0
47316	0
47363	0
47367	2
47391	3
47459	6
47577	7
47610	10
47682	0
47706	0
47907	11
48038	0
48079	0
48087	15
48104	14
48108	19
48203	0
48282	7
48388	0
48446	19
48450	11
48466	5
48481	3
48489	2
48514	46
48648	0
48654	13
48663	8
48691	0
48730	1
48765	1
48782	3
48870	0
48895	6
48954	9
48983	6
48991	0
49038	0
49290	30
49388	7
49553	0
49616	9
49656	21
49750	9
49934	28
49951	0
49973	1
50022	0
50097	0
50214	0
50265	0
50552	0
50641	0
50655	0
50691	0
50778	0
50781	0
50803	0
50955	0
50987	0
51012	0
51015	0
51018	0
51104	0
51125	0
51138	0
51146	1
51186	1
51297	0
51453	41
51519	10
51609	1
51611	28
51621	1
51675	0
51745	0
51765	0
51793	1
51804	0
51806	6
51838	0
51880	7
51892	0
51899	0
51907	84
51967	15
52123	6
52127	32
52129	28
52180	44
52189	9
52204	0
52366	8
52524	13
52541	38
52659	8
52706	28
52709	11
52746	0
52774	0
52797	21
52829	8
52837	0
52844	0
52873	9
52918	0
53033	0
53114	2
53152	5
53187	0
53242	2
53488	4
53634	0
53648	0
53702	0
53740	0
53809	0
53888	2
53977	0
53987	3
54091	0
54113	0
54128	0
54146	0
54173	2
54300	0
54560	1
54635	3
54638	2
54703	0
54752	0
54759	3
54869	1
54872	0
55025	0
55058	0
55081	0
55085	6
55104	0
55191	0
55232	0
55251	0
55288	1
55337	0
55354	0
55398	0
55421	3
55523	0
55557	2
55609	1
55639	3
55764	0
55793	16
55832	0
55992	0
56005	3
56008	0
56020	0
56028	0
56041	7
56054	1
56077	2
56128	9
56152	3
56154	2
56161	0
56182	26
56188	1
56204	0
56215	3
56225	0
56351	0
56399	2
56518	0
56536	2
56713	3
56819	3
56839	4
57040	11
57043	35
57047	53
57049	3
57154	3
57180	0
57275	0
57389	0
57507	1
57612	8
57699	2
57731	11
57875	7
57928	0
57953	14
57982	1
58046	16
58102	3
58188	0
58198	0
58244	0
58281	0
58336	0
58366	0
58457	0
58477	2
58519	0
58523	3
58700	0
58756	0
58819	0
58831	0
58916	0
59110	0
59172	0
59212	0
59239	0
59355	1
59371	0
59402	5
59478	0
59486	1
59581	0
59590	1
59638	0
59744	0
59836	1
59862	13
59983	8
60024	2
60068	0
60123	3
60132	0
60149	0
60159	0
60208	0
60233	2
60253	17
60270	4
60287	0
60331	6
60342	0
60354	0
60412	0
60450	0
60535	0
60547	0
60564	0
60588	0
60609	0
60696	0
60744	0
60747	0
60790	0
60816	0
60822	0
60882	0
61001	0
61307	0
61401	0
61431	0
61547	0
61553	0
61625	0
61814	0
61885	0
61986	0
62045	0
62067	0
62113	0
62158	0
62164	0
62194	0
62206	0
62307	0
62310	0
62324	0
62569	0
62730	0
62791	0
62825	0
62971	0
63191	12
63209	11
63238	1
63374	58
63376	17
63428	2
63464	11
63491	29
63498	11
63518	0
63573	11
63623	11
63753	1
63755	1
63785	1
63797	6
63799	6
63822	0
63860	10
63881	15
63884	23
63887	2
63905	7
63915	0
64020	0
64041	0
64070	0
64176	0
64178	0
64303	0
64344	0
64417	0
64437	0
64515	0
64549	0
64569	0
64578	0
64600	0
64685	0
64688	0
64705	0
64713	0
64797	0
64820	0
64911	0
64952	15
64983	2
65106	20
65122	0
65166	3
65223	14
65312	3
65320	0
65431	16
65497	4
65546	22
65548	7
65663	6
65689	10
65712	8
65755	0
65837	4
65930	1
65984	11
66032	12
66058	2
66062	14
66095	1
66230	0
66272	11
66361	0
66383	2
66407	0
66446	0
66508	11
66575	24
66649	0
66656	11
66689	0
66761	0
66784	1
67006	0
67068	8
67124	3
67133	0
67135	0
67153	0
67244	10
67287	1
67296	15
67313	4
67361	10
67895	5
67913	5
67952	11
68147	22
68182	10
68219	1
68234	2
68243	10
68253	15
68273	1
68307	2
68318	18
68357	8
68374	81
68377	33
68384	2
68404	0
68441	0
68574	0
68591	0
68605	2
68723	0
68730	0
68734	5
68789	5
68858	0
68869	0
68891	3
69041	2
69082	0
69118	0
69167	0
69187	11
69278	9
69298	1
69313	0
69336	21
69364	9
69372	0
69419	0
69441	0
69586	9
69588	22
69622	0
69649	1
69654	37
69658	1
69672	0
69741	7
69789	9
69803	0
69820	0
69847	25
69925	1
69996	0
70018	0
70025	2
70027	44
70096	0
70099	0
70132	0
70174	0
70195	22
70201	3
70203	0
70387	0
70432	0
70450	5
70456	0
70531	17
70539	1
70567	6
70580	0
70696	0
70725	0
70741	16
70818	0
70840	2
70906	2
70930	2
70960	0
70985	0
71095	0
71140	7
71155	8
71263	0
71297	2
71396	0
71516	0
71554	1
71568	0
71585	5
71591	0
71634	2
71676	36
71678	20
71831	4
71919	14
72028	2
72046	0
72073	23
72086	0
72106	0
72118	0
72252	0
72330	0
72353	0
72356	0
72385	0
72503	0
72515	0
72609	0
72633	0
72651	0
72767	0
72823	0
72854	0
72920	0
72986	0
73028	0
73244	0
73346	0
73412	0
73491	0
73546	0
73601	0
73679	0
73796	0
73958	0
73984	0
74042	0
74092	0
74126	0
74174	0
74189	0
74221	0
74278	0
74310	0
74317	0
74339	0
74371	0
74444	0
74480	0
74559	0
74569	1
74575	1
74693	0
74719	0
74746	0
74758	0
74905	0
75044	0
75046	0
75100	0
75125	0
75139	0
75153	0
75186	25
75200	0
75239	0
75241	0
75250	0
75272	2
75283	5
75497	15
75610	47
75612	1
75805	0
75823	0
75859	6
75878	2
75980	4
76066	1
76094	6
76102	0
76195	4
76295	11
76712	0
76724	1
76886	7
77002	0
77052	0
77105	9
77189	0
77286	0
77382	12
77419	0
77527	1
77638	1
77647	0
77835	0
77922	0
77952	1
78290	1
78361	4
78439	9
78460	0
78475	4
78564	1
78625	1
78659	0
78700	5
78703	3
78718	0
78730	27
78781	35
78918	0
79149	10
79253	9
79322	44
79362	4
79395	12
79424	4
79471	0
79482	0
79721	6
79784	45
79822	12
79891	3
79914	31
80112	1
80140	0
80146	0
80225	5
80349	17
80382	0
80423	7
80518	14
80548	0
80609	3
80784	15
80829	5
81162	0
81176	2
81193	7
81213	81
81217	39
81242	10
81371	18
81393	5
81442	0
81459	6
81549	0
81563	14
81573	0
81607	0
81668	4
81709	13
81712	33
81724	10
81732	2
81893	22
81916	3
81924	13
82001	9
82035	4
82358	4
82414	12
82501	0
82514	7
82582	5
82584	10
82663	14
82683	0
82762	5
82804	0
82823	2
82909	2
82993	2
83111	4
83138	2
83236	0
83323	7
83354	1
83400	12
83406	0
83563	13
83582	1
83735	30
83843	3
83937	2
83943	1
83963	7
83978	4
83989	22
84062	1
84078	45
84170	1
84230	1
84310	0
84350	21
84431	27
84490	14
84505	4
84517	0
84540	21
84556	0
84614	14
84739	1
84808	1
84830	21
84869	22
84915	2
84927	3
84949	25
84953	14
85007	12
85110	4
85132	0
85163	7
85175	14
85220	15
85273	6
85297	4
85572	15
85634	15
85717	1
85870	0
85912	0
85973	2
85983	0
86100	3
86132	5
86269	12
86277	10
86356	12
86375	9
86426	27
86433	0
86445	14
86483	0
86489	0
86506	0
86511	0
86524	0
86610	0
86618	1
86678	3
86695	0
86706	1
86832	0
86921	1
87121	0
87128	12
87273	0
87285	2
87306	2
87340	0
87430	2
87583	2
87602	6
87612	4
87628	7
87771	15
87872	12
87952	10
88012	4
88073	6
88229	38
88277	4
88296	0
88424	9
88436	1
88451	0
88601	5
88628	9
88662	0
88678	23
88729	1
88775	63
88951	6
88960	0
89268	20
89367	1
89380	37
89468	2
89475	0
89513	0
89520	0
89546	6
89590	20
89744	17
89794	9
89814	0
89882	14
89914	15
89979	0
89991	0
90012	0
90098	7
90237	6
90287	37
90318	7
90494	3
90584	0
90604	63
90616	2
90808	3
90932	16
90936	10
91069	15
91162	7
91213	0
91278	0
91288	1
91350	4
91934	0
92032	6
92131	14
92133	4
92152	2
92191	10
92193	30
92266	0
92275	5
92291	1
92331	2
92335	13
92390	3
92404	0
92635	0
92813	11
92854	7
92970	3
93196	0
93291	1
93431	0
93600	0
93770	5
94212	3
94241	5
94253	2
94266	1
94342	0
94425	2
94469	0
94482	4
94535	0
94561	3
94608	0
94773	2
94869	2
95039	2
95407	4
95442	0
95460	1
95546	0
95564	0
95591	0
95608	0
95633	0
95681	0
95724	0
95794	0
95837	0
96140	0
96185	0
96264	0
96316	0
96389	1
96455	2
96510	1
96563	0
96639	5
96644	0
96652	0
96685	0
96715	0
96869	0
96887	0
96909	0
96917	0
96933	0
96971	0
96977	5
97068	2
97099	0
97270	0
97282	0
97327	0
97332	0
97396	0
97467	0
97506	0
97578	3
97589	0
97620	0
97665	3
97685	1
97704	3
97715	0
97785	1
97820	0
97885	7
97890	8
98089	3
98149	4
98257	14
98294	6
98310	34
98327	8
98346	16
98376	2
98393	10
98434	0
98465	21
98549	4
98610	21
98689	1
98706	8
98748	0
98815	9
98833	0
98960	20
99020	5
99134	16
99148	0
99185	7
99319	6
99340	0
99441	0
99543	4
99606	0
99635	0
99729	6
99788	1
99845	7
99937	37
100017	4
100065	0
100173	16
100176	11
100203	3
100253	3
100307	0
100456	1
100502	9
100514	18
100626	3
100802	3
100884	0
100980	15
101079	26
101092	1
101120	7
101163	8
101191	12
101195	5
101243	2
101316	10
101328	0
101406	17
101640	6
101683	0
101694	1
101712	4
101847	0
101861	6
102090	0
102132	0
102228	1
102382	0
102453	11
102528	12
102609	6
102680	3
102806	0
102813	0
102886	0
103038	0
103049	0
103103	0
103211	1
103402	1
103531	6
103627	9
103806	5
103954	7
104031	3
104047	22
104089	13
104110	6
104154	7
104421	5
104461	1
104469	6
104488	16
104559	5
104584	2
104608	6
104803	9
104949	0
105086	0
105093	0
105109	0
105143	0
105174	0
105185	11
105195	1
105205	0
105246	0
105256	8
105285	9
105316	9
105326	26
105328	37
105413	42
105423	10
105504	4
105525	3
105583	1
105600	2
105729	25
105771	5
105805	5
105860	1
105868	0
105874	2
105905	0
105930	0
105936	0
105979	0
106014	2
106029	0
106035	10
106038	6
106047	2
106102	0
106151	0
106320	40
106352	9
106364	0
106480	1
106488	2
106532	0
106598	0
106664	50
106685	2
106739	10
106802	2
106804	2
106826	0
106833	0
106855	1
106903	0
106923	6
106926	1
106938	9
107021	0
107028	11
107030	1
107036	3
107103	18
107223	0
107242	10
107275	2
107285	4
107325	15
107433	2
107449	3
107453	37
107463	2
107550	3
107589	2
107693	0
107714	3
107732	1
107762	0
107792	5
107794	0
107855	30
107924	8
107944	9
108056	3
108126	0
108146	0
108176	2
108194	0
108269	0
108282	0
108341	0
108353	11
108390	0
108562	0
108583	0
108593	0
108689	0
108715	0
108804	0
108847	6
108851	16
108896	0
108949	9
108973	1
109021	0
109029	0
109067	0
109076	0
109101	0
109194	0
109212	6
109223	0
109241	0
[truncated: 72,603 more rows]
