# Supplementary material for: Statistical analysis of variability in TnSeq data across conditions using zero-inflated negative binomial regression
Source: BMC Bioinformatics. 2019 Nov 21;20:603. doi: 10.1186/s12859-019-3156-z (PMC6873424; doi:10.1186/s12859-019-3156-z)
Supplement: Supplementary file 3 — Additional file 3 Data from Mouse Infections, and ZINB Test Example (zip file) - Experimental data for the mouse experiment in Section 3.2 (.wig files with transposon insertion counts at TA sites), along with Instructions (README.docx) on how to do the ZINB analysis in TRANSIT (commands and output files). [file 12859_2019_3156_MOESM3_ESM.zip › ZINB_test_data/B1.wig]

location	count
60	0
72	0
102	0
188	0
246	0
333	0
360	0
426	0
448	0
471	0
483	0
494	0
504	0
514	0
525	0
534	0
601	0
653	0
670	0
706	0
741	0
784	0
794	0
843	0
989	0
1092	0
1104	0
1267	0
1278	0
1345	0
1423	0
1522	1
1552	0
1635	3
1779	0
1782	0
1788	0
1847	0
1858	2
1921	1
2001	0
2012	0
2063	0
2104	0
2141	0
2232	0
2290	0
2315	0
2318	0
2333	0
2344	0
2363	0
2387	0
2404	0
2427	0
2479	0
2507	0
2537	0
2591	0
2648	0
2738	0
2774	0
2845	0
2920	0
3027	0
3056	0
3066	0
3070	0
3119	0
3131	0
3145	0
3222	0
3228	0
3277	0
3283	1
3329	0
3372	0
3379	0
3384	0
3396	0
3412	0
3425	0
3441	0
3467	3
3471	0
3513	0
3591	0
3682	0
3708	16
3728	0
3739	0
3770	20
3782	14
3796	0
3833	0
3925	8
3960	0
3967	0
3986	0
4011	10
4028	0
4094	0
4118	18
4121	19
4130	0
4158	0
4207	0
4217	0
4353	0
4664	0
4721	0
4789	0
4912	0
4961	0
4970	0
4989	0
4995	5
5066	2
5120	3
5128	1
5170	20
5230	0
5273	0
5287	0
5336	0
5364	0
5420	0
5439	0
5517	0
5547	0
5579	0
5586	0
5623	0
5631	0
5669	0
5687	0
5792	0
5977	0
5996	0
6055	0
6128	0
6230	0
6249	0
6286	0
6403	0
6490	0
6502	0
6526	0
6605	0
6612	0
6672	0
6729	0
6793	0
6809	0
6856	0
6944	0
6983	0
7067	0
7077	0
7093	0
7225	0
7265	2
7299	0
7383	0
7392	0
7470	0
7551	0
7578	0
7620	0
7686	0
7763	0
7767	0
7798	0
7865	0
7970	0
8031	0
8077	0
8099	0
8127	0
8219	0
8236	0
8288	0
8295	0
8338	0
8391	0
8394	0
8436	0
8486	0
8546	0
8786	0
8858	0
8874	0
8901	0
9030	0
9045	0
9100	1
9150	0
9165	0
9419	0
9465	0
9492	0
9503	0
9519	0
9526	0
9542	0
9564	0
9624	0
9776	8
9816	0
9850	0
9877	59
9894	0
9903	9
10023	0
10104	0
10277	3
10299	0
10414	0
10426	11
10583	0
10600	0
10608	0
10769	3
10826	69
10857	0
10876	0
10884	0
10892	0
10894	0
10907	0
10923	0
10953	0
11096	31
11119	0
11131	0
11176	0
11198	3
11207	45
11289	57
11301	0
11422	23
11444	0
11530	102
11556	157
11618	1
11659	0
11675	111
11679	86
11733	154
11739	196
11743	196
11749	8
11787	9
11848	1
12042	60
12054	30
12145	0
12250	74
12352	177
12466	13
12491	0
12512	0
12530	8
12621	45
12663	4
12750	11
12798	1
13025	92
13046	30
13079	1
13155	0
13168	12
13275	0
13309	46
13322	26
13325	188
13369	1
13459	0
13469	0
13486	0
13560	13
13567	11
13595	0
13608	1
13669	0
13686	0
13699	0
13772	0
13852	0
13903	0
14021	0
14059	13
14080	65
14088	0
14096	105
14177	2
14367	0
14421	0
14454	0
14621	0
14661	20
14665	63
14667	0
14677	0
14749	10
14758	5
14782	0
14813	2
14821	0
14872	0
14902	0
14938	0
14968	0
15023	0
15084	0
15114	0
15221	0
15245	0
15269	0
15304	0
15327	0
15366	0
15464	0
15515	0
15576	0
15591	0
15657	0
15773	0
15812	0
15927	0
16161	0
16184	0
16273	0
16433	0
16520	0
16535	0
16558	0
16683	0
16794	0
16851	0
16872	0
16926	0
17015	0
17176	0
17190	0
17205	0
17247	0
17313	0
17333	0
17439	0
17476	1
17483	0
17586	1
17862	0
17981	0
18010	0
18123	0
18140	0
18161	0
18215	0
18454	0
18488	0
18527	0
18666	0
18693	0
18725	0
18907	0
19038	0
19043	0
19081	0
19100	0
19107	0
19134	0
19138	0
19151	0
19179	0
19194	0
19226	0
19239	0
19259	0
19310	0
19453	0
19461	0
19582	2
19667	0
19693	0
19760	0
19771	0
19829	0
19838	1
19914	0
19935	0
19951	0
19963	0
19973	0
19984	1
20002	0
20037	0
20044	0
20092	0
20178	1
20211	0
20234	17
20266	0
20278	0
20345	11
20349	12
20376	3
20456	0
20497	0
20547	3
20650	0
20671	0
20680	0
20712	0
20756	1
20787	0
20859	0
20883	13
21041	0
21204	0
21210	1
21266	0
21359	0
21414	0
21477	0
21481	1
21548	0
21608	0
21777	0
22070	5
22092	0
22118	0
22144	1
22187	0
22195	0
22199	1
22202	0
22279	0
22314	0
22338	0
22454	0
22460	0
22578	0
22590	0
22625	0
22817	0
22836	0
22887	0
22932	0
23083	0
23099	0
23125	0
23153	0
23205	0
23330	0
23361	0
23381	3
23394	2
23413	0
23442	0
23512	0
23550	0
23582	1
23640	0
23663	0
23681	0
23723	3
23807	11
23856	0
23933	0
23947	0
24102	0
24136	0
24159	0
24174	0
24183	0
24207	0
24231	0
24237	0
24261	0
24282	0
24309	0
24318	0
24336	0
24351	0
24372	0
24384	0
24402	0
24447	0
24483	0
24492	0
24501	0
24534	0
24552	0
24564	0
24579	0
24621	0
24633	0
24657	0
24678	0
24696	0
24714	0
24732	0
24750	0
24768	0
24801	0
24819	0
24840	0
24909	0
24921	0
24924	0
24960	0
24986	0
25069	0
25099	0
25143	1
25168	0
25170	2
25252	0
25260	16
25438	284
25505	1
25528	0
25613	53
25616	234
25624	156
25730	81
25796	0
25832	0
25844	0
25906	0
25914	81
25960	9
25967	1
26040	40
26067	13
26141	42
26175	6
26183	7
26193	48
26197	30
26261	43
26280	0
26290	0
26300	7
26377	28
26417	1
26622	25
26742	0
26780	63
26831	2
26838	0
26860	183
26873	4
26932	46
27213	27
27245	10
27252	6
27299	70
27354	40
27367	0
27399	11
27410	258
27470	0
27482	0
27484	0
27518	0
27526	0
27528	0
27530	0
27534	0
27558	0
27566	0
27569	0
27578	0
27683	0
27703	0
27784	0
27906	0
27925	0
27994	0
28003	0
28005	0
28145	0
28208	0
28232	0
28263	0
28368	78
28455	15
28512	4
28661	0
28670	0
28679	0
28687	0
28705	115
28803	0
28914	16
28974	0
29010	62
29205	74
29270	57
29354	14
29403	9
29457	15
29516	1
29567	19
29587	1
29605	2
29620	15
29659	2
29667	193
29671	51
29776	34
29892	0
29920	2
29923	19
30009	0
30119	0
30195	0
30271	20
30449	1
30479	9
30679	1
30911	0
30968	6
31004	0
31066	98
31075	77
31149	70
31153	230
31223	28
31261	0
31323	1
31381	1
31410	0
31589	109
31597	53
31684	0
31701	0
31810	0
31825	122
31967	0
31978	0
32045	28
32051	0
32134	85
32163	0
32197	0
32253	28
32403	0
32434	165
32493	47
32518	0
32673	1
32755	0
32777	189
32886	33
32910	36
32995	0
33023	11
33045	0
33058	91
33113	11
33152	0
33217	90
33355	0
33359	42
33449	0
33490	0
33533	0
33560	0
33650	0
33797	7
33805	0
33857	24
33861	9
33863	3
33901	0
33907	0
33927	0
33933	0
33942	0
34010	0
34028	0
34158	0
34163	0
34182	17
34207	0
34241	0
34313	0
34364	44
34367	35
34401	0
34418	73
34420	5
34504	3
34590	37
34679	292
34688	39
34743	1
34849	0
34874	15
34893	0
34937	0
34999	5
35021	0
35075	0
35079	2
35117	0
35119	0
35135	0
35160	0
35182	0
35203	0
35206	0
35213	0
35250	0
35261	0
35293	0
35304	0
35326	0
35343	0
35353	0
35388	0
35409	0
35422	0
35453	0
35480	0
35489	0
35570	4
35630	0
35703	24
35750	0
35781	0
35873	19
35910	45
36029	92
36191	62
36326	45
36356	156
36368	2
36428	3
36455	501
36515	58
36519	11
36606	0
36677	132
36734	14
36802	3
37093	39
37125	57
37184	0
37214	65
37224	0
37353	89
37361	99
37404	0
37512	0
37626	16
37666	10
37674	0
37752	29
37775	45
37784	57
37829	2
37944	40
37977	3
38003	109
38047	4
38065	32
38096	3
38133	8
38249	3
38363	1
38444	278
38517	51
38588	0
38846	18
38902	0
39125	0
39290	72
39312	44
39343	245
39845	54
39873	8
39878	0
39937	0
39941	31
39967	42
40011	36
40025	220
40141	106
40156	29
40200	0
40238	25
40326	0
40392	3
40474	29
40496	34
40543	0
40585	0
40849	0
40876	0
40930	9
40961	2
41179	17
41242	26
41248	47
41374	49
41427	40
41496	17
41593	0
41632	0
41718	33
41727	0
41910	21
41915	20
41986	1
42060	0
42083	0
42208	102
42276	250
42362	52
42434	0
42473	0
42493	1
42644	3
42713	1
42806	0
42852	2
42854	18
42881	1
43245	0
43421	6
43515	0
43547	117
43549	64
43634	0
43640	0
43642	0
43660	0
43698	0
43796	0
43838	0
43856	0
43865	0
43885	0
43902	0
43937	0
43944	0
43966	0
44069	0
44094	0
44100	0
44102	0
44145	0
44249	0
44261	0
44298	0
44302	0
44408	0
44600	0
44684	0
44720	0
44798	0
44849	0
44864	0
44869	0
44937	0
44952	0
44968	0
44984	0
44986	0
45017	0
45140	0
45167	0
45239	0
45315	0
45353	0
45401	0
45413	0
45464	0
45524	0
45563	0
45590	0
45623	0
45647	0
45649	0
45659	0
45665	0
45686	0
45731	0
45784	0
45804	0
45830	0
45841	0
45854	0
45920	0
46009	0
46014	0
46072	0
46087	0
46100	0
46164	0
46192	0
46271	0
46295	0
46320	0
46432	0
46469	18
46503	0
46515	22
46525	0
46532	0
46568	0
46576	0
46779	0
46959	20
47084	1
47097	3
47119	0
47220	0
47224	0
47301	0
47316	0
47363	1
47367	2
47391	28
47459	7
47577	1
47610	20
47682	0
47706	0
47907	5
48038	0
48079	0
48087	25
48104	6
48108	115
48203	0
48282	1
48388	0
48446	134
48450	0
48466	6
48481	2
48489	1
48514	183
48648	0
48654	24
48663	3
48691	0
48730	0
48765	2
48782	46
48870	0
48895	2
48954	23
48983	16
48991	1
49038	0
49290	122
49388	44
49553	0
49616	10
49656	75
49750	10
49934	96
49951	0
49973	3
50022	0
50097	0
50214	0
50265	0
50552	0
50641	0
50655	0
50691	0
50778	0
50781	0
50803	0
50955	0
50987	0
51012	0
51015	0
51018	0
51104	0
51125	0
51138	0
51146	6
51186	1
51297	0
51453	4
51519	0
51609	0
51611	6
51621	0
51675	0
51745	0
51765	0
51793	1
51804	0
51806	0
51838	0
51880	8
51892	5
51899	0
51907	240
51967	99
52123	7
52127	63
52129	159
52180	227
52189	64
52204	0
52366	21
52524	20
52541	81
52659	51
52706	82
52709	46
52746	0
52774	2
52797	148
52829	15
52837	3
52844	0
52873	41
52918	0
53033	0
53114	4
53152	12
53187	0
53242	0
53488	0
53634	0
53648	0
53702	1
53740	0
53809	0
53888	0
53977	0
53987	29
54091	1
54113	0
54128	0
54146	0
54173	1
54300	0
54560	1
54635	6
54638	0
54703	0
54752	0
54759	3
54869	0
54872	1
55025	0
55058	0
55081	0
55085	4
55104	0
55191	0
55232	0
55251	0
55288	0
55337	0
55354	0
55398	0
55421	2
55523	21
55557	8
55609	14
55639	1
55764	0
55793	29
55832	0
55992	0
56005	0
56008	0
56020	0
56028	0
56041	44
56054	0
56077	0
56128	28
56152	0
56154	0
56161	0
56182	51
56188	0
56204	0
56215	3
56225	0
56351	0
56399	1
56518	0
56536	0
56713	3
56819	0
56839	0
57040	67
57043	70
57047	168
57049	1
57154	0
57180	0
57275	1
57389	9
57507	11
57612	34
57699	1
57731	11
57875	8
57928	0
57953	33
57982	0
58046	20
58102	3
58188	0
58198	0
58244	0
58281	0
58336	0
58366	0
58457	0
58477	0
58519	2
58523	48
58700	0
58756	0
58819	0
58831	0
58916	0
59110	0
59172	0
59212	0
59239	0
59355	2
59371	0
59402	12
59478	9
59486	0
59581	2
59590	16
59638	0
59744	0
59836	3
59862	97
59983	28
60024	0
60068	0
60123	3
60132	1
60149	0
60159	0
60208	0
60233	0
60253	49
60270	23
60287	0
60331	11
60342	0
60354	0
60412	0
60450	0
60535	0
60547	0
60564	0
60588	0
60609	0
60696	0
60744	0
60747	0
60790	0
60816	2
60822	0
60882	0
61001	0
61307	0
61401	0
61431	0
61547	0
61553	0
61625	0
61814	0
61885	0
61986	0
62045	0
62067	0
62113	0
62158	0
62164	0
62194	0
62206	0
62307	0
62310	0
62324	0
62569	0
62730	0
62791	0
62825	0
62971	0
63191	34
63209	88
63238	0
63374	223
63376	74
63428	50
63464	71
63491	85
63498	161
63518	0
63573	18
63623	9
63753	0
63755	8
63785	2
63797	8
63799	3
63822	0
63860	20
63881	236
63884	51
63887	65
63905	64
63915	0
64020	0
64041	0
64070	0
64176	0
64178	0
64303	0
64344	0
64417	0
64437	0
64515	0
64549	0
64569	0
64578	0
64600	0
64685	0
64688	0
64705	0
64713	0
64797	0
64820	0
64911	0
64952	25
64983	76
65106	83
65122	0
65166	1
65223	36
65312	8
65320	48
65431	17
65497	10
65546	83
65548	11
65663	11
65689	6
65712	40
65755	3
65837	34
65930	5
65984	7
66032	1
66058	2
66062	30
66095	62
66230	0
66272	24
66361	0
66383	14
66407	0
66446	0
66508	0
66575	53
66649	0
66656	37
66689	0
66761	0
66784	0
67006	0
67068	2
67124	2
67133	0
67135	0
67153	0
67244	23
67287	0
67296	30
67313	1
67361	13
67895	23
67913	73
67952	9
68147	58
68182	29
68219	0
68234	1
68243	1
68253	113
68273	0
68307	1
68318	30
68357	85
68374	202
68377	97
68384	0
68404	0
68441	0
68574	0
68591	0
68605	0
68723	0
68730	0
68734	3
68789	0
68858	0
68869	0
68891	126
69041	4
69082	0
69118	0
69167	0
69187	64
69278	2
69298	0
69313	0
69336	127
69364	43
69372	0
69419	0
69441	0
69586	13
69588	251
69622	0
69649	0
69654	133
69658	0
69672	0
69741	25
69789	82
69803	1
69820	0
69847	80
69925	2
69996	2
70018	0
70025	0
70027	225
70096	1
70099	0
70132	0
70174	0
70195	56
70201	6
70203	0
70387	0
70432	14
70450	64
70456	0
70531	5
70539	2
70567	16
70580	0
70696	0
70725	0
70741	85
70818	0
70840	2
70906	1
70930	0
70960	0
70985	0
71095	0
71140	1
71155	39
71263	0
71297	1
71396	0
71516	0
71554	0
71568	0
71585	38
71591	0
71634	10
71676	112
71678	56
71831	14
71919	45
72028	1
72046	0
72073	24
72086	0
72106	0
72118	0
72252	0
72330	0
72353	0
72356	0
72385	0
72503	0
72515	0
72609	0
72633	0
72651	0
72767	0
72823	0
72854	0
72920	0
72986	0
73028	0
73244	0
73346	0
73412	0
73491	0
73546	0
73601	0
73679	0
73796	0
73958	0
73984	0
74042	0
74092	0
74126	0
74174	0
74189	0
74221	0
74278	0
74310	0
74317	0
74339	0
74371	0
74444	0
74480	0
74559	0
74569	24
74575	0
74693	2
74719	0
74746	0
74758	0
74905	0
75044	4
75046	0
75100	1
75125	0
75139	0
75153	0
75186	105
75200	0
75239	0
75241	0
75250	0
75272	9
75283	31
75497	6
75610	154
75612	7
75805	0
75823	2
75859	19
75878	0
75980	60
76066	0
76094	29
76102	0
76195	16
76295	18
76712	35
76724	0
76886	62
77002	0
77052	0
77105	26
77189	1
77286	0
77382	10
77419	0
77527	0
77638	0
77647	0
77835	0
77922	0
77952	9
78290	1
78361	39
78439	54
78460	0
78475	5
78564	0
78625	11
78659	0
78700	7
78703	6
78718	0
78730	46
78781	114
78918	54
79149	69
79253	3
79322	105
79362	10
79395	6
79424	58
79471	0
79482	0
79721	10
79784	96
79822	41
79891	2
79914	60
80112	1
80140	0
80146	0
80225	28
80349	63
80382	0
80423	30
80518	71
80548	1
80609	46
80784	99
80829	22
81162	21
81176	0
81193	26
81213	290
81217	187
81242	0
81371	42
81393	6
81442	2
81459	2
81549	0
81563	130
81573	0
81607	0
81668	17
81709	170
81712	94
81724	137
81732	29
81893	61
81916	4
81924	161
82001	17
82035	48
82358	89
82414	37
82501	3
82514	20
82582	2
82584	43
82663	38
82683	1
82762	1
82804	0
82823	2
82909	2
82993	55
83111	25
83138	0
83236	0
83323	10
83354	0
83400	46
83406	0
83563	42
83582	0
83735	138
83843	0
83937	22
83943	39
83963	33
83978	8
83989	89
84062	0
84078	300
84170	0
84230	0
84310	0
84350	143
84431	91
84490	6
84505	31
84517	0
84540	117
84556	0
84614	0
84739	0
84808	0
84830	101
84869	99
84915	0
84927	0
84949	32
84953	101
85007	58
85110	22
85132	0
85163	8
85175	111
85220	69
85273	44
85297	12
85572	2
85634	41
85717	0
85870	0
85912	0
85973	1
85983	0
86100	76
86132	2
86269	54
86277	134
86356	4
86375	12
86426	54
86433	0
86445	38
86483	0
86489	0
86506	0
86511	0
86524	0
86610	0
86618	3
86678	6
86695	0
86706	0
86832	5
86921	0
87121	0
87128	41
87273	0
87285	1
87306	37
87340	0
87430	8
87583	0
87602	19
87612	29
87628	15
87771	18
87872	126
87952	55
88012	1
88073	0
88229	106
88277	60
88296	0
88424	46
88436	1
88451	0
88601	3
88628	52
88662	0
88678	55
88729	0
88775	325
88951	11
88960	1
89268	148
89367	2
89380	102
89468	3
89475	0
89513	0
89520	0
89546	16
89590	19
89744	88
89794	35
89814	0
89882	28
89914	16
89979	0
89991	0
90012	0
90098	14
90237	32
90287	20
90318	3
90494	2
90584	0
90604	90
90616	2
90808	9
90932	206
90936	13
91069	48
91162	5
91213	0
91278	0
91288	6
91350	43
91934	0
92032	79
92131	15
92133	1
92152	0
92191	1
92193	109
92266	0
92275	3
92291	0
92331	22
92335	69
92390	0
92404	0
92635	3
92813	65
92854	32
92970	3
93196	0
93291	0
93431	0
93600	0
93770	38
94212	2
94241	2
94253	0
94266	1
94342	0
94425	16
94469	0
94482	0
94535	0
94561	26
94608	0
94773	89
94869	0
95039	0
95407	3
95442	0
95460	0
95546	0
95564	0
95591	0
95608	0
95633	1
95681	0
95724	0
95794	0
95837	0
96140	0
96185	0
96264	0
96316	0
96389	1
96455	0
96510	22
96563	0
96639	3
96644	0
96652	0
96685	0
96715	0
96869	0
96887	0
96909	0
96917	0
96933	0
96971	0
96977	0
97068	3
97099	0
97270	0
97282	0
97327	0
97332	0
97396	0
97467	0
97506	0
97578	1
97589	0
97620	0
97665	11
97685	0
97704	13
97715	0
97785	0
97820	0
97885	26
97890	2
98089	0
98149	4
98257	6
98294	18
98310	51
98327	25
98346	98
98376	1
98393	128
98434	0
98465	60
98549	26
98610	28
98689	0
98706	6
98748	0
98815	24
98833	0
98960	63
99020	39
99134	52
99148	0
99185	49
99319	0
99340	0
99441	0
99543	0
99606	1
99635	0
99729	49
99788	0
99845	1
99937	87
100017	13
100065	0
100173	64
100176	60
100203	4
100253	17
100307	0
100456	27
100502	1
100514	13
100626	1
100802	14
100884	0
100980	54
101079	66
101092	0
101120	21
101163	45
101191	11
101195	17
101243	0
101316	27
101328	0
101406	21
101640	47
101683	0
101694	18
101712	6
101847	0
101861	56
102090	0
102132	0
102228	16
102382	8
102453	34
102528	125
102609	0
102680	2
102806	0
102813	0
102886	0
103038	0
103049	2
103103	0
103211	1
103402	0
103531	13
103627	4
103806	26
103954	38
104031	14
104047	17
104089	26
104110	80
104154	51
104421	14
104461	0
104469	26
104488	90
104559	17
104584	13
104608	53
104803	44
104949	0
105086	0
105093	0
105109	0
105143	0
105174	0
105185	30
105195	9
105205	9
105246	0
105256	3
105285	5
105316	1
105326	45
105328	64
105413	131
105423	33
105504	30
105525	0
105583	0
105600	8
105729	19
105771	1
105805	21
105860	0
105868	0
105874	2
105905	0
105930	0
105936	0
105979	0
106014	27
106029	0
106035	103
106038	0
106047	1
106102	0
106151	0
106320	102
106352	0
106364	0
106480	30
106488	26
106532	0
106598	0
106664	235
106685	0
106739	4
106802	31
106804	7
106826	0
106833	0
106855	0
106903	0
106923	9
106926	0
106938	21
107021	0
107028	0
107030	3
107036	0
107103	43
107223	0
107242	9
107275	0
107285	6
107325	38
107433	0
107449	2
107453	51
107463	0
107550	0
107589	0
107693	0
107714	1
107732	11
107762	0
107792	1
107794	2
107855	17
107924	7
107944	2
108056	1
108126	0
108146	0
108176	0
108194	0
108269	0
108282	0
108341	0
108353	1
108390	0
108562	0
108583	0
108593	0
108689	0
108715	0
108804	0
108847	10
108851	27
108896	0
108949	48
108973	0
109021	0
109029	0
109067	0
109076	0
109101	0
109194	0
109212	0
109223	0
109241	0
[truncated: 72,603 more rows]
