# Supplementary material for: Statistical analysis of variability in TnSeq data across conditions using zero-inflated negative binomial regression
Source: BMC Bioinformatics. 2019 Nov 21;20:603. doi: 10.1186/s12859-019-3156-z (PMC6873424; doi:10.1186/s12859-019-3156-z)
Supplement: Supplementary file 3 — Additional file 3 Data from Mouse Infections, and ZINB Test Example (zip file) - Experimental data for the mouse experiment in Section 3.2 (.wig files with transposon insertion counts at TA sites), along with Instructions (README.docx) on how to do the ZINB analysis in TRANSIT (commands and output files). [file 12859_2019_3156_MOESM3_ESM.zip › ZINB_test_data/B2.wig]

location	count
60	0
72	0
102	0
188	0
246	0
333	0
360	0
426	0
448	0
471	0
483	0
494	0
504	0
514	0
525	0
534	0
601	0
653	0
670	0
706	0
741	0
784	0
794	0
843	0
989	0
1092	0
1104	0
1267	0
1278	0
1345	0
1423	0
1522	0
1552	0
1635	6
1779	0
1782	0
1788	0
1847	0
1858	4
1921	0
2001	0
2012	0
2063	0
2104	0
2141	0
2232	0
2290	0
2315	0
2318	0
2333	0
2344	0
2363	0
2387	0
2404	0
2427	0
2479	0
2507	0
2537	0
2591	0
2648	0
2738	0
2774	0
2845	0
2920	0
3027	0
3056	0
3066	0
3070	0
3119	0
3131	0
3145	0
3222	0
3228	0
3277	0
3283	0
3329	0
3372	0
3379	0
3384	0
3396	0
3412	0
3425	0
3441	0
3467	0
3471	1
3513	0
3591	0
3682	0
3708	9
3728	2
3739	0
3770	0
3782	4
3796	0
3833	0
3925	1
3960	0
3967	0
3986	2
4011	0
4028	0
4094	0
4118	2
4121	0
4130	0
4158	0
4207	0
4217	0
4353	0
4664	0
4721	0
4789	0
4912	0
4961	0
4970	0
4989	0
4995	5
5066	1
5120	12
5128	1
5170	4
5230	0
5273	0
5287	0
5336	0
5364	0
5420	0
5439	0
5517	0
5547	0
5579	0
5586	0
5623	0
5631	0
5669	0
5687	0
5792	0
5977	0
5996	0
6055	0
6128	0
6230	0
6249	0
6286	0
6403	0
6490	0
6502	0
6526	0
6605	0
6612	0
6672	0
6729	0
6793	0
6809	0
6856	0
6944	0
6983	0
7067	0
7077	0
7093	0
7225	0
7265	1
7299	1
7383	0
7392	0
7470	0
7551	0
7578	0
7620	0
7686	0
7763	0
7767	0
7798	0
7865	0
7970	0
8031	0
8077	0
8099	0
8127	0
8219	0
8236	0
8288	0
8295	0
8338	0
8391	0
8394	0
8436	0
8486	0
8546	0
8786	0
8858	0
8874	0
8901	0
9030	0
9045	0
9100	0
9150	0
9165	0
9419	0
9465	0
9492	0
9503	0
9519	0
9526	0
9542	0
9564	0
9624	0
9776	16
9816	0
9850	0
9877	21
9894	0
9903	27
10023	0
10104	0
10277	0
10299	0
10414	0
10426	3
10583	0
10600	0
10608	0
10769	4
10826	37
10857	0
10876	0
10884	0
10892	0
10894	0
10907	0
10923	0
10953	0
11096	9
11119	0
11131	0
11176	0
11198	4
11207	9
11289	6
11301	0
11422	19
11444	0
11530	70
11556	27
11618	3
11659	0
11675	51
11679	31
11733	39
11739	48
11743	65
11749	2
11787	0
11848	0
12042	3
12054	5
12145	0
12250	11
12352	41
12466	9
12491	0
12512	0
12530	0
12621	6
12663	16
12750	0
12798	1
13025	56
13046	29
13079	0
13155	0
13168	3
13275	0
13309	12
13322	1
13325	57
13369	12
13459	0
13469	0
13486	0
13560	16
13567	2
13595	0
13608	0
13669	0
13686	0
13699	0
13772	0
13852	0
13903	0
14021	0
14059	2
14080	26
14088	0
14096	33
14177	0
14367	0
14421	0
14454	0
14621	0
14661	10
14665	29
14667	0
14677	0
14749	0
14758	3
14782	0
14813	0
14821	0
14872	1
14902	0
14938	0
14968	0
15023	0
15084	0
15114	0
15221	0
15245	0
15269	0
15304	0
15327	2
15366	0
15464	0
15515	0
15576	0
15591	0
15657	0
15773	0
15812	0
15927	0
16161	0
16184	0
16273	0
16433	0
16520	0
16535	0
16558	0
16683	0
16794	0
16851	0
16872	0
16926	0
17015	0
17176	0
17190	0
17205	0
17247	0
17313	0
17333	0
17439	0
17476	2
17483	0
17586	12
17862	0
17981	0
18010	0
18123	0
18140	0
18161	0
18215	0
18454	0
18488	0
18527	0
18666	0
18693	0
18725	0
18907	0
19038	0
19043	0
19081	0
19100	0
19107	0
19134	0
19138	0
19151	0
19179	0
19194	0
19226	0
19239	0
19259	0
19310	0
19453	0
19461	0
19582	0
19667	0
19693	0
19760	0
19771	0
19829	0
19838	0
19914	0
19935	0
19951	0
19963	1
19973	0
19984	4
20002	0
20037	0
20044	0
20092	0
20178	0
20211	0
20234	12
20266	0
20278	11
20345	8
20349	2
20376	0
20456	0
20497	0
20547	0
20650	0
20671	0
20680	0
20712	0
20756	0
20787	0
20859	0
20883	5
21041	0
21204	0
21210	0
21266	0
21359	0
21414	0
21477	0
21481	1
21548	0
21608	0
21777	0
22070	0
22092	0
22118	0
22144	0
22187	0
22195	1
22199	0
22202	0
22279	0
22314	0
22338	0
22454	0
22460	0
22578	0
22590	0
22625	0
22817	0
22836	0
22887	0
22932	0
23083	0
23099	0
23125	0
23153	0
23205	0
23330	0
23361	0
23381	8
23394	0
23413	0
23442	0
23512	0
23550	0
23582	0
23640	0
23663	0
23681	0
23723	2
23807	2
23856	0
23933	0
23947	0
24102	0
24136	0
24159	0
24174	0
24183	0
24207	0
24231	0
24237	0
24261	0
24282	0
24309	0
24318	0
24336	0
24351	0
24372	0
24384	0
24402	0
24447	0
24483	0
24492	0
24501	0
24534	0
24552	0
24564	0
24579	0
24621	0
24633	0
24657	0
24678	0
24696	0
24714	0
24732	0
24750	0
24768	0
24801	0
24819	0
24840	0
24909	0
24921	0
24924	0
24960	0
24986	0
25069	0
25099	0
25143	10
25168	1
25170	2
25252	1
25260	4
25438	45
25505	7
25528	0
25613	8
25616	94
25624	49
25730	67
25796	0
25832	0
25844	0
25906	0
25914	24
25960	13
25967	0
26040	26
26067	1
26141	62
26175	18
26183	5
26193	29
26197	11
26261	7
26280	2
26290	0
26300	2
26377	17
26417	0
26622	16
26742	0
26780	6
26831	2
26838	0
26860	44
26873	1
26932	19
27213	16
27245	8
27252	1
27299	8
27354	2
27367	0
27399	0
27410	55
27470	0
27482	0
27484	0
27518	0
27526	0
27528	0
27530	0
27534	0
27558	0
27566	0
27569	0
27578	0
27683	0
27703	0
27784	0
27906	0
27925	0
27994	0
28003	0
28005	0
28145	0
28208	0
28232	0
28263	0
28368	24
28455	4
28512	3
28661	0
28670	0
28679	0
28687	0
28705	58
28803	0
28914	8
28974	0
29010	18
29205	4
29270	12
29354	16
29403	1
29457	0
29516	0
29567	14
29587	0
29605	1
29620	2
29659	2
29667	65
29671	17
29776	41
29892	0
29920	6
29923	30
30009	0
30119	0
30195	0
30271	13
30449	0
30479	14
30679	4
30911	0
30968	0
31004	0
31066	24
31075	41
31149	55
31153	64
31223	2
31261	0
31323	0
31381	7
31410	0
31589	12
31597	33
31684	0
31701	0
31810	0
31825	30
31967	0
31978	0
32045	22
32051	0
32134	21
32163	0
32197	0
32253	23
32403	0
32434	36
32493	10
32518	0
32673	1
32755	0
32777	82
32886	29
32910	34
32995	0
33023	1
33045	1
33058	37
33113	24
33152	1
33217	50
33355	0
33359	12
33449	0
33490	0
33533	0
33560	0
33650	0
33797	13
33805	0
33857	7
33861	40
33863	6
33901	0
33907	0
33927	0
33933	0
33942	0
34010	0
34028	0
34158	0
34163	0
34182	1
34207	0
34241	0
34313	0
34364	23
34367	2
34401	0
34418	12
34420	0
34504	17
34590	8
34679	162
34688	2
34743	1
34849	0
34874	9
34893	0
34937	0
34999	15
35021	0
35075	0
35079	1
35117	0
35119	0
35135	0
35160	0
35182	0
35203	0
35206	0
35213	0
35250	0
35261	0
35293	0
35304	0
35326	0
35343	0
35353	0
35388	0
35409	0
35422	0
35453	0
35480	0
35489	0
35570	7
35630	0
35703	30
35750	0
35781	3
35873	2
35910	4
36029	1
36191	31
36326	22
36356	36
36368	3
36428	1
36455	220
36515	32
36519	5
36606	0
36677	26
36734	0
36802	3
37093	24
37125	7
37184	0
37214	12
37224	0
37353	45
37361	9
37404	1
37512	0
37626	11
37666	15
37674	0
37752	1
37775	20
37784	40
37829	3
37944	63
37977	0
38003	17
38047	6
38065	5
38096	2
38133	31
38249	0
38363	6
38444	96
38517	37
38588	0
38846	24
38902	0
39125	0
39290	35
39312	3
39343	83
39845	8
39873	2
39878	0
39937	0
39941	6
39967	12
40011	34
40025	142
40141	21
40156	20
40200	0
40238	27
40326	0
40392	4
40474	11
40496	9
40543	0
40585	0
40849	0
40876	0
40930	7
40961	19
41179	0
41242	1
41248	20
41374	33
41427	12
41496	14
41593	0
41632	0
41718	7
41727	0
41910	18
41915	14
41986	0
42060	0
42083	0
42208	33
42276	64
42362	23
42434	3
42473	0
42493	10
42644	3
42713	2
42806	1
42852	7
42854	12
42881	1
43245	3
43421	1
43515	0
43547	21
43549	30
43634	0
43640	0
43642	0
43660	0
43698	0
43796	0
43838	0
43856	0
43865	0
43885	0
43902	0
43937	0
43944	0
43966	0
44069	0
44094	0
44100	0
44102	0
44145	0
44249	0
44261	0
44298	0
44302	0
44408	0
44600	0
44684	0
44720	0
44798	0
44849	0
44864	0
44869	0
44937	0
44952	0
44968	0
44984	0
44986	0
45017	0
45140	0
45167	0
45239	0
45315	0
45353	0
45401	0
45413	0
45464	0
45524	0
45563	0
45590	0
45623	0
45647	0
45649	0
45659	0
45665	0
45686	0
45731	0
45784	0
45804	0
45830	0
45841	0
45854	0
45920	0
46009	0
46014	0
46072	0
46087	0
46100	0
46164	0
46192	0
46271	0
46295	0
46320	0
46432	0
46469	0
46503	0
46515	0
46525	0
46532	0
46568	0
46576	0
46779	0
46959	3
47084	1
47097	4
47119	0
47220	0
47224	0
47301	0
47316	0
47363	1
47367	2
47391	3
47459	2
47577	9
47610	9
47682	0
47706	0
47907	0
48038	0
48079	0
48087	4
48104	9
48108	18
48203	0
48282	0
48388	0
48446	29
48450	20
48466	25
48481	0
48489	0
48514	47
48648	0
48654	11
48663	30
48691	0
48730	0
48765	0
48782	8
48870	0
48895	17
48954	1
48983	10
48991	0
49038	0
49290	38
49388	5
49553	0
49616	10
49656	28
49750	0
49934	34
49951	0
49973	0
50022	0
50097	0
50214	0
50265	0
50552	0
50641	0
50655	0
50691	0
50778	0
50781	0
50803	0
50955	0
50987	0
51012	0
51015	0
51018	0
51104	0
51125	0
51138	0
51146	16
51186	0
51297	0
51453	8
51519	0
51609	0
51611	12
51621	0
51675	0
51745	0
51765	0
51793	0
51804	0
51806	0
51838	0
51880	1
51892	0
51899	0
51907	87
51967	54
52123	1
52127	25
52129	66
52180	62
52189	13
52204	0
52366	16
52524	8
52541	30
52659	7
52706	16
52709	17
52746	0
52774	3
52797	49
52829	9
52837	3
52844	0
52873	21
52918	0
53033	2
53114	2
53152	18
53187	0
53242	7
53488	0
53634	0
53648	0
53702	0
53740	0
53809	0
53888	6
53977	0
53987	13
54091	0
54113	0
54128	0
54146	0
54173	1
54300	0
54560	1
54635	2
54638	0
54703	0
54752	0
54759	1
54869	0
54872	0
55025	0
55058	0
55081	0
55085	1
55104	0
55191	0
55232	0
55251	0
55288	0
55337	0
55354	0
55398	0
55421	13
55523	2
55557	1
55609	2
55639	0
55764	0
55793	6
55832	0
55992	0
56005	10
56008	0
56020	0
56028	0
56041	10
56054	0
56077	0
56128	25
56152	0
56154	0
56161	0
56182	56
56188	0
56204	0
56215	4
56225	0
56351	0
56399	0
56518	0
56536	0
56713	0
56819	0
56839	0
57040	12
57043	75
57047	75
57049	0
57154	10
57180	0
57275	2
57389	0
57507	0
57612	6
57699	8
57731	2
57875	3
57928	0
57953	35
57982	4
58046	8
58102	12
58188	0
58198	0
58244	0
58281	0
58336	0
58366	0
58457	0
58477	1
58519	1
58523	3
58700	0
58756	0
58819	0
58831	0
58916	0
59110	0
59172	0
59212	0
59239	0
59355	1
59371	0
59402	0
59478	2
59486	0
59581	3
59590	3
59638	0
59744	1
59836	0
59862	18
59983	7
60024	0
60068	0
60123	3
60132	0
60149	0
60159	1
60208	0
60233	0
60253	9
60270	2
60287	0
60331	3
60342	0
60354	0
60412	0
60450	0
60535	0
60547	0
60564	0
60588	0
60609	0
60696	0
60744	0
60747	0
60790	0
60816	0
60822	0
60882	0
61001	0
61307	0
61401	0
61431	0
61547	0
61553	0
61625	0
61814	0
61885	0
61986	0
62045	0
62067	0
62113	0
62158	0
62164	0
62194	0
62206	0
62307	0
62310	0
62324	0
62569	0
62730	0
62791	0
62825	0
62971	0
63191	9
63209	5
63238	0
63374	148
63376	43
63428	3
63464	9
63491	46
63498	11
63518	0
63573	26
63623	30
63753	0
63755	3
63785	2
63797	30
63799	10
63822	0
63860	7
63881	33
63884	60
63887	9
63905	6
63915	0
64020	0
64041	0
64070	0
64176	0
64178	0
64303	0
64344	0
64417	0
64437	0
64515	0
64549	0
64569	0
64578	0
64600	0
64685	0
64688	0
64705	0
64713	0
64797	0
64820	0
64911	0
64952	7
64983	15
65106	32
65122	0
65166	1
65223	28
65312	2
65320	2
65431	8
65497	0
65546	17
65548	13
65663	10
65689	13
65712	9
65755	0
65837	3
65930	0
65984	22
66032	2
66058	6
66062	26
66095	4
66230	0
66272	6
66361	1
66383	3
66407	0
66446	5
66508	5
66575	20
66649	0
66656	1
66689	0
66761	0
66784	0
67006	0
67068	4
67124	1
67133	0
67135	0
67153	0
67244	7
67287	5
67296	13
67313	12
67361	8
67895	3
67913	6
67952	18
68147	39
68182	55
68219	0
68234	0
68243	34
68253	15
68273	2
68307	2
68318	34
68357	25
68374	124
68377	51
68384	4
68404	0
68441	0
68574	0
68591	0
68605	0
68723	0
68730	0
68734	1
68789	8
68858	0
68869	0
68891	26
69041	3
69082	0
69118	0
69167	0
69187	25
69278	0
69298	0
69313	0
69336	31
69364	13
69372	0
69419	0
69441	0
69586	1
69588	29
69622	0
69649	0
69654	52
69658	0
69672	0
69741	5
69789	16
69803	0
69820	0
69847	24
69925	0
69996	0
70018	0
70025	0
70027	54
70096	2
70099	0
70132	0
70174	0
70195	16
70201	0
70203	0
70387	0
70432	1
70450	19
70456	0
70531	10
70539	1
70567	27
70580	0
70696	0
70725	10
70741	17
70818	0
70840	8
70906	0
70930	0
70960	0
70985	0
71095	0
71140	1
71155	15
71263	0
71297	0
71396	0
71516	0
71554	0
71568	0
71585	10
71591	0
71634	9
71676	39
71678	30
71831	7
71919	13
72028	4
72046	0
72073	35
72086	0
72106	0
72118	0
72252	0
72330	0
72353	0
72356	0
72385	0
72503	0
72515	0
72609	0
72633	0
72651	0
72767	0
72823	0
72854	0
72920	0
72986	0
73028	0
73244	0
73346	0
73412	0
73491	0
73546	0
73601	0
73679	0
73796	0
73958	0
73984	0
74042	0
74092	0
74126	0
74174	0
74189	0
74221	0
74278	0
74310	0
74317	0
74339	0
74371	0
74444	0
74480	0
74559	0
74569	34
74575	0
74693	1
74719	0
74746	0
74758	0
74905	1
75044	3
75046	0
75100	0
75125	0
75139	0
75153	0
75186	114
75200	0
75239	0
75241	0
75250	0
75272	2
75283	8
75497	10
75610	66
75612	2
75805	0
75823	0
75859	6
75878	0
75980	12
76066	2
76094	24
76102	0
76195	6
76295	3
76712	3
76724	0
76886	17
77002	0
77052	0
77105	6
77189	0
77286	0
77382	62
77419	0
77527	0
77638	0
77647	0
77835	0
77922	0
77952	11
78290	12
78361	3
78439	16
78460	0
78475	0
78564	1
78625	2
78659	0
78700	1
78703	2
78718	0
78730	30
78781	76
78918	3
79149	4
79253	5
79322	40
79362	11
79395	3
79424	8
79471	0
79482	0
79721	13
79784	62
79822	47
79891	0
79914	5
80112	0
80140	0
80146	0
80225	6
80349	24
80382	0
80423	6
80518	29
80548	6
80609	6
80784	15
80829	3
81162	1
81176	2
81193	6
81213	100
81217	37
81242	0
81371	19
81393	4
81442	1
81459	0
81549	0
81563	18
81573	0
81607	0
81668	2
81709	17
81712	48
81724	14
81732	9
81893	51
81916	1
81924	31
82001	13
82035	4
82358	15
82414	11
82501	0
82514	9
82582	0
82584	3
82663	1
82683	1
82762	1
82804	0
82823	4
82909	6
82993	4
83111	50
83138	0
83236	0
83323	19
83354	1
83400	11
83406	0
83563	12
83582	0
83735	27
83843	0
83937	2
83943	12
83963	8
83978	1
83989	32
84062	0
84078	77
84170	1
84230	8
84310	0
84350	34
84431	36
84490	5
84505	5
84517	0
84540	22
84556	0
84614	0
84739	0
84808	0
84830	10
84869	33
84915	0
84927	2
84949	11
84953	12
85007	15
85110	2
85132	0
85163	3
85175	8
85220	14
85273	13
85297	11
85572	2
85634	5
85717	0
85870	0
85912	0
85973	10
85983	0
86100	24
86132	0
86269	27
86277	33
86356	3
86375	2
86426	19
86433	1
86445	24
86483	0
86489	0
86506	0
86511	0
86524	0
86610	0
86618	0
86678	1
86695	0
86706	2
86832	1
86921	10
87121	0
87128	8
87273	0
87285	0
87306	6
87340	1
87430	0
87583	0
87602	6
87612	4
87628	10
87771	14
87872	28
87952	8
88012	0
88073	0
88229	26
88277	2
88296	0
88424	6
88436	1
88451	0
88601	0
88628	5
88662	0
88678	11
88729	0
88775	90
88951	20
88960	6
89268	16
89367	1
89380	61
89468	12
89475	0
89513	0
89520	0
89546	10
89590	8
89744	23
89794	9
89814	0
89882	36
89914	2
89979	0
89991	0
90012	0
90098	2
90237	2
90287	20
90318	3
90494	7
90584	0
90604	64
90616	8
90808	1
90932	40
90936	1
91069	5
91162	0
91213	0
91278	0
91288	1
91350	10
91934	0
92032	25
92131	13
92133	1
92152	0
92191	22
92193	44
92266	0
92275	7
92291	0
92331	2
92335	3
92390	0
92404	0
92635	1
92813	19
92854	2
92970	4
93196	0
93291	0
93431	0
93600	0
93770	1
94212	10
94241	0
94253	0
94266	0
94342	0
94425	2
94469	0
94482	0
94535	1
94561	5
94608	0
94773	17
94869	4
95039	0
95407	0
95442	0
95460	0
95546	0
95564	0
95591	0
95608	0
95633	0
95681	0
95724	0
95794	0
95837	0
96140	0
96185	0
96264	0
96316	0
96389	0
96455	0
96510	3
96563	0
96639	11
96644	0
96652	0
96685	0
96715	0
96869	0
96887	0
96909	0
96917	0
96933	0
96971	0
96977	1
97068	3
97099	0
97270	0
97282	0
97327	0
97332	0
97396	0
97467	0
97506	0
97578	0
97589	0
97620	0
97665	14
97685	0
97704	2
97715	0
97785	1
97820	0
97885	3
97890	0
98089	0
98149	10
98257	10
98294	24
98310	72
98327	18
98346	25
98376	0
98393	30
98434	0
98465	56
98549	5
98610	45
98689	6
98706	7
98748	0
98815	1
98833	0
98960	30
99020	14
99134	37
99148	0
99185	7
99319	0
99340	0
99441	0
99543	11
99606	0
99635	0
99729	7
99788	0
99845	0
99937	89
100017	14
100065	0
100173	21
100176	19
100203	18
100253	1
100307	0
100456	1
100502	1
100514	21
100626	0
100802	3
100884	0
100980	70
101079	12
101092	0
101120	39
101163	5
101191	15
101195	10
101243	0
101316	2
101328	0
101406	2
101640	3
101683	0
101694	1
101712	0
101847	0
101861	6
102090	0
102132	0
102228	1
102382	0
102453	10
102528	63
102609	1
102680	0
102806	0
102813	0
102886	0
103038	4
103049	0
103103	0
103211	0
103402	0
103531	1
103627	15
103806	7
103954	10
104031	14
104047	25
104089	17
104110	17
104154	9
104421	0
104461	1
104469	14
104488	44
104559	3
104584	3
104608	22
104803	22
104949	0
105086	0
105093	0
105109	0
105143	0
105174	0
105185	7
105195	0
105205	0
105246	0
105256	3
105285	11
105316	0
105326	41
105328	33
105413	69
105423	13
105504	16
105525	3
105583	9
105600	4
105729	6
105771	0
105805	4
105860	0
105868	0
105874	0
105905	0
105930	0
105936	0
105979	0
106014	5
106029	0
106035	21
106038	0
106047	4
106102	0
106151	0
106320	38
106352	4
106364	0
106480	8
106488	2
106532	0
106598	0
106664	106
106685	1
106739	5
106802	9
106804	0
106826	0
106833	0
106855	0
106903	0
106923	4
106926	0
106938	12
107021	0
107028	1
107030	4
107036	0
107103	6
107223	0
107242	1
107275	4
107285	0
107325	32
107433	0
107449	7
107453	88
107463	0
107550	0
107589	0
107693	0
107714	2
107732	10
107762	0
107792	4
107794	10
107855	26
107924	6
107944	7
108056	0
108126	0
108146	0
108176	1
108194	0
108269	0
108282	0
108341	0
108353	2
108390	2
108562	0
108583	0
108593	0
108689	0
108715	0
108804	0
108847	15
108851	23
108896	0
108949	3
108973	0
109021	0
109029	0
109067	0
109076	0
109101	0
109194	0
109212	6
109223	0
109241	0
[truncated: 72,603 more rows]
