# Supplementary material for: Statistical analysis of variability in TnSeq data across conditions using zero-inflated negative binomial regression
Source: BMC Bioinformatics. 2019 Nov 21;20:603. doi: 10.1186/s12859-019-3156-z (PMC6873424; doi:10.1186/s12859-019-3156-z)
Supplement: Supplementary file 3 — Additional file 3 Data from Mouse Infections, and ZINB Test Example (zip file) - Experimental data for the mouse experiment in Section 3.2 (.wig files with transposon insertion counts at TA sites), along with Instructions (README.docx) on how to do the ZINB analysis in TRANSIT (commands and output files). [file 12859_2019_3156_MOESM3_ESM.zip › ZINB_test_data/B3.wig]

location	count
60	0
72	0
102	0
188	0
246	0
333	0
360	0
426	0
448	0
471	0
483	0
494	0
504	0
514	0
525	0
534	0
601	0
653	0
670	0
706	0
741	0
784	0
794	0
843	0
989	0
1092	0
1104	0
1267	0
1278	0
1345	0
1423	0
1522	0
1552	0
1635	11
1779	0
1782	0
1788	0
1847	0
1858	0
1921	8
2001	0
2012	0
2063	0
2104	0
2141	0
2232	0
2290	0
2315	0
2318	0
2333	0
2344	0
2363	0
2387	0
2404	0
2427	0
2479	0
2507	0
2537	0
2591	0
2648	0
2738	0
2774	0
2845	0
2920	0
3027	0
3056	0
3066	0
3070	0
3119	0
3131	0
3145	0
3222	0
3228	0
3277	0
3283	1
3329	2
3372	0
3379	0
3384	0
3396	0
3412	0
3425	0
3441	0
3467	0
3471	1
3513	0
3591	0
3682	0
3708	7
3728	0
3739	0
3770	0
3782	1
3796	0
3833	1
3925	4
3960	0
3967	0
3986	0
4011	0
4028	0
4094	0
4118	1
4121	0
4130	0
4158	0
4207	0
4217	0
4353	0
4664	0
4721	0
4789	0
4912	0
4961	0
4970	0
4989	0
4995	25
5066	20
5120	33
5128	0
5170	39
5230	0
5273	0
5287	0
5336	0
5364	0
5420	0
5439	0
5517	0
5547	0
5579	0
5586	0
5623	0
5631	0
5669	0
5687	0
5792	0
5977	0
5996	0
6055	0
6128	0
6230	0
6249	0
6286	0
6403	0
6490	0
6502	0
6526	0
6605	0
6612	0
6672	0
6729	0
6793	0
6809	0
6856	0
6944	0
6983	0
7067	0
7077	0
7093	0
7225	0
7265	0
7299	15
7383	0
7392	0
7470	0
7551	0
7578	0
7620	0
7686	0
7763	0
7767	0
7798	0
7865	0
7970	0
8031	0
8077	0
8099	0
8127	0
8219	0
8236	0
8288	0
8295	1
8338	0
8391	0
8394	0
8436	0
8486	0
8546	0
8786	0
8858	0
8874	0
8901	0
9030	0
9045	0
9100	0
9150	0
9165	0
9419	0
9465	0
9492	0
9503	0
9519	0
9526	0
9542	0
9564	0
9624	0
9776	37
9816	1
9850	0
9877	37
9894	5
9903	4
10023	0
10104	0
10277	0
10299	0
10414	0
10426	2
10583	1
10600	0
10608	0
10769	0
10826	160
10857	0
10876	0
10884	0
10892	0
10894	0
10907	0
10923	0
10953	0
11096	14
11119	0
11131	0
11176	0
11198	16
11207	10
11289	30
11301	0
11422	96
11444	0
11530	48
11556	28
11618	1
11659	0
11675	35
11679	87
11733	47
11739	33
11743	79
11749	8
11787	21
11848	0
12042	2
12054	3
12145	0
12250	10
12352	39
12466	18
12491	17
12512	0
12530	6
12621	19
12663	15
12750	3
12798	2
13025	101
13046	32
13079	6
13155	3
13168	2
13275	3
13309	5
13322	11
13325	103
13369	14
13459	0
13469	0
13486	0
13560	25
13567	8
13595	0
13608	0
13669	0
13686	0
13699	0
13772	0
13852	0
13903	0
14021	14
14059	14
14080	52
14088	8
14096	57
14177	12
14367	0
14421	0
14454	0
14621	26
14661	19
14665	38
14667	3
14677	1
14749	37
14758	5
14782	0
14813	26
14821	7
14872	12
14902	0
14938	0
14968	0
15023	0
15084	0
15114	0
15221	0
15245	0
15269	0
15304	0
15327	0
15366	0
15464	0
15515	0
15576	0
15591	6
15657	0
15773	0
15812	0
15927	0
16161	0
16184	0
16273	0
16433	0
16520	0
16535	0
16558	0
16683	0
16794	0
16851	0
16872	0
16926	0
17015	0
17176	0
17190	0
17205	0
17247	0
17313	0
17333	0
17439	0
17476	8
17483	0
17586	0
17862	0
17981	0
18010	0
18123	0
18140	0
18161	0
18215	0
18454	0
18488	0
18527	0
18666	0
18693	0
18725	0
18907	0
19038	0
19043	0
19081	0
19100	0
19107	0
19134	0
19138	0
19151	0
19179	0
19194	0
19226	0
19239	0
19259	0
19310	0
19453	0
19461	0
19582	0
19667	0
19693	0
19760	0
19771	0
19829	0
19838	0
19914	0
19935	0
19951	0
19963	0
19973	0
19984	0
20002	0
20037	0
20044	0
20092	0
20178	0
20211	0
20234	17
20266	0
20278	6
20345	2
20349	0
20376	0
20456	0
20497	0
20547	0
20650	0
20671	0
20680	0
20712	0
20756	0
20787	0
20859	0
20883	0
21041	0
21204	0
21210	0
21266	0
21359	0
21414	0
21477	0
21481	0
21548	0
21608	0
21777	0
22070	0
22092	0
22118	1
22144	1
22187	0
22195	0
22199	0
22202	0
22279	0
22314	0
22338	0
22454	0
22460	0
22578	0
22590	0
22625	0
22817	0
22836	0
22887	0
22932	0
23083	0
23099	0
23125	0
23153	0
23205	0
23330	0
23361	0
23381	1
23394	1
23413	0
23442	0
23512	0
23550	0
23582	0
23640	0
23663	0
23681	0
23723	0
23807	8
23856	0
23933	0
23947	0
24102	0
24136	0
24159	0
24174	0
24183	0
24207	0
24231	0
24237	0
24261	0
24282	0
24309	0
24318	0
24336	0
24351	0
24372	0
24384	0
24402	0
24447	0
24483	0
24492	0
24501	0
24534	0
24552	0
24564	0
24579	0
24621	0
24633	0
24657	0
24678	0
24696	0
24714	0
24732	0
24750	0
24768	0
24801	0
24819	0
24840	0
24909	0
24921	0
24924	0
24960	0
24986	0
25069	1
25099	0
25143	0
25168	0
25170	3
25252	0
25260	34
25438	25
25505	2
25528	0
25613	11
25616	198
25624	59
25730	37
25796	0
25832	0
25844	5
25906	0
25914	66
25960	12
25967	4
26040	25
26067	0
26141	116
26175	3
26183	39
26193	10
26197	25
26261	8
26280	1
26290	0
26300	13
26377	13
26417	0
26622	4
26742	3
26780	15
26831	0
26838	1
26860	32
26873	9
26932	62
27213	29
27245	35
27252	10
27299	32
27354	2
27367	4
27399	0
27410	52
27470	0
27482	1
27484	0
27518	0
27526	0
27528	0
27530	0
27534	0
27558	0
27566	0
27569	0
27578	0
27683	0
27703	0
27784	0
27906	0
27925	0
27994	0
28003	0
28005	0
28145	0
28208	0
28232	0
28263	0
28368	16
28455	8
28512	6
28661	0
28670	1
28679	0
28687	0
28705	29
28803	0
28914	11
28974	3
29010	64
29205	2
29270	5
29354	35
29403	0
29457	5
29516	4
29567	43
29587	0
29605	2
29620	25
29659	33
29667	220
29671	68
29776	56
29892	3
29920	18
29923	14
30009	0
30119	0
30195	0
30271	46
30449	3
30479	6
30679	5
30911	1
30968	4
31004	2
31066	48
31075	75
31149	156
31153	154
31223	2
31261	0
31323	8
31381	17
31410	0
31589	54
31597	29
31684	0
31701	0
31810	0
31825	67
31967	0
31978	0
32045	33
32051	0
32134	43
32163	0
32197	1
32253	10
32403	0
32434	51
32493	16
32518	1
32673	1
32755	2
32777	48
32886	4
32910	8
32995	0
33023	0
33045	7
33058	114
33113	38
33152	1
33217	62
33355	0
33359	30
33449	0
33490	0
33533	0
33560	0
33650	0
33797	15
33805	0
33857	20
33861	134
33863	41
33901	0
33907	0
33927	2
33933	0
33942	0
34010	0
34028	0
34158	0
34163	0
34182	1
34207	0
34241	0
34313	0
34364	29
34367	65
34401	8
34418	51
34420	0
34504	41
34590	73
34679	303
34688	8
34743	29
34849	0
34874	112
34893	0
34937	0
34999	5
35021	0
35075	0
35079	34
35117	0
35119	0
35135	0
35160	0
35182	0
35203	0
35206	0
35213	0
35250	0
35261	7
35293	0
35304	0
35326	0
35343	0
35353	0
35388	0
35409	0
35422	0
35453	0
35480	0
35489	0
35570	27
35630	0
35703	56
35750	0
35781	1
35873	24
35910	51
36029	24
36191	31
36326	44
36356	22
36368	20
36428	14
36455	216
36515	59
36519	27
36606	0
36677	23
36734	18
36802	19
37093	55
37125	22
37184	0
37214	80
37224	9
37353	45
37361	43
37404	2
37512	0
37626	23
37666	60
37674	0
37752	8
37775	10
37784	80
37829	0
37944	36
37977	23
38003	43
38047	0
38065	27
38096	28
38133	50
38249	2
38363	30
38444	175
38517	83
38588	7
38846	52
38902	0
39125	1
39290	17
39312	1
39343	58
39845	31
39873	9
39878	7
39937	0
39941	17
39967	30
40011	19
40025	196
40141	34
40156	15
40200	3
40238	37
40326	2
40392	0
40474	63
40496	25
40543	10
40585	0
40849	0
40876	0
40930	0
40961	0
41179	30
41242	19
41248	32
41374	115
41427	22
41496	12
41593	1
41632	5
41718	4
41727	0
41910	14
41915	42
41986	0
42060	0
42083	1
42208	5
42276	25
42362	5
42434	0
42473	0
42493	0
42644	9
42713	8
42806	7
42852	11
42854	40
42881	7
43245	2
43421	7
43515	0
43547	79
43549	109
43634	0
43640	0
43642	0
43660	0
43698	0
43796	0
43838	0
43856	0
43865	0
43885	0
43902	0
43937	0
43944	0
43966	0
44069	0
44094	0
44100	0
44102	0
44145	0
44249	0
44261	0
44298	0
44302	0
44408	0
44600	0
44684	0
44720	0
44798	0
44849	0
44864	0
44869	0
44937	0
44952	0
44968	0
44984	0
44986	0
45017	0
45140	0
45167	0
45239	0
45315	0
45353	0
45401	0
45413	0
45464	0
45524	0
45563	0
45590	0
45623	0
45647	0
45649	0
45659	0
45665	0
45686	0
45731	0
45784	0
45804	1
45830	0
45841	0
45854	0
45920	0
46009	0
46014	0
46072	0
46087	0
46100	0
46164	0
46192	0
46271	0
46295	0
46320	0
46432	0
46469	10
46503	0
46515	21
46525	0
46532	0
46568	0
46576	0
46779	15
46959	6
47084	0
47097	2
47119	17
47220	0
47224	0
47301	0
47316	0
47363	9
47367	12
47391	2
47459	10
47577	11
47610	14
47682	7
47706	0
47907	22
48038	8
48079	0
48087	8
48104	13
48108	61
48203	0
48282	16
48388	1
48446	30
48450	6
48466	5
48481	1
48489	4
48514	52
48648	0
48654	42
48663	52
48691	0
48730	0
48765	7
48782	15
48870	0
48895	0
48954	70
48983	36
48991	7
49038	3
49290	46
49388	10
49553	0
49616	21
49656	21
49750	18
49934	48
49951	0
49973	0
50022	0
50097	0
50214	0
50265	0
50552	0
50641	0
50655	0
50691	0
50778	1
50781	0
50803	0
50955	0
50987	0
51012	0
51015	0
51018	0
51104	0
51125	0
51138	0
51146	16
51186	1
51297	0
51453	21
51519	4
51609	1
51611	5
51621	0
51675	0
51745	0
51765	0
51793	0
51804	0
51806	30
51838	0
51880	19
51892	6
51899	0
51907	387
51967	33
52123	18
52127	105
52129	65
52180	153
52189	17
52204	0
52366	20
52524	9
52541	57
52659	50
52706	69
52709	9
52746	0
52774	0
52797	55
52829	39
52837	0
52844	0
52873	14
52918	0
53033	4
53114	0
53152	8
53187	0
53242	0
53488	0
53634	0
53648	0
53702	0
53740	0
53809	0
53888	23
53977	0
53987	0
54091	4
54113	7
54128	0
54146	0
54173	2
54300	0
54560	0
54635	0
54638	0
54703	0
54752	0
54759	19
54869	3
54872	0
55025	0
55058	0
55081	0
55085	2
55104	0
55191	0
55232	0
55251	0
55288	0
55337	0
55354	0
55398	0
55421	23
55523	2
55557	3
55609	2
55639	8
55764	0
55793	0
55832	0
55992	0
56005	1
56008	5
56020	0
56028	0
56041	18
56054	0
56077	0
56128	38
56152	3
56154	0
56161	0
56182	39
56188	1
56204	0
56215	1
56225	0
56351	0
56399	1
56518	0
56536	1
56713	1
56819	0
56839	0
57040	27
57043	91
57047	84
57049	0
57154	17
57180	0
57275	0
57389	0
57507	2
57612	32
57699	9
57731	40
57875	12
57928	0
57953	60
57982	0
58046	12
58102	6
58188	0
58198	0
58244	0
58281	0
58336	0
58366	0
58457	0
58477	6
58519	3
58523	26
58700	0
58756	0
58819	0
58831	0
58916	0
59110	0
59172	0
59212	0
59239	0
59355	4
59371	0
59402	8
59478	0
59486	1
59581	1
59590	21
59638	0
59744	0
59836	0
59862	10
59983	33
60024	0
60068	0
60123	3
60132	0
60149	1
60159	29
60208	0
60233	0
60253	41
60270	16
60287	0
60331	18
60342	0
60354	0
60412	0
60450	0
60535	0
60547	0
60564	0
60588	0
60609	0
60696	0
60744	0
60747	0
60790	0
60816	0
60822	0
60882	0
61001	0
61307	0
61401	0
61431	0
61547	0
61553	0
61625	0
61814	0
61885	0
61986	0
62045	0
62067	0
62113	0
62158	0
62164	0
62194	0
62206	0
62307	0
62310	0
62324	0
62569	0
62730	0
62791	0
62825	0
62971	0
63191	39
63209	5
63238	0
63374	157
63376	120
63428	30
63464	49
63491	126
63498	25
63518	0
63573	16
63623	19
63753	8
63755	7
63785	31
63797	40
63799	30
63822	0
63860	58
63881	70
63884	52
63887	9
63905	11
63915	0
64020	0
64041	0
64070	0
64176	0
64178	0
64303	0
64344	0
64417	0
64437	0
64515	0
64549	0
64569	0
64578	0
64600	0
64685	0
64688	0
64705	0
64713	0
64797	0
64820	0
64911	0
64952	31
64983	2
65106	46
65122	0
65166	7
65223	38
65312	6
65320	1
65431	19
65497	14
65546	67
65548	7
65663	7
65689	16
65712	17
65755	0
65837	9
65930	0
65984	8
66032	17
66058	1
66062	12
66095	0
66230	4
66272	13
66361	1
66383	2
66407	0
66446	1
66508	3
66575	21
66649	0
66656	24
66689	0
66761	0
66784	0
67006	0
67068	13
67124	2
67133	0
67135	0
67153	0
67244	18
67287	4
67296	47
67313	8
67361	32
67895	7
67913	19
67952	13
68147	72
68182	26
68219	2
68234	13
68243	17
68253	45
68273	11
68307	0
68318	23
68357	6
68374	134
68377	56
68384	6
68404	0
68441	0
68574	0
68591	0
68605	0
68723	0
68730	0
68734	5
68789	11
68858	0
68869	0
68891	2
69041	0
69082	0
69118	0
69167	0
69187	61
69278	22
69298	3
69313	0
69336	77
69364	6
69372	0
69419	30
69441	0
69586	4
69588	74
69622	0
69649	8
69654	163
69658	0
69672	0
69741	33
69789	61
69803	0
69820	0
69847	95
69925	35
69996	0
70018	0
70025	1
70027	60
70096	8
70099	0
70132	0
70174	6
70195	41
70201	30
70203	0
70387	0
70432	0
70450	39
70456	5
70531	79
70539	0
70567	46
70580	0
70696	0
70725	0
70741	60
70818	0
70840	14
70906	22
70930	0
70960	17
70985	0
71095	0
71140	31
71155	32
71263	0
71297	9
71396	0
71516	0
71554	0
71568	5
71585	28
71591	0
71634	4
71676	110
71678	10
71831	2
71919	16
72028	8
72046	0
72073	79
72086	0
72106	0
72118	0
72252	0
72330	0
72353	0
72356	0
72385	0
72503	0
72515	0
72609	0
72633	0
72651	0
72767	0
72823	0
72854	0
72920	0
72986	0
73028	0
73244	0
73346	0
73412	0
73491	0
73546	0
73601	0
73679	0
73796	0
73958	0
73984	0
74042	0
74092	0
74126	0
74174	0
74189	0
74221	0
74278	0
74310	0
74317	0
74339	0
74371	0
74444	1
74480	0
74559	0
74569	4
74575	0
74693	0
74719	1
74746	1
74758	0
74905	0
75044	0
75046	0
75100	0
75125	0
75139	2
75153	0
75186	105
75200	0
75239	0
75241	0
75250	0
75272	2
75283	10
75497	11
75610	100
75612	0
75805	0
75823	1
75859	19
75878	0
75980	16
76066	7
76094	7
76102	0
76195	8
76295	29
76712	0
76724	0
76886	14
77002	0
77052	0
77105	6
77189	0
77286	0
77382	21
77419	0
77527	2
77638	0
77647	0
77835	0
77922	0
77952	0
78290	3
78361	4
78439	33
78460	0
78475	4
78564	0
78625	24
78659	0
78700	8
78703	22
78718	0
78730	50
78781	138
78918	0
79149	35
79253	31
79322	196
79362	44
79395	55
79424	15
79471	0
79482	0
79721	36
79784	209
79822	54
79891	10
79914	84
80112	45
80140	0
80146	0
80225	22
80349	104
80382	0
80423	1
80518	82
80548	0
80609	28
80784	63
80829	7
81162	0
81176	7
81193	13
81213	215
81217	92
81242	29
81371	30
81393	19
81442	11
81459	6
81549	0
81563	38
81573	0
81607	1
81668	5
81709	66
81712	140
81724	26
81732	13
81893	67
81916	23
81924	47
82001	12
82035	5
82358	1
82414	47
82501	31
82514	7
82582	6
82584	21
82663	8
82683	1
82762	4
82804	0
82823	4
82909	4
82993	21
83111	10
83138	0
83236	0
83323	7
83354	0
83400	38
83406	1
83563	31
83582	1
83735	55
83843	0
83937	0
83943	43
83963	11
83978	3
83989	37
84062	1
84078	89
84170	22
84230	7
84310	0
84350	29
84431	48
84490	16
84505	6
84517	0
84540	43
84556	0
84614	63
84739	0
84808	9
84830	58
84869	38
84915	1
84927	0
84949	68
84953	32
85007	47
85110	6
85132	0
85163	1
85175	38
85220	48
85273	26
85297	4
85572	12
85634	14
85717	0
85870	0
85912	0
85973	5
85983	0
86100	4
86132	5
86269	27
86277	52
86356	35
86375	6
86426	108
86433	4
86445	19
86483	0
86489	0
86506	0
86511	0
86524	0
86610	0
86618	9
86678	2
86695	0
86706	4
86832	1
86921	3
87121	0
87128	23
87273	0
87285	29
87306	24
87340	6
87430	8
87583	0
87602	155
87612	16
87628	17
87771	90
87872	21
87952	41
88012	28
88073	0
88229	84
88277	3
88296	0
88424	2
88436	0
88451	1
88601	19
88628	10
88662	0
88678	33
88729	1
88775	69
88951	5
88960	2
89268	22
89367	17
89380	104
89468	18
89475	0
89513	0
89520	0
89546	17
89590	12
89744	15
89794	40
89814	0
89882	57
89914	12
89979	0
89991	0
90012	0
90098	8
90237	0
90287	5
90318	2
90494	3
90584	0
90604	89
90616	11
90808	1
90932	1
90936	1
91069	4
91162	2
91213	0
91278	0
91288	0
91350	2
91934	0
92032	8
92131	9
92133	2
92152	1
92191	2
92193	6
92266	1
92275	3
92291	6
92331	1
92335	2
92390	1
92404	0
92635	8
92813	18
92854	7
92970	2
93196	0
93291	1
93431	0
93600	0
93770	12
94212	4
94241	2
94253	0
94266	0
94342	0
94425	1
94469	0
94482	3
94535	0
94561	19
94608	0
94773	0
94869	0
95039	0
95407	0
95442	0
95460	0
95546	0
95564	0
95591	0
95608	0
95633	0
95681	0
95724	0
95794	0
95837	0
96140	0
96185	0
96264	0
96316	0
96389	0
96455	3
96510	8
96563	0
96639	14
96644	0
96652	0
96685	0
96715	0
96869	0
96887	0
96909	0
96917	0
96933	20
96971	0
96977	4
97068	12
97099	6
97270	0
97282	0
97327	0
97332	0
97396	0
97467	2
97506	0
97578	0
97589	0
97620	0
97665	19
97685	0
97704	8
97715	0
97785	12
97820	0
97885	7
97890	20
98089	10
98149	7
98257	25
98294	3
98310	97
98327	23
98346	29
98376	8
98393	28
98434	0
98465	19
98549	0
98610	33
98689	0
98706	12
98748	0
98815	42
98833	0
98960	31
99020	9
99134	69
99148	0
99185	11
99319	6
99340	0
99441	0
99543	2
99606	0
99635	0
99729	10
99788	12
99845	28
99937	107
100017	37
100065	0
100173	47
100176	43
100203	6
100253	1
100307	0
100456	7
100502	18
100514	68
100626	0
100802	7
100884	0
100980	15
101079	27
101092	0
101120	4
101163	2
101191	18
101195	0
101243	2
101316	13
101328	0
101406	6
101640	11
101683	0
101694	0
101712	1
101847	0
101861	0
102090	0
102132	0
102228	0
102382	0
102453	15
102528	21
102609	4
102680	20
102806	0
102813	0
102886	0
103038	2
103049	0
103103	0
103211	0
103402	0
103531	17
103627	22
103806	42
103954	20
104031	12
104047	42
104089	30
104110	18
104154	47
104421	7
104461	3
104469	26
104488	25
104559	15
104584	6
104608	6
104803	6
104949	0
105086	0
105093	0
105109	0
105143	0
105174	0
105185	61
105195	8
105205	0
105246	0
105256	11
105285	26
105316	0
105326	11
105328	10
105413	33
105423	3
105504	0
105525	2
105583	0
105600	1
105729	5
105771	0
105805	0
105860	0
105868	0
105874	1
105905	0
105930	0
105936	0
105979	0
106014	0
106029	0
106035	0
106038	7
106047	0
106102	0
106151	0
106320	3
106352	0
106364	0
106480	0
106488	3
106532	0
106598	0
106664	26
106685	5
106739	3
106802	4
106804	1
106826	0
106833	1
106855	0
106903	0
106923	2
106926	0
106938	6
107021	0
107028	1
107030	4
107036	0
107103	24
107223	0
107242	2
107275	0
107285	0
107325	5
107433	0
107449	2
107453	27
107463	0
107550	3
107589	3
107693	0
107714	0
107732	0
107762	0
107792	0
107794	1
107855	10
107924	2
107944	2
108056	1
108126	0
108146	0
108176	4
108194	0
108269	0
108282	0
108341	0
108353	2
108390	2
108562	0
108583	0
108593	0
108689	0
108715	0
108804	1
108847	3
108851	8
108896	0
108949	2
108973	0
109021	0
109029	0
109067	0
109076	0
109101	0
109194	0
109212	2
109223	0
109241	0
[truncated: 72,603 more rows]
