# Supplementary material for: Statistical analysis of variability in TnSeq data across conditions using zero-inflated negative binomial regression
Source: BMC Bioinformatics. 2019 Nov 21;20:603. doi: 10.1186/s12859-019-3156-z (PMC6873424; doi:10.1186/s12859-019-3156-z)
Supplement: Supplementary file 3 — Additional file 3 Data from Mouse Infections, and ZINB Test Example (zip file) - Experimental data for the mouse experiment in Section 3.2 (.wig files with transposon insertion counts at TA sites), along with Instructions (README.docx) on how to do the ZINB analysis in TRANSIT (commands and output files). [file 12859_2019_3156_MOESM3_ESM.zip › ZINB_test_data/B4.wig]

location	count
60	0
72	0
102	0
188	0
246	0
333	0
360	0
426	0
448	0
471	0
483	0
494	0
504	0
514	0
525	0
534	0
601	0
653	0
670	0
706	0
741	0
784	0
794	0
843	0
989	0
1092	0
1104	0
1267	0
1278	0
1345	0
1423	0
1522	0
1552	14
1635	1
1779	0
1782	0
1788	0
1847	0
1858	5
1921	1
2001	0
2012	0
2063	0
2104	0
2141	0
2232	0
2290	0
2315	0
2318	0
2333	0
2344	0
2363	0
2387	0
2404	0
2427	0
2479	0
2507	0
2537	0
2591	0
2648	0
2738	0
2774	0
2845	0
2920	0
3027	0
3056	0
3066	0
3070	0
3119	0
3131	0
3145	0
3222	0
3228	0
3277	0
3283	0
3329	0
3372	0
3379	0
3384	0
3396	0
3412	0
3425	0
3441	0
3467	0
3471	0
3513	0
3591	0
3682	0
3708	1
3728	0
3739	2
3770	0
3782	0
3796	0
3833	0
3925	0
3960	0
3967	0
3986	5
4011	8
4028	0
4094	0
4118	1
4121	3
4130	0
4158	0
4207	1
4217	0
4353	1
4664	0
4721	0
4789	0
4912	0
4961	0
4970	0
4989	0
4995	13
5066	22
5120	1
5128	4
5170	24
5230	0
5273	0
5287	0
5336	0
5364	0
5420	0
5439	0
5517	0
5547	0
5579	0
5586	0
5623	0
5631	0
5669	0
5687	0
5792	0
5977	0
5996	0
6055	0
6128	0
6230	0
6249	0
6286	0
6403	0
6490	0
6502	0
6526	0
6605	0
6612	0
6672	0
6729	0
6793	0
6809	0
6856	0
6944	0
6983	0
7067	0
7077	0
7093	0
7225	0
7265	5
7299	5
7383	0
7392	0
7470	0
7551	0
7578	0
7620	0
7686	0
7763	0
7767	0
7798	0
7865	0
7970	0
8031	0
8077	0
8099	0
8127	0
8219	0
8236	0
8288	0
8295	0
8338	0
8391	0
8394	0
8436	0
8486	0
8546	0
8786	0
8858	0
8874	0
8901	0
9030	0
9045	0
9100	0
9150	0
9165	0
9419	0
9465	0
9492	0
9503	0
9519	0
9526	0
9542	0
9564	0
9624	0
9776	24
9816	28
9850	0
9877	5
9894	0
9903	17
10023	0
10104	0
10277	0
10299	0
10414	0
10426	11
10583	0
10600	0
10608	0
10769	0
10826	53
10857	0
10876	0
10884	0
10892	0
10894	0
10907	0
10923	0
10953	0
11096	14
11119	0
11131	0
11176	0
11198	1
11207	15
11289	79
11301	0
11422	135
11444	0
11530	71
11556	39
11618	0
11659	25
11675	74
11679	87
11733	80
11739	24
11743	134
11749	0
11787	8
11848	0
12042	30
12054	13
12145	0
12250	58
12352	98
12466	52
12491	12
12512	0
12530	0
12621	44
12663	20
12750	2
12798	15
13025	189
13046	33
13079	15
13155	0
13168	6
13275	23
13309	26
13322	16
13325	100
13369	23
13459	0
13469	0
13486	1
13560	12
13567	1
13595	0
13608	0
13669	0
13686	0
13699	0
13772	0
13852	0
13903	0
14021	19
14059	25
14080	29
14088	13
14096	61
14177	36
14367	0
14421	0
14454	0
14621	79
14661	23
14665	77
14667	0
14677	2
14749	12
14758	24
14782	0
14813	15
14821	14
14872	8
14902	8
14938	0
14968	0
15023	0
15084	0
15114	0
15221	0
15245	0
15269	0
15304	0
15327	0
15366	0
15464	0
15515	0
15576	0
15591	1
15657	0
15773	0
15812	0
15927	0
16161	0
16184	0
16273	0
16433	0
16520	0
16535	0
16558	0
16683	0
16794	0
16851	0
16872	0
16926	0
17015	0
17176	0
17190	0
17205	0
17247	0
17313	0
17333	0
17439	0
17476	5
17483	0
17586	1
17862	0
17981	0
18010	0
18123	0
18140	0
18161	0
18215	0
18454	0
18488	0
18527	0
18666	0
18693	0
18725	0
18907	0
19038	0
19043	0
19081	0
19100	0
19107	0
19134	0
19138	0
19151	0
19179	0
19194	0
19226	0
19239	0
19259	0
19310	0
19453	0
19461	0
19582	0
19667	0
19693	0
19760	0
19771	0
19829	0
19838	0
19914	0
19935	0
19951	0
19963	0
19973	0
19984	0
20002	0
20037	0
20044	0
20092	0
20178	0
20211	0
20234	6
20266	0
20278	0
20345	16
20349	0
20376	0
20456	0
20497	0
20547	0
20650	0
20671	0
20680	0
20712	0
20756	0
20787	0
20859	9
20883	2
21041	0
21204	0
21210	0
21266	0
21359	0
21414	0
21477	0
21481	0
21548	0
21608	0
21777	0
22070	0
22092	0
22118	0
22144	2
22187	0
22195	2
22199	0
22202	0
22279	0
22314	0
22338	0
22454	0
22460	0
22578	0
22590	0
22625	0
22817	0
22836	0
22887	0
22932	0
23083	0
23099	0
23125	0
23153	0
23205	0
23330	0
23361	0
23381	0
23394	2
23413	0
23442	0
23512	0
23550	1
23582	0
23640	0
23663	0
23681	0
23723	0
23807	0
23856	3
23933	0
23947	0
24102	0
24136	0
24159	0
24174	0
24183	0
24207	0
24231	0
24237	0
24261	0
24282	0
24309	0
24318	0
24336	0
24351	0
24372	0
24384	0
24402	0
24447	0
24483	0
24492	0
24501	0
24534	0
24552	0
24564	0
24579	0
24621	0
24633	0
24657	0
24678	0
24696	0
24714	0
24732	0
24750	0
24768	0
24801	0
24819	0
24840	0
24909	0
24921	0
24924	0
24960	0
24986	0
25069	0
25099	0
25143	0
25168	0
25170	1
25252	0
25260	22
25438	4
25505	1
25528	0
25613	0
25616	205
25624	23
25730	117
25796	14
25832	0
25844	23
25906	0
25914	77
25960	8
25967	9
26040	40
26067	13
26141	142
26175	26
26183	5
26193	69
26197	33
26261	42
26280	7
26290	0
26300	5
26377	87
26417	0
26622	37
26742	36
26780	25
26831	2
26838	6
26860	23
26873	0
26932	78
27213	40
27245	46
27252	2
27299	48
27354	30
27367	0
27399	17
27410	154
27470	0
27482	0
27484	0
27518	0
27526	0
27528	0
27530	0
27534	0
27558	0
27566	0
27569	0
27578	0
27683	0
27703	0
27784	0
27906	0
27925	0
27994	0
28003	0
28005	0
28145	0
28208	0
28232	0
28263	0
28368	18
28455	31
28512	17
28661	0
28670	1
28679	0
28687	0
28705	52
28803	0
28914	0
28974	9
29010	59
29205	17
29270	38
29354	19
29403	0
29457	1
29516	31
29567	16
29587	0
29605	0
29620	14
29659	64
29667	195
29671	38
29776	73
29892	0
29920	58
29923	22
30009	0
30119	0
30195	0
30271	48
30449	25
30479	13
30679	0
30911	0
30968	14
31004	2
31066	27
31075	35
31149	143
31153	141
31223	15
31261	0
31323	0
31381	23
31410	0
31589	55
31597	71
31684	0
31701	1
31810	0
31825	59
31967	0
31978	0
32045	43
32051	0
32134	19
32163	1
32197	2
32253	24
32403	0
32434	48
32493	12
32518	0
32673	3
32755	18
32777	145
32886	0
32910	14
32995	0
33023	6
33045	34
33058	157
33113	100
33152	14
33217	160
33355	16
33359	4
33449	0
33490	4
33533	0
33560	0
33650	0
33797	5
33805	0
33857	0
33861	73
33863	5
33901	0
33907	2
33927	0
33933	0
33942	0
34010	0
34028	0
34158	20
34163	0
34182	0
34207	0
34241	0
34313	9
34364	19
34367	8
34401	0
34418	23
34420	3
34504	39
34590	4
34679	179
34688	24
34743	32
34849	0
34874	18
34893	0
34937	0
34999	0
35021	0
35075	0
35079	0
35117	0
35119	0
35135	0
35160	0
35182	0
35203	0
35206	0
35213	3
35250	0
35261	0
35293	0
35304	0
35326	0
35343	0
35353	0
35388	0
35409	0
35422	0
35453	0
35480	0
35489	0
35570	131
35630	0
35703	28
35750	0
35781	10
35873	20
35910	6
36029	22
36191	33
36326	57
36356	15
36368	0
36428	0
36455	202
36515	61
36519	39
36606	0
36677	38
36734	5
36802	23
37093	59
37125	2
37184	10
37214	39
37224	2
37353	77
37361	76
37404	0
37512	0
37626	22
37666	9
37674	0
37752	8
37775	29
37784	109
37829	1
37944	25
37977	1
38003	106
38047	0
38065	37
38096	67
38133	27
38249	10
38363	5
38444	210
38517	64
38588	0
38846	38
38902	0
39125	0
39290	42
39312	0
39343	66
39845	88
39873	22
39878	8
39937	0
39941	28
39967	49
40011	29
40025	235
40141	36
40156	11
40200	18
40238	23
40326	0
40392	0
40474	183
40496	21
40543	6
40585	0
40849	8
40876	0
40930	18
40961	2
41179	36
41242	13
41248	17
41374	109
41427	19
41496	6
41593	0
41632	3
41718	2
41727	0
41910	6
41915	21
41986	1
42060	2
42083	0
42208	81
42276	33
42362	49
42434	1
42473	0
42493	0
42644	10
42713	4
42806	4
42852	3
42854	42
42881	7
43245	0
43421	9
43515	0
43547	188
43549	106
43634	0
43640	0
43642	0
43660	0
43698	0
43796	0
43838	0
43856	0
43865	0
43885	0
43902	0
43937	0
43944	0
43966	0
44069	0
44094	0
44100	0
44102	0
44145	0
44249	0
44261	0
44298	0
44302	0
44408	0
44600	0
44684	0
44720	0
44798	0
44849	0
44864	0
44869	0
44937	0
44952	0
44968	0
44984	0
44986	0
45017	0
45140	0
45167	0
45239	0
45315	0
45353	0
45401	0
45413	0
45464	0
45524	0
45563	0
45590	0
45623	0
45647	0
45649	0
45659	0
45665	0
45686	0
45731	0
45784	0
45804	0
45830	0
45841	0
45854	0
45920	0
46009	0
46014	0
46072	0
46087	0
46100	0
46164	0
46192	0
46271	0
46295	0
46320	0
46432	0
46469	70
46503	0
46515	1
46525	0
46532	0
46568	0
46576	0
46779	0
46959	2
47084	0
47097	0
47119	1
47220	0
47224	0
47301	0
47316	0
47363	0
47367	1
47391	3
47459	5
47577	11
47610	21
47682	1
47706	0
47907	30
48038	0
48079	0
48087	43
48104	59
48108	45
48203	0
48282	14
48388	0
48446	91
48450	29
48466	45
48481	4
48489	2
48514	150
48648	0
48654	53
48663	20
48691	0
48730	1
48765	0
48782	1
48870	15
48895	4
48954	67
48983	20
48991	3
49038	5
49290	112
49388	53
49553	0
49616	61
49656	115
49750	13
49934	124
49951	0
49973	60
50022	0
50097	0
50214	0
50265	0
50552	0
50641	0
50655	0
50691	0
50778	0
50781	0
50803	0
50955	0
50987	0
51012	0
51015	0
51018	0
51104	0
51125	0
51138	0
51146	12
51186	0
51297	0
51453	49
51519	9
51609	3
51611	11
51621	1
51675	0
51745	0
51765	0
51793	5
51804	0
51806	16
51838	0
51880	26
51892	1
51899	0
51907	222
51967	51
52123	37
52127	208
52129	102
52180	180
52189	20
52204	0
52366	52
52524	67
52541	64
52659	25
52706	135
52709	21
52746	0
52774	0
52797	90
52829	40
52837	0
52844	0
52873	38
52918	0
53033	0
53114	4
53152	5
53187	0
53242	20
53488	1
53634	0
53648	0
53702	0
53740	0
53809	0
53888	0
53977	0
53987	22
54091	17
54113	0
54128	0
54146	0
54173	13
54300	0
54560	0
54635	22
54638	3
54703	0
54752	0
54759	8
54869	1
54872	0
55025	0
55058	0
55081	0
55085	3
55104	0
55191	0
55232	0
55251	0
55288	0
55337	0
55354	0
55398	0
55421	10
55523	4
55557	0
55609	2
55639	0
55764	0
55793	6
55832	0
55992	0
56005	6
56008	2
56020	0
56028	0
56041	28
56054	0
56077	0
56128	25
56152	0
56154	0
56161	0
56182	40
56188	5
56204	0
56215	8
56225	0
56351	0
56399	0
56518	0
56536	0
56713	0
56819	0
56839	0
57040	7
57043	58
57047	104
57049	0
57154	0
57180	0
57275	3
57389	0
57507	0
57612	4
57699	2
57731	29
57875	55
57928	0
57953	117
57982	5
58046	17
58102	0
58188	0
58198	0
58244	0
58281	0
58336	0
58366	0
58457	0
58477	1
58519	0
58523	12
58700	0
58756	0
58819	0
58831	0
58916	0
59110	0
59172	0
59212	0
59239	0
59355	7
59371	0
59402	34
59478	5
59486	0
59581	0
59590	4
59638	0
59744	0
59836	7
59862	77
59983	30
60024	8
60068	0
60123	0
60132	0
60149	1
60159	15
60208	0
60233	42
60253	137
60270	5
60287	0
60331	14
60342	0
60354	0
60412	0
60450	0
60535	0
60547	0
60564	0
60588	0
60609	0
60696	0
60744	0
60747	0
60790	0
60816	0
60822	0
60882	0
61001	0
61307	0
61401	0
61431	0
61547	0
61553	0
61625	0
61814	0
61885	0
61986	0
62045	0
62067	0
62113	0
62158	0
62164	0
62194	0
62206	0
62307	0
62310	0
62324	0
62569	0
62730	0
62791	0
62825	0
62971	0
63191	47
63209	6
63238	4
63374	191
63376	154
63428	7
63464	13
63491	99
63498	35
63518	0
63573	67
63623	18
63753	0
63755	0
63785	1
63797	37
63799	64
63822	0
63860	43
63881	127
63884	57
63887	15
63905	0
63915	0
64020	0
64041	0
64070	0
64176	0
64178	0
64303	0
64344	0
64417	0
64437	0
64515	0
64549	0
64569	0
64578	0
64600	0
64685	0
64688	0
64705	0
64713	0
64797	0
64820	0
64911	0
64952	42
64983	6
65106	80
65122	0
65166	16
65223	25
65312	5
65320	0
65431	51
65497	10
65546	152
65548	55
65663	34
65689	35
65712	38
65755	0
65837	3
65930	7
65984	50
66032	37
66058	0
66062	53
66095	0
66230	0
66272	32
66361	1
66383	3
66407	0
66446	11
66508	43
66575	104
66649	0
66656	50
66689	0
66761	0
66784	0
67006	0
67068	11
67124	12
67133	0
67135	0
67153	0
67244	3
67287	18
67296	31
67313	10
67361	19
67895	7
67913	7
67952	6
68147	71
68182	27
68219	7
68234	5
68243	1
68253	67
68273	2
68307	24
68318	15
68357	74
68374	205
68377	160
68384	0
68404	0
68441	0
68574	0
68591	0
68605	1
68723	0
68730	0
68734	1
68789	8
68858	0
68869	0
68891	20
69041	7
69082	0
69118	0
69167	0
69187	44
69278	5
69298	0
69313	1
69336	65
69364	24
69372	0
69419	0
69441	0
69586	41
69588	109
69622	0
69649	0
69654	129
69658	3
69672	0
69741	18
69789	39
69803	1
69820	0
69847	101
69925	1
69996	7
70018	0
70025	0
70027	42
70096	22
70099	0
70132	0
70174	0
70195	58
70201	21
70203	2
70387	0
70432	0
70450	15
70456	0
70531	47
70539	0
70567	19
70580	0
70696	0
70725	0
70741	28
70818	0
70840	3
70906	7
70930	0
70960	0
70985	0
71095	0
71140	4
71155	10
71263	5
71297	0
71396	0
71516	0
71554	0
71568	0
71585	17
71591	0
71634	30
71676	140
71678	71
71831	4
71919	33
72028	10
72046	0
72073	31
72086	0
72106	0
72118	0
72252	0
72330	0
72353	0
72356	0
72385	0
72503	0
72515	0
72609	0
72633	0
72651	0
72767	0
72823	0
72854	0
72920	0
72986	0
73028	0
73244	0
73346	0
73412	0
73491	0
73546	0
73601	0
73679	0
73796	0
73958	0
73984	0
74042	0
74092	0
74126	0
74174	0
74189	0
74221	0
74278	0
74310	0
74317	0
74339	0
74371	0
74444	0
74480	0
74559	0
74569	0
74575	0
74693	0
74719	0
74746	0
74758	0
74905	0
75044	1
75046	1
75100	0
75125	0
75139	0
75153	0
75186	119
75200	11
75239	0
75241	6
75250	0
75272	0
75283	5
75497	21
75610	148
75612	0
75805	0
75823	10
75859	26
75878	0
75980	9
76066	3
76094	9
76102	0
76195	6
76295	34
76712	0
76724	0
76886	8
77002	0
77052	0
77105	3
77189	0
77286	0
77382	11
77419	0
77527	0
77638	0
77647	0
77835	0
77922	0
77952	0
78290	0
78361	12
78439	13
78460	0
78475	24
78564	0
78625	0
78659	0
78700	56
78703	1
78718	0
78730	41
78781	89
78918	0
79149	34
79253	48
79322	143
79362	12
79395	20
79424	1
79471	0
79482	0
79721	28
79784	188
79822	59
79891	9
79914	146
80112	2
80140	0
80146	0
80225	26
80349	94
80382	0
80423	3
80518	95
80548	0
80609	22
80784	90
80829	4
81162	0
81176	3
81193	10
81213	152
81217	274
81242	1
81371	42
81393	5
81442	0
81459	6
81549	0
81563	51
81573	0
81607	1
81668	0
81709	19
81712	71
81724	23
81732	1
81893	152
81916	0
81924	32
82001	23
82035	35
82358	35
82414	75
82501	2
82514	23
82582	8
82584	90
82663	41
82683	3
82762	1
82804	0
82823	0
82909	0
82993	15
83111	1
83138	0
83236	0
83323	5
83354	10
83400	89
83406	0
83563	31
83582	19
83735	43
83843	9
83937	0
83943	9
83963	28
83978	9
83989	63
84062	6
84078	79
84170	0
84230	1
84310	0
84350	57
84431	54
84490	54
84505	28
84517	0
84540	83
84556	0
84614	29
84739	0
84808	1
84830	30
84869	117
84915	0
84927	21
84949	63
84953	29
85007	87
85110	17
85132	2
85163	46
85175	39
85220	46
85273	7
85297	4
85572	45
85634	33
85717	0
85870	0
85912	0
85973	27
85983	0
86100	44
86132	0
86269	52
86277	79
86356	31
86375	0
86426	81
86433	0
86445	24
86483	0
86489	0
86506	0
86511	0
86524	0
86610	0
86618	2
86678	2
86695	0
86706	11
86832	0
86921	18
87121	0
87128	51
87273	0
87285	29
87306	7
87340	2
87430	30
87583	7
87602	35
87612	3
87628	2
87771	30
87872	34
87952	51
88012	10
88073	0
88229	31
88277	6
88296	0
88424	0
88436	3
88451	18
88601	12
88628	8
88662	0
88678	152
88729	1
88775	181
88951	20
88960	2
89268	25
89367	33
89380	360
89468	0
89475	0
89513	0
89520	0
89546	102
89590	26
89744	91
89794	0
89814	0
89882	28
89914	40
89979	0
89991	0
90012	0
90098	2
90237	16
90287	86
90318	18
90494	21
90584	0
90604	149
90616	10
90808	3
90932	17
90936	52
91069	38
91162	2
91213	0
91278	0
91288	4
91350	0
91934	0
92032	7
92131	59
92133	11
92152	0
92191	27
92193	61
92266	0
92275	27
92291	4
92331	19
92335	53
92390	0
92404	0
92635	0
92813	24
92854	13
92970	1
93196	0
93291	9
93431	0
93600	0
93770	24
94212	44
94241	2
94253	0
94266	24
94342	0
94425	0
94469	0
94482	16
94535	0
94561	19
94608	0
94773	20
94869	2
95039	19
95407	7
95442	0
95460	1
95546	0
95564	0
95591	0
95608	0
95633	0
95681	0
95724	0
95794	0
95837	0
96140	0
96185	0
96264	0
96316	0
96389	0
96455	10
96510	16
96563	0
96639	20
96644	0
96652	14
96685	0
96715	0
96869	0
96887	0
96909	0
96917	0
96933	0
96971	0
96977	16
97068	6
97099	0
97270	0
97282	0
97327	0
97332	0
97396	0
97467	0
97506	0
97578	17
97589	0
97620	0
97665	1
97685	0
97704	1
97715	0
97785	17
97820	0
97885	27
97890	26
98089	1
98149	28
98257	49
98294	27
98310	154
98327	31
98346	33
98376	14
98393	9
98434	0
98465	58
98549	42
98610	49
98689	0
98706	12
98748	0
98815	73
98833	1
98960	49
99020	22
99134	70
99148	0
99185	13
99319	19
99340	0
99441	0
99543	6
99606	0
99635	0
99729	29
99788	6
99845	11
99937	44
100017	40
100065	0
100173	42
100176	60
100203	52
100253	10
100307	0
100456	3
100502	35
100514	62
100626	2
100802	4
100884	0
100980	63
101079	36
101092	0
101120	13
101163	2
101191	11
101195	18
101243	0
101316	28
101328	0
101406	24
101640	15
101683	0
101694	0
101712	12
101847	1
101861	25
102090	0
102132	0
102228	2
102382	0
102453	44
102528	58
102609	1
102680	12
102806	0
102813	0
102886	0
103038	0
103049	3
103103	0
103211	0
103402	0
103531	19
103627	37
103806	10
103954	11
104031	28
104047	40
104089	40
104110	41
104154	32
104421	27
104461	2
104469	7
104488	62
104559	6
104584	5
104608	25
104803	38
104949	0
105086	0
105093	0
105109	0
105143	0
105174	0
105185	42
105195	0
105205	1
105246	0
105256	7
105285	20
105316	0
105326	8
105328	17
105413	15
105423	8
105504	4
105525	1
105583	4
105600	7
105729	2
105771	0
105805	0
105860	0
105868	0
105874	3
105905	0
105930	0
105936	0
105979	0
106014	0
106029	0
106035	0
106038	0
106047	0
106102	0
106151	0
106320	5
106352	5
106364	1
106480	0
106488	1
106532	0
106598	0
106664	50
106685	0
106739	0
106802	1
106804	1
106826	0
106833	0
106855	0
106903	0
106923	0
106926	0
106938	6
107021	0
107028	0
107030	4
107036	0
107103	4
107223	0
107242	1
107275	0
107285	0
107325	19
107433	0
107449	21
107453	24
107463	0
107550	1
107589	0
107693	0
107714	0
107732	3
107762	0
107792	1
107794	0
107855	1
107924	6
107944	4
108056	0
108126	0
108146	0
108176	0
108194	0
108269	0
108282	0
108341	0
108353	1
108390	0
108562	0
108583	0
108593	0
108689	0
108715	0
108804	0
108847	10
108851	5
108896	0
108949	8
108973	0
109021	0
109029	2
109067	0
109076	0
109101	0
109194	0
109212	2
109223	0
109241	0
[truncated: 72,603 more rows]
