# Supplementary material for: Statistical analysis of variability in TnSeq data across conditions using zero-inflated negative binomial regression
Source: BMC Bioinformatics. 2019 Nov 21;20:603. doi: 10.1186/s12859-019-3156-z (PMC6873424; doi:10.1186/s12859-019-3156-z)
Supplement: Supplementary file 3 — Additional file 3 Data from Mouse Infections, and ZINB Test Example (zip file) - Experimental data for the mouse experiment in Section 3.2 (.wig files with transposon insertion counts at TA sites), along with Instructions (README.docx) on how to do the ZINB analysis in TRANSIT (commands and output files). [file 12859_2019_3156_MOESM3_ESM.zip › ZINB_test_data/B5.wig]

location	count
60	0
72	0
102	0
188	0
246	0
333	0
360	0
426	0
448	0
471	0
483	0
494	0
504	0
514	0
525	0
534	0
601	0
653	0
670	0
706	0
741	0
784	0
794	0
843	0
989	0
1092	0
1104	0
1267	0
1278	0
1345	0
1423	0
1522	0
1552	1
1635	0
1779	0
1782	0
1788	0
1847	0
1858	28
1921	0
2001	0
2012	0
2063	0
2104	0
2141	0
2232	0
2290	0
2315	0
2318	0
2333	0
2344	0
2363	0
2387	0
2404	0
2427	0
2479	0
2507	0
2537	0
2591	0
2648	0
2738	0
2774	0
2845	0
2920	0
3027	0
3056	0
3066	0
3070	0
3119	0
3131	0
3145	0
3222	0
3228	0
3277	0
3283	5
3329	0
3372	0
3379	0
3384	0
3396	0
3412	0
3425	0
3441	0
3467	0
3471	2
3513	0
3591	0
3682	0
3708	1
3728	0
3739	2
3770	1
3782	0
3796	0
3833	0
3925	1
3960	0
3967	0
3986	0
4011	0
4028	0
4094	0
4118	0
4121	0
4130	0
4158	0
4207	0
4217	0
4353	1
4664	0
4721	0
4789	0
4912	0
4961	0
4970	0
4989	0
4995	20
5066	8
5120	11
5128	0
5170	101
5230	0
5273	0
5287	0
5336	0
5364	0
5420	0
5439	0
5517	0
5547	0
5579	0
5586	0
5623	0
5631	0
5669	0
5687	0
5792	0
5977	0
5996	0
6055	0
6128	0
6230	0
6249	0
6286	0
6403	0
6490	0
6502	0
6526	0
6605	0
6612	0
6672	0
6729	0
6793	0
6809	0
6856	0
6944	0
6983	0
7067	0
7077	0
7093	0
7225	0
7265	0
7299	2
7383	0
7392	0
7470	0
7551	0
7578	0
7620	0
7686	0
7763	0
7767	0
7798	0
7865	0
7970	0
8031	0
8077	0
8099	0
8127	0
8219	0
8236	0
8288	0
8295	0
8338	0
8391	0
8394	0
8436	0
8486	0
8546	0
8786	0
8858	0
8874	0
8901	0
9030	0
9045	0
9100	0
9150	0
9165	0
9419	0
9465	0
9492	0
9503	0
9519	0
9526	0
9542	0
9564	0
9624	0
9776	46
9816	0
9850	0
9877	2
9894	0
9903	14
10023	0
10104	0
10277	0
10299	0
10414	0
10426	1
10583	0
10600	0
10608	0
10769	0
10826	44
10857	0
10876	0
10884	0
10892	0
10894	0
10907	0
10923	0
10953	0
11096	33
11119	0
11131	0
11176	0
11198	1
11207	34
11289	55
11301	0
11422	98
11444	0
11530	30
11556	47
11618	0
11659	0
11675	38
11679	115
11733	33
11739	31
11743	108
11749	0
11787	70
11848	0
12042	14
12054	0
12145	0
12250	59
12352	38
12466	18
12491	0
12512	0
12530	0
12621	15
12663	5
12750	1
12798	0
13025	61
13046	15
13079	0
13155	1
13168	0
13275	0
13309	8
13322	3
13325	34
13369	8
13459	0
13469	0
13486	0
13560	9
13567	1
13595	0
13608	0
13669	0
13686	0
13699	0
13772	0
13852	0
13903	0
14021	1
14059	0
14080	87
14088	2
14096	43
14177	0
14367	0
14421	0
14454	0
14621	2
14661	2
14665	1
14667	0
14677	0
14749	0
14758	1
14782	0
14813	2
14821	41
14872	0
14902	0
14938	0
14968	0
15023	0
15084	0
15114	0
15221	0
15245	0
15269	0
15304	0
15327	0
15366	0
15464	0
15515	0
15576	0
15591	5
15657	0
15773	0
15812	0
15927	0
16161	0
16184	0
16273	0
16433	0
16520	0
16535	0
16558	0
16683	0
16794	0
16851	0
16872	0
16926	0
17015	0
17176	0
17190	0
17205	0
17247	0
17313	0
17333	0
17439	0
17476	9
17483	25
17586	0
17862	0
17981	0
18010	0
18123	0
18140	0
18161	0
18215	0
18454	0
18488	0
18527	0
18666	0
18693	0
18725	0
18907	0
19038	0
19043	0
19081	0
19100	0
19107	0
19134	0
19138	0
19151	0
19179	0
19194	0
19226	0
19239	0
19259	0
19310	0
19453	0
19461	0
19582	0
19667	0
19693	0
19760	0
19771	0
19829	0
19838	0
19914	0
19935	0
19951	0
19963	0
19973	0
19984	0
20002	0
20037	0
20044	0
20092	0
20178	0
20211	0
20234	0
20266	0
20278	3
20345	0
20349	0
20376	0
20456	0
20497	0
20547	0
20650	0
20671	0
20680	0
20712	0
20756	0
20787	0
20859	0
20883	0
21041	0
21204	0
21210	0
21266	0
21359	0
21414	0
21477	0
21481	0
21548	0
21608	0
21777	0
22070	0
22092	0
22118	0
22144	1
22187	0
22195	0
22199	0
22202	0
22279	0
22314	0
22338	0
22454	0
22460	0
22578	0
22590	0
22625	0
22817	0
22836	0
22887	0
22932	0
23083	0
23099	0
23125	0
23153	0
23205	0
23330	0
23361	3
23381	0
23394	0
23413	0
23442	0
23512	0
23550	0
23582	0
23640	0
23663	0
23681	0
23723	0
23807	1
23856	0
23933	0
23947	0
24102	0
24136	0
24159	0
24174	0
24183	0
24207	0
24231	0
24237	0
24261	0
24282	0
24309	0
24318	0
24336	0
24351	0
24372	0
24384	0
24402	0
24447	0
24483	0
24492	0
24501	0
24534	0
24552	0
24564	0
24579	0
24621	0
24633	0
24657	0
24678	0
24696	0
24714	0
24732	0
24750	0
24768	0
24801	0
24819	0
24840	0
24909	0
24921	0
24924	0
24960	0
24986	0
25069	7
25099	0
25143	3
25168	0
25170	0
25252	0
25260	1
25438	35
25505	0
25528	0
25613	0
25616	49
25624	4
25730	33
25796	0
25832	0
25844	0
25906	0
25914	69
25960	3
25967	0
26040	43
26067	1
26141	75
26175	1
26183	25
26193	3
26197	8
26261	1
26280	0
26290	0
26300	1
26377	51
26417	0
26622	11
26742	0
26780	9
26831	0
26838	0
26860	62
26873	0
26932	106
27213	71
27245	89
27252	11
27299	54
27354	0
27367	0
27399	5
27410	208
27470	0
27482	0
27484	0
27518	0
27526	0
27528	0
27530	0
27534	0
27558	0
27566	0
27569	0
27578	0
27683	0
27703	0
27784	0
27906	0
27925	0
27994	0
28003	0
28005	0
28145	0
28208	0
28232	0
28263	0
28368	5
28455	2
28512	41
28661	0
28670	35
28679	0
28687	0
28705	38
28803	0
28914	14
28974	12
29010	30
29205	6
29270	18
29354	55
29403	0
29457	7
29516	0
29567	18
29587	1
29605	0
29620	2
29659	5
29667	32
29671	20
29776	56
29892	0
29920	29
29923	10
30009	0
30119	0
30195	0
30271	68
30449	0
30479	2
30679	3
30911	0
30968	8
31004	18
31066	17
31075	40
31149	117
31153	39
31223	0
31261	0
31323	0
31381	77
31410	0
31589	69
31597	22
31684	0
31701	0
31810	0
31825	55
31967	0
31978	0
32045	23
32051	0
32134	36
32163	1
32197	0
32253	12
32403	22
32434	23
32493	2
32518	2
32673	1
32755	0
32777	62
32886	3
32910	1
32995	0
33023	2
33045	7
33058	97
33113	30
33152	0
33217	91
33355	0
33359	9
33449	0
33490	5
33533	0
33560	0
33650	0
33797	0
33805	0
33857	9
33861	22
33863	36
33901	0
33907	30
33927	1
33933	0
33942	0
34010	0
34028	0
34158	1
34163	0
34182	1
34207	0
34241	0
34313	0
34364	18
34367	57
34401	0
34418	7
34420	2
34504	21
34590	32
34679	199
34688	0
34743	0
34849	0
34874	36
34893	0
34937	0
34999	0
35021	0
35075	0
35079	0
35117	0
35119	0
35135	0
35160	0
35182	0
35203	0
35206	0
35213	0
35250	0
35261	0
35293	34
35304	0
35326	0
35343	0
35353	1
35388	0
35409	0
35422	0
35453	0
35480	0
35489	0
35570	13
35630	0
35703	56
35750	0
35781	3
35873	5
35910	4
36029	75
36191	50
36326	22
36356	29
36368	3
36428	0
36455	265
36515	51
36519	6
36606	1
36677	46
36734	2
36802	14
37093	5
37125	0
37184	0
37214	17
37224	0
37353	10
37361	24
37404	0
37512	0
37626	2
37666	2
37674	0
37752	3
37775	19
37784	31
37829	2
37944	67
37977	1
38003	19
38047	3
38065	1
38096	51
38133	38
38249	0
38363	40
38444	256
38517	72
38588	0
38846	67
38902	0
39125	0
39290	29
39312	0
39343	48
39845	42
39873	1
39878	0
39937	0
39941	41
39967	29
40011	0
40025	385
40141	76
40156	20
40200	0
40238	8
40326	0
40392	2
40474	56
40496	2
40543	0
40585	0
40849	54
40876	0
40930	0
40961	0
41179	7
41242	0
41248	6
41374	19
41427	7
41496	1
41593	21
41632	38
41718	0
41727	0
41910	15
41915	54
41986	5
42060	0
42083	0
42208	61
42276	47
42362	15
42434	6
42473	0
42493	0
42644	9
42713	1
42806	4
42852	2
42854	1
42881	1
43245	0
43421	10
43515	1
43547	45
43549	56
43634	0
43640	0
43642	0
43660	0
43698	0
43796	0
43838	0
43856	0
43865	0
43885	0
43902	0
43937	0
43944	0
43966	0
44069	0
44094	0
44100	0
44102	0
44145	0
44249	0
44261	0
44298	0
44302	0
44408	0
44600	0
44684	0
44720	0
44798	0
44849	0
44864	0
44869	0
44937	0
44952	0
44968	0
44984	0
44986	0
45017	0
45140	0
45167	0
45239	0
45315	0
45353	0
45401	0
45413	0
45464	0
45524	0
45563	0
45590	0
45623	0
45647	0
45649	0
45659	1
45665	0
45686	0
45731	0
45784	0
45804	0
45830	0
45841	0
45854	0
45920	0
46009	0
46014	0
46072	0
46087	0
46100	0
46164	0
46192	0
46271	0
46295	0
46320	0
46432	0
46469	5
46503	0
46515	0
46525	0
46532	0
46568	0
46576	0
46779	6
46959	54
47084	0
47097	11
47119	0
47220	0
47224	0
47301	0
47316	0
47363	0
47367	3
47391	2
47459	2
47577	1
47610	9
47682	0
47706	0
47907	0
48038	1
48079	0
48087	31
48104	3
48108	2
48203	0
48282	0
48388	0
48446	11
48450	1
48466	42
48481	0
48489	13
48514	104
48648	0
48654	36
48663	25
48691	0
48730	0
48765	0
48782	9
48870	0
48895	3
48954	24
48983	2
48991	0
49038	0
49290	36
49388	0
49553	0
49616	17
49656	60
49750	13
49934	17
49951	0
49973	1
50022	0
50097	0
50214	0
50265	0
50552	0
50641	0
50655	0
50691	0
50778	0
50781	0
50803	0
50955	0
50987	0
51012	0
51015	0
51018	0
51104	0
51125	0
51138	0
51146	3
51186	0
51297	0
51453	82
51519	12
51609	0
51611	88
51621	0
51675	0
51745	0
51765	0
51793	0
51804	0
51806	5
51838	0
51880	24
51892	6
51899	0
51907	362
51967	61
52123	13
52127	94
52129	76
52180	116
52189	6
52204	0
52366	29
52524	1
52541	74
52659	17
52706	187
52709	22
52746	0
52774	0
52797	43
52829	6
52837	0
52844	1
52873	18
52918	0
53033	0
53114	22
53152	2
53187	0
53242	6
53488	1
53634	0
53648	0
53702	0
53740	0
53809	0
53888	3
53977	0
53987	11
54091	0
54113	0
54128	1
54146	0
54173	23
54300	0
54560	0
54635	0
54638	1
54703	0
54752	0
54759	1
54869	3
54872	0
55025	0
55058	0
55081	0
55085	0
55104	0
55191	0
55232	0
55251	0
55288	0
55337	0
55354	0
55398	0
55421	0
55523	1
55557	1
55609	0
55639	0
55764	0
55793	21
55832	0
55992	0
56005	0
56008	0
56020	0
56028	0
56041	3
56054	2
56077	1
56128	23
56152	0
56154	36
56161	0
56182	17
56188	1
56204	0
56215	2
56225	0
56351	0
56399	35
56518	0
56536	0
56713	5
56819	0
56839	0
57040	1
57043	22
57047	55
57049	0
57154	11
57180	0
57275	24
57389	0
57507	4
57612	3
57699	0
57731	15
57875	1
57928	0
57953	22
57982	0
58046	37
58102	4
58188	0
58198	0
58244	0
58281	0
58336	0
58366	0
58457	0
58477	2
58519	0
58523	115
58700	0
58756	0
58819	0
58831	0
58916	0
59110	0
59172	0
59212	0
59239	0
59355	2
59371	0
59402	11
59478	0
59486	0
59581	0
59590	0
59638	0
59744	0
59836	0
59862	82
59983	12
60024	0
60068	0
60123	1
60132	8
60149	0
60159	0
60208	6
60233	0
60253	28
60270	1
60287	0
60331	1
60342	0
60354	0
60412	0
60450	0
60535	0
60547	0
60564	0
60588	0
60609	0
60696	0
60744	0
60747	0
60790	0
60816	0
60822	0
60882	0
61001	0
61307	0
61401	0
61431	0
61547	0
61553	0
61625	0
61814	0
61885	0
61986	0
62045	0
62067	0
62113	0
62158	0
62164	0
62194	0
62206	0
62307	0
62310	0
62324	0
62569	0
62730	0
62791	0
62825	0
62971	0
63191	3
63209	1
63238	0
63374	38
63376	49
63428	1
63464	30
63491	20
63498	13
63518	0
63573	4
63623	17
63753	2
63755	26
63785	6
63797	6
63799	9
63822	0
63860	21
63881	47
63884	15
63887	0
63905	3
63915	0
64020	0
64041	0
64070	0
64176	0
64178	0
64303	0
64344	0
64417	0
64437	0
64515	0
64549	0
64569	0
64578	0
64600	0
64685	0
64688	0
64705	0
64713	0
64797	0
64820	0
64911	0
64952	4
64983	45
65106	42
65122	0
65166	0
65223	20
65312	0
65320	0
65431	14
65497	37
65546	1
65548	8
65663	2
65689	43
65712	10
65755	5
65837	0
65930	0
65984	16
66032	15
66058	1
66062	8
66095	0
66230	0
66272	25
66361	0
66383	1
66407	1
66446	0
66508	5
66575	37
66649	0
66656	5
66689	0
66761	0
66784	0
67006	0
67068	7
67124	4
67133	0
67135	0
67153	0
67244	10
67287	0
67296	7
67313	6
67361	0
67895	0
67913	0
67952	94
68147	41
68182	14
68219	0
68234	8
68243	1
68253	52
68273	2
68307	14
68318	16
68357	2
68374	132
68377	59
68384	0
68404	0
68441	0
68574	0
68591	0
68605	0
68723	0
68730	0
68734	1
68789	0
68858	0
68869	0
68891	1
69041	0
69082	0
69118	0
69167	0
69187	14
69278	72
69298	0
69313	0
69336	17
69364	33
69372	0
69419	0
69441	0
69586	1
69588	59
69622	0
69649	0
69654	36
69658	2
69672	0
69741	27
69789	2
69803	0
69820	0
69847	69
69925	0
69996	0
70018	0
70025	5
70027	17
70096	0
70099	0
70132	0
70174	0
70195	45
70201	31
70203	0
70387	0
70432	0
70450	3
70456	0
70531	34
70539	0
70567	6
70580	0
70696	0
70725	0
70741	26
70818	0
70840	0
70906	5
70930	1
70960	0
70985	0
71095	0
71140	16
71155	7
71263	0
71297	4
71396	0
71516	0
71554	0
71568	0
71585	4
71591	0
71634	0
71676	69
71678	42
71831	0
71919	82
72028	0
72046	0
72073	56
72086	0
72106	0
72118	0
72252	0
72330	0
72353	0
72356	0
72385	0
72503	0
72515	0
72609	0
72633	0
72651	0
72767	0
72823	0
72854	0
72920	0
72986	0
73028	0
73244	0
73346	0
73412	0
73491	0
73546	0
73601	0
73679	0
73796	0
73958	0
73984	0
74042	0
74092	0
74126	0
74174	0
74189	0
74221	0
74278	0
74310	0
74317	0
74339	0
74371	0
74444	0
74480	0
74559	0
74569	1
74575	0
74693	0
74719	0
74746	0
74758	0
74905	0
75044	0
75046	0
75100	0
75125	0
75139	0
75153	0
75186	125
75200	0
75239	0
75241	0
75250	0
75272	0
75283	19
75497	2
75610	96
75612	0
75805	0
75823	0
75859	3
75878	0
75980	4
76066	0
76094	3
76102	0
76195	6
76295	4
76712	0
76724	0
76886	21
77002	0
77052	0
77105	7
77189	0
77286	0
77382	13
77419	0
77527	3
77638	1
77647	0
77835	0
77922	1
77952	0
78290	1
78361	7
78439	32
78460	0
78475	0
78564	0
78625	24
78659	0
78700	0
78703	0
78718	0
78730	35
78781	98
78918	0
79149	2
79253	24
79322	122
79362	20
79395	59
79424	6
79471	0
79482	0
79721	75
79784	48
79822	88
79891	4
79914	19
80112	2
80140	0
80146	0
80225	0
80349	43
80382	0
80423	0
80518	9
80548	0
80609	9
80784	150
80829	0
81162	0
81176	0
81193	1
81213	170
81217	137
81242	3
81371	40
81393	0
81442	0
81459	8
81549	0
81563	6
81573	0
81607	0
81668	0
81709	19
81712	76
81724	5
81732	9
81893	12
81916	0
81924	50
82001	2
82035	1
82358	3
82414	6
82501	0
82514	49
82582	0
82584	21
82663	1
82683	2
82762	0
82804	0
82823	0
82909	4
82993	0
83111	2
83138	1
83236	0
83323	0
83354	4
83400	111
83406	0
83563	55
83582	0
83735	3
83843	0
83937	0
83943	16
83963	0
83978	3
83989	39
84062	9
84078	142
84170	4
84230	36
84310	0
84350	17
84431	37
84490	2
84505	0
84517	1
84540	19
84556	0
84614	2
84739	0
84808	0
84830	23
84869	20
84915	0
84927	1
84949	31
84953	8
85007	109
85110	1
85132	0
85163	10
85175	68
85220	60
85273	12
85297	11
85572	48
85634	92
85717	0
85870	0
85912	0
85973	8
85983	1
86100	8
86132	0
86269	14
86277	58
86356	33
86375	56
86426	6
86433	0
86445	4
86483	0
86489	0
86506	0
86511	0
86524	0
86610	0
86618	0
86678	1
86695	0
86706	0
86832	0
86921	0
87121	0
87128	16
87273	0
87285	6
87306	0
87340	0
87430	8
87583	0
87602	15
87612	6
87628	47
87771	5
87872	4
87952	34
88012	1
88073	4
88229	51
88277	7
88296	0
88424	27
88436	0
88451	0
88601	3
88628	20
88662	0
88678	63
88729	0
88775	64
88951	18
88960	0
89268	51
89367	1
89380	83
89468	5
89475	0
89513	0
89520	0
89546	1
89590	7
89744	37
89794	1
89814	0
89882	13
89914	5
89979	0
89991	0
90012	0
90098	4
90237	71
90287	9
90318	8
90494	1
90584	0
90604	45
90616	0
90808	19
90932	9
90936	0
91069	3
91162	0
91213	0
91278	0
91288	0
91350	10
91934	0
92032	14
92131	72
92133	1
92152	33
92191	13
92193	135
92266	0
92275	5
92291	1
92331	0
92335	3
92390	1
92404	0
92635	0
92813	23
92854	8
92970	8
93196	0
93291	0
93431	0
93600	0
93770	6
94212	0
94241	0
94253	0
94266	23
94342	0
94425	6
94469	0
94482	19
94535	0
94561	6
94608	0
94773	1
94869	0
95039	0
95407	0
95442	0
95460	0
95546	0
95564	0
95591	0
95608	0
95633	0
95681	0
95724	0
95794	0
95837	0
96140	0
96185	0
96264	0
96316	0
96389	0
96455	2
96510	0
96563	0
96639	1
96644	0
96652	0
96685	0
96715	0
96869	0
96887	0
96909	0
96917	0
96933	7
96971	0
96977	1
97068	51
97099	0
97270	0
97282	0
97327	0
97332	0
97396	0
97467	0
97506	0
97578	3
97589	0
97620	0
97665	3
97685	0
97704	52
97715	0
97785	1
97820	0
97885	0
97890	2
98089	0
98149	14
98257	17
98294	2
98310	6
98327	19
98346	37
98376	0
98393	1
98434	0
98465	3
98549	4
98610	53
98689	0
98706	18
98748	0
98815	15
98833	0
98960	53
99020	0
99134	10
99148	0
99185	8
99319	0
99340	0
99441	0
99543	9
99606	0
99635	0
99729	18
99788	0
99845	6
99937	61
100017	3
100065	0
100173	4
100176	65
100203	0
100253	0
100307	0
100456	0
100502	0
100514	53
100626	2
100802	14
100884	0
100980	8
101079	23
101092	0
101120	8
101163	7
101191	37
101195	19
101243	0
101316	3
101328	0
101406	4
101640	2
101683	0
101694	1
101712	3
101847	0
101861	22
102090	0
102132	0
102228	1
102382	0
102453	6
102528	15
102609	9
102680	0
102806	0
102813	0
102886	0
103038	1
103049	0
103103	0
103211	0
103402	0
103531	15
103627	10
103806	1
103954	9
104031	40
104047	23
104089	8
104110	28
104154	18
104421	20
104461	6
104469	31
104488	114
104559	0
104584	25
104608	1
104803	2
104949	0
105086	0
105093	0
105109	0
105143	0
105174	0
105185	11
105195	0
105205	0
105246	0
105256	0
105285	5
105316	0
105326	2
105328	18
105413	0
105423	0
105504	0
105525	0
105583	0
105600	0
105729	0
105771	0
105805	0
105860	0
105868	0
105874	0
105905	0
105930	0
105936	0
105979	0
106014	0
106029	0
106035	1
106038	11
106047	0
106102	0
106151	0
106320	18
106352	0
106364	0
106480	0
106488	0
106532	0
106598	0
106664	1
106685	0
106739	0
106802	0
106804	1
106826	0
106833	0
106855	0
106903	0
106923	0
106926	0
106938	0
107021	0
107028	0
107030	0
107036	0
107103	2
107223	0
107242	2
107275	0
107285	0
107325	1
107433	0
107449	10
107453	1
107463	0
107550	0
107589	2
107693	0
107714	0
107732	0
107762	0
107792	0
107794	0
107855	13
107924	1
107944	2
108056	0
108126	0
108146	0
108176	2
108194	0
108269	0
108282	0
108341	0
108353	0
108390	0
108562	0
108583	0
108593	0
108689	0
108715	0
108804	0
108847	2
108851	1
108896	0
108949	0
108973	0
109021	0
109029	0
109067	0
109076	0
109101	0
109194	0
109212	1
109223	0
109241	0
[truncated: 72,603 more rows]
