# Supplementary material for: Statistical analysis of variability in TnSeq data across conditions using zero-inflated negative binomial regression
Source: BMC Bioinformatics. 2019 Nov 21;20:603. doi: 10.1186/s12859-019-3156-z (PMC6873424; doi:10.1186/s12859-019-3156-z)
Supplement: Supplementary file 3 — Additional file 3 Data from Mouse Infections, and ZINB Test Example (zip file) - Experimental data for the mouse experiment in Section 3.2 (.wig files with transposon insertion counts at TA sites), along with Instructions (README.docx) on how to do the ZINB analysis in TRANSIT (commands and output files). [file 12859_2019_3156_MOESM3_ESM.zip › ZINB_test_data/B6.wig]

location	count
60	0
72	0
102	0
188	0
246	0
333	0
360	0
426	0
448	0
471	0
483	0
494	0
504	0
514	0
525	0
534	0
601	0
653	0
670	0
706	0
741	0
784	0
794	0
843	0
989	0
1092	0
1104	0
1267	0
1278	0
1345	0
1423	0
1522	0
1552	0
1635	0
1779	0
1782	0
1788	0
1847	0
1858	29
1921	0
2001	1
2012	0
2063	0
2104	0
2141	0
2232	0
2290	0
2315	0
2318	0
2333	0
2344	0
2363	0
2387	0
2404	0
2427	0
2479	0
2507	0
2537	0
2591	0
2648	0
2738	0
2774	0
2845	0
2920	0
3027	0
3056	0
3066	0
3070	0
3119	0
3131	0
3145	0
3222	0
3228	0
3277	0
3283	0
3329	0
3372	0
3379	0
3384	0
3396	0
3412	0
3425	0
3441	0
3467	0
3471	0
3513	0
3591	0
3682	0
3708	0
3728	0
3739	0
3770	0
3782	0
3796	0
3833	0
3925	0
3960	0
3967	0
3986	0
4011	0
4028	0
4094	0
4118	0
4121	1
4130	0
4158	0
4207	0
4217	0
4353	0
4664	0
4721	0
4789	0
4912	0
4961	0
4970	0
4989	0
4995	23
5066	4
5120	0
5128	0
5170	18
5230	0
5273	0
5287	0
5336	0
5364	0
5420	0
5439	0
5517	0
5547	0
5579	0
5586	0
5623	0
5631	0
5669	0
5687	0
5792	0
5977	0
5996	0
6055	0
6128	0
6230	0
6249	0
6286	0
6403	0
6490	0
6502	0
6526	0
6605	0
6612	0
6672	0
6729	0
6793	0
6809	0
6856	0
6944	0
6983	0
7067	0
7077	0
7093	0
7225	0
7265	0
7299	25
7383	0
7392	0
7470	0
7551	0
7578	0
7620	0
7686	0
7763	0
7767	0
7798	0
7865	0
7970	0
8031	0
8077	0
8099	0
8127	0
8219	0
8236	0
8288	0
8295	0
8338	0
8391	0
8394	0
8436	0
8486	0
8546	0
8786	0
8858	0
8874	0
8901	0
9030	0
9045	0
9100	0
9150	0
9165	0
9419	0
9465	0
9492	0
9503	0
9519	0
9526	0
9542	0
9564	0
9624	0
9776	5
9816	0
9850	0
9877	5
9894	0
9903	0
10023	0
10104	0
10277	0
10299	0
10414	0
10426	0
10583	0
10600	0
10608	0
10769	1
10826	34
10857	0
10876	0
10884	0
10892	0
10894	0
10907	0
10923	0
10953	0
11096	0
11119	0
11131	0
11176	0
11198	0
11207	0
11289	1
11301	0
11422	53
11444	0
11530	20
11556	48
11618	0
11659	0
11675	4
11679	41
11733	1
11739	0
11743	20
11749	0
11787	22
11848	0
12042	0
12054	3
12145	0
12250	19
12352	23
12466	18
12491	0
12512	0
12530	0
12621	1
12663	0
12750	0
12798	0
13025	83
13046	15
13079	0
13155	0
13168	0
13275	0
13309	38
13322	0
13325	47
13369	1
13459	0
13469	0
13486	0
13560	4
13567	0
13595	0
13608	0
13669	0
13686	0
13699	0
13772	0
13852	0
13903	0
14021	0
14059	0
14080	7
14088	0
14096	14
14177	0
14367	0
14421	0
14454	0
14621	11
14661	0
14665	23
14667	0
14677	0
14749	0
14758	10
14782	0
14813	0
14821	1
14872	4
14902	0
14938	0
14968	0
15023	0
15084	0
15114	0
15221	0
15245	0
15269	0
15304	0
15327	0
15366	0
15464	0
15515	0
15576	0
15591	0
15657	0
15773	0
15812	0
15927	0
16161	0
16184	0
16273	0
16433	0
16520	0
16535	0
16558	0
16683	0
16794	0
16851	0
16872	0
16926	0
17015	0
17176	0
17190	0
17205	0
17247	0
17313	0
17333	0
17439	0
17476	1
17483	0
17586	0
17862	0
17981	0
18010	0
18123	0
18140	0
18161	0
18215	0
18454	0
18488	0
18527	0
18666	0
18693	0
18725	0
18907	0
19038	0
19043	0
19081	0
19100	0
19107	0
19134	0
19138	0
19151	0
19179	0
19194	0
19226	0
19239	0
19259	0
19310	0
19453	0
19461	0
19582	0
19667	0
19693	0
19760	0
19771	0
19829	0
19838	0
19914	0
19935	0
19951	0
19963	0
19973	0
19984	0
20002	0
20037	0
20044	0
20092	0
20178	0
20211	0
20234	0
20266	0
20278	0
20345	4
20349	0
20376	0
20456	0
20497	1
20547	0
20650	0
20671	0
20680	0
20712	0
20756	0
20787	0
20859	0
20883	0
21041	0
21204	0
21210	0
21266	0
21359	0
21414	0
21477	0
21481	0
21548	0
21608	0
21777	0
22070	7
22092	0
22118	0
22144	0
22187	0
22195	0
22199	0
22202	0
22279	0
22314	0
22338	0
22454	0
22460	0
22578	0
22590	0
22625	0
22817	0
22836	0
22887	0
22932	0
23083	0
23099	0
23125	0
23153	0
23205	0
23330	0
23361	0
23381	0
23394	0
23413	0
23442	0
23512	0
23550	0
23582	0
23640	0
23663	0
23681	0
23723	0
23807	1
23856	0
23933	0
23947	0
24102	0
24136	0
24159	0
24174	0
24183	0
24207	0
24231	0
24237	0
24261	0
24282	0
24309	0
24318	0
24336	0
24351	0
24372	0
24384	0
24402	0
24447	0
24483	0
24492	0
24501	0
24534	0
24552	0
24564	0
24579	0
24621	0
24633	0
24657	0
24678	0
24696	0
24714	0
24732	0
24750	0
24768	0
24801	0
24819	0
24840	0
24909	0
24921	0
24924	0
24960	0
24986	0
25069	2
25099	0
25143	0
25168	1
25170	0
25252	0
25260	1
25438	4
25505	0
25528	0
25613	0
25616	77
25624	8
25730	59
25796	0
25832	0
25844	0
25906	0
25914	49
25960	0
25967	0
26040	54
26067	0
26141	64
26175	0
26183	18
26193	5
26197	48
26261	0
26280	0
26290	0
26300	0
26377	10
26417	0
26622	0
26742	0
26780	1
26831	0
26838	0
26860	45
26873	1
26932	22
27213	63
27245	21
27252	0
27299	20
27354	0
27367	0
27399	0
27410	10
27470	0
27482	0
27484	0
27518	0
27526	0
27528	0
27530	0
27534	0
27558	0
27566	0
27569	0
27578	0
27683	0
27703	0
27784	0
27906	0
27925	0
27994	0
28003	0
28005	0
28145	0
28208	0
28232	0
28263	0
28368	9
28455	10
28512	11
28661	2
28670	0
28679	0
28687	0
28705	42
28803	0
28914	1
28974	0
29010	41
29205	8
29270	1
29354	0
29403	1
29457	6
29516	0
29567	4
29587	0
29605	1
29620	0
29659	0
29667	65
29671	8
29776	49
29892	0
29920	5
29923	1
30009	0
30119	0
30195	0
30271	0
30449	3
30479	0
30679	0
30911	0
30968	2
31004	1
31066	24
31075	38
31149	35
31153	52
31223	0
31261	0
31323	1
31381	0
31410	0
31589	5
31597	7
31684	0
31701	0
31810	0
31825	39
31967	0
31978	11
32045	0
32051	0
32134	1
32163	7
32197	0
32253	0
32403	0
32434	6
32493	1
32518	0
32673	16
32755	5
32777	22
32886	1
32910	0
32995	0
33023	0
33045	0
33058	31
33113	59
33152	1
33217	50
33355	0
33359	0
33449	0
33490	0
33533	0
33560	0
33650	0
33797	0
33805	0
33857	0
33861	10
33863	4
33901	0
33907	0
33927	0
33933	0
33942	0
34010	0
34028	0
34158	0
34163	0
34182	0
34207	0
34241	0
34313	0
34364	0
34367	1
34401	1
34418	31
34420	0
34504	7
34590	0
34679	152
34688	19
34743	1
34849	0
34874	68
34893	0
34937	0
34999	0
35021	0
35075	0
35079	0
35117	0
35119	0
35135	0
35160	0
35182	0
35203	0
35206	0
35213	0
35250	0
35261	0
35293	0
35304	0
35326	0
35343	0
35353	0
35388	0
35409	0
35422	0
35453	0
35480	0
35489	0
35570	14
35630	0
35703	33
35750	0
35781	1
35873	4
35910	10
36029	0
36191	22
36326	8
36356	0
36368	17
36428	0
36455	69
36515	1
36519	1
36606	0
36677	15
36734	5
36802	3
37093	3
37125	0
37184	0
37214	0
37224	0
37353	35
37361	0
37404	0
37512	0
37626	3
37666	5
37674	0
37752	0
37775	24
37784	45
37829	0
37944	15
37977	0
38003	9
38047	0
38065	1
38096	0
38133	8
38249	5
38363	0
38444	51
38517	29
38588	0
38846	5
38902	0
39125	0
39290	9
39312	3
39343	94
39845	6
39873	4
39878	0
39937	0
39941	4
39967	15
40011	0
40025	56
40141	24
40156	1
40200	0
40238	21
40326	0
40392	0
40474	30
40496	12
40543	0
40585	0
40849	0
40876	0
40930	0
40961	0
41179	1
41242	0
41248	19
41374	13
41427	11
41496	24
41593	0
41632	0
41718	1
41727	0
41910	16
41915	12
41986	0
42060	0
42083	0
42208	12
42276	9
42362	3
42434	0
42473	0
42493	0
42644	3
42713	1
42806	1
42852	0
42854	0
42881	0
43245	0
43421	0
43515	0
43547	67
43549	66
43634	0
43640	0
43642	0
43660	0
43698	0
43796	0
43838	0
43856	0
43865	0
43885	0
43902	0
43937	0
43944	0
43966	0
44069	0
44094	0
44100	0
44102	0
44145	0
44249	0
44261	0
44298	0
44302	0
44408	0
44600	0
44684	0
44720	0
44798	0
44849	0
44864	0
44869	0
44937	0
44952	0
44968	0
44984	0
44986	0
45017	0
45140	0
45167	0
45239	0
45315	0
45353	0
45401	0
45413	0
45464	0
45524	0
45563	0
45590	0
45623	0
45647	0
45649	0
45659	0
45665	0
45686	0
45731	0
45784	0
45804	0
45830	0
45841	0
45854	0
45920	0
46009	0
46014	0
46072	0
46087	0
46100	0
46164	0
46192	0
46271	0
46295	0
46320	0
46432	0
46469	0
46503	0
46515	0
46525	0
46532	0
46568	0
46576	0
46779	0
46959	1
47084	0
47097	4
47119	5
47220	0
47224	0
47301	0
47316	0
47363	0
47367	0
47391	10
47459	7
47577	6
47610	4
47682	0
47706	0
47907	11
48038	0
48079	0
48087	12
48104	2
48108	7
48203	1
48282	9
48388	0
48446	20
48450	17
48466	4
48481	0
48489	0
48514	23
48648	0
48654	19
48663	0
48691	0
48730	14
48765	0
48782	6
48870	0
48895	1
48954	8
48983	13
48991	0
49038	10
49290	20
49388	0
49553	0
49616	36
49656	28
49750	16
49934	10
49951	0
49973	0
50022	0
50097	0
50214	0
50265	0
50552	0
50641	0
50655	0
50691	0
50778	0
50781	0
50803	0
50955	0
50987	0
51012	0
51015	0
51018	0
51104	0
51125	0
51138	0
51146	1
51186	0
51297	0
51453	55
51519	4
51609	2
51611	32
51621	3
51675	0
51745	0
51765	0
51793	0
51804	0
51806	0
51838	0
51880	1
51892	0
51899	0
51907	120
51967	4
52123	2
52127	45
52129	65
52180	70
52189	9
52204	0
52366	0
52524	0
52541	30
52659	0
52706	1
52709	12
52746	0
52774	0
52797	8
52829	9
52837	0
52844	1
52873	0
52918	0
53033	0
53114	1
53152	1
53187	0
53242	9
53488	0
53634	0
53648	0
53702	0
53740	0
53809	0
53888	0
53977	0
53987	13
54091	1
54113	0
54128	0
54146	0
54173	0
54300	0
54560	0
54635	0
54638	0
54703	0
54752	0
54759	0
54869	0
54872	0
55025	0
55058	0
55081	0
55085	0
55104	0
55191	0
55232	0
55251	0
55288	0
55337	0
55354	0
55398	0
55421	0
55523	9
55557	15
55609	4
55639	0
55764	0
55793	6
55832	0
55992	0
56005	0
56008	0
56020	0
56028	0
56041	2
56054	0
56077	0
56128	6
56152	3
56154	0
56161	0
56182	24
56188	1
56204	0
56215	4
56225	0
56351	0
56399	0
56518	0
56536	0
56713	0
56819	0
56839	0
57040	10
57043	33
57047	18
57049	0
57154	0
57180	0
57275	0
57389	0
57507	1
57612	18
57699	0
57731	2
57875	2
57928	0
57953	15
57982	0
58046	6
58102	1
58188	0
58198	0
58244	0
58281	0
58336	0
58366	0
58457	0
58477	0
58519	1
58523	0
58700	0
58756	0
58819	0
58831	0
58916	0
59110	0
59172	0
59212	0
59239	0
59355	0
59371	0
59402	0
59478	0
59486	0
59581	0
59590	0
59638	0
59744	0
59836	0
59862	0
59983	13
60024	0
60068	0
60123	0
60132	0
60149	0
60159	0
60208	0
60233	0
60253	7
60270	0
60287	0
60331	12
60342	0
60354	0
60412	0
60450	0
60535	0
60547	0
60564	0
60588	0
60609	0
60696	0
60744	0
60747	0
60790	0
60816	0
60822	0
60882	0
61001	0
61307	0
61401	0
61431	0
61547	0
61553	0
61625	0
61814	0
61885	0
61986	0
62045	0
62067	0
62113	0
62158	0
62164	0
62194	0
62206	0
62307	0
62310	0
62324	0
62569	0
62730	0
62791	0
62825	0
62971	0
63191	0
63209	0
63238	1
63374	40
63376	5
63428	7
63464	18
63491	31
63498	4
63518	0
63573	5
63623	23
63753	0
63755	0
63785	0
63797	0
63799	4
63822	0
63860	96
63881	1
63884	27
63887	28
63905	4
63915	0
64020	0
64041	0
64070	0
64176	0
64178	0
64303	0
64344	0
64417	0
64437	0
64515	0
64549	0
64569	0
64578	0
64600	0
64685	0
64688	0
64705	0
64713	0
64797	0
64820	0
64911	0
64952	0
64983	10
65106	11
65122	0
65166	50
65223	32
65312	0
65320	0
65431	1
65497	1
65546	6
65548	0
65663	0
65689	2
65712	55
65755	0
65837	1
65930	0
65984	22
66032	29
66058	0
66062	9
66095	0
66230	0
66272	22
66361	0
66383	0
66407	0
66446	4
66508	1
66575	0
66649	0
66656	5
66689	0
66761	0
66784	0
67006	0
67068	0
67124	0
67133	0
67135	0
67153	0
67244	0
67287	0
67296	9
67313	0
67361	30
67895	15
67913	0
67952	1
68147	3
68182	0
68219	0
68234	0
68243	13
68253	13
68273	0
68307	17
68318	21
68357	2
68374	68
68377	77
68384	0
68404	0
68441	0
68574	0
68591	0
68605	0
68723	20
68730	0
68734	1
68789	0
68858	0
68869	0
68891	1
69041	0
69082	0
69118	0
69167	0
69187	7
69278	1
69298	0
69313	0
69336	18
69364	0
69372	0
69419	0
69441	0
69586	13
69588	20
69622	0
69649	0
69654	13
69658	0
69672	0
69741	4
69789	0
69803	3
69820	0
69847	39
69925	12
69996	0
70018	0
70025	1
70027	3
70096	1
70099	0
70132	0
70174	0
70195	9
70201	7
70203	0
70387	0
70432	1
70450	70
70456	0
70531	5
70539	10
70567	0
70580	0
70696	0
70725	0
70741	10
70818	0
70840	0
70906	0
70930	4
70960	0
70985	0
71095	0
71140	3
71155	15
71263	0
71297	2
71396	0
71516	0
71554	0
71568	0
71585	0
71591	0
71634	13
71676	32
71678	1
71831	1
71919	3
72028	0
72046	0
72073	6
72086	0
72106	0
72118	0
72252	0
72330	0
72353	0
72356	0
72385	0
72503	0
72515	0
72609	0
72633	0
72651	0
72767	0
72823	0
72854	0
72920	0
72986	0
73028	0
73244	0
73346	0
73412	0
73491	0
73546	0
73601	0
73679	0
73796	0
73958	0
73984	0
74042	0
74092	0
74126	0
74174	0
74189	0
74221	0
74278	0
74310	0
74317	0
74339	0
74371	0
74444	0
74480	0
74559	0
74569	4
74575	0
74693	0
74719	0
74746	0
74758	0
74905	0
75044	0
75046	3
75100	0
75125	0
75139	0
75153	0
75186	46
75200	0
75239	0
75241	0
75250	0
75272	0
75283	5
75497	2
75610	72
75612	0
75805	0
75823	0
75859	10
75878	0
75980	14
76066	2
76094	4
76102	0
76195	0
76295	3
76712	0
76724	0
76886	9
77002	0
77052	0
77105	10
77189	0
77286	0
77382	6
77419	0
77527	1
77638	0
77647	0
77835	0
77922	0
77952	0
78290	0
78361	1
78439	10
78460	0
78475	0
78564	0
78625	2
78659	0
78700	0
78703	0
78718	0
78730	33
78781	37
78918	0
79149	0
79253	1
79322	28
79362	0
79395	20
79424	1
79471	0
79482	0
79721	1
79784	53
79822	12
79891	0
79914	5
80112	0
80140	0
80146	0
80225	2
80349	17
80382	0
80423	3
80518	7
80548	1
80609	12
80784	1
80829	0
81162	0
81176	3
81193	3
81213	82
81217	32
81242	0
81371	16
81393	0
81442	4
81459	27
81549	0
81563	8
81573	0
81607	0
81668	5
81709	72
81712	36
81724	3
81732	20
81893	3
81916	0
81924	58
82001	4
82035	0
82358	4
82414	1
82501	0
82514	2
82582	7
82584	1
82663	11
82683	0
82762	0
82804	0
82823	0
82909	0
82993	3
83111	4
83138	0
83236	0
83323	0
83354	0
83400	2
83406	0
83563	12
83582	5
83735	41
83843	1
83937	0
83943	6
83963	7
83978	22
83989	22
84062	0
84078	78
84170	0
84230	0
84310	0
84350	62
84431	36
84490	0
84505	0
84517	0
84540	2
84556	0
84614	0
84739	0
84808	0
84830	22
84869	41
84915	0
84927	0
84949	20
84953	58
85007	3
85110	4
85132	0
85163	2
85175	39
85220	14
85273	2
85297	1
85572	17
85634	10
85717	0
85870	0
85912	0
85973	0
85983	0
86100	0
86132	2
86269	3
86277	39
86356	5
86375	1
86426	33
86433	0
86445	2
86483	0
86489	0
86506	0
86511	0
86524	0
86610	0
86618	0
86678	0
86695	0
86706	0
86832	0
86921	0
87121	2
87128	33
87273	0
87285	0
87306	0
87340	1
87430	0
87583	0
87602	4
87612	0
87628	43
87771	8
87872	11
87952	78
88012	0
88073	6
88229	31
88277	0
88296	0
88424	0
88436	0
88451	0
88601	6
88628	28
88662	0
88678	30
88729	0
88775	154
88951	15
88960	0
89268	60
89367	10
89380	28
89468	2
89475	0
89513	0
89520	0
89546	10
89590	33
89744	31
89794	34
89814	0
89882	12
89914	30
89979	0
89991	0
90012	0
90098	4
90237	8
90287	9
90318	0
90494	0
90584	0
90604	21
90616	0
90808	1
90932	13
90936	0
91069	15
91162	12
91213	0
91278	0
91288	0
91350	0
91934	0
92032	30
92131	8
92133	15
92152	0
92191	0
92193	24
92266	0
92275	6
92291	0
92331	0
92335	21
92390	0
92404	0
92635	0
92813	33
92854	24
92970	0
93196	0
93291	0
93431	0
93600	0
93770	4
94212	0
94241	7
94253	0
94266	0
94342	0
94425	0
94469	0
94482	16
94535	0
94561	6
94608	0
94773	0
94869	1
95039	0
95407	0
95442	0
95460	0
95546	0
95564	0
95591	0
95608	0
95633	0
95681	0
95724	0
95794	0
95837	0
96140	0
96185	0
96264	0
96316	0
96389	1
96455	1
96510	0
96563	0
96639	1
96644	0
96652	0
96685	0
96715	0
96869	0
96887	0
96909	0
96917	0
96933	0
96971	0
96977	0
97068	11
97099	0
97270	0
97282	0
97327	0
97332	0
97396	0
97467	0
97506	0
97578	2
97589	0
97620	0
97665	0
97685	0
97704	3
97715	0
97785	0
97820	0
97885	0
97890	0
98089	1
98149	0
98257	0
98294	10
98310	67
98327	11
98346	1
98376	0
98393	0
98434	0
98465	6
98549	0
98610	22
98689	0
98706	3
98748	0
98815	1
98833	0
98960	10
99020	0
99134	16
99148	0
99185	13
99319	7
99340	0
99441	1
99543	2
99606	0
99635	0
99729	5
99788	0
99845	1
99937	32
100017	19
100065	0
100173	0
100176	19
100203	0
100253	0
100307	0
100456	0
100502	0
100514	16
100626	0
100802	0
100884	0
100980	8
101079	2
101092	0
101120	3
101163	0
101191	14
101195	2
101243	0
101316	5
101328	0
101406	14
101640	5
101683	0
101694	9
101712	0
101847	0
101861	1
102090	0
102132	0
102228	0
102382	0
102453	2
102528	0
102609	0
102680	0
102806	0
102813	0
102886	0
103038	0
103049	3
103103	0
103211	0
103402	0
103531	1
103627	0
103806	0
103954	26
104031	14
104047	14
104089	5
104110	5
104154	7
104421	4
104461	0
104469	7
104488	13
104559	0
104584	19
104608	6
104803	0
104949	0
105086	0
105093	0
105109	0
105143	0
105174	0
105185	2
105195	0
105205	0
105246	0
105256	46
105285	0
105316	0
105326	0
105328	3
105413	0
105423	0
105504	0
105525	0
105583	0
105600	0
105729	0
105771	0
105805	0
105860	0
105868	0
105874	0
105905	0
105930	0
105936	0
105979	0
106014	0
106029	0
106035	1
106038	2
106047	0
106102	0
106151	0
106320	1
106352	0
106364	0
106480	1
106488	0
106532	0
106598	0
106664	18
106685	1
106739	4
106802	0
106804	0
106826	0
106833	0
106855	0
106903	0
106923	0
106926	0
106938	0
107021	0
107028	0
107030	0
107036	0
107103	0
107223	0
107242	0
107275	0
107285	6
107325	0
107433	0
107449	1
107453	10
107463	0
107550	0
107589	0
107693	0
107714	0
107732	0
107762	0
107792	0
107794	0
107855	6
107924	2
107944	0
108056	0
108126	0
108146	0
108176	0
108194	0
108269	0
108282	0
108341	0
108353	0
108390	0
108562	0
108583	0
108593	0
108689	0
108715	0
108804	1
108847	0
108851	10
108896	0
108949	0
108973	0
109021	0
109029	0
109067	0
109076	0
109101	0
109194	0
109212	0
109223	0
109241	0
[truncated: 72,603 more rows]
