# Supplementary material for: Statistical analysis of variability in TnSeq data across conditions using zero-inflated negative binomial regression
Source: BMC Bioinformatics. 2019 Nov 21;20:603. doi: 10.1186/s12859-019-3156-z (PMC6873424; doi:10.1186/s12859-019-3156-z)
Supplement: Supplementary file 3 — Additional file 3 Data from Mouse Infections, and ZINB Test Example (zip file) - Experimental data for the mouse experiment in Section 3.2 (.wig files with transposon insertion counts at TA sites), along with Instructions (README.docx) on how to do the ZINB analysis in TRANSIT (commands and output files). [file 12859_2019_3156_MOESM3_ESM.zip › ZINB_test_data/H37RvBD1.prot_table]

Chromosomal replication initiator protein DnaA	1	1524	+	507	-	-	dnaA	Rv0001
DNA polymerase III (beta chain) DnaN (DNA nucleotidyltransferase)	2052	3260	+	402	-	-	dnaN	Rv0002
DNA replication and repair protein RecF (single-strand DNA binding protein)	3280	4437	+	385	-	-	recF	Rv0003
hypothetical protein	4434	4997	+	187	-	-	-	Rv0004
DNA gyrase (subunit B) GyrB (DNA topoisomerase (ATP-hydrolysing)) (DNA topoisomerase II) (type II DNA topoisomerase)	5240	7267	+	675	-	-	gyrB	Rv0005
DNA gyrase (subunit A) GyrA (DNA topoisomerase (ATP-hydrolysing)) (DNA topoisomerase II) (type II DNA topoisomerase)	7302	9818	+	838	-	-	gyrA	Rv0006
Possible conserved membrane protein	9914	10828	+	304	-	-	-	Rv0007
Possible membrane protein	11874	12311	-	145	-	-	-	Rv0008c
Probable iron-regulated peptidyl-prolyl cis-trans isomerase A PpiA (PPIase A) (rotamase A)	12468	13016	+	182	-	-	ppiA	Rv0009
Probable conserved membrane protein	13133	13558	-	141	-	-	-	Rv0010c
Probable conserved transmembrane protein	13714	13995	-	93	-	-	-	Rv0011c
Probable conserved membrane protein	14089	14877	+	262	-	-	-	Rv0012
Possible anthranilate synthase component II TrpG (glutamine amidotransferase)	14914	15612	+	232	-	-	trpG	Rv0013
Transmembrane serine/threonine-protein kinase B PknB (protein kinase B) (STPK B)	15590	17470	-	626	-	-	pknB	Rv0014c
Transmembrane serine/threonine-protein kinase A PknA (protein kinase A) (STPK A)	17467	18762	-	431	-	-	pknA	Rv0015c
Probable penicillin-binding protein PbpA	18759	20234	-	491	-	-	pbpA	Rv0016c
Probable cell division protein RodA	20231	21640	-	469	-	-	rodA	Rv0017c
Phosphoserine/threonine phosphatase PstP	21637	23181	-	514	-	-	pstP	Rv0018c
Conserved protein with FHA domain, FhaB	23270	23737	-	155	-	-	fhaB	Rv0019c
Conserved protein with FHA domain, FhaA	23861	25444	-	527	-	-	fhaA	Rv0020c
hypothetical protein	25913	26881	-	322	-	-	-	Rv0021c
Probable transcriptional regulatory protein WhiB-like WhiB5	27023	27442	-	139	-	-	whiB5	Rv0022c
Possible transcriptional regulatory protein	27595	28365	+	256	-	-	-	Rv0023
Putative secreted protein P60-related protein	28362	29207	+	281	-	-	-	Rv0024
hypothetical protein	29245	29607	+	120	-	-	-	Rv0025
hypothetical protein	29722	31068	+	448	-	-	-	Rv0026
hypothetical protein	31189	31506	+	105	-	-	-	Rv0027
hypothetical protein	31514	31819	+	101	-	-	-	Rv0028
hypothetical protein	32057	33154	+	365	-	-	-	Rv0029
hypothetical protein	33224	33553	+	109	-	-	-	Rv0030
Possible remnant of a transposase	33582	33794	+	70	-	-	-	Rv0031
Possible 8-amino-7-oxononanoate synthase BioF2 (AONS) (8-amino-7-ketopelargonate synthase) (7-keto-8-amino-pelargonic acid synthetase) (7-KAP synthetase) (L-alanine--pimelyl CoA ligase)	34295	36610	+	771	-	-	bioF2	Rv0032
Probable acyl carrier protein AcpA (ACP)	36607	36870	+	87	-	-	acpA	Rv0033
hypothetical protein	36867	37262	+	131	-	-	-	Rv0034
Probable fatty-acid-CoA ligase FadD34 (fatty-acid-CoA synthetase) (fatty-acid-CoA synthase)	37259	38947	+	562	-	-	fadD34	Rv0035
hypothetical protein	39056	39829	-	257	-	-	-	Rv0036c
Probable conserved integral membrane protein	39877	41202	-	441	-	-	-	Rv0037c
hypothetical protein	41304	41912	+	202	-	-	-	Rv0038
Possible conserved transmembrane protein	42004	42351	-	115	-	-	-	Rv0039c
Secreted proline rich protein Mtc28 (proline rich 28 kDa antigen)	42433	43365	-	310	-	-	mtc28	Rv0040c
Probable leucyl-tRNA synthetase LeuS (leucine--tRNA ligase) (LEURS)	43562	46471	+	969	-	-	leuS	Rv0041
Possible transcriptional regulatory protein (probably MarR-family)	46581	47207	-	208	-	-	-	Rv0042c
Probable transcriptional regulatory protein (probably GntR-family)	47366	48100	-	244	-	-	-	Rv0043c
Possible oxidoreductase	48233	49027	-	264	-	-	-	Rv0044c
Possible hydrolase	49043	49939	-	298	-	-	-	Rv0045c
myo-inositol-1-phosphate synthase Ino1 (inositol 1-phosphate synthetase) (D-glucose 6-phosphate cycloaldolase) (glucose 6-phosphate cyclase) (glucocycloaldolase)	50021	51124	-	367	-	-	ino1	Rv0046c
hypothetical protein	51185	51727	-	180	-	-	-	Rv0047c
Possible membrane protein	51828	52697	-	289	-	-	-	Rv0048c
hypothetical protein	52831	53244	+	137	-	-	-	Rv0049
Probable bifunctional penicillin-binding protein 1A/1B PonA1 (murein polymerase) (PBP1): penicillin-insensitive transglycosylase (peptidoglycan TGASE) + penicillin-sensitive transpeptidase (DD-transpeptidase)	53663	55696	+	677	-	-	ponA1	Rv0050
Probable conserved transmembrane protein	55693	57375	+	560	-	-	-	Rv0051
hypothetical protein	57407	57970	+	187	-	-	-	Rv0052
30S ribosomal protein S6 RpsF	58189	58479	+	96	-	-	rpsF	Rv0053
Single-strand binding protein Ssb (helix-destabilizing protein)	58583	59077	+	164	-	-	ssb	Rv0054
30S ribosomal protein S18-1 RpsR1	59119	59373	+	84	-	-	rpsR1	Rv0055
50S ribosomal protein L9 RplI	59406	59864	+	152	-	-	rplI	Rv0056
Hypothetical protein	59893	60414	+	173	-	-	-	Rv0057
Probable replicative DNA helicase DnaB	60393	63017	+	874	-	-	dnaB	Rv0058
Hypothetical protein	63197	63889	+	230	-	-	-	Rv0059
hypothetical protein	63906	64964	+	352	-	-	-	Rv0060
Hypothetical protein	65009	65347	-	112	-	-	-	Rv0061c
Possible cellulase CelA1 (endoglucanase) (endo-1,4-beta-glucanase) (FI-cmcase) (carboxymethyl cellulase)	65549	66691	+	380	-	-	celA1	Rv0062
Possible oxidoreductase	66920	68359	+	479	-	-	-	Rv0063
Probable conserved transmembrane protein	68617	71556	+	979	-	-	-	Rv0064
Possible antitoxin VapB1	71586	71825	+	79	-	-	vapB1	Rv0064A
Possible toxin VapC1	71818	72219	+	133	-	-	vapC1	Rv0065
Probable isocitrate dehydrogenase [NADP] Icd2 (oxalosuccinate decarboxylase) (IDH) (NADP+-specific ICDH) (IDP)	72271	74508	-	745	-	-	icd2	Rv0066c
Possible transcriptional regulatory protein (possibly TetR-family)	74626	75195	-	189	-	-	-	Rv0067c
Probable oxidoreductase	75298	76209	+	303	-	-	-	Rv0068
Probable L-serine dehydratase SdaA (L-serine deaminase) (SDH) (L-SD)	76234	77619	-	461	-	-	sdaA	Rv0069c
Serine hydroxymethyltransferase GlyA2 (serine methylase 2) (SHMT 2)	77616	78893	-	425	-	-	glyA2	Rv0070c
Possible maturase	79483	80190	+	235	-	-	-	Rv0071
Probable glutamine-transport transmembrane protein ABC transporter	80621	81670	+	349	-	-	-	Rv0072
Probable glutamine-transport ATP-binding protein ABC transporter	81673	82665	+	330	-	-	-	Rv0073
hypothetical protein	82745	83980	+	411	-	-	-	Rv0074
Probable aminotransferase	83993	85165	+	390	-	-	-	Rv0075
Probable membrane protein	85180	85569	-	129	-	-	-	Rv0076c
Probable oxidoreductase	85633	86463	-	276	-	-	-	Rv0077c
Probable transcriptional regulatory protein	86525	87130	+	201	-	-	-	Rv0078
Hypothetical protein	87205	87798	-	197	-	-	-	Rv0078A
hypothetical protein	87795	88001	-	68	-	-	-	Rv0078B
hypothetical protein	88201	89022	+	273	-	-	-	Rv0079
hypothetical protein	89019	89477	+	152	-	-	-	Rv0080
Probable transcriptional regulatory protein	89572	89916	+	114	-	-	-	Rv0081
Probable oxidoreductase	89921	90400	+	159	-	-	-	Rv0082
Probable oxidoreductase	90397	92319	+	640	-	-	-	Rv0083
Possible formate hydrogenlyase HycD (FHL)	92325	93275	+	316	-	-	hycD	Rv0084
Possible hydrogenase HycP	93286	93948	+	220	-	-	hycP	Rv0085
Possible hydrogenase HycQ	93948	95414	+	488	-	-	hycQ	Rv0086
Possible formate hydrogenase HycE (FHL)	95411	96889	+	492	-	-	hycE	Rv0087
Possible polyketide cyclase/dehydrase	96924	97598	+	224	-	-	-	Rv0088
Possible methyltransferase/methylase	97755	98348	+	197	-	-	-	Rv0089
Possible membrane protein	98477	99247	+	256	-	-	-	Rv0090
Probable bifunctional MTA/SAH nucleosidase Mtn: 5'-methylthioadenosine nucleosidase (methylthioadenosine methylthioribohydrolase) + S-adenosylhomocysteine nucleosidase (S-adenosyl-L-homocysteine homocysteinylribohydrolase)	99681	100448	+	255	-	-	mtn	Rv0091
Cation transporter P-type ATPase a CtpA	100580	102865	+	761	-	-	ctpA	Rv0092
Probable conserved membrane protein	102812	103660	-	282	-	-	-	Rv0093c
hypothetical protein	103707	104660	-	317	-	-	-	Rv0094c
hypothetical protein	104802	105212	-	136	-	-	-	Rv0095c
PPE family protein PPE1	105321	106712	+	463	-	-	PPE1	Rv0096
Possible oxidoreductase	106731	107600	+	289	-	-	-	Rv0097
Probable fatty acyl CoA thioesterase type III FcoT	107597	108148	+	183	-	-	fcoT	Rv0098
Possible fatty-acid-CoA ligase FadD10 (fatty-acid-CoA synthetase) (fatty-acid-CoA synthase)	108153	109775	+	540	-	-	fadD10	Rv0099
hypothetical protein	109780	110016	+	78	-	-	-	Rv0100
Probable peptide synthetase Nrp (peptide synthase)	109998	117536	+	2512	-	-	nrp	Rv0101
Probable conserved integral membrane protein	117711	119696	+	661	-	-	-	Rv0102
Probable cation-transporter P-type ATPase B CtpB	119912	122170	-	752	-	-	ctpB	Rv0103c
hypothetical protein	122314	123828	+	504	-	-	-	Rv0104
50S ribosomal protein L28-1 RpmB1	123977	124261	-	94	-	-	rpmB1	Rv0105c
hypothetical protein	124371	125567	+	398	-	-	-	Rv0106
Probable cation-transporter ATPase I CtpI	125640	130538	-	1632	-	-	ctpI	Rv0107c
Hypothetical protein	130892	131101	-	69	-	-	-	Rv0108c
PE-PGRS family protein PE_PGRS1	131380	132870	+	496	-	-	PE_PGRS1	Rv0109
Probable conserved integral membrane protein	133018	133767	+	249	-	-	-	Rv0110
Possible transmembrane acyltransferase	133948	136005	+	685	-	-	-	Rv0111
Possible GDP-mannose 4,6-dehydratase Gca (GDP-D-mannose dehydratase)	136287	137243	+	318	-	-	gca	Rv0112
Probable sedoheptulose-7-phosphate isomerase GmhA (phosphoheptose isomerase)	137317	137907	+	196	-	-	gmhA	Rv0113
Possible D-alpha,beta-D-heptose-1,7-biphosphate phosphatase GmhB (D-glycero-D-manno-heptose 7-phosphate kinase)	137939	138511	+	190	-	-	gmhB	Rv0114
Possible D-alpha-D-heptose-7-phosphate kinase HddA	138511	139671	+	386	-	-	hddA	Rv0115
Probable L,D-transpeptidase LdtA	140265	141020	-	251	-	-	ldtA	Rv0116c
Oxidative stress response regulatory protein OxyS	141198	142142	+	314	-	-	oxyS	Rv0117
Probable oxalyl-CoA decarboxylase OxcA	142126	143874	-	582	-	-	oxcA	Rv0118c
Probable fatty-acid-CoA ligase FadD7 (fatty-acid-CoA synthetase) (fatty-acid-CoA synthase)	144047	145624	+	525	-	-	fadD7	Rv0119
Probable elongation factor G FusA2 (EF-G)	145625	147769	-	714	-	-	fusA2	Rv0120c
hypothetical protein	147906	148340	-	144	-	-	-	Rv0121c
Hypothetical protein	148489	148857	+	122	-	-	-	Rv0122
hypothetical protein	148854	149222	+	122	-	-	-	Rv0123
PE-PGRS family protein PE_PGRS2	149531	150994	+	487	-	-	PE_PGRS2	Rv0124
Probable serine protease PepA (serine proteinase) (MTB32A)	151146	152213	+	355	-	-	pepA	Rv0125
Trehalose synthase TreS	152322	154127	+	601	-	-	treS	Rv0126
Maltokinase Mak	154230	155597	+	455	-	-	mak	Rv0127
Probable conserved transmembrane protein	155665	156444	+	259	-	-	-	Rv0128
Secreted antigen 85-C FbpC (85C) (antigen 85 complex C) (AG58C) (mycolyl transferase 85C) (fibronectin-binding protein C)	156576	157598	-	340	-	-	fbpC	Rv0129c
Probable 3-hydroxyl-thioester dehydratase	157845	158300	+	151	-	-	htdZ	Rv0130
Probable acyl-CoA dehydrogenase FadE1	158313	159656	-	447	-	-	fadE1	Rv0131c
Putative F420-dependent glucose-6-phosphate dehydrogenase Fgd2	159698	160780	-	360	-	-	fgd2	Rv0132c
GCN5-related N-acetyltransferase	160867	161472	+	201	-	-	-	Rv0133
Possible epoxide hydrolase EphF (epoxide hydratase) (arene-oxide hydratase)	161769	162671	+	300	-	-	ephF	Rv0134
Possible transcriptional regulatory protein	162642	163247	-	201	-	-	-	Rv0135c
Probable cytochrome P450 138 Cyp138	163364	164689	+	441	-	-	cyp138	Rv0136
Probable peptide methionine sulfoxide reductase MsrA (protein-methionine-S-oxide reductase) (peptide met(O) reductase)	164710	165258	-	182	-	-	msrA	Rv0137c
hypothetical protein	165321	165824	+	167	-	-	-	Rv0138
Possible oxidoreductase	165825	166847	+	340	-	-	-	Rv0139
hypothetical protein	166908	167288	+	126	-	-	-	Rv0140
hypothetical protein	167269	167679	-	136	-	-	-	Rv0141c
hypothetical protein	167709	168635	+	308	-	-	-	Rv0142
Probable conserved transmembrane protein	168702	170180	-	492	-	-	-	Rv0143c
Probable transcriptional regulatory protein (possibly TetR-family)	170282	171124	+	280	-	-	-	Rv0144
Possible S-adenosylmethionine-dependent methyltransferase	171213	172166	+	317	-	-	-	Rv0145
Possible S-adenosylmethionine-dependent methyltransferase	172209	173141	+	310	-	-	-	Rv0146
Probable aldehyde dehydrogenase (NAD+) dependent	173236	174756	+	506	-	-	-	Rv0147
Probable short-chain type dehydrogenase/reductase	174831	175691	+	286	-	-	-	Rv0148
Possible quinone oxidoreductase (NADPH:quinone oxidoreductase) (zeta-crystallin)	175698	176666	+	322	-	-	-	Rv0149
hypothetical protein	176663	176950	-	95	-	-	-	Rv0150c
PE family protein PE1	177541	179307	-	588	-	-	PE1	Rv0151c
PE family protein PE2	179317	180894	-	525	-	-	PE2	Rv0152c
Phosphotyrosine protein phosphatase PTPB (protein-tyrosine-phosphatase) (PTPase)	181153	181983	-	276	-	-	ptbB	Rv0153c
Probable acyl-CoA dehydrogenase FadE2	181985	183196	-	403	-	-	fadE2	Rv0154c
Probable NAD(P) transhydrogenase (subunit alpha) PntAa [first part; catalytic part] (pyridine nucleotide transhydrogenase subunit alpha) (nicotinamide nucleotide transhydrogenase subunit alpha)	183620	184720	+	366	-	-	pntAa	Rv0155
Probable NAD(P) transhydrogenase (subunit alpha) PntAb [second part; integral membrane protein] (pyridine nucleotide transhydrogenase subunit alpha) (nicotinamide nucleotide transhydrogenase subunit alpha)	184721	185053	+	110	-	-	pntAb	Rv0156
Probable NAD(P) transhydrogenase (subunit beta) PntB [integral membrane protein] (pyridine nucleotide transhydrogenase subunit beta) (nicotinamide nucleotide transhydrogenase subunit beta)	185050	186477	+	475	-	-	pntB	Rv0157
hypothetical protein	186493	186621	-	42	-	-	-	Rv0157A
Probable transcriptional regulatory protein (possibly TetR-family)	186783	187427	+	214	-	-	-	Rv0158
PE family protein PE3	187431	188837	-	468	-	-	PE3	Rv0159c
PE family protein PE4	188929	190437	-	502	-	-	PE4	Rv0160c
Possible oxidoreductase	190605	191954	+	449	-	-	-	Rv0161
Probable zinc-type alcohol dehydrogenase (E subunit) AdhE1	191982	193133	-	383	-	-	adhE1	Rv0162c
hypothetical protein	193115	193570	+	151	-	-	-	Rv0163
Conserved protein TB18.5	193624	194109	+	161	-	-	TB18.5	Rv0164
Probable transcriptional regulatory protein Mce1R (probably GntR-family)	194142	194813	-	223	-	-	mce1R	Rv0165c
Probable fatty-acid-CoA ligase FadD5 (fatty-acid-CoA synthetase) (fatty-acid-CoA synthase)	194991	196655	+	554	-	-	fadD5	Rv0166
Conserved integral membrane protein YrbE1A	196859	197656	+	265	-	-	yrbE1A	Rv0167
Conserved integral membrane protein YrbE1B	197658	198527	+	289	-	-	yrbE1B	Rv0168
Mce-family protein Mce1A	198532	199896	+	454	-	-	mce1A	Rv0169
Mce-family protein Mce1B	199893	200933	+	346	-	-	mce1B	Rv0170
Mce-family protein Mce1C	200930	202477	+	515	-	-	mce1C	Rv0171
Mce-family protein Mce1D	202474	204066	+	530	-	-	mce1D	Rv0172
Possible Mce-family lipoprotein LprK (Mce-family lipoprotein Mce1E)	204063	205235	+	390	-	-	lprK	Rv0173
Mce-family protein Mce1F	205229	206776	+	515	-	-	mce1F	Rv0174
Probable conserved Mce associated membrane protein	206812	207453	+	213	-	-	-	Rv0175
Probable conserved Mce associated transmembrane protein	207450	208418	+	322	-	-	-	Rv0176
Probable conserved Mce associated protein	208415	208969	+	184	-	-	-	Rv0177
Probable conserved Mce associated membrane protein	208936	209670	+	244	-	-	-	Rv0178
Possible lipoprotein LprO	209701	210810	-	369	-	-	lprO	Rv0179c
Probable conserved transmembrane protein	210890	212248	-	452	-	-	-	Rv0180c
hypothetical protein	212275	213009	-	244	-	-	-	Rv0181c
Probable alternative RNA polymerase sigma factor SigG (RNA polymerase ECF type sigma factor)	213026	214138	-	370	-	-	sigG	Rv0182c
Possible lysophospholipase	214086	214925	+	279	-	-	-	Rv0183
hypothetical protein	214967	215716	+	249	-	-	-	Rv0184
hypothetical protein	215713	216222	+	169	-	-	-	Rv0185
Probable beta-glucosidase BglS (gentiobiase) (cellobiase) (beta-D-glucoside glucohydrolase)	216267	218342	+	691	-	-	bglS	Rv0186
Metallothionein, MymT	218388	218549	-	53	-	-	mymT	Rv0186A
Probable O-methyltransferase	218703	219365	+	220	-	-	-	Rv0187
Probable conserved transmembrane protein	219484	219915	+	143	-	-	-	Rv0188
Probable dihydroxy-acid dehydratase IlvD (dad)	219994	221721	-	575	-	-	ilvD	Rv0189c
hypothetical protein	221869	222159	+	96	-	-	-	Rv0190
Probable conserved integral membrane protein	222287	223528	+	413	-	-	-	Rv0191
hypothetical protein	223562	224662	+	366	-	-	-	Rv0192
Conserved secreted protein	223605	223907	+	100	-	-	-	Rv0192A
Hypothetical protein	224722	226569	-	615	-	-	-	Rv0193c
Probable transmembrane multidrug efflux pump	226876	230460	+	1194	-	-	-	Rv0194
Possible two component transcriptional regulatory protein (probably LuxR-family)	230897	231532	+	211	-	-	-	Rv0195
Possible transcriptional regulatory protein	231645	232229	+	194	-	-	-	Rv0196
Possible oxidoreductase	232229	234519	+	762	-	-	-	Rv0197
Probable zinc metalloprotease Zmp1	234516	236507	-	663	-	-	zmp1	Rv0198c
Probable conserved membrane protein	236550	237209	+	219	-	-	-	Rv0199
Possible conserved transmembrane protein	237206	237895	+	229	-	-	-	Rv0200
hypothetical protein	237892	238395	-	167	-	-	-	Rv0201c
Probable conserved transmembrane transport protein MmpL11	238392	241292	-	966	-	-	mmpL11	Rv0202c
Possible exported protein	241514	241924	+	136	-	-	-	Rv0203
Probable conserved transmembrane protein	241976	243214	-	412	-	-	-	Rv0204c
Probable conserved transmembrane protein	243384	244487	+	367	-	-	-	Rv0205
Possible conserved transmembrane transport protein MmpL3	244484	247318	-	944	-	-	mmpL3	Rv0206c
hypothetical protein	247384	248112	-	242	-	-	-	Rv0207c
Hypothetical methlytransferase (methylase)	248115	248906	-	263	-	-	-	Rv0208c
Hypothetical protein	249038	250123	+	361	-	-	-	Rv0209
Hypothetical protein	250120	251598	+	492	-	-	-	Rv0210
Probable iron-regulated phosphoenolpyruvate carboxykinase [GTP] PckA (phosphoenolpyruvate carboxylase) (PEPCK)(pep carboxykinase)	251782	253602	+	606	-	-	pckA	Rv0211
Possible transcriptional regulatory protein NadR (probably AsnC-family)	253669	254640	-	323	-	-	nadR	Rv0212c
Possible methyltransferase (methylase)	254637	255950	-	437	-	-	-	Rv0213c
Probable fatty-acid-CoA ligase FadD4 (fatty-acid-CoA synthetase) (fatty-acid-CoA synthase)	256064	257677	+	537	-	-	fadD4	Rv0214
Probable acyl-CoA dehydrogenase FadE3	257783	258856	-	357	-	-	fadE3	Rv0215c
Double hotdog hydratase	258913	259926	+	337	-	-	-	Rv0216
Possible esterase LipW	259923	260831	-	302	-	-	lipW	Rv0217c
Probable conserved transmembrane protein	260924	262252	+	442	-	-	-	Rv0218
Probable conserved transmembrane protein	262254	262802	+	182	-	-	-	Rv0219
Probable esterase LipC	262812	264023	+	403	-	-	lipC	Rv0220
Possible triacylglycerol synthase (diacylglycerol acyltransferase)	264067	265476	+	469	-	-	-	Rv0221
Probable enoyl-CoA hydratase EchA1 (enoyl hydrase) (unsaturated acyl-CoA hydratase) (crotonase)	265507	266295	+	262	-	-	echA1	Rv0222
Probable aldehyde dehydrogenase	266301	267764	-	487	-	-	-	Rv0223c
Possible methyltransferase (methylase)	267863	268627	-	254	-	-	-	Rv0224c
Possible conserved protein	268663	269817	+	384	-	-	-	Rv0225
Probable conserved transmembrane protein	269834	271564	-	576	-	-	-	Rv0226c
Probable conserved membrane protein	271574	272839	-	421	-	-	-	Rv0227c
Probable integral membrane acyltransferase	273055	274278	+	407	-	-	-	Rv0228
Possible conserved membrane protein with PIN domain	274306	274986	-	226	-	-	-	Rv0229c
Probable phosphotriesterase Php (parathion hydrolase) (PTE) (aryldialkylphosphatase) (paraoxonase) (a-esterase) (aryltriphosphatase) (paraoxon hydrolase)	274983	275963	-	326	-	-	php	Rv0230c
Probable acyl-CoA dehydrogenase FadE4	276058	277764	+	568	-	-	fadE4	Rv0231
Probable transcriptional regulatory protein (probably TetR/AcrR-family)	277899	278588	+	229	-	-	-	Rv0232
Ribonucleoside-diphosphate reductase (beta chain) NrdB (ribonucleotide reductase small chain)	278585	279529	+	314	-	-	nrdB	Rv0233
Succinate-semialdehyde dehydrogenase [NADP+] dependent (SSDH) GabD1	279605	281140	-	511	-	-	gabD1	Rv0234c
Probable conserved transmembrane protein	281166	282614	-	482	-	-	-	Rv0235c
Possible arabinofuranosyltransferase AftD	282649	286851	-	1400	-	-	aftD	Rv0236c
Small secreted protein	286898	287071	-	57	-	-	-	Rv0236A
Probable conserved lipoprotein LpqI	287186	288352	+	388	-	-	lpqI	Rv0237
Possible transcriptional regulatory protein (probably TetR-family)	288428	289042	+	204	-	-	-	Rv0238
Possible antitoxin VapB24	289104	289337	+	77	-	-	vapB24	Rv0239
Possible toxin VapC24 Contains PIN domain	289345	289782	+	145	-	-	vapC24	Rv0240
Probable 3-hydroxyacyl-thioester dehydratase HtdX	289812	290654	-	280	-	-	htdX	Rv0241c
Probable 3-oxoacyl-[acyl-carrier protein] reductase FabG4 (3-ketoacyl-acyl carrier protein reductase)	290665	292029	-	454	-	-	fabG4	Rv0242c
Probable acetyl-CoA acyltransferase FadA2 (3-ketoacyl-CoA thiolase) (beta-ketothiolase)	292171	293493	+	440	-	-	fadA2	Rv0243
Probable acyl-CoA dehydrogenase FadE5	293798	295633	-	611	-	-	fadE5	Rv0244c
Possible oxidoreductase	296005	296493	+	162	-	-	-	Rv0245
Probable conserved integral membrane protein	296809	298119	+	436	-	-	-	Rv0246
Probable succinate dehydrogenase [iron-sulfur subunit] (succinic dehydrogenase)	298116	298862	-	248	-	-	-	Rv0247c
Probable succinate dehydrogenase [iron-sulfur subunit] (succinic dehydrogenase)	298863	300803	-	646	-	-	-	Rv0248c
Probable succinate dehydrogenase [membrane anchor subunit] (succinic dehydrogenase)	300834	301655	-	273	-	-	-	Rv0249c
hypothetical protein	301735	302028	-	97	-	-	-	Rv0250c
Heat shock protein Hsp (heat-stress-induced ribosome-binding protein A)	302173	302652	-	159	-	-	hsp	Rv0251c
Probable nitrite reductase [NAD(P)H] large subunit [FAD flavoprotein] NirB	302866	305427	+	853	-	-	nirB	Rv0252
Probable nitrite reductase [NAD(P)H] small subunit NirD	305453	305809	+	118	-	-	nirD	Rv0253
Probable bifunctional cobalamin biosynthesis protein CobU: cobinamide kinase + cobinamide phosphate guanylyltransferase	305825	306349	-	174	-	-	cobU	Rv0254c
Probable cobyric acid synthase CobQ1	306374	307858	-	494	-	-	cobQ1	Rv0255c
PPE family protein PPE2	307877	309547	-	556	-	-	PPE2	Rv0256c
hypothetical protein	309699	310073	+	124	-	-	-	Rv0257
hypothetical protein	310294	310749	-	151	-	-	-	Rv0258c
hypothetical protein	310774	311517	-	247	-	-	-	Rv0259c
Possible transcriptional regulatory protein	311514	312659	-	381	-	-	-	Rv0260c
Probable integral membrane nitrite extrusion protein NarK3 (nitrite facilitator)	312759	314168	-	469	-	-	narK3	Rv0261c
Aminoglycoside 2'-N-acetyltransferase Aac (Aac(2')-IC)	314309	314854	-	181	-	-	aac	Rv0262c
hypothetical protein	314864	315766	-	300	-	-	-	Rv0263c
hypothetical protein	315783	316415	-	210	-	-	-	Rv0264c
Probable periplasmic iron-transport lipoprotein	316511	317503	-	330	-	-	-	Rv0265c
Probable 5-oxoprolinase OplA (5-oxo-L-prolinase) (pyroglutamase) (5-OPASE)	317525	321154	-	1209	-	-	oplA	Rv0266c
Probable integral membrane nitrite extrusion protein NarU (nitrite facilitator)	321331	322722	+	463	-	-	narU	Rv0267
Hypothetical protein	322764	323273	-	169	-	-	-	Rv0268c
hypothetical protein	323338	324531	-	397	-	-	-	Rv0269c
Probable fatty-acid-CoA ligase FadD2 (fatty-acid-CoA synthetase) (fatty-acid-CoA synthase)	324567	326249	+	560	-	-	fadD2	Rv0270
Probable acyl-CoA dehydrogenase FadE6	326266	328461	-	731	-	-	fadE6	Rv0271c
hypothetical protein	328575	329708	-	377	-	-	-	Rv0272c
Possible transcriptional regulatory protein	329705	330325	-	206	-	-	-	Rv0273c
hypothetical protein	330422	331003	+	193	-	-	-	Rv0274
Possible transcriptional regulatory protein (possibly TetR-family)	330933	331658	-	241	-	-	-	Rv0275c
hypothetical protein	331748	332668	+	306	-	-	-	Rv0276
Possible toxin VapC25 Contains PIN domain	332708	333136	-	142	-	-	vapC25	Rv0277c
PE-PGRS family protein PE_PGRS3	333437	336310	-	957	-	-	PE_PGRS3	Rv0278c
PE-PGRS family protein PE_PGRS4	336560	339073	-	837	-	-	PE_PGRS4	Rv0279c
PPE family protein PPE3	339364	340974	+	536	-	-	PPE3	Rv0280
Possible S-adenosylmethionine-dependent methyltransferase	340998	341906	+	302	-	-	-	Rv0281
ESX conserved component EccA3 ESX-3 type VII secretion system protein	342130	344025	+	631	-	-	eccA3	Rv0282
ESX conserved component EccB3 ESX-3 type VII secretion system protein Possible membrane protein	344022	345638	+	538	-	-	eccB3	Rv0283
ESX conserved component EccC3 ESX-3 type VII secretion system protein Possible membrane protein	345635	349627	+	1330	-	-	eccC3	Rv0284
PE family protein PE5	349624	349932	+	102	-	-	PE5	Rv0285
PPE family protein PPE4	349935	351476	+	513	-	-	PPE4	Rv0286
ESAT-6 like protein EsxG (conserved protein TB9.8)	351525	351818	+	97	-	-	esxG	Rv0287
Low molecular weight protein antigen 7 EsxH (10 kDa antigen) (CFP-7) (protein TB10.4)	351848	352138	+	96	-	-	esxH	Rv0288
ESX-3 secretion-associated protein EspG3	352149	353036	+	295	-	-	espG3	Rv0289
ESX conserved component EccD3 ESX-3 type VII secretion system protein Probable transmembrane protein	353083	354501	+	472	-	-	eccD3	Rv0290
Probable membrane-anchored mycosin MycP3 (serine protease) (subtilisin-like protease) (subtilase-like) (mycosin-3)	354498	355883	+	461	-	-	mycP3	Rv0291
ESX conserved component EccE3 ESX-3 type VII secretion system protein Probable transmembrane protein	355880	356875	+	331	-	-	eccE3	Rv0292
hypothetical protein	356862	358064	-	400	-	-	-	Rv0293c
Probable trans-aconitate methyltransferase Tam	358171	358956	+	261	-	-	tam	Rv0294
hypothetical protein	358945	359748	-	267	-	-	-	Rv0295c
Probable sulfatase	359758	361155	-	465	-	-	-	Rv0296c
PE-PGRS family protein PE_PGRS5	361334	363109	+	591	-	-	PE_PGRS5	Rv0297
Hypothetical protein	363252	363479	+	75	-	-	-	Rv0298
Hypothetical protein	363476	363778	+	100	-	-	-	Rv0299
Possible antitoxin VapB2	363826	364047	+	73	-	-	vapB2	Rv0300
Possible toxin VapC2	364044	364469	+	141	-	-	vapC2	Rv0301
Probable transcriptional regulatory protein (probably TetR/AcrR-family)	364605	365237	+	210	-	-	-	Rv0302
Probable dehydrogenase/reductase	365234	366142	+	302	-	-	-	Rv0303
PPE family protein PPE5	366150	372764	-	2204	-	-	PPE5	Rv0304c
PPE family protein PPE6	372820	375711	-	963	-	-	PPE6	Rv0305c
Putative oxidoreductase	375914	376585	+	223	-	-	-	Rv0306
hypothetical protein	376573	377055	-	160	-	-	-	Rv0307c
Probable conserved integral membrane protein	377113	377829	+	238	-	-	-	Rv0308
Possible conserved exported protein	377931	378587	+	218	-	-	-	Rv0309
hypothetical protein	378657	379148	-	163	-	-	-	Rv0310c
hypothetical protein	379172	380401	+	409	-	-	-	Rv0311
Conserved hypothetical proline and threonine rich protein	380556	382418	+	620	-	-	-	Rv0312
hypothetical protein	382490	382876	+	128	-	-	-	Rv0313
Possible conserved membrane protein	382879	383541	-	220	-	-	-	Rv0314c
Possible beta-1,3-glucanase precursor	383602	384486	+	294	-	-	-	Rv0315
Possible muconolactone isomerase	384535	385149	+	204	-	-	-	Rv0316
Possible glycerophosphoryl diester phosphodiesterase GlpQ2 (glycerophosphodiester phosphodiesterase)	385173	385943	-	256	-	-	glpQ2	Rv0317c
Probable conserved integral membrane protein	386305	387099	-	264	-	-	-	Rv0318c
Probable pyrrolidone-carboxylate peptidase Pcp (5-oxoprolyl-peptidase) (pyroglutamyl-peptidase I) (PGP-I) (pyrase)	387148	387816	+	222	-	-	pcp	Rv0319
Possible conserved exported protein	387888	388550	+	220	-	-	-	Rv0320
Probable deoxycytidine triphosphate deaminase Dcd (dCTP deaminase)	388582	389154	+	190	-	-	dcd	Rv0321
Probable UDP-glucose 6-dehydrogenase UdgA (UDP-GLC dehydrogenase) (UDP-GLCDH) (UDPGDH)	389260	390591	+	443	-	-	udgA	Rv0322
hypothetical protein	390580	391251	-	223	-	-	-	Rv0323c
Possible transcriptional regulatory protein (possibly ArsR-family)	391352	392032	+	226	-	-	-	Rv0324
Hypothetical protein	392039	392263	+	74	-	-	-	Rv0325
Hypothetical protein	392273	392728	+	151	-	-	-	Rv0326
Possible cytochrome P450 135A1 Cyp135A1	392696	394045	-	449	-	-	cyp135A1	Rv0327c
Possible transcriptional regulatory protein (possibly TetR/AcrR-family)	394111	394713	+	200	-	-	-	Rv0328
hypothetical protein	394694	395320	-	208	-	-	-	Rv0329c
Hypothetical protein	395347	396087	-	246	-	-	-	Rv0330c
Possible dehydrogenase/reductase	396201	397367	+	388	-	-	-	Rv0331
hypothetical protein	397442	398227	+	261	-	-	-	Rv0332
hypothetical protein	398254	398628	+	124	-	-	-	Rv0333
Alpha-D-glucose-1-phosphate thymidylyltransferase RmlA (dTDP-glucose synthase) (dTDP-glucose pyrophosphorylase)	398658	399524	+	288	-	-	rmlA	Rv0334
PE family protein PE6	399535	400050	-	171	-	-	PE6	Rv0335c
Conserved 13E12 repeat family protein	400192	401703	+	503	-	-	-	Rv0336
Probable aspartate aminotransferase AspC (transaminase A) (ASPAT)	401873	403162	-	429	-	-	aspC	Rv0337c
Probable iron-sulfur-binding reductase	403193	405841	-	882	-	-	-	Rv0338c
Possible transcriptional regulatory protein	405950	408448	-	832	-	-	-	Rv0339c
hypothetical protein	408634	409173	+	179	-	-	-	Rv0340
Isoniazid inductible gene protein IniB	409362	410801	+	479	-	-	iniB	Rv0341
Isoniazid inductible gene protein IniA	410838	412760	+	640	-	-	iniA	Rv0342
Isoniazid inductible gene protein IniC	412757	414238	+	493	-	-	iniC	Rv0343
Probable lipoprotein LpqJ	414381	414941	-	186	-	-	lpqJ	Rv0344c
hypothetical protein	415050	415460	+	136	-	-	-	Rv0345
Possible L-asparagine permease AnsP2 (L-asparagine transport protein)	415502	416965	-	487	-	-	ansP2	Rv0346c
Probable conserved membrane protein	417304	418290	+	328	-	-	-	Rv0347
Possible transcriptional regulatory protein	418293	418946	+	217	-	-	-	Rv0348
Hypothetical protein	418949	419608	+	219	-	-	-	Rv0349
Probable chaperone protein DnaK (heat shock protein 70) (heat shock 70 kDa protein) (HSP70)	419835	421712	+	625	-	-	dnaK	Rv0350
Probable GrpE protein (HSP-70 cofactor)	421709	422416	+	235	-	-	grpE	Rv0351
Probable chaperone protein DnaJ1	422452	423639	+	395	-	-	dnaJ1	Rv0352
Probable heat shock protein transcriptional repressor HspR (MerR family)	423639	424019	+	126	-	-	hspR	Rv0353
PPE family protein PPE7	424269	424695	-	141	-	-	PPE7	Rv0354c
PPE family protein PPE8	424778	434680	-	3300	-	-	PPE8	Rv0355c
hypothetical protein	434831	435475	-	214	-	-	-	Rv0356c
Probable adenylosuccinate synthetase PurA (imp--aspartate ligase) (ADSS) (ampsase)	435472	436770	-	432	-	-	purA	Rv0357c
hypothetical protein	436861	437508	+	215	-	-	-	Rv0358
Probable conserved integral membrane protein	437519	438298	+	259	-	-	-	Rv0359
hypothetical protein	438303	438740	-	145	-	-	-	Rv0360c
Probable conserved membrane protein	438823	439650	+	275	-	-	-	Rv0361
Possible Mg2+ transport transmembrane protein MgtE	439872	441254	+	460	-	-	mgtE	Rv0362
Probable fructose-bisphosphate aldolase Fba	441266	442300	-	344	-	-	fba	Rv0363c
Possible conserved transmembrane protein	442396	443079	+	227	-	-	-	Rv0364
hypothetical protein	443068	444198	-	376	-	-	-	Rv0365c
hypothetical protein	444223	444816	-	197	-	-	-	Rv0366c
Hypothetical protein	444845	445234	-	129	-	-	-	Rv0367c
hypothetical protein	445315	446526	-	403	-	-	-	Rv0368c
Possible membrane oxidoreductase	446532	447047	-	171	-	-	-	Rv0369c
Possible oxidoreductase	447148	448044	-	298	-	-	-	Rv0370c
hypothetical protein	448041	448634	-	197	-	-	-	Rv0371c
hypothetical protein	448631	449386	-	251	-	-	-	Rv0372c
Probable carbon monoxyde dehydrogenase (large chain)	449405	451804	-	799	-	-	-	Rv0373c
Probable carbon monoxyde dehydrogenase (small chain)	451801	452280	-	159	-	-	-	Rv0374c
Probable carbon monoxyde dehydrogenase (medium chain)	452295	453155	-	286	-	-	-	Rv0375c
hypothetical protein	453231	454373	-	380	-	-	-	Rv0376c
Probable transcriptional regulatory protein (probably LysR-family)	454422	455387	+	321	-	-	-	Rv0377
Conserved hypothetical glycine rich protein	455638	455859	+	73	-	-	-	Rv0378
Possible protein transport protein SecE2	455978	456193	+	71	-	-	secE2	Rv0379
Possible RNA methyltransferase (RNA methylase)	456269	456820	-	183	-	-	-	Rv0380c
Hypothetical protein	456916	457824	-	302	-	-	-	Rv0381c
Probable orotate phosphoribosyltransferase PyrE (OPRT) (oprtase)	457842	458381	-	179	-	-	pyrE	Rv0382c
Possible conserved secreted protein	458462	459316	-	284	-	-	-	Rv0383c
Probable endopeptidase ATP binding protein (chain B) ClpB (ClpB protein) (heat shock protein F84.1)	459457	462003	-	848	-	-	clpB	Rv0384c
Probable monooxygenase	462136	463308	+	390	-	-	-	Rv0385
Probable transcriptional regulatory protein (probably LuxR/UhpA-family)	463412	466669	+	1085	-	-	-	Rv0386
hypothetical protein	466673	467407	-	244	-	-	-	Rv0387c
PPE family protein PPE9	467460	468004	-	180	-	-	PPE9	Rv0388c
Probable phosphoribosylglycinamide formyltransferase 2 PurT (GART 2) (gar transformylase 2) (5'-phosphoribosylglycinamide transformylase 2) (formate-dependent gar transformylase)	468338	469597	+	419	-	-	purT	Rv0389
hypothetical protein	469594	470016	+	140	-	-	-	Rv0390
Probable O-succinylhomoserine sulfhydrylase MetZ (OSH sulfhydrylase)	470013	471233	+	406	-	-	metZ	Rv0391
Probable membrane NADH dehydrogenase NdhA	471230	472642	-	470	-	-	ndhA	Rv0392c
Conserved 13E12 repeat family protein	472784	474109	+	441	-	-	-	Rv0393
Possible secreted protein	474125	474844	-	239	-	-	-	Rv0394c
Hypothetical protein	474943	475347	+	134	-	-	-	Rv0395
Hypothetical protein	475353	475745	+	130	-	-	-	Rv0396
Conserved 13E12 repeat family protein	475819	476187	+	122	-	-	-	Rv0397
hypothetical protein	476397	476645	+	82	-	-	-	Rv0397A
Possible secreted protein	476682	477323	-	213	-	-	-	Rv0398c
Possible conserved lipoprotein LpqK	477330	478559	-	409	-	-	lpqK	Rv0399c
Acyl-CoA dehydrogenase FadE7	478569	479756	-	395	-	-	fadE7	Rv0400c
Probable conserved transmembrane protein	479792	480163	+	123	-	-	-	Rv0401
Probable conserved transmembrane transport protein MmpL1	480358	483234	-	958	-	-	mmpL1	Rv0402c
Probable conserved membrane protein MmpS1	483231	483659	-	142	-	-	mmpS1	Rv0403c
Fatty-acid-AMP ligase FadD30 (fatty-acid-AMP synthetase) (fatty-acid-AMP synthase)	483980	485737	+	585	-	-	fadD30	Rv0404
Probable membrane bound polyketide synthase Pks6	485734	489942	+	1402	-	-	pks6	Rv0405
Beta lactamase like protein	489890	490708	-	272	-	-	-	Rv0406c
F420-dependent glucose-6-phosphate dehydrogenase Fgd1	490786	491796	+	336	-	-	fgd1	Rv0407
Probable phosphate acetyltransferase Pta (phosphotransacetylase)	491789	493861	+	690	-	-	pta	Rv0408
Probable acetate kinase AckA (acetokinase)	493854	495011	+	385	-	-	ackA	Rv0409
Serine/threonine-protein kinase PknG (protein kinase G) (STPK G)	495065	497317	-	750	-	-	pknG	Rv0410c
Probable glutamine-binding lipoprotein GlnH (GLNBP)	497317	498303	-	328	-	-	glnH	Rv0411c
Possible conserved membrane protein	498303	499622	-	439	-	-	-	Rv0412c
Possible mutator protein MutT3 (7,8-dihydro-8-oxoguanine-triphosphatase) (8-oxo-dGTPase) (dGTP pyrophosphohydrolase)	499716	500369	+	217	-	-	mutT3	Rv0413
Thiamine-phosphate pyrophosphorylase ThiE (TMP pyrophosphorylase) (TMP-PPASE) (thiamine-phosphate synthase)	500353	501021	-	222	-	-	thiE	Rv0414c
Possible thiamine biosynthesis oxidoreductase ThiO	501151	502173	+	340	-	-	thiO	Rv0415
Possible protein ThiS	502170	502376	+	68	-	-	thiS	Rv0416
Probable thiamin biosynthesis protein ThiG (thiazole biosynthesis protein)	502369	503127	+	252	-	-	thiG	Rv0417
Probable lipoprotein aminopeptidase LpqL	503499	505001	+	500	-	-	lpqL	Rv0418
Possible lipoprotein peptidase LpqM	505089	506585	+	498	-	-	lpqM	Rv0419
Possible transmembrane protein	506564	506974	-	136	-	-	-	Rv0420c
hypothetical protein	507135	507764	-	209	-	-	-	Rv0421c
Probable phosphomethylpyrimidine kinase ThiD (HMP-phosphate kinase) (HMP-P kinase)	507761	508558	-	265	-	-	thiD	Rv0422c
Probable thiamine biosynthesis protein ThiC	508585	510228	-	547	-	-	thiC	Rv0423c
Hypothetical protein	510380	510655	-	91	-	-	-	Rv0424c
Possible metal cation transporting P-type ATPase CtpH	510705	515324	-	1539	-	-	ctpH	Rv0425c
Possible transmembrane protein	515376	515819	-	147	-	-	-	Rv0426c
Probable exodeoxyribonuclease III protein XthA (exonuclease III) (EXO III) (AP endonuclease VI)	516020	516895	-	291	-	-	xthA	Rv0427c
GCN5-related N-acetyltransferase	516898	517806	-	302	-	-	-	Rv0428c
Probable polypeptide deformylase Def (PDF) (formylmethionine deformylase)	517806	518399	-	197	-	-	def	Rv0429c
hypothetical protein	518736	519044	+	102	-	-	-	Rv0430
Putative tuberculin related peptide	519076	519570	+	164	-	-	-	Rv0431
Periplasmic superoxide dismutase [Cu-Zn] SodC	519603	520325	+	240	-	-	sodC	Rv0432
hypothetical protein	520327	521457	+	376	-	-	-	Rv0433
hypothetical protein	521517	522170	+	217	-	-	-	Rv0434
Putative conserved ATPase	522350	524536	-	728	-	-	-	Rv0435c
Probable CDP-diacylglycerol--serine O-phosphatidyltransferase PssA (PS synthase) (phosphatidylserine synthase)	524533	525393	-	286	-	-	pssA	Rv0436c
Possible phosphatidylserine decarboxylase Psd (PS decarboxylase)	525390	526085	-	231	-	-	psd	Rv0437c
Probable molybdopterin biosynthesis protein MoeA2	526146	527363	-	405	-	-	moeA2	Rv0438c
Probable dehydrogenase/reductase	527382	528317	-	311	-	-	-	Rv0439c
60 kDa chaperonin 2 GroEL2 (protein CPN60-2) (GroEL protein 2) (65 kDa antigen) (heat shock protein 65) (cell wall protein A) (antigen A)	528611	530233	+	540	-	-	groEL2	Rv0440
Hypothetical protein	530299	530727	-	142	-	-	-	Rv0441c
PPE family protein PPE10	530754	532217	-	487	-	-	PPE10	Rv0442c
hypothetical protein	532399	532914	+	171	-	-	-	Rv0443
Anti-sigma factor RskA (regulator of sigma K)	533094	533792	-	232	-	-	rskA	Rv0444c
Alternative RNA polymerase sigma factor SigK	533836	534399	-	187	-	-	sigK	Rv0445c
Possible conserved transmembrane protein	534448	535218	-	256	-	-	-	Rv0446c
Probable cyclopropane-fatty-acyl-phospholipid synthase UfaA1 (cyclopropane fatty acid synthase) (CFA synthase)	535227	536510	-	427	-	-	ufaA1	Rv0447c
hypothetical protein	536507	537172	-	221	-	-	-	Rv0448c
hypothetical protein	537232	538551	-	439	-	-	-	Rv0449c
Probable conserved transmembrane transport protein MmpL4	538591	541494	-	967	-	-	mmpL4	Rv0450c
Probable conserved membrane protein MmpS4	541491	541913	-	140	-	-	mmpS4	Rv0451c
Possible transcriptional regulatory protein	542145	542855	+	236	-	-	-	Rv0452
PPE family protein PPE11	543177	544733	+	518	-	-	PPE11	Rv0453
hypothetical protein	544838	545188	+	116	-	-	-	Rv0454
hypothetical protein	545378	545824	-	148	-	-	-	Rv0455c
enoyl-CoA hydratase EchA2 (enoyl hydrase) (unsaturated acyl-CoA hydratase) (crotonase)	545892	546806	-	304	-	-	echA2	Rv0456c
Possible toxin MazF1	547079	547360	-	93	-	-	mazF1	Rv0456A
Possible antitoxin MazE1	547347	547520	-	57	-	-	mazE1	Rv0456B
Probable peptidase	547589	549610	-	673	-	-	-	Rv0457c
Probable aldehyde dehydrogenase	549678	551201	+	507	-	-	-	Rv0458
hypothetical protein	551201	551692	+	163	-	-	-	Rv0459
Conserved hydrophobic protein	551752	551991	+	79	-	-	-	Rv0460
Probable transmembrane protein	552029	552553	+	174	-	-	-	Rv0461
Dihydrolipoamide dehydrogenase LpdC (lipoamide reductase (NADH)) (lipoyl dehydrogenase) (dihydrolipoyl dehydrogenase) (diaphorase)	552617	554011	+	464	-	-	lpdC	Rv0462
Probable conserved membrane protein	554019	554312	+	97	-	-	-	Rv0463
hypothetical protein	554316	554888	-	190	-	-	-	Rv0464c
Probable transcriptional regulatory protein	554885	556309	-	474	-	-	-	Rv0465c
hypothetical protein	556461	557255	+	264	-	-	-	Rv0466
Isocitrate lyase Icl (isocitrase) (isocitratase)	557530	558816	+	428	-	-	icl1	Rv0467
3-hydroxybutyryl-CoA dehydrogenase FadB2 (beta-hydroxybutyryl-CoA dehydrogenase) (BHBD)	558898	559758	+	286	-	-	fadB2	Rv0468
Possible mycolic acid synthase UmaA	559891	560751	+	286	-	-	umaA	Rv0469
Mycolic acid synthase PcaA (cyclopropane synthase)	560851	561714	-	287	-	-	pcaA	Rv0470c
Hypothetical protein	561857	562297	-	146	-	-	-	Rv0470A
Hypothetical protein	562228	562716	-	162	-	-	-	Rv0471c
Probable transcriptional regulatory protein (possibly TetR-family)	562726	563430	-	234	-	-	-	Rv0472c
Possible conserved transmembrane protein	563567	564937	+	456	-	-	-	Rv0473
Probable transcriptional regulatory protein	565024	565446	+	140	-	-	-	Rv0474
Iron-regulated heparin binding hemagglutinin HbhA (adhesin)	565800	566399	+	199	-	-	hbhA	Rv0475
Possible conserved transmembrane protein	566511	566774	+	87	-	-	-	Rv0476
Possible conserved secreted protein	566779	567225	+	148	-	-	-	Rv0477
Probable deoxyribose-phosphate aldolase DeoC (phosphodeoxyriboaldolase) (deoxyriboaldolase)	567225	567899	+	224	-	-	deoC	Rv0478
Probable conserved membrane protein	567924	568970	-	348	-	-	-	Rv0479c
Possible amidohydrolase	568967	569809	-	280	-	-	-	Rv0480c
Hypothetical protein	569991	570515	-	174	-	-	-	Rv0481c
Probable UDP-N-acetylenolpyruvoylglucosamine reductase MurB (UDP-N-acetylmuramate dehydrogenase)	570542	571651	+	369	-	-	murB	Rv0482
Probable conserved lipoprotein LprQ	571713	573068	+	451	-	-	lprQ	Rv0483
Probable short-chain type oxidoreductase	573049	573804	-	251	-	-	-	Rv0484c
Possible transcriptional regulatory protein	573987	575303	+	438	-	-	-	Rv0485
Glycosyltransferase MshA	575351	576793	+	480	-	-	mshA	Rv0486
hypothetical protein	576790	577341	+	183	-	-	-	Rv0487
Probable conserved integral membrane protein	577667	578272	+	201	-	-	-	Rv0488
Probable phosphoglycerate mutase 1 Gpm1 (phosphoglyceromutase) (PGAM) (BPG-dependent PGAM)	578429	579178	+	249	-	-	gpm1	Rv0489
Putative two component sensor histidine kinase SenX3	579352	580584	+	410	-	-	senX3	Rv0490
Two component sensory transduction protein RegX3 (transcriptional regulatory protein) (probably LuxR-family)	580812	581495	+	227	-	-	regX3	Rv0491
Probable oxidoreductase GMC-type	581492	583381	-	629	-	-	-	Rv0492c
Hypothetical protein	583378	583707	-	109	-	-	-	Rv0492A
hypothetical protein	583704	584693	-	329	-	-	-	Rv0493c
Probable transcriptional regulatory protein (probably GntR-family)	584698	585426	+	242	-	-	-	Rv0494
hypothetical protein	585427	586317	-	296	-	-	-	Rv0495c
hypothetical protein	586397	587383	+	328	-	-	-	Rv0496
Probable conserved transmembrane protein	587380	588312	+	310	-	-	-	Rv0497
hypothetical protein	588328	589170	+	280	-	-	-	Rv0498
hypothetical protein	589186	590061	+	291	-	-	-	Rv0499
Probable pyrroline-5-carboxylate reductase ProC (P5CR) (P5C reductase)	590086	590973	+	295	-	-	proC	Rv0500
hypothetical protein	591114	591350	+	78	-	-	-	Rv0500A
hypothetical protein	591478	591579	+	33	-	-	-	Rv0500B
Possible UDP-glucose 4-epimerase GalE2 (galactowaldenase) (UDP-galactose 4-epimerase) (uridine diphosphate galactose 4-epimerase) (uridine diphospho-galactose 4-epimerase)	591657	592787	+	376	-	-	galE2	Rv0501
hypothetical protein	592794	593870	+	358	-	-	-	Rv0502
Cyclopropane-fatty-acyl-phospholipid synthase 2 CmaA2 (cyclopropane fatty acid synthase) (CFA synthase) (cyclopropane mycolic acid synthase 2) (mycolic acid trans-cyclopropane synthetase)	593874	594782	-	302	-	-	cmaA2	Rv0503c
hypothetical protein	594805	595305	-	166	-	-	-	Rv0504c
Possible phosphoserine phosphatase SerB1 (PSP) (O-phosphoserine phosphohydrolase) (pspase)	595467	596588	-	373	-	-	serB1	Rv0505c
Probable conserved membrane protein MmpS2	596762	597205	+	147	-	-	mmpS2	Rv0506
Probable conserved transmembrane transport protein MmpL2	597202	600108	+	968	-	-	mmpL2	Rv0507
hypothetical protein	600101	600394	+	97	-	-	-	Rv0508
Probable glutamyl-tRNA reductase HemA (GLUTR)	600444	601850	+	468	-	-	hemA	Rv0509
Probable porphobilinogen deaminase HemC (PBG) (hydroxymethylbilane synthase) (HMBS) (pre-uroporphyrinogen synthase)	601860	602789	+	309	-	-	hemC	Rv0510
Probable uroporphyrin-III C-methyltransferase HemD (uroporphyrinogen III methylase) (urogen III methylase) (SUMT) (urogen III methylase) (UROM)	602822	604519	+	565	-	-	hemD	Rv0511
Probable delta-aminolevulinic acid dehydratase HemB (porphobilinogen synthase) (ALAD) (ALADH)	604605	605594	+	329	-	-	hemB	Rv0512
Possible conserved transmembrane protein	605607	606155	+	182	-	-	-	Rv0513
Possible transmembrane protein	606152	606451	+	99	-	-	-	Rv0514
Conserved 13E12 repeat family protein	606554	608065	+	503	-	-	-	Rv0515
Possible anti-anti-sigma factor	608062	608538	-	158	-	-	-	Rv0516c
Possible membrane acyltransferase	608749	610059	+	436	-	-	-	Rv0517
Possible exported protein	610191	610886	+	231	-	-	-	Rv0518
Possible conserved membrane protein	611175	612077	-	300	-	-	-	Rv0519c
Possible methyltransferase/methylase (fragment)	612258	612608	+	116	-	-	-	Rv0520
Possible methyltransferase/methylase (fragment)	612601	612906	+	101	-	-	-	Rv0521
Probable GABA permease GabP (4-amino butyrate transport carrier) (GAMA-aminobutyrate permease)	613041	614345	+	434	-	-	gabP	Rv0522
hypothetical protein	614329	614724	-	131	-	-	-	Rv0523c
Probable glutamate-1-semialdehyde 2,1-aminomutase HemL (GSA) (glutamate-1-semialdehyde aminotransferase) (GSA-at)	614838	616226	+	462	-	-	hemL	Rv0524
hypothetical protein	616226	616834	+	202	-	-	-	Rv0525
Possible thioredoxin protein (thiol-disulfide interchange protein)	616849	617499	+	216	-	-	-	Rv0526
Possible cytochrome C-type biogenesis protein CcdA	617496	618275	+	259	-	-	ccdA	Rv0527
Probable conserved transmembrane protein	618308	619897	+	529	-	-	-	Rv0528
Possible cytochrome C-type biogenesis protein CcsA	619894	620868	+	324	-	-	ccsA	Rv0529
hypothetical protein	620910	622127	+	405	-	-	-	Rv0530
hypothetical protein	622124	622285	-	53	-	-	-	Rv0530A
Possible conserved membrane protein	622332	622649	+	105	-	-	-	Rv0531
PE-PGRS family protein PE_PGRS6	622796	624580	+	594	-	-	PE_PGRS6	Rv0532
3-oxoacyl-[acyl-carrier-protein] synthase III FabH (beta-ketoacyl-ACP synthase III) (KAS III)	624476	625483	-	335	-	-	fabH	Rv0533c
1,4-dihydroxy-2-naphthoate octaprenyltransferase MenA (DHNA-octaprenyltransferase)	625565	626443	-	292	-	-	menA	Rv0534c
Probable 5'-methylthioadenosine phosphorylase Pnp (MTA phosphorylase)	626460	627254	+	264	-	-	pnp	Rv0535
Probable UDP-glucose 4-epimerase GalE3 (galactowaldenase) (UDP-galactose 4-epimerase) (uridine diphosphate galactose 4-epimerase) (uridine diphospho-galactose 4-epimerase)	627251	628291	+	346	-	-	galE3	Rv0536
Probable integral membrane protein	628301	629734	-	477	-	-	-	Rv0537c
Possible conserved membrane protein	630043	631689	+	548	-	-	-	Rv0538
Probable dolichyl-phosphate sugar synthase (dolichol-phosphate sugar synthetase) (dolichol-phosphate sugar transferase) (sugar phosphoryldolichol synthase)	631746	632378	+	210	-	-	-	Rv0539
hypothetical protein	632375	633037	+	220	-	-	-	Rv0540
Probable conserved integral membrane protein	633058	634407	-	449	-	-	-	Rv0541c
Possible O-succinylbenzoic acid--CoA ligase MenE (OSB-CoA synthetase) (O-succinylbenzoate-CoA synthase)	634419	635507	-	362	-	-	menE	Rv0542c
hypothetical protein	635576	635878	-	100	-	-	-	Rv0543c
Possible conserved transmembrane protein	635938	636216	-	92	-	-	-	Rv0544c
Probable low-affinity inorganic phosphate transporter integral membrane protein PitA	636213	637466	-	417	-	-	pitA	Rv0545c
hypothetical protein	637586	637972	-	128	-	-	-	Rv0546c
Possible oxidoreductase	638035	638919	-	294	-	-	-	Rv0547c
Naphthoate synthase MenB (dihydroxynaphthoic acid synthetase) (DHNA synthetase)	639015	639959	-	314	-	-	menB	Rv0548c
Possible toxin VapC3	640231	640644	-	137	-	-	vapC3	Rv0549c
Possible antitoxin VapB3	640641	640907	-	88	-	-	vapB3	Rv0550c
Probable fatty-acid-CoA ligase FadD8 (fatty-acid-CoA synthetase) (fatty-acid-CoA synthase)	641099	642814	-	571	-	-	fadD8	Rv0551c
hypothetical protein	642892	644496	+	534	-	-	-	Rv0552
Probable muconate cycloisomerase MenC (cis,cis-muconate lactonizing enzyme) (MLE)	644493	645473	+	326	-	-	menC	Rv0553
Possible peroxidase BpoC (non-haem peroxidase)	645470	646258	+	262	-	-	bpoC	Rv0554
Probable bifunctional menaquinone biosynthesis protein MenD : 2-succinyl-6-hydroxy-2,4-cyclohexadiene-1-carboxylate synthase (SHCHC synthase) + 2-oxoglutarate decarboxylase (alpha-ketoglutarate decarboxylase) (KDC)	646301	647965	+	554	-	-	menD	Rv0555
Probable conserved transmembrane protein	647962	648477	+	171	-	-	-	Rv0556
Mannosyltransferase MgtA	648539	649675	+	378	-	-	mgtA	Rv0557
Probable ubiquinone/menaquinone biosynthesis methyltransferase MenH (2-heptaprenyl-1,4-naphthoquinone methyltransferase)	649692	650396	+	234	-	-	menH	Rv0558
Possible conserved secreted protein	650410	650748	-	112	-	-	-	Rv0559c
Possible benzoquinone methyltransferase (methylase)	650782	651507	-	241	-	-	-	Rv0560c
Possible oxidoreductase	651532	652758	-	408	-	-	-	Rv0561c
Probable polyprenyl-diphosphate synthase GrcC1 (polyprenyl pyrophosphate synthetase)	652774	653781	+	335	-	-	grcC1	Rv0562
Probable protease transmembrane protein heat shock protein HtpX	653882	654742	+	286	-	-	htpX	Rv0563
Probable glycerol-3-phosphate dehydrogenase [NAD(P)+] GpdA1 (NAD(P)H-dependent glycerol-3-phosphate dehydrogenase) (NAD(P)H-dependent dihydroxyacetone-phosphate reductase)	654927	655952	-	341	-	-	gpdA1	Rv0564c
Probable monooxygenase	656013	657473	-	486	-	-	-	Rv0565c
hypothetical protein	657551	658042	-	163	-	-	-	Rv0566c
Probable methyltransferase/methylase	658324	659343	+	339	-	-	-	Rv0567
Possible cytochrome P450 135B1 Cyp135B1	659453	660871	+	472	-	-	cyp135B1	Rv0568
hypothetical protein	661006	661272	+	88	-	-	-	Rv0569
Probable ribonucleoside-diphosphate reductase (large subunit) NrdZ (ribonucleotide reductase)	661298	663376	+	692	-	-	nrdZ	Rv0570
hypothetical protein	663490	664821	-	443	-	-	-	Rv0571c
Hypothetical protein	665045	665386	-	113	-	-	-	Rv0572c
Nicotinic acid phosphoribosyltransferase PncB2	665854	667245	-	463	-	-	pncB2	Rv0573c
hypothetical protein	667255	668397	-	380	-	-	-	Rv0574c
Possible oxidoreductase	668582	669748	-	388	-	-	-	Rv0575c
Probable transcriptional regulatory protein (possibly ArsR-family)	669851	671155	+	434	-	-	-	Rv0576
Conserved protein TB27.3	671169	671954	+	261	-	-	TB27.3	Rv0577
PE-PGRS family protein PE_PGRS7	671999	675919	-	1306	-	-	PE_PGRS7	Rv0578c
hypothetical protein	676241	676999	+	252	-	-	-	Rv0579
hypothetical protein	677128	677619	-	163	-	-	-	Rv0580c
Possible antitoxin VapB26	677713	677928	+	71	-	-	vapB26	Rv0581
Possible toxin VapC26 Contains PIN domain	677925	678332	+	135	-	-	vapC26	Rv0582
Probable conserved lipoprotein LpqN	678392	679078	-	228	-	-	lpqN	Rv0583c
Possible conserved exported protein	679232	681865	+	877	-	-	-	Rv0584
Probable conserved integral membrane protein	681888	684275	-	795	-	-	-	Rv0585c
Probable transcriptional regulatory protein Mce2R (GntR-family)	684413	685135	+	240	-	-	mce2R	Rv0586
Conserved hypothetical integral membrane protein YrbE2A	685132	685929	+	265	-	-	yrbE2A	Rv0587
Conserved hypothetical integral membrane protein YrbE2B	685931	686818	+	295	-	-	yrbE2B	Rv0588
Mce-family protein Mce2A	686824	688038	+	404	-	-	mce2A	Rv0589
Mce-family protein Mce2B	688035	688862	+	275	-	-	mce2B	Rv0590
Mce-family related protein	688811	689065	+	84	-	-	-	Rv0590A
Mce-family protein Mce2C	689062	690507	+	481	-	-	mce2C	Rv0591
Mce-family protein Mce2D	690504	692030	+	508	-	-	mce2D	Rv0592
Possible Mce-family lipoprotein LprL (Mce-family lipoprotein Mce2E)	692027	693235	+	402	-	-	lprL	Rv0593
Mce-family protein Mce2F	693240	694790	+	516	-	-	mce2F	Rv0594
Possible toxin VapC4	694842	695234	-	130	-	-	vapC4	Rv0595c
Possible antitoxin VapB4	695231	695488	-	85	-	-	vapB4	Rv0596c
hypothetical protein	695671	696906	-	411	-	-	-	Rv0597c
Possible toxin VapC27 Contains PIN domain	697157	697570	-	137	-	-	vapC27	Rv0598c
Possible antitoxin VapB27	697567	697803	-	78	-	-	vapB27	Rv0599c
Two component sensor kinase [second part]	697907	698413	-	168	-	-	-	Rv0600c
Two component sensor kinase [first part]	698527	698997	-	156	-	-	-	Rv0601c
Two component DNA binding transcriptional regulatory protein TcrA	699041	699802	-	253	-	-	tcrA	Rv0602c
Possible exported protein	699859	700170	+	103	-	-	-	Rv0603
Probable conserved lipoprotein LpqO	700242	701192	+	316	-	-	lpqO	Rv0604
Possible resolvase	701409	702017	+	202	-	-	-	Rv0605
Possible transposase (fragment)	702019	702762	+	247	-	-	-	Rv0606
Hypothetical protein	702816	703202	+	128	-	-	-	Rv0607
Possible antitoxin VapB28	703247	703492	+	81	-	-	vapB28	Rv0608
Possible toxin VapC28 Contains PIN domain	703489	703890	+	133	-	-	vapC28	Rv0609
hypothetical protein	703833	704060	+	75	-	-	-	Rv0609A
Hypothetical protein	704755	705912	-	385	-	-	-	Rv0610c
Hypothetical protein	705964	706347	-	127	-	-	-	Rv0611c
hypothetical protein	706327	706932	+	201	-	-	-	Rv0612
hypothetical protein	706951	709518	-	855	-	-	-	Rv0613c
hypothetical protein	709359	710351	+	330	-	-	-	Rv0614
Probable integral membrane protein	710348	710590	+	80	-	-	-	Rv0615
Hypothetical protein	710587	710853	-	88	-	-	-	Rv0616c
Possible antitoxin VapB29	710785	711012	+	75	-	-	vapB29	Rv0616A
Possible toxin VapC29 Contains PIN domain	711009	711410	+	133	-	-	vapC29	Rv0617
Probable galactose-1-phosphate uridylyltransferase GalTa [first part]	711539	712234	+	231	-	-	galTa	Rv0618
Probable galactose-1-phosphate uridylyltransferase GalTb [second part]	712177	712722	+	181	-	-	galTb	Rv0619
Probable galactokinase GalK (galactose kinase)	712719	713810	+	363	-	-	galK	Rv0620
Possible membrane protein	714205	715269	+	354	-	-	-	Rv0621
Possible membrane protein	715373	716320	+	315	-	-	-	Rv0622
Possible antitoxin VapB30	716413	716667	+	84	-	-	vapB30	Rv0623
Possible toxin VapC30 Contains PIN domain	716667	717062	+	131	-	-	vapC30	Rv0624
Probable conserved transmembrane protein	717156	717896	-	246	-	-	-	Rv0625c
Possible antitoxin VapB5	718028	718288	+	86	-	-	vapB5	Rv0626
Possible toxin VapC5	718285	718692	+	135	-	-	vapC5	Rv0627
hypothetical protein	718764	719915	-	383	-	-	-	Rv0628c
Probable exonuclease V (alpha chain) RecD (exodeoxyribonuclease V alpha chain) (exodeoxyribonuclease V polypeptide)	720008	721735	-	575	-	-	recD	Rv0629c
Probable exonuclease V (beta chain) RecB (exodeoxyribonuclease V beta chain)(exodeoxyribonuclease V polypeptide) (chi-specific endonuclease)	721732	725016	-	1094	-	-	recB	Rv0630c
Probable exonuclease V (gamma chain) RecC (exodeoxyribonuclease V gamma chain)(exodeoxyribonuclease V polypeptide)	725016	728309	-	1097	-	-	recC	Rv0631c
Probable enoyl-CoA hydratase EchA3 (enoyl hydrase) (unsaturated acyl-CoA hydratase) (crotonase)	728586	729281	-	231	-	-	echA3	Rv0632c
Possible exported protein	729330	730169	-	279	-	-	-	Rv0633c
Possible glyoxalase II (hydroxyacylglutathione hydrolase) (GLX II)	730323	731036	-	237	-	-	-	Rv0634c
hypothetical protein	731116	731367	+	83	-	-	-	Rv0634A
50S ribosomal protein L33 RpmG2	731715	731882	+	55	-	-	rpmG2	Rv0634B
(3R)-hydroxyacyl-ACP dehydratase subunit HadA	731933	732409	+	158	-	-	hadA	Rv0635
(3R)-hydroxyacyl-ACP dehydratase subunit HadB	732396	732824	+	142	-	-	hadB	Rv0636
(3R)-hydroxyacyl-ACP dehydratase subunit HadC	732828	733328	+	166	-	-	hadC	Rv0637
Probable preprotein translocase SecE1	733740	734225	+	161	-	-	secE1	Rv0638
Probable transcription antitermination protein NusG	734257	734973	+	238	-	-	nusG	Rv0639
50S ribosomal protein L11 RplK	735025	735453	+	142	-	-	rplK	Rv0640
50S ribosomal protein L1 RplA	735520	736227	+	235	-	-	rplA	Rv0641
Methoxy mycolic acid synthase 4 MmaA4 (methyl mycolic acid synthase 4) (MMA4) (hydroxy mycolic acid synthase)	736301	737206	-	301	-	-	mmaA4	Rv0642c
Methoxy mycolic acid synthase 3 MmaA3 (methyl mycolic acid synthase 3) (MMA3) (hydroxy mycolic acid synthase)	737271	738152	-	293	-	-	mmaA3	Rv0643c
Methoxy mycolic acid synthase 2 MmaA2 (methyl mycolic acid synthase 2) (MMA2) (hydroxy mycolic acid synthase)	738300	739163	-	287	-	-	mmaA2	Rv0644c
Methoxy mycolic acid synthase 1 MmaA1 (methyl mycolic acid synthase 1) (MMA1) (hydroxy mycolic acid synthase)	739330	740190	-	286	-	-	mmaA1	Rv0645c
Probable lipase/esterase LipG	740237	741142	-	301	-	-	lipG	Rv0646c
hypothetical protein	741154	742620	-	488	-	-	-	Rv0647c
Alpha-mannosidase	742722	746369	+	1215	-	-	-	Rv0648
Possible malonyl CoA-acyl carrier protein transacylase FabD2 (MCT)	746366	747040	+	224	-	-	fabD2	Rv0649
Possible sugar kinase	747040	747948	+	302	-	-	-	Rv0650
50S ribosomal protein L10 RplJ	748279	748815	+	178	-	-	rplJ	Rv0651
50S ribosomal protein L7/L12 RplL (SA1)	748852	749244	+	130	-	-	rplL	Rv0652
Possible transcriptional regulatory protein (probably TetR-family)	749237	749932	-	231	-	-	-	Rv0653c
Probable dioxygenase	750003	751508	+	501	-	-	-	Rv0654
Possible ribonucleotide-transport ATP-binding protein ABC transporter Mkl	751520	752599	+	359	-	-	mkl	Rv0655
Possible toxin VapC6	752987	753370	-	127	-	-	vapC6	Rv0656c
Possible antitoxin VapB6	753465	753620	-	51	-	-	vapB6	Rv0657c
Probable conserved integral membrane protein	753696	754412	-	238	-	-	-	Rv0658c
Toxin MazF2	754688	754996	-	102	-	-	mazF2	Rv0659c
Possible antitoxin MazE2	754983	755228	-	81	-	-	mazE2	Rv0660c
Possible toxin VapC7	755338	755775	-	145	-	-	vapC7	Rv0661c
Possible antitoxin VapB7	755772	756026	-	84	-	-	vapB7	Rv0662c
Possible arylsulfatase AtsD (aryl-sulfate sulphohydrolase) (arylsulphatase)	756140	758503	+	787	-	-	atsD	Rv0663
Possible antitoxin VapB8	758535	758807	+	90	-	-	vapB8	Rv0664
Possible toxin VapC8	758804	759142	+	112	-	-	vapC8	Rv0665
Possible membrane protein	759139	759312	+	57	-	-	-	Rv0666
DNA-directed RNA polymerase (beta chain) RpoB (transcriptase beta chain) (RNA polymerase beta subunit)	759810	763328	+	1172	-	-	rpoB	Rv0667
DNA-directed RNA polymerase (beta' chain) RpoC (transcriptase beta' chain) (RNA polymerase beta' subunit)	763373	767323	+	1316	-	-	rpoC	Rv0668
Possible hydrolase	767687	769600	-	637	-	-	-	Rv0669c
Probable endonuclease IV End (endodeoxyribonuclease IV) (apurinase)	769795	770553	+	252	-	-	end	Rv0670
Possible conserved lipoprotein LpqP	770585	771427	+	280	-	-	lpqP	Rv0671
Probable acyl-CoA dehydrogenase FadE8	771487	773115	+	542	-	-	fadE8	Rv0672
Possible enoyl-CoA hydratase EchA4 (enoyl hydrase) (unsaturated acyl-CoA hydratase) (crotonase)	773126	774064	+	312	-	-	echA4	Rv0673
hypothetical protein	774067	774789	+	240	-	-	-	Rv0674
Probable enoyl-CoA hydratase EchA5 (enoyl hydrase) (unsaturated acyl-CoA hydratase) (crotonase)	774786	775577	+	263	-	-	echA5	Rv0675
Probable conserved transmembrane transport protein MmpL5	775589	778483	-	964	-	-	mmpL5	Rv0676c
Possible conserved membrane protein MmpS5	778480	778908	-	142	-	-	mmpS5	Rv0677c
hypothetical protein	778993	779490	+	165	-	-	-	Rv0678
Conserved threonine rich protein	779546	780043	-	165	-	-	-	Rv0679c
Probable conserved transmembrane protein	780045	780419	-	124	-	-	-	Rv0680c
Probable transcriptional regulatory protein (possibly TetR-family)	780724	781314	+	196	-	-	-	Rv0681
30S ribosomal protein S12 RpsL	781563	781937	+	124	-	-	rpsL	Rv0682
30S ribosomal protein S7 RpsG	781937	782407	+	156	-	-	rpsG	Rv0683
Probable elongation factor G FusA1 (EF-G)	782488	784593	+	701	-	-	fusA1	Rv0684
Probable iron-regulated elongation factor TU Tuf (EF-TU)	784824	786014	+	396	-	-	tuf	Rv0685
Probable membrane protein	786152	786949	+	265	-	-	-	Rv0686
Probable short-chain type dehydrogenase/reductase	787102	787929	+	275	-	-	-	Rv0687
Putative ferredoxin reductase	787943	789163	+	406	-	-	-	Rv0688
Hypothetical protein	789160	789414	-	84	-	-	-	Rv0689c
hypothetical protein	790027	791076	-	349	-	-	-	Rv0690c
Probable transcriptional regulatory protein	791073	791669	-	198	-	-	-	Rv0691c
Mycofactocin precursor protein	791661	791849	+	62	-	-	-	Rv0691A
hypothetical protein	791834	792163	+	109	-	-	-	Rv0692
Probable coenzyme PQQ synthesis protein E PqqE (coenzyme PQQ synthesis protein III)	792160	793335	+	391	-	-	pqqE	Rv0693
Possible L-lactate dehydrogenase (cytochrome) LldD1	793338	794528	+	396	-	-	lldD1	Rv0694
hypothetical protein	794718	795473	+	251	-	-	-	Rv0695
Probable membrane sugar transferase	795522	796934	+	470	-	-	-	Rv0696
Probable dehydrogenase	796936	798375	+	479	-	-	-	Rv0697
hypothetical protein	798836	799447	+	203	-	-	-	Rv0698
Hypothetical protein	799632	799853	+	73	-	-	-	Rv0699
30S ribosomal protein S10 RpsJ (transcription antitermination factor NusE)	800490	800795	+	101	-	-	rpsJ	Rv0700
50S ribosomal protein L3 RplC	800812	801465	+	217	-	-	rplC	Rv0701
50S ribosomal protein L4 RplD	801465	802136	+	223	-	-	rplD	Rv0702
50S ribosomal protein L23 RplW	802136	802438	+	100	-	-	rplW	Rv0703
50S ribosomal protein L2 RplB	802531	803373	+	280	-	-	rplB	Rv0704
30S ribosomal protein S19 RpsS	803414	803695	+	93	-	-	rpsS	Rv0705
50S ribosomal protein L22 RplV	803692	804285	+	197	-	-	rplV	Rv0706
30S ribosomal protein S3 RpsC	804285	805109	+	274	-	-	rpsC	Rv0707
50S ribosomal protein L16 RplP	805113	805529	+	138	-	-	rplP	Rv0708
50S ribosomal protein L29 RpmC	805529	805762	+	77	-	-	rpmC	Rv0709
30S ribosomal protein S17 RpsQ	805759	806169	+	136	-	-	rpsQ	Rv0710
Possible arylsulfatase AtsA (aryl-sulfate sulphohydrolase) (arylsulphatase)	806338	808701	+	787	-	-	atsA	Rv0711
hypothetical protein	808749	809648	+	299	-	-	-	Rv0712
Probable conserved transmembrane protein	809949	810890	+	313	-	-	-	Rv0713
50S ribosomal protein L14 RplN	811376	811744	+	122	-	-	rplN	Rv0714
50S ribosomal protein L24 RplX	811745	812062	+	105	-	-	rplX	Rv0715
50S ribosomal protein L5 RplE	812062	812625	+	187	-	-	rplE	Rv0716
30S ribosomal protein S14 RpsN1	812630	812815	+	61	-	-	rpsN1	Rv0717
30S ribosomal protein S8 RpsH	812979	813377	+	132	-	-	rpsH	Rv0718
50S ribosomal protein L6 RplF	813401	813940	+	179	-	-	rplF	Rv0719
50S ribosomal protein L18 RplR	813943	814311	+	122	-	-	rplR	Rv0720
30S ribosomal protein S5 RpsE	814331	814993	+	220	-	-	rpsE	Rv0721
50S ribosomal protein L30 RpmD	814996	815193	+	65	-	-	rpmD	Rv0722
50S ribosomal protein L15 RplO	815193	815633	+	146	-	-	rplO	Rv0723
Possible protease IV SppA (endopeptidase IV) (signal peptide peptidase)	815666	817537	+	623	-	-	sppA	Rv0724
hypothetical protein	817534	817869	-	111	-	-	-	Rv0724A
hypothetical protein	817542	818447	-	301	-	-	-	Rv0725c
Possible S-adenosylmethionine-dependent methyltransferase	818540	819643	-	367	-	-	-	Rv0726c
Possible L-fuculose phosphate aldolase FucA (L-fuculose-1-phosphate aldolase)	819846	820502	-	218	-	-	fucA	Rv0727c
Possible D-3-phosphoglycerate dehydrogenase SerA2 (phosphoglycerate dehydrogenase) (PGDH)	820499	821479	-	326	-	-	serA2	Rv0728c
Possible D-xylulose kinase XylB (xylulokinase) (xylulose kinase)	821510	822856	+	448	-	-	xylB	Rv0729
GCN5-related N-acetyltransferase	822869	823597	+	242	-	-	-	Rv0730
Possible S-adenosylmethionine-dependent methyltransferase	823686	824642	-	318	-	-	-	Rv0731c
Probable preprotein translocase SecY	824803	826128	+	441	-	-	secY	Rv0732
Adenylate kinase Adk (ATP-AMP transphosphorylase)	826125	826670	+	181	-	-	adk	Rv0733
Methionine aminopeptidase MapA (map) (peptidase M) (MetAP)	826673	827473	+	266	-	-	mapA	Rv0734
Probable alternative RNA polymerase sigma factor SigL	827546	828079	+	177	-	-	sigL	Rv0735
Anti-sigma factor RslA	828143	828895	+	250	-	-	rslA	Rv0736
Possible transcriptional regulatory protein	829210	829707	+	165	-	-	-	Rv0737
hypothetical protein	830065	830613	+	182	-	-	-	Rv0738
hypothetical protein	830858	831664	+	268	-	-	-	Rv0739
hypothetical protein	831779	832306	+	175	-	-	-	Rv0740
Probable transposase (fragment)	832537	832851	+	104	-	-	-	Rv0741
PE-PGRS family protein PE_PGRS8	832984	833511	+	175	-	-	PE_PGRS8	Rv0742
Hypothetical protein	833889	834446	-	185	-	-	-	Rv0743c
Possible transcriptional regulatory protein	834443	834949	-	168	-	-	-	Rv0744c
hypothetical protein	835157	835684	+	175	-	-	-	Rv0745
PE-PGRS family protein PE_PGRS9	835704	838055	+	783	-	-	PE_PGRS9	Rv0746
PE-PGRS family protein PE_PGRS10	838454	840859	+	801	-	-	PE_PGRS10	Rv0747
Possible antitoxin VapB31	840950	841207	+	85	-	-	vapB31	Rv0748
Possible toxin VapC31 Contains PIN domain	841231	841659	+	142	-	-	vapC31	Rv0749
hypothetical protein	841740	841877	-	45	-	-	-	Rv0749A
hypothetical protein	842036	842281	+	81	-	-	-	Rv0750
Probable 3-hydroxyisobutyrate dehydrogenase MmsB (hibadh)	842350	843234	-	294	-	-	mmsB	Rv0751c
Probable acyl-CoA dehydrogenase FadE9	843245	844417	-	390	-	-	fadE9	Rv0752c
Probable methylmalonate-semialdehyde dehydrogenase MmsA (methylmalonic acid semialdehyde dehydrogenase) (MMSDH)	844424	845956	-	510	-	-	mmsA	Rv0753c
PE-PGRS family protein PE_PGRS11	846162	847916	+	584	-	-	PE_PGRS11	Rv0754
PPE family protein PPE12	848106	850043	-	645	-	-	PPE12	Rv0755c
Putative transposase (fragment)	850345	850530	-	61	-	-	-	Rv0755A
hypothetical protein	850744	851469	-	241	-	-	-	Rv0756c
Possible two component system response transcriptional positive regulator PhoP	851611	852354	+	247	-	-	phoP	Rv0757
Possible two component system response sensor kinase membrane associated PhoR	852399	853856	+	485	-	-	phoR	Rv0758
hypothetical protein	853828	854160	-	110	-	-	-	Rv0759c
hypothetical protein	854270	854689	-	139	-	-	-	Rv0760c
Possible zinc-containing alcohol dehydrogenase NAD dependent AdhB	854702	855829	-	375	-	-	adhB	Rv0761c
hypothetical protein	855928	856473	-	181	-	-	-	Rv0762c
Possible ferredoxin	856476	856682	-	68	-	-	-	Rv0763c
Cytochrome P450 51 Cyp51 (CYPL1) (P450-L1A1) (sterol 14-alpha demethylase) (lanosterol 14-alpha demethylase) (P450-14DM)	856685	858040	-	451	-	-	cyp51	Rv0764c
Probable oxidoreductase	858040	858867	-	275	-	-	-	Rv0765c
Probable cytochrome P450 123 Cyp123	858867	860075	-	402	-	-	cyp123	Rv0766c
hypothetical protein	860072	860713	-	213	-	-	-	Rv0767c
Probable aldehyde dehydrogenase NAD dependent AldA (aldehyde dehydrogenase [NAD+])	860915	862384	+	489	-	-	aldA	Rv0768
Probable dehydrogenase/reductase	862415	863161	+	248	-	-	-	Rv0769
Probable dehydrogenase/reductase	863259	864146	+	295	-	-	-	Rv0770
Possible 4-carboxymuconolactone decarboxylase (CMD)	864143	864577	+	144	-	-	-	Rv0771
Probable phosphoribosylamine--glycine ligase PurD (GARS) (glycinamide ribonucleotide synthetase) (phosphoribosylglycinamide synthetase) (5'-phosphoribosylglycinamide synthetase)	864589	865857	+	422	-	-	purD	Rv0772
Probable bifunctional acylase GgtA: cephalosporin acylase (GL-7ACA acylase) + gamma-glutamyltranspeptidase (GGT)	865854	867392	-	512	-	-	ggtA	Rv0773c
Probable conserved exported protein	867443	868354	-	303	-	-	-	Rv0774c
hypothetical protein	868410	869033	+	207	-	-	-	Rv0775
hypothetical protein	868987	869766	-	259	-	-	-	Rv0776c
Probable adenylosuccinate lyase PurB (adenylosuccinase) (ASL) (ASASE)	870011	871429	+	472	-	-	purB	Rv0777
Possible cytochrome P450 126 Cyp126	871434	872678	+	414	-	-	cyp126	Rv0778
Possible conserved transmembrane protein	872675	873295	-	206	-	-	-	Rv0779c
Phosphoribosylaminoimidazole-succinocarboxamide synthase PurC (SAICAR synthetase)	873346	874239	+	297	-	-	purC	Rv0780
Probable protease II PtrBa [first part] (oligopeptidase B)	874236	874946	+	236	-	-	ptrBa	Rv0781
Probable protease II PtrBb [second part] (oligopeptidase B)	874735	876393	+	552	-	-	ptrBb	Rv0782
Possible multidrug resistance integral membrane efflux protein EmrB	876821	878443	-	540	-	-	emrB	Rv0783c
hypothetical protein	878641	879327	+	228	-	-	-	Rv0784
hypothetical protein	879343	881043	+	566	-	-	-	Rv0785
hypothetical protein	881078	881467	-	129	-	-	-	Rv0786c
hypothetical protein	881462	882421	+	319	-	-	-	Rv0787
hypothetical protein	882527	882766	+	79	-	-	-	Rv0787A
Probable phosphoribosylformylglycinamidine synthase I PURG (FGAM synthase I)	882763	883437	+	224	-	-	purQ	Rv0788
Hypothetical protein	883454	884053	-	199	-	-	-	Rv0789c
Hypothetical protein	884075	884803	-	242	-	-	-	Rv0790c
hypothetical protein	884800	885843	-	347	-	-	-	Rv0791c
Probable transcriptional regulatory protein (probably GntR-family)	885840	886649	-	269	-	-	-	Rv0792c
Possible monooxygenase	886722	887027	+	101	-	-	-	Rv0793
Probable oxidoreductase	887140	888639	-	499	-	-	-	Rv0794c
Putative transposase for insertion sequence element IS6110 (fragment)	889075	889401	+	108	-	-	-	Rv0795
Putative transposase for insertion sequence element IS6110	889350	890336	+	328	-	-	-	Rv0796
Putative transposase for insertion sequence element IS1547	890391	891485	+	364	-	-	-	Rv0797
29 KDa antigen CFP29	891475	892272	-	265	-	-	cfp29	Rv0798c
hypothetical protein	892269	893276	-	335	-	-	-	Rv0799c
Probable aminopeptidase PepC	893321	894622	+	433	-	-	pepC	Rv0800
hypothetical protein	894634	894981	+	115	-	-	-	Rv0801
Possible succinyltransferase in the GCN5-related N-acetyltransferase family	894975	895631	-	218	-	-	-	Rv0802c
Phosphoribosylformylglycinamidine synthase II PurL (FGAM synthase II)	895823	898087	+	754	-	-	purL	Rv0803
hypothetical protein	898084	898713	+	209	-	-	-	Rv0804
Class III cyclic nucleotide phosphodiesterase (cNMP PDE)	898834	899790	+	318	-	-	-	Rv0805
Possible UDP-glucose-4-epimerase CpsY (galactowaldenase) (UDP-galactose-4-epimerase) (uridine diphosphate galactose-4-epimerase) (uridine diphospho-galactose-4-epimerase)	899735	901333	-	532	-	-	cpsY	Rv0806c
hypothetical protein	901638	902027	+	129	-	-	-	Rv0807
Amidophosphoribosyltransferase PurF (glutamine phosphoribosylpyrophosphate amidotransferase) (ATASE) (gpatase)	902114	903697	+	527	-	-	purF	Rv0808
Probable phosphoribosylformylglycinamidine CYCLO-ligase PurM (AIRS) (phosphoribosyl-aminoimidazole synthetase) (air synthase)	903728	904822	+	364	-	-	purM	Rv0809
hypothetical protein	904908	905090	-	60	-	-	-	Rv0810c
hypothetical protein	905237	906343	-	368	-	-	-	Rv0811c
Probable amino acid aminotransferase	906426	907295	+	289	-	-	-	Rv0812
hypothetical protein	907341	908021	-	226	-	-	-	Rv0813c
Conserved protein SseC2	908184	908486	-	100	-	-	sseC2	Rv0814c
Probable thiosulfate sulfurtransferase CysA2 (rhodanese-like protein) (thiosulfate cyanide transsulfurase) (thiosulfate thiotransferase)	908488	909321	-	277	-	-	cysA2	Rv0815c
Probable thioredoxin ThiX	909614	910036	-	140	-	-	thiX	Rv0816c
Probable conserved exported protein	910033	910845	-	270	-	-	-	Rv0817c
Transcriptional regulatory protein	910975	911742	+	255	-	-	-	Rv0818
GCN5-related N-acetyltransferase, MshD	911739	912686	+	315	-	-	mshD	Rv0819
Probable phosphate-transport ATP-binding protein ABC transporter PhoT	912729	913505	+	258	-	-	phoT	Rv0820
Probable phosphate-transport system transcriptional regulatory protein PhoY2	913561	914202	-	213	-	-	phoY2	Rv0821c
hypothetical protein	914260	916314	-	684	-	-	-	Rv0822c
Possible transcriptional regulatory protein	916480	917649	-	389	-	-	-	Rv0823c
Probable acyl-[acyl-carrier protein] desaturase DesA1 (acyl-[ACP] desaturase) (stearoyl-ACP desaturase) (protein Des)	917737	918753	-	338	-	-	desA1	Rv0824c
hypothetical protein	918915	919556	-	213	-	-	-	Rv0825c
hypothetical protein	919637	920692	+	351	-	-	-	Rv0826
Metal sensor transcriptional regulator KmtR (ArsR-SmtB family)	920744	921136	-	130	-	-	kmtR	Rv0827c
Possible deaminase	921194	921616	-	140	-	-	-	Rv0828c
Possible transposase (fragment)	921578	921868	+	96	-	-	-	Rv0829
Possible S-adenosylmethionine-dependent methyltransferase	921973	922878	+	301	-	-	-	Rv0830
hypothetical protein	922897	923712	-	271	-	-	-	Rv0831c
PE-PGRS family protein PE_PGRS12	924954	925367	+	137	-	-	PE_PGRS12	Rv0832
PE-PGRS family protein PE_PGRS13	925364	927613	+	749	-	-	PE_PGRS13	Rv0833
PE-PGRS family protein PE_PGRS14	927840	930488	-	882	-	-	PE_PGRS14	Rv0834c
Possible lipoprotein LpqQ	930956	931600	+	214	-	-	lpqQ	Rv0835
Hypothetical protein	932282	932935	-	217	-	-	-	Rv0836c
Hypothetical protein	933006	934034	-	342	-	-	-	Rv0837c
Probable conserved lipoprotein LpqR	934723	935493	+	256	-	-	lpqR	Rv0838
hypothetical protein	935580	936392	+	270	-	-	-	Rv0839
Probable proline iminopeptidase Pip (prolyl aminopeptidase) (pap)	936460	937320	-	286	-	-	pip	Rv0840c
Probable conserved transmembrane protein	937596	937838	+	80	-	-	-	Rv0841
Probable conserved integral membrane protein	938115	939407	+	430	-	-	-	Rv0842
Probable dehydrogenase	939391	940395	+	334	-	-	-	Rv0843
Possible nitrate/nitrite response transcriptional regulatory protein NarL	940459	941109	-	216	-	-	narL	Rv0844c
Possible two component sensor kinase	941193	942470	+	425	-	-	-	Rv0845
Probable oxidase	942683	944197	-	504	-	-	-	Rv0846c
Probable lipoprotein LpqS	944346	944738	+	130	-	-	lpqS	Rv0847
Possible cysteine synthase a CysK2 (O-acetylserine sulfhydrylase) (O-acetylserine (thiol)-lyase) (CSASE)	944941	946059	+	372	-	-	cysK2	Rv0848
Probable conserved integral membrane transport protein	946059	947318	+	419	-	-	-	Rv0849
Putative transposase (fragment)	947315	947647	+	110	-	-	-	Rv0850
Probable short-chain type dehydrogenase/reductase	947644	948471	-	275	-	-	-	Rv0851c
Possible fatty-acid-CoA ligase FadD16 (fatty-acid-CoA synthetase) (fatty-acid-CoA synthase)	948562	949398	+	278	-	-	fadD16	Rv0852
Probable pyruvate or indole-3-pyruvate decarboxylase Pdc	949439	951121	-	560	-	-	pdc	Rv0853c
hypothetical protein	951186	951629	+	147	-	-	-	Rv0854
Probable fatty-acid-CoA racemase Far	951635	952714	+	359	-	-	far	Rv0855
hypothetical protein	952828	953232	+	134	-	-	-	Rv0856
hypothetical protein	953260	953733	+	157	-	-	-	Rv0857
Probable N-succinyldiaminopimelate aminotransferase DapC (DAP-at)	953730	954923	-	397	-	-	dapC	Rv0858c
Possible acyl-CoA thiolase FadA	955080	956291	+	403	-	-	fadA	Rv0859
Probable fatty oxidation protein FadB	956296	958458	+	720	-	-	fadB	Rv0860
DNA helicase Ercc3	958526	960154	-	542	-	-	ercc3	Rv0861c
hypothetical protein	960345	962615	-	756	-	-	-	Rv0862c
hypothetical protein	962602	962883	+	93	-	-	-	Rv0863
Probable molybdenum cofactor biosynthesis protein C 2 MoaC2	962893	963396	+	167	-	-	moaC2	Rv0864
Probable molybdopterin biosynthesis Mog protein	963393	963875	+	160	-	-	mog	Rv0865
Probable molybdenum cofactor biosynthesis protein E2 MoaE2 (molybdopterin converting factor large subunit) (molybdopterin [MPT] converting factor, subunit 2)	963872	964297	+	141	-	-	moaE2	Rv0866
Possible resuscitation-promoting factor RpfA	964315	965538	-	407	-	-	rpfA	Rv0867c
Probable molybdenum cofactor biosynthesis protein D 2 MoaD2 (molybdopterin converting factor small subunit) (molybdopterin [MPT] converting factor, subunit 1)	965986	966264	-	92	-	-	moaD2	Rv0868c
Probable molybdenum cofactor biosynthesis protein A2 MoaA2	966268	967350	-	360	-	-	moaA2	Rv0869c
Possible conserved integral membrane protein	967347	967736	-	129	-	-	-	Rv0870c
Probable cold shock-like protein B CspB	967901	968308	+	135	-	-	cspB	Rv0871
PE-PGRS family protein PE_PGRS15	968427	970247	-	606	-	-	PE_PGRS15	Rv0872c
Probable acyl-CoA dehydrogenase FadE10	970508	972460	+	650	-	-	fadE10	Rv0873
hypothetical protein	972549	973709	-	386	-	-	-	Rv0874c
Possible conserved exported protein	973809	974297	-	162	-	-	-	Rv0875c
Possible conserved transmembrane protein	974294	975940	-	548	-	-	-	Rv0876c
hypothetical protein	976078	976866	+	262	-	-	-	Rv0877
PPE family protein PPE13	976875	978206	-	443	-	-	PPE13	Rv0878c
Possible conserved transmembrane protein	978484	978759	-	91	-	-	-	Rv0879c
Possible transcriptional regulatory protein (possibly MarR-family)	978937	979368	+	143	-	-	-	Rv0880
Possible rRNA methyltransferase (rRNA methylase)	979365	980231	+	288	-	-	-	Rv0881
Probable transmembrane protein	980228	980512	+	94	-	-	-	Rv0882
hypothetical protein	980509	981270	-	253	-	-	-	Rv0883c
Possible phosphoserine aminotransferase SerC (PSAT)	981427	982557	-	376	-	-	serC	Rv0884c
hypothetical protein	982765	983787	+	340	-	-	-	Rv0885
Probable NADPH:adrenodoxin oxidoreductase FprB (adrenodoxin reductase) (AR) (ferredoxin-NADP(+) reductase)	983806	985533	+	575	-	-	fprB	Rv0886
hypothetical protein	985516	985974	-	152	-	-	-	Rv0887c
Probable exported protein	987236	988708	+	490	-	-	-	Rv0888
Probable citrate synthase II CitA	988743	989864	-	373	-	-	citA	Rv0889c
Probable transcriptional regulatory protein (probably LuxR-family)	989951	992599	-	882	-	-	-	Rv0890c
Possible transcriptional regulatory protein	992601	993458	-	285	-	-	-	Rv0891c
Probable monooxygenase	993856	995343	+	495	-	-	-	Rv0892
Possible S-adenosylmethionine-dependent methyltransferase	995321	996298	-	325	-	-	-	Rv0893c
Possible transcriptional regulatory protein (possibly LuxR-family)	996527	997708	+	393	-	-	-	Rv0894
Possible triacylglycerol synthase (diacylglycerol acyltransferase)	997785	999302	+	505	-	-	-	Rv0895
Probable citrate synthase I GltA2	999475	1000770	+	431	-	-	gltA2	Rv0896
Probable oxidoreductase	1000811	1002418	-	535	-	-	-	Rv0897c
hypothetical protein	1002444	1002707	-	87	-	-	-	Rv0898c
Outer membrane protein A OmpA	1002815	1003795	+	326	-	-	ompA	Rv0899
Possible membrane protein	1003808	1003960	+	50	-	-	-	Rv0900
Possible conserved exported or membrane protein	1003960	1004487	+	175	-	-	-	Rv0901
Two component sensor histidine kinase PrrB	1004504	1005844	-	446	-	-	prrB	Rv0902c
Two component response transcriptional regulatory protein PrrA	1005855	1006565	-	236	-	-	prrA	Rv0903c
Putative acetyl-coenzyme A carboxylase carboxyl transferase (subunit beta) AccD3 (accase beta chain)	1006696	1008183	-	495	-	-	accD3	Rv0904c
Possible enoyl-CoA hydratase EchA6 (enoyl hydrase) (unsaturated acyl-CoA hydratase) (crotonase)	1008210	1008941	+	243	-	-	echA6	Rv0905
hypothetical protein	1008947	1010065	+	372	-	-	-	Rv0906
hypothetical protein	1010139	1011738	+	532	-	-	-	Rv0907
Probable metal cation transporter ATPase P-type CtpE	1011735	1014128	+	797	-	-	ctpE	Rv0908
hypothetical protein	1014685	1014864	+	59	-	-	-	Rv0909
hypothetical protein	1014870	1015304	+	144	-	-	-	Rv0910
hypothetical protein	1015402	1016175	+	257	-	-	-	Rv0911
Probable conserved transmembrane protein	1016240	1016689	+	149	-	-	-	Rv0912
Possible dioxygenase	1017221	1018729	-	502	-	-	-	Rv0913c
Possible lipid carrier protein or keto acyl-CoA thiolase	1018731	1019969	-	412	-	-	-	Rv0914c
PPE family protein PPE14	1020062	1021333	-	423	-	-	PPE14	Rv0915c
PE family protein PE7	1021348	1021647	-	99	-	-	PE7	Rv0916c
Possible glycine betaine transport integral membrane protein BetP	1022091	1023872	+	593	-	-	betP	Rv0917
hypothetical protein	1024215	1024691	+	158	-	-	-	Rv0918
GCN5-related N-acetyltransferase	1024688	1025188	+	166	-	-	-	Rv0919
Probable transposase	1025501	1026820	-	439	-	-	-	Rv0920c
Possible resolvase	1027108	1027689	+	193	-	-	-	Rv0921
Possible transposase	1027689	1029341	+	550	-	-	-	Rv0922
hypothetical protein	1029517	1030581	-	354	-	-	-	Rv0923c
Divalent cation-transport integral membrane protein MntH (BRAMP) (MRAMP)	1030582	1031868	-	428	-	-	mntH	Rv0924c
hypothetical protein	1031900	1032637	-	245	-	-	-	Rv0925c
hypothetical protein	1032714	1033790	-	358	-	-	-	Rv0926c
Probable short-chain type dehydrogenase/reductase	1033844	1034635	-	263	-	-	-	Rv0927c
Periplasmic phosphate-binding lipoprotein PstS3 (PBP-3) (PstS3) (PHOS1)	1034907	1036019	+	370	-	-	pstS3	Rv0928
Phosphate-transport integral membrane ABC transporter PstC2	1036032	1037006	+	324	-	-	pstC2	Rv0929
Probable phosphate-transport integral membrane ABC transporter PstA1	1037003	1037929	+	308	-	-	pstA1	Rv0930
Transmembrane serine/threonine-protein kinase D PknD (protein kinase D) (STPK D)	1037924	1039918	-	664	-	-	pknD	Rv0931c
Periplasmic phosphate-binding lipoprotein PstS2 (PBP-2) (PstS2)	1039940	1041052	-	370	-	-	pstS2	Rv0932c
Phosphate-transport ATP-binding protein ABC transporter PstB	1041268	1042098	+	276	-	-	pstB	Rv0933
Periplasmic phosphate-binding lipoprotein PstS1 (PBP-1) (PstS1)	1042119	1043243	+	374	-	-	pstS1	Rv0934
Phosphate-transport integral membrane ABC transporter PstC1	1043303	1044319	+	338	-	-	pstC1	Rv0935
Phosphate-transport integral membrane ABC transporter PstA2	1044321	1045226	+	301	-	-	pstA2	Rv0936
DNA end-binding protein, Mku	1045203	1046024	-	273	-	-	mku	Rv0937c
ATP dependent DNA ligase LigD (ATP dependent polydeoxyribonucleotide synthase) (thermostable DNA ligase) (ATP dependent polynucleotide ligase) (sealase) (DNA repair enzyme) (DNA joinase)	1046140	1048419	+	759	-	-	ligD	Rv0938
Possible bifunctional enzyme: 2-hydroxyhepta-2,4-diene-1,7-dioate isomerase (HHDD isomerase) + cyclase/dehydrase	1048416	1050350	+	644	-	-	-	Rv0939
Possible oxidoreductase	1050597	1051463	-	288	-	-	-	Rv0940c
hypothetical protein	1051548	1052321	-	257	-	-	-	Rv0941c
Hypothetical protein	1052364	1052642	+	92	-	-	-	Rv0942
Probable monooxygenase	1052700	1053740	-	346	-	-	-	Rv0943c
Possible formamidopyrimidine-DNA glycosylase (FAPY-DNA glycosylase)	1053769	1054245	+	158	-	-	-	Rv0944
Probable short-chain type dehydrogenase/reductase	1054251	1055012	+	253	-	-	-	Rv0945
Probable glucose-6-phosphate isomerase Pgi (GPI) (phosphoglucose isomerase) (phosphohexose isomerase) (phi)	1055028	1056689	-	553	-	-	pgi	Rv0946c
Chorismate mutase	1057650	1057967	-	105	-	-	-	Rv0948c
Probable ATP-dependent DNA helicase II UvrD1	1058264	1060579	+	771	-	-	uvrD1	Rv0949
hypothetical protein	1060660	1061658	-	332	-	-	-	Rv0950c
Probable succinyl-CoA synthetase (beta chain) SucC (SCS-beta)	1061968	1063131	+	387	-	-	sucC	Rv0951
Probable succinyl-CoA synthetase (alpha chain) SucD (SCS-alpha)	1063144	1064055	+	303	-	-	sucD	Rv0952
Possible oxidoreductase	1064118	1064966	-	282	-	-	-	Rv0953c
Probable conserved transmembrane protein	1065131	1066042	+	303	-	-	-	Rv0954
Probable conserved integral membrane protein	1066082	1067449	+	455	-	-	-	Rv0955
Probable 5'-phosphoribosylglycinamide formyltransferase PurN (GART) (gar transformylase) (5'-phosphoribosylglycinamide transformylase)	1067565	1068212	+	215	-	-	purN	Rv0956
Probable bifunctional purine biosynthesis protein PurH: phosphoribosylaminoimidazolecarboxamide formyltransferase (AICAR transformylase) (5'-phosphoribosyl-5-aminoimidazole-4-carboxamide formyltransferase) + inosinemonophosphate cyclohydrolase (imp cyclohydrolase) (inosinicase) (imp synthetase) (ATIC)	1068209	1069780	+	523	-	-	purH	Rv0957
Possible magnesium chelatase	1069887	1071266	+	459	-	-	-	Rv0958
hypothetical protein	1071259	1073277	+	672	-	-	-	Rv0959
Possible antitoxin VapB9	1073331	1073552	+	73	-	-	vapB9	Rv0959A
Possible toxin VapC9	1073549	1073932	+	127	-	-	vapC9	Rv0960
Probable integral membrane protein	1074078	1074425	+	115	-	-	-	Rv0961
Possible lipoprotein LprP	1074444	1075118	-	224	-	-	lprP	Rv0962c
hypothetical protein	1075301	1076101	-	266	-	-	-	Rv0963c
Hypothetical protein	1076200	1076682	-	160	-	-	-	Rv0964c
hypothetical protein	1076782	1077201	-	139	-	-	-	Rv0965c
hypothetical protein	1077237	1077839	-	200	-	-	-	Rv0966c
Copper-sensitive operon repressor CsoR	1077979	1078338	+	119	-	-	csoR	Rv0967
hypothetical protein	1078395	1078691	+	98	-	-	-	Rv0968
Probable metal cation transporter P-type ATPase CtpV	1078747	1081059	+	770	-	-	ctpV	Rv0969
Probable conserved integral membrane protein	1081056	1081688	+	210	-	-	-	Rv0970
Probable enoyl-CoA hydratase EchA7 (enoyl hydrase) (unsaturated acyl-CoA hydratase) (crotonase)	1081779	1082588	-	269	-	-	echA7	Rv0971c
Acyl-CoA dehydrogenase FadE12	1082588	1083754	-	388	-	-	fadE12	Rv0972c
Probable acetyl-/propionyl-coenzyme A carboxylase alpha chain (alpha subunit) AccA2: biotin carboxylase + biotin carboxyl carrier protein (BCCP)	1083751	1085754	-	667	-	-	accA2	Rv0973c
Probable acetyl-/propionyl-CoA carboxylase (beta subunit) AccD2	1085760	1087349	-	529	-	-	accD2	Rv0974c
Probable acyl-CoA dehydrogenase FadE13	1087352	1088500	-	382	-	-	fadE13	Rv0975c
hypothetical protein	1088497	1090179	-	560	-	-	-	Rv0976c
PE-PGRS family protein PE_PGRS16	1090377	1093148	+	923	-	-	PE_PGRS16	Rv0977
PE-PGRS family protein PE_PGRS17	1093365	1094360	-	331	-	-	PE_PGRS17	Rv0978c
Hypothetical protein	1094674	1094868	-	64	-	-	-	Rv0979c
50S ribosomal protein L32 RpmF	1094890	1095063	+	57	-	-	rpmF	Rv0979A
PE-PGRS family protein PE_PGRS18	1095082	1096455	-	457	-	-	PE_PGRS18	Rv0980c
Mycobacterial persistence regulator MRPA (two component response transcriptional regulatory protein)	1096826	1097512	+	228	-	-	mprA	Rv0981
Two component sensor kinase MprB	1097512	1099026	+	504	-	-	mprB	Rv0982
Probable serine protease PepD (serine proteinase) (MTB32B)	1099070	1100464	+	464	-	-	pepD	Rv0983
Possible pterin-4-alpha-carbinolamine dehydratase MoaB2 (PHS) (4-alpha-hydroxy-tetrahydropterin dehydratase) (pterin-4-a-carbinolamine dehydratase) (phenylalanine hydroxylase-stimulating protein) (PHS) (pterin carbinolamine dehydratase) (PCD)	1100464	1101009	+	181	-	-	moaB2	Rv0984
Possible large-conductance ion mechanosensitive channel MscL	1101029	1101484	-	151	-	-	mscL	Rv0985c
Probable adhesion component transport ATP-binding protein ABC transporter	1101807	1102553	+	248	-	-	-	Rv0986
Probable adhesion component transport transmembrane protein ABC transporter	1102546	1105113	+	855	-	-	-	Rv0987
Possible conserved exported protein	1105120	1106280	+	386	-	-	-	Rv0988
Probable polyprenyl-diphosphate synthase GrcC2 (polyprenyl pyrophosphate synthetase)	1106409	1107386	-	325	-	-	grcC2	Rv0989c
Hypothetical protein	1107447	1108103	-	218	-	-	-	Rv0990c
Conserved serine rich protein	1108176	1108508	-	110	-	-	-	Rv0991c
hypothetical protein	1108582	1109175	-	197	-	-	-	Rv0992c
UTP--glucose-1-phosphate uridylyltransferase GalU (UDP-glucose pyrophosphorylase) (UDPGP) (alpha-D-glucosyl-1-phosphate uridylyltransferase) (uridine diphosphoglucose pyrophosphorylase)	1109276	1110196	+	306	-	-	galU	Rv0993
Probable molybdopterin biosynthesis protein MoeA1	1110273	1111553	+	426	-	-	moeA1	Rv0994
Ribosomal-protein-alanine acetyltransferase RimJ (acetylating enzyme for N-terminal of ribosomal protein S5)	1111616	1112227	+	203	-	-	rimJ	Rv0995
Probable conserved transmembrane protein	1112388	1113464	+	358	-	-	-	Rv0996
Hypothetical protein	1114297	1114728	+	143	-	-	-	Rv0997
hypothetical protein	1114752	1115753	+	333	-	-	-	Rv0998
hypothetical protein	1115771	1116529	+	252	-	-	-	Rv0999
hypothetical protein	1116535	1117152	-	205	-	-	-	Rv1000c
Probable arginine deiminase ArcA (adi) (ad) (arginine dihydrolase)	1117189	1118397	+	402	-	-	arcA	Rv1001
hypothetical protein	1118432	1119943	-	503	-	-	-	Rv1002c
hypothetical protein	1120026	1120883	+	285	-	-	-	Rv1003
Probable membrane protein	1120893	1122152	-	419	-	-	-	Rv1004c
Probable para-aminobenzoate synthase component I PABD	1122226	1123602	-	458	-	-	pabB	Rv1005c
hypothetical protein	1123718	1125421	+	567	-	-	-	Rv1006
Methionyl-tRNA synthetase MetS (MetRS) (methionine--tRNA ligase)	1125448	1127007	-	519	-	-	metS	Rv1007c
Probable deoxyribonuclease TatD (YJJV protein)	1127093	1127887	+	264	-	-	tatD	Rv1008
Probable resuscitation-promoting factor RpfB	1128095	1129183	+	362	-	-	rpfB	Rv1009
Probable dimethyladenosine transferase KsgA (S-adenosylmethionine-6-N', N'-adenosyl(rRNA) dimethyltransferase) (16S rRNA dimethylase) (high level kasugamycin resistance protein KsgA) (kasugamycin dimethyltransferase)	1129156	1130109	+	317	-	-	ksgA	Rv1010
Probable 4-diphosphocytidyl-2-C-methyl-D-erythritol kinase IspE (CMK) (4-(cytidine-5'-diphospho)-2-C-methyl-D-erythritol kinase)	1130195	1131115	+	306	-	-	ispE	Rv1011
Hypothetical protein	1131132	1131425	+	97	-	-	-	Rv1012
Putative polyketide synthase Pks16	1131629	1133263	+	544	-	-	pks16	Rv1013
Probable peptidyl-tRNA hydrolase Pth	1133337	1133912	-	191	-	-	pth	Rv1014c
50S ribosomal protein L25 RplY	1133925	1134572	-	215	-	-	rplY	Rv1015c
Probable conserved lipoprotein LpqT	1134789	1135469	-	226	-	-	lpqT	Rv1016c
Probable ribose-phosphate pyrophosphokinase PrsA (phosphoribosyl pyrophosphate synthetase) (PRPP synthetase)	1135505	1136485	-	326	-	-	prsA	Rv1017c
Probable UDP-N-acetylglucosamine pyrophosphorylase GlmU	1136577	1138064	-	495	-	-	glmU	Rv1018c
Probable transcriptional regulatory protein (probably TetR-family)	1138319	1138912	+	197	-	-	-	Rv1019
Probable transcription-repair coupling factor Mfd (TRCF)	1138971	1142675	+	1234	-	-	mfd	Rv1020
hypothetical protein	1142675	1143652	+	325	-	-	-	Rv1021
Probable conserved lipoprotein LpqU	1143740	1144471	+	243	-	-	lpqU	Rv1022
Probable enolase Eno	1144568	1145857	+	429	-	-	eno	Rv1023
Possible conserved membrane protein	1145862	1146548	+	228	-	-	-	Rv1024
hypothetical protein	1146565	1147032	+	155	-	-	-	Rv1025
hypothetical protein	1147023	1147982	+	319	-	-	-	Rv1026
Probable transcriptional regulatory protein KdpE	1148431	1149111	-	226	-	-	kdpE	Rv1027c
Probable sensor protein KdpD	1149108	1151690	-	860	-	-	kdpD	Rv1028c
Probable membrane protein KdpF	1151924	1152016	+	30	-	-	kdpF	Rv1028A
Probable potassium-transporting ATPase a chain KdpA (potassium-translocating ATPase a chain) (ATP phosphohydrolase [potassium-transporting] a chain) (potassium binding and translocating subunit A)	1152016	1153731	+	571	-	-	kdpA	Rv1029
Probable potassium-transporting P-type ATPase B chain KdpB (potassium-translocating ATPase B chain) (ATP phosphohydrolase [potassium-transporting] B chain) (potassium binding and translocating subunit B)	1153728	1155857	+	709	-	-	kdpB	Rv1030
Probable potassium-transporting ATPase C chain KdpC (potassium-translocating ATPase C chain) (ATP phosphohydrolase [potassium-transporting] C chain) (potassium binding and translocating subunit C)	1155857	1156426	+	189	-	-	kdpC	Rv1031
Two component sensor histidine kinase TrcS	1156430	1157959	-	509	-	-	trcS	Rv1032c
Two component transcriptional regulator TrcR	1157967	1158740	-	257	-	-	trcR	Rv1033c
Probable transposase (fragment)	1158922	1159311	-	129	-	-	-	Rv1034c
Probable transposase (fragment)	1159379	1160065	-	228	-	-	-	Rv1035c
Probable IS1560 transposase (fragment)	1160099	1160437	-	112	-	-	-	Rv1036c
Putative ESAT-6 like protein EsxI (ESAT-6 like protein 1)	1160548	1160832	-	94	-	-	esxI	Rv1037c
ESAT-6 like protein EsxJ (ESAT-6 like protein 2)	1160859	1161155	-	98	-	-	esxJ	Rv1038c
PPE family protein PPE15	1161301	1162476	-	391	-	-	PPE15	Rv1039c
PE family protein PE8	1162553	1163380	-	275	-	-	PE8	Rv1040c
Probable is like-2 transposase	1164576	1165439	-	287	-	-	-	Rv1041c
Probable is like-2 transposase	1165096	1165503	-	135	-	-	-	Rv1042c
hypothetical protein	1165785	1166810	-	341	-	-	-	Rv1043c
hypothetical protein	1167057	1167680	+	207	-	-	-	Rv1044
Hypothetical protein	1167677	1168558	+	293	-	-	-	Rv1045
Hypothetical protein	1168708	1169233	-	174	-	-	-	Rv1046c
Probable transposase	1169428	1170675	+	415	-	-	-	Rv1047
Hypothetical protein	1171043	1172158	-	371	-	-	-	Rv1048c
Probable transcriptional repressor protein	1172391	1172837	+	148	-	-	-	Rv1049
Probable oxidoreductase	1172886	1173791	+	301	-	-	-	Rv1050
hypothetical protein	1173950	1174705	-	251	-	-	-	Rv1051c
Hypothetical protein	1175728	1176117	+	129	-	-	-	Rv1052
Hypothetical protein	1176016	1176291	-	91	-	-	-	Rv1053c
Probable integrase (fragment)	1176933	1177247	+	104	-	-	-	Rv1054
Possible integrase (fragment)	1177244	1177378	+	44	-	-	-	Rv1055
hypothetical protein	1177633	1178397	+	254	-	-	-	Rv1056
hypothetical protein	1179401	1180582	+	393	-	-	-	Rv1057
Probable medium chain fatty-acid-CoA ligase FadD14 (fatty-acid-CoA synthetase) (fatty-acid-CoA synthase)	1180689	1182320	+	543	-	-	fadD14	Rv1058
hypothetical protein	1182396	1183460	+	354	-	-	-	Rv1059
hypothetical protein	1183513	1183986	+	157	-	-	-	Rv1060
hypothetical protein	1184020	1184883	+	287	-	-	-	Rv1061
hypothetical protein	1184888	1185745	+	285	-	-	-	Rv1062
hypothetical protein	1185746	1186828	-	360	-	-	-	Rv1063c
Possible lipoprotein LpqV	1186909	1187328	-	139	-	-	lpqV	Rv1064c
hypothetical protein	1187440	1188006	+	188	-	-	-	Rv1065
hypothetical protein	1188003	1188398	+	131	-	-	-	Rv1066
PE-PGRS family protein PE_PGRS19	1188426	1190429	-	667	-	-	PE_PGRS19	Rv1067c
PE-PGRS family protein PE_PGRS20	1190762	1192153	-	463	-	-	PE_PGRS20	Rv1068c
hypothetical protein	1192515	1194278	-	587	-	-	-	Rv1069c
Probable enoyl-CoA hydratase EchA8 (enoyl hydrase) (unsaturated acyl-CoA hydratase) (crotonase)	1194275	1195048	-	257	-	-	echA8	Rv1070c
Possible enoyl-CoA hydratase EchA9 (enoyl hydrase) (unsaturated acyl-CoA hydratase) (crotonase)	1195060	1196097	-	345	-	-	echA9	Rv1071c
Probable conserved transmembrane protein	1196284	1197120	+	278	-	-	-	Rv1072
hypothetical protein	1197236	1198087	+	283	-	-	-	Rv1073
Probable beta-ketoacyl CoA thiolase FadA3	1198161	1199378	-	405	-	-	fadA3	Rv1074c
Conserved exported protein	1199431	1200375	-	314	-	-	-	Rv1075c
Possible lipase LipU	1200772	1201665	+	297	-	-	lipU	Rv1076
Probable cystathionine beta-synthase Cbs (serine sulfhydrase) (beta-thionase) (hemoprotein H-450)	1201722	1203116	+	464	-	-	cbs	Rv1077
Probable proline-rich antigen homolog Pra	1203318	1204040	+	240	-	-	pra	Rv1078
Cystathionine gamma-synthase MetB (CGS) (O-succinylhomoserine [thiol]-lyase)	1204072	1205238	+	388	-	-	metB	Rv1079
Probable transcription elongation factor GreA (transcript cleavage factor GreA)	1205309	1205803	-	164	-	-	greA	Rv1080c
Probable conserved membrane protein	1205989	1206423	-	144	-	-	-	Rv1081c
Mycothiol conjugate amidase Mca (mycothiol S-conjugate amidase)	1206525	1207391	+	288	-	-	mca	Rv1082
hypothetical protein	1207388	1207654	+	88	-	-	-	Rv1083
hypothetical protein	1207641	1209662	+	673	-	-	-	Rv1084
Possible hemolysin-like protein	1209761	1210489	-	242	-	-	-	Rv1085c
Short (C15) chain Z-isoprenyl diphosphate synthase (Z-FPP synthase) (Z-farnesyl diphosphate synthase) (Z-FPP synthetase) (Z-farnesyl diphosphate synthetase) (geranyltranstransferase) (farnesyl pyrophosphate synthetase)	1210600	1211388	+	262	-	-	-	Rv1086
PE-PGRS family protein PE_PGRS21	1211565	1213868	+	767	-	-	PE_PGRS21	Rv1087
hypothetical protein	1214045	1214365	+	106	-	-	-	Rv1087A
PE family protein PE9	1214518	1214952	+	144	-	-	PE9	Rv1088
PE family protein PE10	1214774	1215136	+	120	-	-	PE10	Rv1089
Probable cellulase CelA2a (endo-1,4-beta-glucanase) (endoglucanase) (carboxymethyl cellulase)	1215522	1215626	+	34	-	-	celA2a	Rv1089A
Probable cellulase CelA2b (endo-1,4-beta-glucanase) (endoglucanase) (carboxymethyl cellulase)	1215604	1216059	+	151	-	-	celA2b	Rv1090
PE-PGRS family protein PE_PGRS22	1216474	1219035	+	853	-	-	PE_PGRS22	Rv1091
Probable pantothenate kinase CoaA (pantothenic acid kinase)	1219253	1220191	-	312	-	-	coaA	Rv1092c
Serine hydroxymethyltransferase 1 GlyA1	1220579	1221859	+	426	-	-	glyA1	Rv1093
Possible acyl-[acyl-carrier protein] desaturase DesA2 (acyl-[ACP] desaturase) (stearoyl-ACP desaturase)	1221964	1222791	+	275	-	-	desA2	Rv1094
Probable PHOH-like protein PhoH2 (phosphate starvation-inducible protein PSIH)	1223002	1224303	+	433	-	-	phoH2	Rv1095
Possible glycosyl hydrolase	1224390	1225265	+	291	-	-	-	Rv1096
Probable membrane glycine and proline rich protein	1225268	1226149	-	293	-	-	-	Rv1097c
Probable fumarase Fum (fumarate hydratase)	1226146	1227570	-	474	-	-	fum	Rv1098c
Fructose 1,6-bisphosphatase GlpX	1227601	1228689	-	362	-	-	glpX	Rv1099c
hypothetical protein	1228688	1229389	+	233	-	-	-	Rv1100
hypothetical protein	1229396	1230553	-	385	-	-	-	Rv1101c
Toxin MazF3	1230665	1230976	-	103	-	-	mazF3	Rv1102c
Possible antitoxin MazE3	1230976	1231296	-	106	-	-	mazE3	Rv1103c
Possible para-nitrobenzyl esterase (fragment)	1231306	1231995	+	229	-	-	-	Rv1104
Possible para-nitrobenzyl esterase (fragment)	1232316	1232831	+	171	-	-	-	Rv1105
3-beta-hydroxysteroid dehydrogenase	1232849	1233961	-	370	-	-	-	Rv1106c
Probable exodeoxyribonuclease VII (small subunit) XseB (exonuclease VII small subunit)	1233971	1234228	-	85	-	-	xseB	Rv1107c
Probable exodeoxyribonuclease VII (large subunit) XseA (exonuclease VII large subunit)	1234218	1235465	-	415	-	-	xseA	Rv1108c
hypothetical protein	1235462	1236100	-	212	-	-	-	Rv1109c
Probable LYTB-related protein LytB2	1236190	1237197	+	335	-	-	lytB2	Rv1110
hypothetical protein	1237214	1238197	-	327	-	-	-	Rv1111c
Probable GTP binding protein	1238260	1239333	+	357	-	-	-	Rv1112
Possible antitoxin VapB32	1239421	1239618	+	65	-	-	vapB32	Rv1113
Possible toxin VapC32 Contains PIN domain	1239615	1239989	+	124	-	-	vapC32	Rv1114
Possible exported protein	1240192	1240890	+	232	-	-	-	Rv1115
Hypothetical protein	1241008	1241193	+	61	-	-	-	Rv1116
Conserved hypothetical protein (fragment)	1241120	1241395	-	91	-	-	-	Rv1116A
hypothetical protein	1241638	1241961	+	107	-	-	-	Rv1117
hypothetical protein	1241976	1242836	-	286	-	-	-	Rv1118c
Hypothetical protein	1242869	1243018	-	49	-	-	-	Rv1119c
hypothetical protein	1243015	1243509	-	164	-	-	-	Rv1120c
Probable glucose-6-phosphate 1-dehydrogenase Zwf1 (G6PD)	1243712	1245112	+	466	-	-	zwf1	Rv1121
Probable 6-phosphogluconate dehydrogenase,decarboxylating Gnd2	1245134	1246156	+	340	-	-	gnd2	Rv1122
Possible peroxidase BpoB (non-haem peroxidase)	1246149	1247057	-	302	-	-	bpoB	Rv1123c
Probable epoxide hydrolase EphC (epoxide hydratase)	1247132	1248082	+	316	-	-	ephC	Rv1124
hypothetical protein	1248087	1249331	+	414	-	-	-	Rv1125
hypothetical protein	1249335	1249940	-	201	-	-	-	Rv1126c
Probable pyruvate, phosphate dikinase PpdK	1249937	1251409	-	490	-	-	ppdK	Rv1127c
hypothetical protein	1251622	1252977	-	451	-	-	-	Rv1128c
Probable transcriptional regulator protein	1253079	1254539	-	486	-	-	-	Rv1129c
Possible methylcitrate dehydratase PrpD	1254560	1256140	+	526	-	-	prpD	Rv1130
Probable methylcitrate synthase PrpC	1256137	1257318	+	393	-	-	prpC	Rv1131
hypothetical protein	1257330	1259060	+	576	-	-	-	Rv1132
Probable 5-methyltetrahydropteroyltriglutamate--homocysteine methyltransferase MetE (methionine synthase, vitamin-B12 independent isozyme)	1259072	1261351	-	759	-	-	metE	Rv1133c
Hypothetical protein	1261927	1262163	+	78	-	-	-	Rv1134
PPE family protein PPE16	1262277	1264133	-	618	-	-	PPE16	Rv1135c
Possible acetyl-CoA acetyltransferase (acetoacetyl-CoA thiolase)	1264319	1264561	+	80	-	-	-	Rv1135A
Possible enoyl-CoA hydratase	1264611	1264952	+	113	-	-	-	Rv1136
Hypothetical protein	1265092	1265460	-	122	-	-	-	Rv1137c
Possible oxidoreductase	1265477	1266493	-	338	-	-	-	Rv1138c
hypothetical protein	1266490	1266990	-	166	-	-	-	Rv1139c
Probable integral membrane protein	1267352	1268200	+	282	-	-	-	Rv1140
Probable enoyl-CoA hydratase EchA11 (enoyl hydrase) (unsaturated acyl-CoA hydratase) (crotonase)	1268208	1269014	-	268	-	-	echA11	Rv1141c
Probable enoyl-CoA hydratase EchA10 (enoyl hydrase) (unsaturated acyl-CoA hydratase) (crotonase)	1269157	1269963	-	268	-	-	echA10	Rv1142c
Probable alpha-methylacyl-CoA racemase Mcr (2-methylacyl-CoA racemase) (2-arylpropionyl-CoA epimerase )	1270067	1271149	+	360	-	-	mcr	Rv1143
Probable short-chain type dehydrogenase/reductase	1271161	1271913	+	250	-	-	-	Rv1144
Probable conserved transmembrane transport protein MmpL13a	1272428	1273339	+	303	-	-	mmpL13a	Rv1145
Probable conserved transmembrane transport protein MmpL13b	1273360	1274772	+	470	-	-	mmpL13b	Rv1146
hypothetical protein	1274905	1275555	+	216	-	-	-	Rv1147
hypothetical protein	1276305	1277753	-	482	-	-	-	Rv1148c
Possible transposase	1277898	1278305	+	135	-	-	-	Rv1149
Transcriptional regulatory protein	1278909	1279622	-	237	-	-	-	Rv1151c
Probable transcriptional regulatory protein	1279660	1280025	+	121	-	-	-	Rv1152
Probable O-methyltransferase Omt	1280003	1280851	-	282	-	-	omt	Rv1153c
Hypothetical protein	1280848	1281489	-	213	-	-	-	Rv1154c
Possible pyridoxamine 5'-phosphate oxidase (PNP/PMP oxidase) (pyridoxinephosphate oxidase) (PNPOX) (pyridoxine 5'-phosphate oxidase)	1281434	1281877	+	147	-	-	-	Rv1155
hypothetical protein	1282311	1282898	+	195	-	-	-	Rv1156
Conserved ala-, pro-rich protein	1283061	1284176	-	371	-	-	-	Rv1157c
Conserved hypothetical ala-, pro-rich protein	1284184	1284867	-	227	-	-	-	Rv1158c
Mannosyltransferase PimE	1284997	1286292	+	431	-	-	pimE	Rv1159
hypothetical protein	1286289	1286573	-	94	-	-	-	Rv1159A
Probable mutator protein MutT2 (7,8-dihydro-8-oxoguanine-triphosphatase) (8-oxo-dGTPase)	1286600	1287025	+	141	-	-	mutT2	Rv1160
Respiratory nitrate reductase (alpha chain) NarG	1287333	1291031	+	1232	-	-	narG	Rv1161
Probable respiratory nitrate reductase (beta chain) NarH	1291070	1292746	+	558	-	-	narH	Rv1162
Probable respiratory nitrate reductase (delta chain) NarJ	1292803	1293408	+	201	-	-	narJ	Rv1163
Probable respiratory nitrate reductase (gamma chain) NarI	1293411	1294151	+	246	-	-	narI	Rv1164
Possible GTP-binding translation elongation factor TypA (tyrosine phosphorylated protein A) (GTP-binding protein)	1294173	1296059	+	628	-	-	typA	Rv1165
Probable conserved lipoprotein LpqW	1296157	1298064	+	635	-	-	lpqW	Rv1166
Probable transcriptional regulatory protein	1298092	1298697	-	201	-	-	-	Rv1167c
PPE family protein PPE17	1298769	1299809	-	346	-	-	PPE17	Rv1168c
PE family protein Possible lipase LipX	1299827	1300129	-	100	-	-	lipX	Rv1169c
N-acetyl-1-D-myo-inosityl-2-amino-2-deoxy-alpha- D-glucopyranoside deacetylase MshB (GlcNAc-Ins deacetylase)	1300309	1301220	+	303	-	-	mshB	Rv1170
hypothetical protein	1301312	1301752	+	146	-	-	-	Rv1171
PE family protein PE12	1301760	1302686	-	308	-	-	PE12	Rv1172c
Probable F420 biosynthesis protein FbiC	1302936	1305506	+	856	-	-	fbiC	Rv1173
Low molecular weight T-cell antigen TB8.4	1305674	1306006	-	110	-	-	TB8.4	Rv1174c
Probable NADPH dependent 2,4-dienoyl-CoA reductase FadH (2,4-dienoyl coenzyme A reductase) (4-enoyl-CoA reductase)	1306207	1308231	-	674	-	-	fadH	Rv1175c
hypothetical protein	1308228	1308797	-	189	-	-	-	Rv1176c
Probable ferredoxin FdxC	1309010	1309336	+	108	-	-	fdxC	Rv1177
Probable aminotransferase	1309369	1310457	+	362	-	-	-	Rv1178
hypothetical protein	1310485	1313304	-	939	-	-	-	Rv1179c
Probable polyketide beta-ketoacyl synthase Pks3	1313731	1315197	+	488	-	-	pks3	Rv1180
Probable polyketide beta-ketoacyl synthase Pks4	1315240	1319988	+	1582	-	-	pks4	Rv1181
Probable conserved polyketide synthase associated protein PapA3	1320041	1321459	+	472	-	-	papA3	Rv1182
Probable conserved transmembrane transport protein MmpL10	1321526	1324534	+	1002	-	-	mmpL10	Rv1183
Possible exported protein	1324538	1325617	-	359	-	-	-	Rv1184c
Probable fatty-acid-AMP ligase FadD21 (fatty-acid-AMP synthetase) (fatty-acid-AMP synthase)	1325782	1327518	-	578	-	-	fadD21	Rv1185c
hypothetical protein	1327695	1329311	-	538	-	-	-	Rv1186c
Probable pyrroline-5-carboxylate dehydrogenase RocA	1329396	1331027	+	543	-	-	rocA	Rv1187
Probable proline dehydrogenase	1331027	1332016	+	329	-	-	-	Rv1188
Possible alternative RNA polymerase sigma factor SigI	1332098	1332970	+	290	-	-	sigI	Rv1189
hypothetical protein	1332986	1333864	+	292	-	-	-	Rv1190
hypothetical protein	1333937	1334851	+	304	-	-	-	Rv1191
hypothetical protein	1334933	1335760	+	275	-	-	-	Rv1192
Probable fatty-acid-CoA ligase FadD36 (fatty-acid-CoA synthetase) (fatty-acid-CoA synthase)	1335800	1337221	+	473	-	-	fadD36	Rv1193
hypothetical protein	1337254	1338519	-	421	-	-	-	Rv1194c
PE family protein PE13	1339009	1339308	+	99	-	-	PE13	Rv1195
PPE family protein PPE18	1339355	1340530	+	391	-	-	PPE18	Rv1196
ESAT-6 like protein EsxK (ESAT-6 like protein 3)	1340665	1340961	+	98	-	-	esxK	Rv1197
Putative ESAT-6 like protein EsxL (ESAT-6 like protein 4)	1341012	1341296	+	94	-	-	esxL	Rv1198
Possible transposase	1341364	1342611	-	415	-	-	-	Rv1199c
Probable conserved integral membrane transport protein	1342948	1344225	+	425	-	-	-	Rv1200
Tetrahydrodipicolinate N-succinyltransferase DapD	1344222	1345175	-	317	-	-	dapD	Rv1201c
Probable succinyl-diaminopimelate desuccinylase DapE	1345266	1346330	+	354	-	-	dapE	Rv1202
Hypothetical protein	1346327	1346911	-	194	-	-	-	Rv1203c
hypothetical protein	1346942	1348630	-	562	-	-	-	Rv1204c
hypothetical protein	1348725	1349288	+	187	-	-	-	Rv1205
Probable fatty-acid-CoA ligase FadD6 (fatty-acid-CoA synthetase) (fatty-acid-CoA synthase)	1349338	1351131	+	597	-	-	fadD6	Rv1206
Dihydropteroate synthase 2 FolP2 (DHPS 2) (dihydropteroate pyrophosphorylase 2)	1351197	1352153	+	318	-	-	folP2	Rv1207
Probable glucosyl-3-phosphoglycerate synthase GpgS	1352150	1353124	+	324	-	-	gpgS	Rv1208
hypothetical protein	1353163	1353531	+	122	-	-	-	Rv1209
Probable DNA-3-methyladenine glycosylase I TagA (tag I) (3-methyladenine-DNA glycosylase I, constitutive) (DNA-3-methyladenine glycosidase I)	1353528	1354142	+	204	-	-	tagA	Rv1210
hypothetical protein	1354249	1354476	+	75	-	-	-	Rv1211
Putative glycosyl transferase GlgA	1354504	1355667	-	387	-	-	glgA	Rv1212c
Glucose-1-phosphate adenylyltransferase GlgC (ADP-glucose synthase) (ADP-glucose pyrophosphorylase)	1355842	1357056	+	404	-	-	glgC	Rv1213
PE family protein PE14	1357299	1357631	-	110	-	-	PE14	Rv1214c
hypothetical protein	1357765	1359450	-	561	-	-	-	Rv1215c
Probable conserved integral membrane protein	1359478	1360152	-	224	-	-	-	Rv1216c
Probable tetronasin-transport integral membrane protein ABC transporter	1360161	1361807	-	548	-	-	-	Rv1217c
Probable tetronasin-transport ATP-binding protein ABC transporter	1361804	1362739	-	311	-	-	-	Rv1218c
Probable transcriptional regulatory protein	1362729	1363367	-	212	-	-	-	Rv1219c
Probable methyltransferase	1363509	1364156	-	215	-	-	-	Rv1220c
Alternative RNA polymerase sigma factor SigE	1364419	1365192	+	257	-	-	sigE	Rv1221
Anti-sigma factor RseA	1365350	1365814	+	154	-	-	rseA	Rv1222
Probable serine protease HtrA (DEGP protein)	1365881	1367467	+	528	-	-	htrA	Rv1223
Probable protein TatB	1367469	1367864	+	131	-	-	tatB	Rv1224
hypothetical protein	1367897	1368727	-	276	-	-	-	Rv1225c
Probable transmembrane protein	1368838	1370301	-	487	-	-	-	Rv1226c
Probable transmembrane protein	1370298	1370831	-	177	-	-	-	Rv1227c
Probable lipoprotein LpqX	1370926	1371483	+	185	-	-	lpqX	Rv1228
Probable Mrp-related protein Mrp	1371783	1372955	-	390	-	-	mrp	Rv1229c
Possible membrane protein	1372968	1374203	-	411	-	-	-	Rv1230c
Probable membrane protein	1374328	1374870	-	180	-	-	-	Rv1231c
hypothetical protein	1374867	1376174	-	435	-	-	-	Rv1232c
hypothetical protein	1376236	1376832	-	198	-	-	-	Rv1233c
Probable transmembrane protein	1376982	1377509	+	175	-	-	-	Rv1234
Probable sugar-binding lipoprotein LpqY	1377530	1378936	+	468	-	-	lpqY	Rv1235
Probable sugar-transport integral membrane protein ABC transporter SugA	1378933	1379856	+	307	-	-	sugA	Rv1236
Probable sugar-transport integral membrane protein ABC transporter SugB	1379861	1380685	+	274	-	-	sugB	Rv1237
Probable sugar-transport ATP-binding protein ABC transporter SugC	1380690	1381871	+	393	-	-	sugC	Rv1238
Possible magnesium and cobalt transport transmembrane protein CorA	1381948	1383048	-	366	-	-	corA	Rv1239c
Probable malate dehydrogenase Mdh	1383219	1384208	+	329	-	-	mdh	Rv1240
Possible antitoxin VapB33	1384284	1384544	+	86	-	-	vapB33	Rv1241
Possible toxin VapC33 Contains PIN domain	1384541	1384972	+	143	-	-	vapC33	Rv1242
PE-PGRS family protein PE_PGRS23	1384995	1386683	-	562	-	-	PE_PGRS23	Rv1243c
Probable lipoprotein LpqZ	1386863	1387723	+	286	-	-	lpqZ	Rv1244
Probable short-chain type dehydrogenase/reductase	1387804	1388634	-	276	-	-	-	Rv1245c
Toxin RelE	1388691	1388984	-	97	-	-	relE	Rv1246c
Antitoxin RelB	1388981	1389250	-	89	-	-	relB	Rv1247c
Multifunctional alpha-ketoglutarate metabolic enzyme	1389363	1393058	-	1231	-	-	-	Rv1248c
Possible membrane protein	1393200	1393988	-	262	-	-	-	Rv1249c
Probable drug-transport integral membrane protein	1394185	1395924	+	579	-	-	-	Rv1250
hypothetical protein	1395827	1399246	-	1139	-	-	-	Rv1251c
Probable lipoprotein LprE	1399302	1399910	-	202	-	-	lprE	Rv1252c
Probable cold-shock DeaD-box protein A homolog DeaD (ATP-dependent RNA helicase dead homolog)	1399976	1401667	+	563	-	-	deaD	Rv1253
Probable acyltransferase	1401664	1402815	+	383	-	-	-	Rv1254
Probable transcriptional regulatory protein	1402784	1403392	-	202	-	-	-	Rv1255c
Probable cytochrome P450 130 Cyp130	1403392	1404609	-	405	-	-	cyp130	Rv1256c
Probable oxidoreductase	1404723	1406090	-	455	-	-	-	Rv1257c
Probable conserved integral membrane transport protein	1406087	1407346	-	419	-	-	-	Rv1258c
Probable uracil DNA glycosylase, UdgB	1407345	1408244	+	299	-	-	udgB	Rv1259
Probable oxidoreductase	1408246	1409364	+	372	-	-	-	Rv1260
hypothetical protein	1409490	1409939	-	149	-	-	-	Rv1261c
Hypothetical hit-like protein	1409944	1410378	-	144	-	-	-	Rv1262c
Probable amidase AmiB2 (aminohydrolase)	1410437	1411825	+	462	-	-	amiB2	Rv1263
Adenylyl cyclase (ATP pyrophosphate-lyase) (adenylate cyclase)	1411900	1413093	+	397	-	-	-	Rv1264
hypothetical protein	1413266	1413946	+	226	-	-	-	Rv1265
Probable transmembrane serine/threonine-protein kinase H PknH (protein kinase H) (STPK H)	1413966	1415846	-	626	-	-	pknH	Rv1266c
Probable transcriptional regulatory protein EmbR	1416187	1417353	-	388	-	-	embR	Rv1267c
Hypothetical protein	1417664	1418362	-	232	-	-	-	Rv1268c
Conserved probable secreted protein	1418585	1418959	-	124	-	-	-	Rv1269c
Possible lipoprotein LprA	1419020	1419754	-	244	-	-	lprA	Rv1270c
Conserved hypothetical secreted protein	1419967	1420308	-	113	-	-	-	Rv1271c
Probable drugs-transport transmembrane ATP-binding protein ABC transporter	1420416	1422311	-	631	-	-	-	Rv1272c
Probable drugs-transport transmembrane ATP-binding protein ABC transporter	1422308	1424056	-	582	-	-	-	Rv1273c
Possible lipoprotein LprB	1424203	1424760	+	185	-	-	lprB	Rv1274
Possible lipoprotein LprC	1424757	1425299	+	180	-	-	lprC	Rv1275
hypothetical protein	1425444	1425920	-	158	-	-	-	Rv1276c
hypothetical protein	1426170	1427423	+	417	-	-	-	Rv1277
Hypothetical protein	1427420	1430047	+	875	-	-	-	Rv1278
Probable dehydrogenase FAD flavoprotein GMC oxidoreductase	1430068	1431654	+	528	-	-	-	Rv1279
Probable periplasmic oligopeptide-binding lipoprotein OppA	1431671	1433446	-	591	-	-	oppA	Rv1280c
Probable oligopeptide-transport ATP-binding protein ABC transporter OppD	1433439	1435277	-	612	-	-	oppD	Rv1281c
Probable oligopeptide-transport integral membrane protein ABC transporter OppC	1435274	1436149	-	291	-	-	oppC	Rv1282c
Probable oligopeptide-transport integral membrane protein ABC transporter OppB	1436146	1437123	-	325	-	-	oppB	Rv1283c
Beta-carbonic anhydrase	1437330	1437821	+	163	-	-	canA	Rv1284
Probable sulfate adenylyltransferase subunit 2 CysD	1437915	1438913	+	332	-	-	cysD	Rv1285
Probable bifunctional enzyme CysN/CysC: sulfate adenyltransferase (subunit 1) + adenylylsulfate kinase	1438913	1440757	+	614	-	-	cysN	Rv1286
hypothetical protein	1440811	1441296	+	161	-	-	-	Rv1287
hypothetical protein	1441354	1442724	+	456	-	-	-	Rv1288
hypothetical protein	1442773	1443405	+	210	-	-	-	Rv1289
hypothetical protein	1443488	1445053	-	521	-	-	-	Rv1290c
Hypothetical protein	1445064	1445378	+	104	-	-	-	Rv1290A
Conserved hypothetical secreted protein	1445505	1445840	-	111	-	-	-	Rv1291c
Probable arginyl-tRNA synthetase ArgS (ARGRS) (arginine--tRNA ligase)	1446385	1448037	+	550	-	-	argS	Rv1292
Diaminopimelate decarboxylase LysA (DAP decarboxylase)	1448034	1449377	+	447	-	-	lysA	Rv1293
Probable homoserine dehydrogenase ThrA	1449381	1450706	+	441	-	-	thrA	Rv1294
Threonine synthase ThrC (ts)	1450703	1451785	+	360	-	-	thrC	Rv1295
Probable homoserine kinase ThrB	1452003	1452953	+	316	-	-	thrB	Rv1296
Probable transcription termination factor Rho homolog	1453210	1455018	+	602	-	-	rho	Rv1297
50S ribosomal protein L31 RpmE	1455169	1455411	+	80	-	-	rpmE	Rv1298
Probable peptide chain release factor 1 PrfA (RF-1)	1455501	1456574	+	357	-	-	prfA	Rv1299
Probable HemK protein homolog HemK	1456571	1457548	+	325	-	-	hemK	Rv1300
hypothetical protein	1457564	1458217	+	217	-	-	-	Rv1301
Probable undecapaprenyl-phosphate alpha-N-acetylglucosaminyltransferase Rfe (UDP-GlcNAc transferase)	1458301	1459515	+	404	-	-	rfe	Rv1302
hypothetical protein	1459772	1460257	+	161	-	-	-	Rv1303
Probable ATP synthase a chain AtpB (protein 6)	1460250	1461002	+	250	-	-	atpB	Rv1304
Probable ATP synthase C chain AtpE (lipid-binding protein) (dicyclohexylcarbodiimide-binding protein)	1461051	1461296	+	81	-	-	atpE	Rv1305
Probable ATP synthase B chain AtpF	1461327	1461842	+	171	-	-	atpF	Rv1306
Probable ATP synthase delta chain AtpH	1461849	1463189	+	446	-	-	atpH	Rv1307
Probable ATP synthase alpha chain AtpA	1463234	1464883	+	549	-	-	atpA	Rv1308
Probable ATP synthase gamma chain AtpG	1464890	1465807	+	305	-	-	atpG	Rv1309
Probable ATP synthase beta chain AtpD	1465847	1467307	+	486	-	-	atpD	Rv1310
Probable ATP synthase epsilon chain AtpC	1467321	1467686	+	121	-	-	atpC	Rv1311
Conserved hypothetical secreted protein	1467694	1468137	+	147	-	-	-	Rv1312
Possible transposase	1468177	1469511	-	444	-	-	-	Rv1313c
hypothetical protein	1469677	1470258	-	193	-	-	-	Rv1314c
Probable UDP-N-acetylglucosamine 1-carboxyvinyltransferase MurA	1470327	1471583	+	418	-	-	murA	Rv1315
16S rRNA	1471852	1473388	+	511	2700429	0	rrs	Rvnr01	-
Methylated-DNA--protein-cysteine methyltransferase Ogt (6-O-methylguanine-DNA methyltransferase) (O-6-methylguanine-DNA-alkyltransferase)	1477140	1477637	-	165	-	-	ogt	Rv1316c
Probable bifunctional regulatory protein and DNA repair enzyme AlkA (regulatory protein of adaptative response) (methylphosphotriester-DNA--protein-cysteine S-methyltransferase)	1477634	1479124	-	496	-	-	alkA	Rv1317c
Possible adenylate cyclase (ATP pyrophosphate-lyase) (adenylyl cyclase)	1479205	1480830	-	541	-	-	-	Rv1318c
Possible adenylate cyclase (ATP pyrophosphate-lyase) (adenylyl cyclase)	1480900	1482507	-	535	-	-	-	Rv1319c
Possible adenylate cyclase (ATP pyrophosphate-lyase) (adenylyl cyclase)	1482520	1484223	-	567	-	-	-	Rv1320c
hypothetical protein	1484285	1484965	+	226	-	-	-	Rv1321
hypothetical protein	1484988	1485284	+	98	-	-	-	Rv1322
hypothetical protein	1485319	1485777	-	152	-	-	-	Rv1322A
Probable acetyl-CoA acetyltransferase FadA4 (acetoacetyl-CoA thiolase)	1485868	1487037	+	389	-	-	fadA4	Rv1323
Possible thioredoxin	1487167	1488081	+	304	-	-	-	Rv1324
PE-PGRS family protein PE_PGRS24	1488160	1489971	-	603	-	-	PE_PGRS24	Rv1325c
1,4-alpha-glucan branching enzyme GlgB (glycogen branching enzyme)	1490123	1492318	-	731	-	-	glgB	Rv1326c
Probable glucanase GlgE	1492326	1494431	-	701	-	-	glgE	Rv1327c
Probable glycogen phosphorylase GlgP	1494570	1497161	+	863	-	-	glgP	Rv1328
Probable ATP-dependent helicase DinG	1497201	1499195	-	664	-	-	dinG	Rv1329c
Nicotinic acid phosphoribosyltransferase PncB1	1499219	1500565	-	448	-	-	pncB1	Rv1330c
hypothetical protein	1500667	1500972	+	101	-	-	-	Rv1331
Probable transcriptional regulatory protein	1500932	1501588	+	218	-	-	-	Rv1332
Probable hydrolase	1501605	1502639	+	344	-	-	-	Rv1333
Possible hydrolase	1502647	1503087	+	146	-	-	mec	Rv1334
Sulfur carrier protein CysO	1503109	1503390	+	93	-	-	cysO	Rv1335
Cysteine synthase B CysM (CSASE B) (O-phosphoserine sulfhydrylase B) (O-phosphoserine (thiol)-lyase B)	1503400	1504371	+	323	-	-	cysM	Rv1336
Probable integral membrane protein	1504362	1505084	+	240	-	-	-	Rv1337
Probable glutamate racemase MurI	1505081	1505896	+	271	-	-	murI	Rv1338
hypothetical protein	1505923	1506744	+	273	-	-	-	Rv1339
Probable ribonuclease RphA (RNase PH) (tRNA nucleotidyltransferase)	1506761	1507540	+	259	-	-	rphA	Rv1340
hypothetical protein	1507579	1508193	+	204	-	-	-	Rv1341
hypothetical protein	1508190	1508552	-	120	-	-	-	Rv1342c
Probable conserved lipoprotein LprD	1508549	1508929	-	126	-	-	lprD	Rv1343c
Acyl carrier protein (ACP) MbtL	1508974	1509294	+	106	-	-	mbtL	Rv1344
Probable fatty acyl-AMP ligase MbtM	1509287	1510852	+	521	-	-	mbtM	Rv1345
Acyl-CoA dehydrogenase MbtN	1510852	1512012	+	386	-	-	mbtN	Rv1346
Lysine N-acetyltransferase MbtK	1511979	1512611	-	210	-	-	mbtK	Rv1347c
Iron-regulated transporter IrtA	1513053	1515632	+	859	-	-	irtA	Rv1348
Iron-regulated transporter IrtB	1515629	1517368	+	579	-	-	irtB	Rv1349
Probable 3-oxoacyl-[acyl-carrier protein] reductase FabG2 (3-ketoacyl-acyl carrier protein reductase)	1517497	1518240	+	247	-	-	fabG2	Rv1350
Hypothetical protein	1518237	1518566	+	109	-	-	-	Rv1351
hypothetical protein	1518769	1519140	+	123	-	-	-	Rv1352
Probable transcriptional regulatory protein	1519206	1519991	-	261	-	-	-	Rv1353c
hypothetical protein	1520011	1521882	-	623	-	-	-	Rv1354c
Possible molybdopterin biosynthesis protein MoeY	1521891	1524038	-	715	-	-	moeY	Rv1355c
Hypothetical protein	1524035	1524826	-	263	-	-	-	Rv1356c
hypothetical protein	1525299	1526222	-	307	-	-	-	Rv1357c
Probable transcriptional regulatory protein	1526618	1530097	+	1159	-	-	-	Rv1358
Probable transcriptional regulatory protein	1530179	1530931	+	250	-	-	-	Rv1359
Probable oxidoreductase	1531354	1532376	+	340	-	-	-	Rv1360
PPE family protein PPE19	1532449	1533639	-	396	-	-	PPE19	Rv1361c
Possible membrane protein	1533954	1534616	-	220	-	-	-	Rv1362c
Possible membrane protein	1534613	1535398	-	261	-	-	-	Rv1363c
Possible sigma factor regulatory protein	1535689	1537650	-	653	-	-	-	Rv1364c
Anti-anti-sigma factor RsfA (anti-sigma factor antagonist) (regulator of sigma F A)	1537789	1538175	-	128	-	-	rsfA	Rv1365c
Hypothetical protein	1538396	1539217	+	273	-	-	-	Rv1366
hypothetical protein	1539186	1539446	+	86	-	-	-	Rv1366A
hypothetical protein	1539518	1540651	-	377	-	-	-	Rv1367c
Probable conserved lipoprotein LprF	1541026	1541811	+	261	-	-	lprF	Rv1368
Probable transposase	1542000	1542986	-	328	-	-	-	Rv1369c
Putative transposase for insertion sequence element IS6110 (fragment)	1542935	1543261	-	108	-	-	-	Rv1370c
Probable conserved membrane protein	1543365	1544834	+	489	-	-	-	Rv1371
hypothetical protein	1544831	1546012	+	393	-	-	-	Rv1372
Glycolipid sulfotransferase	1546018	1546998	+	326	-	-	-	Rv1373
Hypothetical protein	1547078	1547536	-	152	-	-	-	Rv1374c
hypothetical protein	1547838	1549157	+	439	-	-	-	Rv1375
hypothetical protein	1549154	1550647	+	497	-	-	-	Rv1376
Putative transferase	1550585	1551223	-	212	-	-	-	Rv1377c
hypothetical protein	1551234	1552661	-	475	-	-	-	Rv1378c
Probable pyrimidine operon regulatory protein PyrR	1552660	1553241	+	193	-	-	pyrR	Rv1379
Probable aspartate carbamoyltransferase PyrB (ATCase) (aspartate transcarbamylase)	1553238	1554197	+	319	-	-	pyrB	Rv1380
Probable dihydroorotase PyrC (DHOase)	1554194	1555486	+	430	-	-	pyrC	Rv1381
Probable export or membrane protein	1555483	1555980	+	165	-	-	-	Rv1382
Probable carbamoyl-phosphate synthase small chain CarA (carbamoyl-phosphate synthetase glutamine chain)	1555977	1557107	+	376	-	-	carA	Rv1383
Probable carbamoyl-phosphate synthase large chain CarB (carbamoyl-phosphate synthetase ammonia chain)	1557107	1560454	+	1115	-	-	carB	Rv1384
Probable orotidine 5'-phosphate decarboxylase PyrF (OMP decarboxylase) (ompdecase)	1560451	1561275	+	274	-	-	pyrF	Rv1385
PE family protein PE15	1561470	1561778	+	102	-	-	PE15	Rv1386
PPE family protein PPE20	1561775	1563394	+	539	-	-	PPE20	Rv1387
Putative integration host factor MihF	1563700	1564272	+	190	-	-	mihF	Rv1388
Probable guanylate kinase Gmk	1564407	1565033	+	208	-	-	gmk	Rv1389
Probable DNA-directed RNA polymerase (omega chain) RpoZ (transcriptase omega chain) (RNA polymerase omega subunit)	1565099	1565431	+	110	-	-	rpoZ	Rv1390
Probable DNA/pantothenate metabolism flavoprotein homolog Dfp	1565447	1566703	+	418	-	-	dfp	Rv1391
Probable S-adenosylmethionine synthetase MetK (mat) (AdoMet synthetase) (methionine adenosyltransferase)	1566831	1568042	+	403	-	-	metK	Rv1392
Probable monoxygenase	1568115	1569593	-	492	-	-	-	Rv1393c
Probable cytochrome P450 132 Cyp132	1569590	1570975	-	461	-	-	cyp132	Rv1394c
Transcriptional regulatory protein	1571053	1572087	+	344	-	-	-	Rv1395
PE-PGRS family protein PE_PGRS25	1572133	1573863	-	576	-	-	PE_PGRS25	Rv1396c
Possible toxin VapC10	1574118	1574519	-	133	-	-	vapC10	Rv1397c
Possible antitoxin VapB10	1574516	1574773	-	85	-	-	vapB10	Rv1398c
Probable non lipolytic carboxylesterase NlhH	1574856	1575815	-	319	-	-	nlhH	Rv1399c
Probable lipase LipH	1575840	1576802	-	320	-	-	lipI	Rv1400c
Possible membrane protein	1576936	1577538	+	200	-	-	-	Rv1401
Putative primosomal protein N' PriA (replication factor Y)	1577619	1579586	+	655	-	-	priA	Rv1402
Putative methyltransferase	1579604	1580428	-	274	-	-	-	Rv1403c
Probable transcriptional regulatory protein	1580597	1581079	+	160	-	-	-	Rv1404
Putative methyltransferase	1581151	1581975	-	274	-	-	-	Rv1405c
Probable methionyl-tRNA formyltransferase Fmt	1582172	1583110	+	312	-	-	fmt	Rv1406
Probable Fmu protein (sun protein)	1583107	1584480	+	457	-	-	fmu	Rv1407
Probable ribulose-phosphate 3-epimerase Rpe (PPE) (R5P3E) (pentose-5-phosphate 3-epimerase)	1584505	1585203	+	232	-	-	rpe	Rv1408
Probable bifunctional riboflavin biosynthesis protein RibG : diaminohydroxyphosphoribosylaminopyrimidine deaminase (riboflavin-specific deaminase) + 5-amino-6-(5-phosphoribosylamino) uracil reductase (HTP reductase)	1585200	1586219	+	339	-	-	ribG	Rv1409
Aminoglycosides/tetracycline-transport integral membrane protein	1586216	1587772	-	518	-	-	-	Rv1410c
Conserved lipoprotein LprG	1587778	1588488	-	236	-	-	lprG	Rv1411c
Probable riboflavin synthase alpha chain RibC (RibE)	1588573	1589178	+	201	-	-	ribC	Rv1412
hypothetical protein	1589392	1589907	+	171	-	-	-	Rv1413
hypothetical protein	1589897	1590298	+	133	-	-	-	Rv1414
Probable riboflavin biosynthesis protein RibA2 : GTP cyclohydrolase II + 3,4-dihydroxy-2-butanone 4-phosphate synthase (DHBP synthase)	1590403	1591680	+	425	-	-	ribA2	Rv1415
Probable riboflavin synthase beta chain RibH (6,7-dimethyl-8-ribityllumazine synthase) (DMRL synthase) (lumazine synthase)	1591677	1592159	+	160	-	-	ribH	Rv1416
Possible conserved membrane protein	1592156	1592620	+	154	-	-	-	Rv1417
Probable lipoprotein LprH	1592645	1593331	+	228	-	-	lprH	Rv1418
hypothetical protein	1593511	1593984	+	157	-	-	-	Rv1419
Probable excinuclease ABC (subunit C-nuclease) UvrC	1594048	1595988	+	646	-	-	uvrC	Rv1420
hypothetical protein	1595985	1596890	+	301	-	-	-	Rv1421
hypothetical protein	1596887	1597915	+	342	-	-	-	Rv1422
Probable transcriptional regulatory protein WhiA	1597912	1598889	+	325	-	-	whiA	Rv1423
Possible membrane protein	1598899	1599660	-	253	-	-	-	Rv1424c
Possible triacylglycerol synthase (diacylglycerol acyltransferase)	1599664	1601043	+	459	-	-	-	Rv1425
Probable esterase LipO	1601065	1602327	-	420	-	-	lipO	Rv1426c
Possible long-chain-fatty-acid--CoA ligase FadD12 (fatty-acid-CoA synthetase) (fatty-acid-CoA synthase)	1602327	1603934	-	535	-	-	fadD12	Rv1427c
hypothetical protein	1603938	1604765	-	275	-	-	-	Rv1428c
hypothetical protein	1604884	1606152	+	422	-	-	-	Rv1429
PE family protein PE16	1606392	1607978	+	528	-	-	PE16	Rv1430
hypothetical protein	1608089	1609858	+	589	-	-	-	Rv1431
Probable dehydrogenase	1609855	1611276	+	473	-	-	-	Rv1432
Possible conserved exported protein	1611440	1612255	+	271	-	-	-	Rv1433
Hypothetical protein	1612262	1612399	+	45	-	-	-	Rv1434
Probable conserved proline, glycine, valine-rich secreted protein	1612348	1612956	-	202	-	-	-	Rv1435c
Probable glyceraldehyde 3-phosphate dehydrogenase Gap (GAPDH)	1613313	1614332	+	339	-	-	gap	Rv1436
Probable phosphoglycerate kinase Pgk	1614335	1615573	+	412	-	-	pgk	Rv1437
Probable triosephosphate isomerase Tpi (TIM)	1615570	1616355	+	261	-	-	tpi	Rv1438
hypothetical protein	1616967	1617392	-	141	-	-	-	Rv1439c
Probable protein-export membrane protein (translocase subunit) SecG	1617843	1618076	+	77	-	-	secG	Rv1440
PE-PGRS family protein PE_PGRS26	1618215	1619690	-	491	-	-	PE_PGRS26	Rv1441c
Probable biotin sulfoxide reductase BisC (BDS reductase) (BSO reductase)	1619797	1622097	+	766	-	-	bisC	Rv1442
hypothetical protein	1622213	1622698	-	161	-	-	-	Rv1443c
hypothetical protein	1623293	1623703	-	136	-	-	-	Rv1444c
Probable 6-phosphogluconolactonase DevB (6PGL)	1623720	1624463	-	247	-	-	devB	Rv1445c
Putative OXPP cycle protein OpcA	1624460	1625371	-	303	-	-	opcA	Rv1446c
Probable glucose-6-phosphate 1-dehydrogenase Zwf2 (G6PD)	1625424	1626968	-	514	-	-	zwf2	Rv1447c
Probable transaldolase Tal	1626965	1628086	-	373	-	-	tal	Rv1448c
Transketolase Tkt (TK)	1628103	1630205	-	700	-	-	tkt	Rv1449c
PE-PGRS family protein PE_PGRS27	1630644	1634633	-	1329	-	-	PE_PGRS27	Rv1450c
Probable cytochrome C oxidase assembly factor CtaB	1635035	1635961	+	308	-	-	ctaB	Rv1451
PE-PGRS family protein PE_PGRS28	1636010	1638235	-	741	-	-	PE_PGRS28	Rv1452c
Possible transcriptional activator protein	1638387	1639652	+	421	-	-	-	Rv1453
Probable quinone reductase Qor (NADPH:quinone reductase) (zeta-crystallin homolog protein)	1639680	1640666	-	328	-	-	qor	Rv1454c
hypothetical protein	1640686	1641549	+	287	-	-	-	Rv1455
Probable unidentified antibiotic-transport integral membrane ABC transporter	1641499	1642431	-	310	-	-	-	Rv1456c
Probable unidentified antibiotic-transport integral membrane ABC transporter	1642543	1643328	-	261	-	-	-	Rv1457c
Probable unidentified antibiotic-transport ATP-binding protein ABC transporter	1643325	1644266	-	313	-	-	-	Rv1458c
Possible conserved integral membrane protein	1644369	1646144	-	591	-	-	-	Rv1459c
Probable transcriptional regulatory protein	1646192	1646998	+	268	-	-	-	Rv1460
hypothetical protein	1646995	1649535	+	846	-	-	-	Rv1461
hypothetical protein	1649532	1650725	+	397	-	-	-	Rv1462
Probable conserved ATP-binding protein ABC transporter	1650722	1651522	+	266	-	-	-	Rv1463
Probable cysteine desulfurase Csd	1651524	1652777	+	417	-	-	csd	Rv1464
Possible nitrogen fixation related protein	1652774	1653262	+	162	-	-	-	Rv1465
hypothetical protein	1653237	1653584	+	115	-	-	-	Rv1466
Probable acyl-CoA dehydrogenase FadE15	1653679	1655508	-	609	-	-	fadE15	Rv1467c
PE-PGRS family protein PE_PGRS29	1655615	1656727	-	370	-	-	PE_PGRS29	Rv1468c
Probable cation transporter P-type ATPase D CtpD	1656969	1658942	+	657	-	-	ctpD	Rv1469
Probable thioredoxin TrxA	1658986	1659360	+	124	-	-	trxA	Rv1470
Probable thioredoxin TrxB1	1659376	1659747	+	123	-	-	trxB1	Rv1471
Possible enoyl-CoA hydratase EchA12 (enoyl hydrase) (unsaturated acyl-CoA hydratase) (crotonase)	1659769	1660626	+	285	-	-	echA12	Rv1472
Probable macrolide-transport ATP-binding protein ABC transporter	1660662	1662290	+	542	-	-	-	Rv1473
Possible transcriptional regulatory protein	1662387	1662578	+	63	-	-	-	Rv1473A
Probable transcriptional regulatory protein	1662647	1663210	-	187	-	-	-	Rv1474c
Probable iron-regulated aconitate hydratase Acn (citrate hydro-lyase) (aconitase)	1663221	1666052	-	943	-	-	acn	Rv1475c
Possible membrane protein	1666210	1666770	+	186	-	-	-	Rv1476
Peptidoglycan hydrolase	1666996	1668414	+	472	-	-	ripA	Rv1477
Possible invasion protein	1668425	1669150	+	241	-	-	-	Rv1478
Probable transcriptional regulatory protein MoxR1	1669289	1670422	+	377	-	-	moxR1	Rv1479
hypothetical protein	1670419	1671372	+	317	-	-	-	Rv1480
Probable membrane protein	1671383	1672390	+	335	-	-	-	Rv1481
hypothetical protein	1672463	1673305	-	280	-	-	-	Rv1482c
3-oxoacyl-[acyl-carrier protein] reductase FabG1 (3-ketoacyl-acyl carrier protein reductase) (mycolic acid biosynthesis a protein)	1673446	1674189	+	247	-	-	fabG1	Rv1483
NADH-dependent enoyl-[acyl-carrier-protein] reductase InhA (NADH-dependent enoyl-ACP reductase)	1674208	1675017	+	269	-	-	inhA	Rv1484
Ferrochelatase HemZ (protoheme ferro-lyase) (heme synthetase)	1675023	1676057	+	344	-	-	hemZ	Rv1485
hypothetical protein	1676023	1676889	-	288	-	-	-	Rv1486c
hypothetical protein	1676947	1677381	+	144	-	-	-	Rv1487
Possible exported conserved protein	1677403	1678548	+	381	-	-	-	Rv1488
hypothetical protein	1678558	1678914	+	118	-	-	-	Rv1489
hypothetical protein	1678948	1679178	+	76	-	-	-	Rv1489A
Probable membrane protein	1679328	1680635	+	435	-	-	-	Rv1490
hypothetical protein	1681214	1681972	-	252	-	-	-	Rv1491c
Probable methylmalonyl-CoA mutase small subunit MutA (MCM)	1682163	1684010	+	615	-	-	mutA	Rv1492
Probable methylmalonyl-CoA mutase large subunit MutB (MCM)	1684011	1686263	+	750	-	-	mutB	Rv1493
Possible antitoxin MazE4	1686277	1686579	+	100	-	-	mazE4	Rv1494
Possible toxin MazF4	1686576	1686893	+	105	-	-	mazF4	Rv1495
Possible transport system kinase	1686890	1687894	+	334	-	-	-	Rv1496
Probable esterase LipL	1687947	1689236	+	429	-	-	lipL	Rv1497
Probable methyltransferase	1689309	1689926	-	205	-	-	-	Rv1498c
hypothetical protein	1690140	1690352	-	70	-	-	-	Rv1498A
Hypothetical protein	1690413	1690811	+	132	-	-	-	Rv1499
Probable glycosyltransferase	1690856	1691884	+	342	-	-	-	Rv1500
hypothetical protein	1691896	1692717	+	273	-	-	-	Rv1501
Hypothetical protein	1692930	1693829	+	299	-	-	-	Rv1502
hypothetical protein	1694002	1694550	-	182	-	-	-	Rv1503c
hypothetical protein	1694551	1695150	-	199	-	-	-	Rv1504c
hypothetical protein	1695287	1695952	-	221	-	-	-	Rv1505c
Hypothetical protein	1695949	1696449	-	166	-	-	-	Rv1506c
hypothetical protein	1696733	1697428	-	231	-	-	-	Rv1507c
Hypothetical protein	1697362	1697865	+	167	-	-	-	Rv1507A
Probable membrane protein	1698101	1699900	-	599	-	-	-	Rv1508c
hypothetical protein	1699872	1700234	+	120	-	-	-	Rv1508A
Hypothetical protein	1700218	1701099	+	293	-	-	-	Rv1509
Conserved probable membrane protein	1701301	1702599	+	432	-	-	-	Rv1510
GDP-D-mannose dehydratase GmdA (GDP-mannose 4,6 dehydratase) (GMD)	1703080	1704102	+	340	-	-	gmdA	Rv1511
Probable nucleotide-sugar epimerase EpiA	1704099	1705067	+	322	-	-	epiA	Rv1512
hypothetical protein	1705064	1705795	+	243	-	-	-	Rv1513
hypothetical protein	1705813	1706601	-	262	-	-	-	Rv1514c
hypothetical protein	1706636	1707532	-	298	-	-	-	Rv1515c
Probable sugar transferase	1707535	1708545	-	336	-	-	-	Rv1516c
hypothetical protein	1708877	1709641	+	254	-	-	-	Rv1517
hypothetical protein	1709650	1710609	+	319	-	-	-	Rv1518
hypothetical protein	1710739	1711008	+	89	-	-	-	Rv1519
Probable sugar transferase	1711034	1712074	+	346	-	-	-	Rv1520
Probable fatty-acid-AMP ligase FadD25 (fatty-acid-AMP synthetase) (fatty-acid-AMP synthase)	1712308	1714059	+	583	-	-	fadD25	Rv1521
Probable conserved transmembrane transport protein MmpL12	1714178	1717618	-	1146	-	-	mmpL12	Rv1522c
Probable methyltransferase	1717659	1718702	+	347	-	-	-	Rv1523
Probable glycosyltransferase	1718732	1719976	+	414	-	-	-	Rv1524
Possible rhamnosyl transferase WbbL2	1720023	1720808	+	261	-	-	wbbL2	Rv1525
Probable glycosyltransferase	1720786	1722066	-	426	-	-	-	Rv1526c
Probable polyketide synthase Pks5	1722089	1728415	-	2108	-	-	pks5	Rv1527c
Probable conserved polyketide synthase associated protein PapA4	1728959	1729456	-	165	-	-	papA4	Rv1528c
Probable fatty-acid-AMP ligase FadD24 (fatty-acid-AMP synthetase) (fatty-acid-AMP synthase)	1729508	1731262	+	584	-	-	fadD24	Rv1529
Probable alcohol dehydrogenase Adh	1731379	1732482	+	367	-	-	adh	Rv1530
hypothetical protein	1732479	1733045	+	188	-	-	-	Rv1531
hypothetical protein	1733122	1733556	-	144	-	-	-	Rv1532c
hypothetical protein	1733616	1734743	+	375	-	-	-	Rv1533
Probable transcriptional regulator	1734740	1735417	+	225	-	-	-	Rv1534
hypothetical protein	1735982	1736218	+	78	-	-	-	Rv1535
Isoleucyl-tRNA synthetase IleS	1736525	1739650	+	1041	-	-	ileS	Rv1536
Probable DNA polymerase IV DinX (pol IV 1) (DNA nucleotidyltransferase (DNA-directed))	1739862	1741253	+	463	-	-	dinX	Rv1537
Probable L-aparaginase AnsA	1741218	1742198	-	326	-	-	ansA	Rv1538c
Probable lipoprotein signal peptidase LspA	1742250	1742858	+	202	-	-	lspA	Rv1539
Conserved hypothetical protein member of yabO/yceC/yfiI family	1742851	1743777	+	308	-	-	-	Rv1540
Possible lipoprotein LprI	1743784	1744377	-	197	-	-	lprI	Rv1541c
Hemoglobin GlbN	1744432	1744842	-	136	-	-	glbN	Rv1542c
Possible fatty acyl-CoA reductase	1745070	1746095	+	341	-	-	-	Rv1543
Possible ketoacyl reductase	1746100	1746903	+	267	-	-	-	Rv1544
Hypothetical protein	1746925	1747152	+	75	-	-	-	Rv1545
hypothetical protein	1747201	1747632	+	143	-	-	-	Rv1546
Probable DNA polymerase III (alpha chain) DnaE1 (DNA nucleotidyltransferase)	1747700	1751254	+	1184	-	-	dnaE1	Rv1547
PPE family protein PPE21	1751303	1753339	-	678	-	-	PPE21	Rv1548c
Possible fatty-acid-CoA ligase FadD11.1 (fatty-acid-CoA synthetase) (fatty-acid-CoA synthase)	1753516	1754043	+	175	-	-	fadD11.1	Rv1549
Probable fatty-acid-CoA ligase FadD11 (fatty-acid-CoA synthetase) (fatty-acid-CoA synthase)	1753722	1755437	+	571	-	-	fadD11	Rv1550
Possible acyltransferase PlsB1	1755451	1757316	+	621	-	-	plsB1	Rv1551
Probable fumarate reductase [flavoprotein subunit] FrdA (fumarate dehydrogenase) (fumaric hydrogenase)	1757687	1759438	+	583	-	-	frdA	Rv1552
Probable fumarate reductase [iron-sulfur subunit] FrdB (fumarate dehydrogenase) (fumaric hydrogenase)	1759441	1760184	+	247	-	-	frdB	Rv1553
Probable fumarate reductase [membrane anchor subunit] FrdC (fumarate dehydrogenase) (fumaric hydrogenase)	1760181	1760561	+	126	-	-	frdC	Rv1554
Probable fumarate reductase [membrane anchor subunit] FrdD (fumarate dehydrogenase) (fumaric hydrogenase)	1760558	1760935	+	125	-	-	frdD	Rv1555
Possible regulatory protein	1761003	1761611	+	202	-	-	-	Rv1556
Probable conserved transmembrane transport protein MmpL6	1761750	1762943	+	397	-	-	mmpL6	Rv1557
hypothetical protein	1762953	1763399	+	148	-	-	-	Rv1558
Probable threonine dehydratase IlvA	1763434	1764723	+	429	-	-	ilvA	Rv1559
Possible antitoxin VapB11	1764761	1764979	+	72	-	-	vapB11	Rv1560
Possible toxin VapC11	1764985	1765389	+	134	-	-	vapC11	Rv1561
Maltooligosyltrehalose trehalohydrolase TreZ	1765406	1767148	-	580	-	-	treZ	Rv1562c
Maltooligosyltrehalose synthase TreY	1767141	1769438	-	765	-	-	treY	Rv1563c
Probable maltooligosyltrehalose synthase TreX	1769442	1771607	-	721	-	-	treX	Rv1564c
hypothetical protein	1771646	1773835	-	729	-	-	-	Rv1565c
Possible Inv protein	1773934	1774626	-	230	-	-	-	Rv1566c
Probable hypothetical membrane protein	1774866	1775150	-	94	-	-	-	Rv1567c
Adenosylmethionine-8-amino-7-oxononanoate aminotransferase BioA	1775398	1776711	+	437	-	-	bioA	Rv1568
Probable 8-amino-7-oxononanoate synthase BioF1 (AONS) (8-amino-7-ketopelargonate synthase) (7-keto-8-amino-pelargonic acid synthetase) (7-KAP synthetase) (L-alanine--pimelyl CoA ligase)	1776708	1777868	+	386	-	-	bioF1	Rv1569
Dethiobiotin synthetase BioD	1777865	1778545	+	226	-	-	bioD	Rv1570
hypothetical protein	1778545	1779054	+	169	-	-	-	Rv1571
hypothetical protein	1779200	1779304	-	34	-	-	-	Rv1572c
Probable PhiRv1 phage protein	1779320	1779730	+	136	-	-	-	Rv1573
Probable PhiRv1 phage related protein	1779936	1780247	+	103	-	-	-	Rv1574
Probable PhiRv1 phage protein	1780205	1780706	+	166	-	-	-	Rv1575
Probable PhiRv1 phage protein	1780650	1782071	-	473	-	-	-	Rv1576c
Probable PhiRv1 phage protein	1782079	1782591	-	170	-	-	-	Rv1577c
Probable PhiRv1 phage protein	1782765	1783235	-	156	-	-	-	Rv1578c
Probable PhiRv1 phage protein	1783316	1783630	-	104	-	-	-	Rv1579c
Probable PhiRv1 phage protein	1783627	1783899	-	90	-	-	-	Rv1580c
Probable PhiRv1 phage protein	1783913	1784308	-	131	-	-	-	Rv1581c
Probable PhiRv1 phage protein	1784504	1785919	-	471	-	-	-	Rv1582c
Probable PhiRv1 phage protein	1785919	1786317	-	132	-	-	-	Rv1583c
Possible PhiRv1 phage protein	1786314	1786535	-	73	-	-	-	Rv1584c
Possible phage PhiRv1 protein	1786591	1787106	-	171	-	-	-	Rv1585c
Probable PhiRv1 integrase	1787103	1788512	-	469	-	-	-	Rv1586c
Partial REP13E12 repeat protein	1788169	1789170	-	333	-	-	-	Rv1587c
Partial REP13E12 repeat protein	1789175	1789843	-	222	-	-	-	Rv1588c
Probable biotin synthetase BioB	1790291	1791340	+	349	-	-	bioB	Rv1589
hypothetical protein	1791341	1791580	+	79	-	-	-	Rv1590
Probable transmembrane protein	1791577	1792242	+	221	-	-	-	Rv1591
hypothetical protein	1792407	1793747	-	446	-	-	-	Rv1592c
hypothetical protein	1794004	1794714	-	236	-	-	-	Rv1593c
Probable quinolinate synthetase NadA	1794763	1795812	+	349	-	-	nadA	Rv1594
Probable L-aspartate oxidase NadB	1795812	1797395	+	527	-	-	nadB	Rv1595
Probable nicotinate-nucleotide pyrophosphatase NadC	1797395	1798252	+	285	-	-	nadC	Rv1596
Hypothetical protein	1798301	1799059	+	252	-	-	-	Rv1597
hypothetical protein	1799080	1799490	-	136	-	-	-	Rv1598c
Probable histidinol dehydrogenase HisD (HDH)	1799590	1800906	+	438	-	-	hisD	Rv1599
Probable histidinol-phosphate aminotransferase HisC1	1800903	1802045	+	380	-	-	hisC1	Rv1600
Probable imidazole glycerol-phosphate dehydratase HisB	1802042	1802674	+	210	-	-	hisB	Rv1601
Probable amidotransferase HisH	1802671	1803291	+	206	-	-	hisH	Rv1602
Probable phosphoribosylformimino-5-aminoimidazole carboxamide ribotide isomerase HisA	1803301	1804038	+	245	-	-	hisA	Rv1603
Probable inositol-monophosphatase ImpA (imp)	1804046	1804858	+	270	-	-	impA	Rv1604
Probable cyclase HisF	1804860	1805663	+	267	-	-	hisF	Rv1605
Probable phosphoribosyl-AMP 1,6 cyclohydrolase HisI	1805660	1806007	+	115	-	-	hisI	Rv1606
Probable ionic transporter integral membrane protein ChaA	1806188	1807270	+	360	-	-	chaA	Rv1607
Probable peroxidoxin BcpB	1807305	1807769	-	154	-	-	bcpB	Rv1608c
Anthranilate synthase component I TrpE (glutamine amidotransferase)	1807910	1809460	+	516	-	-	trpE	Rv1609
Possible conserved membrane protein	1809450	1810157	+	235	-	-	-	Rv1610
Probable indole-3-glycerol phosphate synthase TrpC	1810247	1811065	+	272	-	-	trpC	Rv1611
Tryptophan synthase, beta subunit TrpB	1811134	1812366	+	410	-	-	trpB	Rv1612
Probable tryptophan synthase, alpha subunit TrpA	1812366	1813178	+	270	-	-	trpA	Rv1613
Possible prolipoprotein diacylglyceryl transferases Lgt	1813178	1814584	+	468	-	-	lgt	Rv1614
Probable membrane protein	1815260	1815700	+	146	-	-	-	Rv1615
hypothetical protein	1815690	1816088	+	132	-	-	-	Rv1616
Probable pyruvate kinase PykA	1816196	1817614	+	472	-	-	pykA	Rv1617
Probable acyl-CoA thioesterase II TesB1	1817622	1818524	+	300	-	-	tesB1	Rv1618
hypothetical protein	1818582	1820036	+	484	-	-	-	Rv1619
Probable 'component linked with the assembly of cytochrome' transport transmembrane ATP-binding protein ABC transporter CydC	1819970	1821700	-	576	-	-	cydC	Rv1620c
Probable 'component linked with the assembly of cytochrome' transport transmembrane ATP-binding protein ABC transporter CydD	1821697	1823280	-	527	-	-	cydD	Rv1621c
Probable integral membrane cytochrome D ubiquinol oxidase (subunit II) CydB (cytochrome BD-I oxidase subunit II)	1823367	1824407	-	346	-	-	cydB	Rv1622c
Probable integral membrane cytochrome D ubiquinol oxidase (subunit I) CydA (cytochrome BD-I oxidase subunit I)	1824437	1825894	-	485	-	-	cydA	Rv1623c
Probable conserved membrane protein	1826005	1826592	-	195	-	-	-	Rv1624c
Membrane-anchored adenylyl cyclase Cya (ATP pyrophosphate-lyase) (adenylate cyclase)	1826621	1827952	-	443	-	-	cya	Rv1625c
Probable two-component system transcriptional regulator	1828187	1828804	+	205	-	-	-	Rv1626
Probable nonspecific lipid-transfer protein	1828872	1830080	-	402	-	-	-	Rv1627c
hypothetical protein	1830077	1830568	-	163	-	-	-	Rv1628c
Probable DNA polymerase I PolA	1830672	1833386	+	904	-	-	polA	Rv1629
30S ribosomal protein S1 RpsA	1833549	1834994	+	481	-	-	rpsA	Rv1630
Probable dephospho-CoA kinase CoaE (dephosphocoenzyme a kinase)	1835020	1836243	+	407	-	-	coaE	Rv1631
Hypothetical protein	1836394	1836837	-	147	-	-	-	Rv1632c
Probable excinuclease ABC (subunit B-helicase) UvrB	1837082	1839178	+	698	-	-	uvrB	Rv1633
Possible drug efflux membrane protein	1839175	1840590	+	471	-	-	-	Rv1634
Probable mannosyltransferase Probable conserved transmembrane protein	1840579	1842249	-	556	-	-	-	Rv1635c
Iron-regulated universal stress protein family protein TB15.3	1842458	1842898	+	146	-	-	TB15.3	Rv1636
hypothetical protein	1842905	1843699	-	264	-	-	-	Rv1637c
Probable excinuclease ABC (subunit A-DNA-binding ATPase) UvrA	1843748	1846666	+	972	-	-	uvrA	Rv1638
hypothetical protein	1846723	1846980	-	85	-	-	-	Rv1638A
hypothetical protein	1846996	1848465	-	489	-	-	-	Rv1639c
Lysyl-tRNA synthetase 2 LysX	1848524	1852042	-	1172	-	-	lysX	Rv1640c
Probable initiation factor if-3 InfC	1852280	1852885	+	201	-	-	infC	Rv1641
50S ribosomal protein L35 RpmI	1852935	1853129	+	64	-	-	rpmI	Rv1642
50S ribosomal protein L20 RplT	1853191	1853580	+	129	-	-	rplT	Rv1643
Possible 23S rRNA methyltransferase TsnR	1853613	1854395	+	260	-	-	tsnR	Rv1644
hypothetical protein	1854406	1855461	-	351	-	-	-	Rv1645c
PE family protein PE17	1855771	1856703	+	310	-	-	PE17	Rv1646
Adenylate cyclase (ATP pyrophosphate-lyase) (adenylyl cyclase)	1856781	1857731	+	316	-	-	-	Rv1647
Probable transmembrane protein	1857738	1858544	+	268	-	-	-	Rv1648
Probable phenylalanyl-tRNA synthetase, alpha chain PheS	1858740	1859765	+	341	-	-	pheS	Rv1649
Probable phenylalanyl-tRNA synthetase, beta chain PheT	1859765	1862260	+	831	-	-	pheT	Rv1650
PE-PGRS family protein PE_PGRS30	1862354	1865389	-	1011	-	-	PE_PGRS30	Rv1651c
Probable N-acetyl-gamma-glutamyl-phoshate reductase ArgC	1865583	1866641	+	352	-	-	argC	Rv1652
Probable glutamate N-acetyltransferase ArgJ	1866638	1867852	+	404	-	-	argJ	Rv1653
Probable acetylglutamate kinase ArgB	1867849	1868733	+	294	-	-	argB	Rv1654
Probable acetylornithine aminotransferase ArgD	1868730	1869932	+	400	-	-	argD	Rv1655
Probable ornithine carbamoyltransferase, anabolic ArgF	1869929	1870852	+	307	-	-	argF	Rv1656
Probable arginine repressor ArgR (AHRC)	1870849	1871361	+	170	-	-	argR	Rv1657
Probable argininosuccinate synthase ArgG	1871370	1872566	+	398	-	-	argG	Rv1658
Probable argininosuccinate lyase ArgH	1872646	1874058	+	470	-	-	argH	Rv1659
Chalcone synthase Pks10	1874167	1875228	+	353	-	-	pks10	Rv1660
Probable polyketide synthase Pks7	1875311	1881691	+	2126	-	-	pks7	Rv1661
Probable polyketide synthase Pks8	1881711	1886519	+	1602	-	-	pks8	Rv1662
Probable polyketide synthase Pks17	1886519	1888027	+	502	-	-	pks17	Rv1663
Probable polyketide synthase Pks9	1888033	1891086	+	1017	-	-	pks9	Rv1664
Chalcone synthase Pks11	1891233	1892294	+	353	-	-	pks11	Rv1665
Probable cytochrome P450 139 Cyp139	1892277	1893569	-	430	-	-	cyp139	Rv1666c
Probable second part of macrolide-transport ATP-binding protein ABC transporter	1893584	1894237	-	217	-	-	-	Rv1667c
Probable first part of macrolide-transport ATP-binding protein ABC transporter	1894231	1895349	-	372	-	-	-	Rv1668c
Hypothetical protein	1895732	1896094	+	120	-	-	-	Rv1669
hypothetical protein	1896127	1896474	+	115	-	-	-	Rv1670
Probable membrane protein	1896482	1896874	+	130	-	-	-	Rv1671
Probable conserved integral membrane transport protein	1896883	1898214	-	443	-	-	-	Rv1672c
hypothetical protein	1898307	1899239	-	310	-	-	-	Rv1673c
Probable transcriptional regulatory protein	1899267	1899923	-	218	-	-	-	Rv1674c
Probable transcriptional regulatory protein Cmr	1900248	1900982	-	244	-	-	cmr	Rv1675c
hypothetical protein	1901054	1901758	+	234	-	-	-	Rv1676
Probable conserved lipoprotein DsbF	1901755	1902303	+	182	-	-	dsbF	Rv1677
Probable integral membrane protein	1902404	1903306	+	300	-	-	-	Rv1678
Possible acyl-CoA dehydrogenase FadE16	1903306	1904427	+	373	-	-	fadE16	Rv1679
Hypothetical protein	1904436	1905260	+	274	-	-	-	Rv1680
Possible molybdopterin biosynthesis protein MoeX	1905257	1906249	+	330	-	-	moeX	Rv1681
Probable coiled-coil structural protein	1906410	1907327	+	305	-	-	-	Rv1682
Possible bifunctional enzyme; long-chain acyl-CoA synthase and lipase	1907601	1910600	+	999	-	-	-	Rv1683
hypothetical protein	1910593	1910817	+	74	-	-	-	Rv1684
hypothetical protein	1910783	1911406	-	207	-	-	-	Rv1685c
Probable conserved integral membrane protein ABC transporter	1911408	1912088	-	226	-	-	-	Rv1686c
Probable conserved ATP-binding protein ABC transporter	1912160	1912927	-	255	-	-	-	Rv1687c
Possible 3-methyladenine DNA glycosylase Mpg	1912986	1913597	+	203	-	-	mpg	Rv1688
Probable tyrosyl-tRNA synthase TyrS (TYRRS)	1913609	1914883	+	424	-	-	tyrS	Rv1689
Probable lipoprotein LprJ	1915534	1915917	+	127	-	-	lprJ	Rv1690
hypothetical protein	1915956	1916708	+	250	-	-	-	Rv1691
Probable phosphatase	1916705	1917766	+	353	-	-	-	Rv1692
hypothetical protein	1917763	1917939	+	58	-	-	-	Rv1693
2'-O-methyltransferase TlyA	1917947	1918753	+	268	-	-	tlyA	Rv1694
Inorganic polyphosphate/ATP-NAD kinase PpnK (poly(P)/ATP NAD kinase)	1918753	1919676	+	307	-	-	ppnK	Rv1695
Probable DNA repair protein RecN (recombination protein N)	1919690	1921453	+	587	-	-	recN	Rv1696
hypothetical protein	1921549	1922730	+	393	-	-	-	Rv1697
Outer membrane protein MctB	1922752	1923696	+	314	-	-	mctB	Rv1698
Probable CTP synthase PyrG	1923836	1925596	+	586	-	-	pyrG	Rv1699
NUDIX hydrolase	1925589	1926212	+	207	-	-	-	Rv1700
Probable integrase/recombinase	1926209	1927144	+	311	-	-	-	Rv1701
hypothetical protein	1927218	1928582	-	454	-	-	-	Rv1702c
Probable catechol-O-methyltransferase	1929138	1929728	-	196	-	-	-	Rv1703c
Probable D-serine/alanine/glycine transporter protein CycA	1929793	1931463	-	556	-	-	cycA	Rv1704c
PPE family protein PPE22	1931504	1932661	-	385	-	-	PPE22	Rv1705c
PPE family protein PPE23	1932701	1933885	-	394	-	-	PPE23	Rv1706c
hypothetical protein	1934489	1934656	-	55	-	-	-	Rv1706A
Probable conserved transmembrane protein	1934889	1936349	+	486	-	-	-	Rv1707
Putative initiation inhibitor protein	1936367	1937323	+	318	-	-	-	Rv1708
Possible segregation and condensation protein ScpA	1937320	1938156	+	278	-	-	scpA	Rv1709
Possible segregation and condensation protein ScpB	1938153	1938848	+	231	-	-	scpB	Rv1710
hypothetical protein	1938845	1939609	+	254	-	-	-	Rv1711
Cytidylate kinase Cmk (CMP kinase) (cytidine monophosphate kinase) (ck)	1939606	1940298	+	230	-	-	cmk	Rv1712
Probable GTP-binding protein EngA	1940295	1941686	+	463	-	-	engA	Rv1713
Probable oxidoreductase	1941860	1942672	+	270	-	-	-	Rv1714
Probable 3-hydroxybutyryl-CoA dehydrogenase FadB3 (beta-hydroxybutyryl-CoA dehydrogenase) (BHBD)	1942666	1943580	+	304	-	-	fadB3	Rv1715
hypothetical protein	1943583	1944413	+	276	-	-	-	Rv1716
hypothetical protein	1944413	1944763	+	116	-	-	-	Rv1717
hypothetical protein	1944816	1945634	+	272	-	-	-	Rv1718
Probable transcriptional regulatory protein	1945648	1946427	+	259	-	-	-	Rv1719
Possible toxin VapC12	1947037	1947426	-	129	-	-	vapC12	Rv1720c
Possible antitoxin VapB12	1947423	1947650	-	75	-	-	vapB12	Rv1721c
Possible carboxylase	1947868	1949352	+	494	-	-	-	Rv1722
Probable hydrolase	1949349	1950596	+	415	-	-	-	Rv1723
Hypothetical protein	1950639	1951058	-	139	-	-	-	Rv1724c
hypothetical protein	1951048	1951758	-	236	-	-	-	Rv1725c
Probable oxidoreductase	1951859	1953244	+	461	-	-	-	Rv1726
hypothetical protein	1953277	1953846	+	189	-	-	-	Rv1727
hypothetical protein	1953871	1954641	-	256	-	-	-	Rv1728c
Possible S-adenosylmethionine-dependent methyltransferase	1954638	1955576	-	312	-	-	-	Rv1729c
Possible penicillin-binding protein	1955699	1957252	-	517	-	-	-	Rv1730c
Possible succinate-semialdehyde dehydrogenase [NADP+] dependent (SSDH) GabD2	1957684	1959240	+	518	-	-	gabD2	Rv1731
hypothetical protein	1959250	1959798	-	182	-	-	-	Rv1732c
Probable conserved transmembrane protein	1959862	1960494	-	210	-	-	-	Rv1733c
hypothetical protein	1960781	1961023	-	80	-	-	-	Rv1734c
Hypothetical membrane protein	1961298	1961795	-	165	-	-	-	Rv1735c
Probable nitrate reductase NarX	1962235	1964193	-	652	-	-	narX	Rv1736c
Possible nitrate/nitrite transporter NarK2	1964190	1965377	-	395	-	-	narK2	Rv1737c
hypothetical protein	1965664	1965948	+	94	-	-	-	Rv1738
Probable sulphate-transport transmembrane protein ABC transporter	1965962	1967644	-	560	-	-	-	Rv1739c
Possible antitoxin VapB34	1967712	1967924	+	70	-	-	vapB34	Rv1740
Possible toxin VapC34 Contains PIN domain	1967924	1968172	+	82	-	-	vapC34	Rv1741
hypothetical protein	1968180	1968917	+	245	-	-	-	Rv1742
Probable transmembrane serine/threonine-protein kinase E PknE (protein kinase E) (STPK E)	1969011	1970711	+	566	-	-	pknE	Rv1743
Probable membrane protein	1970996	1971397	-	133	-	-	-	Rv1744c
Probable isopentenyl-diphosphate delta-isomerase Idi (IPP isomerase) (isopentenyl pyrophosphate isomerase)	1971387	1971998	-	203	-	-	idi	Rv1745c
Anchored-membrane serine/threonine-protein kinase PknF (protein kinase F) (STPK F)	1972145	1973575	+	476	-	-	pknF	Rv1746
Probable conserved transmembrane ATP-binding protein ABC transporter	1973637	1976234	+	865	-	-	-	Rv1747
hypothetical protein	1976607	1977338	+	243	-	-	-	Rv1748
Possible integral membrane protein	1977335	1977892	-	185	-	-	-	Rv1749c
Possible fatty-acid-CoA ligase FadD1 (fatty-acid-CoA synthetase) (fatty-acid-CoA synthase)	1977976	1979574	-	532	-	-	fadD1	Rv1750c
Probable oxidoreductase	1979628	1981010	+	460	-	-	-	Rv1751
hypothetical protein	1981137	1981586	+	149	-	-	-	Rv1752
PPE family protein PPE24	1981621	1984782	-	1053	-	-	PPE24	Rv1753c
hypothetical protein	1984986	1986677	-	563	-	-	-	Rv1754c
Probable phospholipase C 4 (fragment) PlcD	1986861	1987703	-	280	-	-	plcD	Rv1755c
Putative transposase	1987752	1988738	-	328	-	-	-	Rv1756c
Putative transposase for insertion sequence element IS6110 (fragment)	1988687	1989013	-	108	-	-	-	Rv1757c
Probable cutinase Cut1	1989049	1989573	+	174	-	-	cut1	Rv1758
PE-PGRS family protein Wag22	1989840	1992584	-	914	-	-	wag22	Rv1759c
Possible triacylglycerol synthase (diacylglycerol acyltransferase)	1993160	1994668	+	502	-	-	-	Rv1760
Possible exported protein	1994678	1995061	-	127	-	-	-	Rv1761c
hypothetical protein	1995061	1995849	-	262	-	-	-	Rv1762c
Putative transposase for insertion sequence element IS6110 (fragment)	1996159	1996485	+	108	-	-	-	Rv1763
Putative transposase	1996434	1997420	+	328	-	-	-	Rv1764
hypothetical protein	1997425	1998522	-	365	-	-	-	Rv1765c
Putative transposase (fragment)	1999149	1999364	-	71	-	-	-	Rv1765A
hypothetical protein	1999744	2000013	+	89	-	-	-	Rv1766
hypothetical protein	2000081	2000440	+	119	-	-	-	Rv1767
PE-PGRS family protein PE_PGRS31	2000621	2002477	+	618	-	-	PE_PGRS31	Rv1768
hypothetical protein	2002633	2003877	+	414	-	-	-	Rv1769
hypothetical protein	2003885	2005171	+	428	-	-	-	Rv1770
L-gulono-1,4-lactone dehydrogenase	2005168	2006454	+	428	-	-	-	Rv1771
Hypothetical protein	2006643	2006954	+	103	-	-	-	Rv1772
Probable transcriptional regulatory protein	2007027	2007773	-	248	-	-	-	Rv1773c
Probable oxidoreductase	2007839	2009179	+	446	-	-	-	Rv1774
hypothetical protein	2009179	2009997	+	272	-	-	-	Rv1775
Possible transcriptional regulatory protein	2010002	2010562	-	186	-	-	-	Rv1776c
Probable cytochrome P450 144 Cyp144	2010663	2011967	+	434	-	-	cyp144	Rv1777
hypothetical protein	2012088	2012537	-	149	-	-	-	Rv1778c
Possible integral membrane protein	2012693	2014486	-	597	-	-	-	Rv1779c
hypothetical protein	2014706	2015269	+	187	-	-	-	Rv1780
Probable 4-alpha-glucanotransferase MalQ (amylomaltase) (disproportionating enzyme) (D-enzyme)	2015309	2017483	-	724	-	-	malQ	Rv1781c
ESX conserved component EccB5 ESX-5 type VII secretion system protein Probable membrane protein	2017747	2019267	+	506	-	-	eccB5	Rv1782
ESX conserved component EccC5 ESX-5 type VII secretion system protein	2019264	2023439	+	1391	-	-	eccC5	Rv1783
Probable cytochrome P450 143 Cyp143	2023454	2024635	-	393	-	-	cyp143	Rv1785c
Probable ferredoxin	2024835	2025038	+	67	-	-	-	Rv1786
PPE family protein PPE25	2025308	2026405	+	365	-	-	PPE25	Rv1787
PE family protein PE18	2026484	2026783	+	99	-	-	PE18	Rv1788
PPE family protein PPE26	2026797	2027978	+	393	-	-	PPE26	Rv1789
PPE family protein PPE27	2028432	2029484	+	350	-	-	PPE27	Rv1790
PE family protein PE19	2029911	2030210	+	99	-	-	PE19	Rv1791
Putative ESAT-6 like protein EsxN (ESAT-6 like protein 5)	2030701	2030985	+	94	-	-	esxN	Rv1793
hypothetical protein	2031073	2031975	+	300	-	-	-	Rv1794
ESX conserved component EccD5 ESX-5 type VII secretion system protein Probable membrane protein	2032247	2033758	+	503	-	-	eccD5	Rv1795
Probable proline rich membrane-anchored mycosin MycP5 (serine protease) (subtilisin-like protease) (subtilase-like) (mycosin-5)	2033736	2035493	+	585	-	-	mycP5	Rv1796
ESX conserved component EccE5 ESX-5 type VII secretion system protein Probable membrane protein	2035490	2036710	+	406	-	-	eccE5	Rv1797
ESX conserved component EccA5 ESX-5 type VII secretion system protein	2036707	2038539	+	610	-	-	eccA5	Rv1798
Probable lipoprotein LppT	2039166	2039357	+	63	-	-	lppT	Rv1799
PPE family protein PPE28	2039460	2041427	+	655	-	-	PPE28	Rv1800
PPE family protein PPE29	2042008	2043279	+	423	-	-	PPE29	Rv1801
PPE family protein PPE30	2043391	2044782	+	463	-	-	PPE30	Rv1802
PE-PGRS family protein PE_PGRS32	2044930	2046849	-	639	-	-	PE_PGRS32	Rv1803c
hypothetical protein	2047030	2047356	-	108	-	-	-	Rv1804c
Hypothetical protein	2047694	2048041	-	115	-	-	-	Rv1805c
PE family protein PE20	2048079	2048378	+	99	-	-	PE20	Rv1806
PPE family protein PPE31	2048405	2049604	+	399	-	-	PPE31	Rv1807
PPE family protein PPE32	2049928	2051157	+	409	-	-	PPE32	Rv1808
PPE family protein PPE33	2051289	2052695	+	468	-	-	PPE33	Rv1809
hypothetical protein	2052940	2053296	+	118	-	-	-	Rv1810
Possible Mg2+ transport P-type ATPase C MgtC	2053450	2054154	+	234	-	-	mgtC	Rv1811
Probable dehydrogenase	2054164	2055366	-	400	-	-	-	Rv1812c
hypothetical protein	2055688	2056119	-	143	-	-	-	Rv1813c
Membrane-bound C-5 sterol desaturase Erg3 (sterol-C5-desaturase)	2056528	2057430	+	300	-	-	erg3	Rv1814
hypothetical protein	2057535	2058200	+	221	-	-	-	Rv1815
Possible transcriptional regulatory protein	2058263	2058967	+	234	-	-	-	Rv1816
Possible flavoprotein	2059602	2061065	+	487	-	-	-	Rv1817
PE-PGRS family protein PE_PGRS33	2061185	2062681	-	498	-	-	PE_PGRS33	Rv1818c
Probable drug-transport transmembrane ATP-binding protein ABC transporter BacA	2062816	2064735	-	639	-	-	bacA	Rv1819c
Probable acetolactate synthase IlvG (acetohydroxy-acid synthase)(ALS)	2064806	2066449	+	547	-	-	ilvG	Rv1820
Possible preprotein translocase ATPase SecA2	2066464	2068890	+	808	-	-	secA2	Rv1821
Probable CDP-diacylglycerol--glycerol-3-phosphate 3-phosphatidyltransferase PgsA2 (PGP synthase) (phosphatidylglycerophosphate synthase) (3-phosphatidyl-1'-glycerol-3'phosphate synthase)	2069087	2069716	+	209	-	-	pgsA2	Rv1822
hypothetical protein	2069709	2070632	+	307	-	-	-	Rv1823
hypothetical protein	2070661	2071026	+	121	-	-	-	Rv1824
hypothetical protein	2071043	2071921	+	292	-	-	-	Rv1825
Probable glycine cleavage system H protein GcvH	2071959	2072363	+	134	-	-	gcvH	Rv1826
Conserved protein with FHA domain, GarA	2072603	2073091	+	162	-	-	garA	Rv1827
hypothetical protein	2073088	2073831	+	247	-	-	-	Rv1828
hypothetical protein	2073950	2074444	+	164	-	-	-	Rv1829
hypothetical protein	2074848	2075525	+	225	-	-	-	Rv1830
Hypothetical protein	2075578	2075835	+	85	-	-	-	Rv1831
Probable glycine dehydrogenase GcvB (glycine decarboxylase) (glycine cleavage system P-protein)	2075884	2078709	+	941	-	-	gcvB	Rv1832
Possible haloalkane dehalogenase	2078936	2079796	-	286	-	-	-	Rv1833c
Probable hydrolase	2079837	2080703	+	288	-	-	lipZ	Rv1834
hypothetical protein	2080708	2082594	-	628	-	-	-	Rv1835c
hypothetical protein	2082610	2084643	-	677	-	-	-	Rv1836c
Malate synthase G GlcB	2084763	2086988	-	741	-	-	glcB	Rv1837c
Possible toxin VapC13	2087264	2087659	-	131	-	-	vapC13	Rv1838c
Possible antitoxin VapB13	2087656	2087919	-	87	-	-	vapB13	Rv1839c
PE-PGRS family protein PE_PGRS34	2087978	2089525	-	515	-	-	PE_PGRS34	Rv1840c
hypothetical protein	2089688	2090725	-	345	-	-	-	Rv1841c
hypothetical protein	2090725	2092092	-	455	-	-	-	Rv1842c
Probable inosine-5'-monophosphate dehydrogenase GuaB1(imp dehydrogenase) (IMPDH) (IMPD)	2092266	2093705	-	479	-	-	guaB1	Rv1843c
Probable 6-phosphogluconate dehydrogenase Gnd1	2093738	2095195	-	485	-	-	gnd1	Rv1844c
Possible sensor-transducer protein BlaR	2095225	2096175	-	316	-	-	blaR	Rv1845c
Transcriptional repressor BlaI	2096190	2096606	-	138	-	-	blaI	Rv1846c
hypothetical protein	2096884	2097306	+	140	-	-	-	Rv1847
Urease gamma subunit UreA (urea amidohydrolase)	2097355	2097657	+	100	-	-	ureA	Rv1848
Urease beta subunit UreB (urea amidohydrolase)	2097654	2097968	+	104	-	-	ureB	Rv1849
Urease alpha subunit UreC (urea amidohydrolase)	2097968	2099701	+	577	-	-	ureC	Rv1850
Urease accessory protein UreF	2099701	2100336	+	211	-	-	ureF	Rv1851
Urease accessory protein UreG	2100347	2101021	+	224	-	-	ureG	Rv1852
Probable urease accessory protein UreD	2101029	2101655	+	208	-	-	ureD	Rv1853
Probable NADH dehydrogenase Ndh	2101658	2103049	-	463	-	-	ndh	Rv1854c
Possible oxidoreductase	2103191	2104114	-	307	-	-	-	Rv1855c
Possible oxidoreductase	2104153	2104830	-	225	-	-	-	Rv1856c
Probable molybdate-binding lipoprotein ModA	2104992	2105777	+	261	-	-	modA	Rv1857
Probable molybdenum-transport integral membrane protein ABC transporter ModB	2105780	2106574	+	264	-	-	modB	Rv1858
Probable molybdenum-transport ATP-binding protein ABC transporter ModC	2106581	2107690	+	369	-	-	modC	Rv1859
Alanine and proline rich secreted protein Apa (fibronectin attachment protein) (immunogenic protein MPT32) (antigen MPT-32) (45-kDa glycoprotein) (45/47 kDa antigen)	2107743	2108720	+	325	-	-	apa	Rv1860
Probable conserved transmembrane protein	2109172	2109477	+	101	-	-	-	Rv1861
Probable alcohol dehydrogenase AdhA	2109551	2110591	+	346	-	-	adhA	Rv1862
Probable conserved integral membrane protein	2110598	2111368	-	256	-	-	-	Rv1863c
hypothetical protein	2111361	2112116	-	251	-	-	-	Rv1864c
Probable short-chain type dehydrogenase	2112113	2112973	-	286	-	-	-	Rv1865c
hypothetical protein	2113147	2115483	+	778	-	-	-	Rv1866
hypothetical protein	2115771	2117255	+	494	-	-	-	Rv1867
hypothetical protein	2117354	2119453	+	699	-	-	-	Rv1868
Probable reductase	2119467	2120702	-	411	-	-	-	Rv1869c
hypothetical protein	2120802	2121437	-	211	-	-	-	Rv1870c
hypothetical protein	2121502	2121891	-	129	-	-	-	Rv1871c
Possible L-lactate dehydrogenase (cytochrome) LldD2	2121914	2123158	-	414	-	-	lldD2	Rv1872c
hypothetical protein	2123181	2123618	+	145	-	-	-	Rv1873
hypothetical protein	2123691	2124377	+	228	-	-	-	Rv1874
hypothetical protein	2124388	2124831	+	147	-	-	-	Rv1875
Probable bacterioferritin BfrA	2125347	2125826	+	159	-	-	bfrA	Rv1876
Probable conserved integral membrane protein	2125911	2127974	+	687	-	-	-	Rv1877
Probable glutamine synthetase GlnA3 (glutamine synthase) (GS-I)	2128029	2129381	+	450	-	-	glnA3	Rv1878
hypothetical protein	2129384	2130520	+	378	-	-	-	Rv1879
Probable cytochrome P450 140 Cyp140	2130548	2131864	-	438	-	-	cyp140	Rv1880c
Possible conserved lipoprotein LppE	2131914	2132336	-	140	-	-	lppE	Rv1881c
Probable short-chain type dehydrogenase/reductase	2132377	2133210	-	277	-	-	-	Rv1882c
hypothetical protein	2133238	2133699	-	153	-	-	-	Rv1883c
Probable resuscitation-promoting factor RpfC	2133738	2134268	-	176	-	-	rpfC	Rv1884c
Chorismate mutase	2134280	2134879	-	199	-	-	-	Rv1885c
Secreted antigen 85-B FbpB (85B) (antigen 85 complex B) (mycolyl transferase 85B) (fibronectin-binding protein B) (extracellular alpha-antigen)	2134897	2135874	-	325	-	-	fbpB	Rv1886c
Hypothetical protein	2136265	2137407	+	380	-	-	-	Rv1887
Possible transmembrane protein	2137526	2138086	-	186	-	-	-	Rv1888c
hypothetical protein	2138451	2138624	-	57	-	-	-	Rv1888A
hypothetical protein	2138668	2139024	-	118	-	-	-	Rv1889c
Hypothetical protein	2139083	2139694	-	203	-	-	-	Rv1890c
hypothetical protein	2139748	2140155	+	135	-	-	-	Rv1891
Probable membrane protein	2140172	2140483	+	103	-	-	-	Rv1892
hypothetical protein	2140493	2140711	+	72	-	-	-	Rv1893
hypothetical protein	2140746	2141876	-	376	-	-	-	Rv1894c
Possible dehydrogenase	2142528	2143682	+	384	-	-	-	Rv1895
hypothetical protein	2143542	2144453	-	303	-	-	-	Rv1896c
hypothetical protein	2144458	2144889	-	143	-	-	-	Rv1897c
hypothetical protein	2144947	2145255	+	102	-	-	-	Rv1898
Possible lipoprotein LppD	2145221	2146252	-	343	-	-	lppD	Rv1899c
Probable lignin peroxidase LipJ	2146252	2147640	-	462	-	-	lipJ	Rv1900c
Probable CinA-like protein CinA	2147669	2148961	+	430	-	-	cinA	Rv1901
Probable sialic acid-transport integral membrane protein NanT	2149013	2150281	-	422	-	-	nanT	Rv1902c
Probable conserved membrane protein	2150371	2150775	+	134	-	-	-	Rv1903
hypothetical protein	2150961	2151392	+	143	-	-	-	Rv1904
Probable D-amino acid oxidase Aao	2151440	2152402	-	320	-	-	aao	Rv1905c
hypothetical protein	2152432	2152902	-	156	-	-	-	Rv1906c
Hypothetical protein	2153242	2153889	-	215	-	-	-	Rv1907c
Catalase-peroxidase-peroxynitritase T KatG	2153896	2156118	-	740	-	-	katG	Rv1908c
Ferric uptake regulation protein FurA (fur)	2156156	2156599	-	147	-	-	furA	Rv1909c
Probable exported protein	2156713	2157306	-	197	-	-	-	Rv1910c
Probable lipoprotein LppC	2157389	2157994	-	201	-	-	lppC	Rv1911c
Possible oxidoreductase FadB5	2158094	2159098	-	334	-	-	fadB5	Rv1912c
hypothetical protein	2159198	2159950	+	250	-	-	-	Rv1913
hypothetical protein	2159928	2160335	-	135	-	-	-	Rv1914c
Probable isocitrate lyase AceAa [first part] (isocitrase) (isocitratase) (Icl)	2160470	2161573	+	367	-	-	aceAa	Rv1915
Probable isocitrate lyase AceAb [second part] (isocitrase) (isocitratase) (Icl)	2161573	2162769	+	398	-	-	aceAb	Rv1916
PPE family protein PPE34	2162939	2167318	-	1459	-	-	PPE34	Rv1917c
PPE family protein PPE35	2167656	2170619	-	987	-	-	PPE35	Rv1918c
hypothetical protein	2171068	2171532	-	154	-	-	-	Rv1919c
Probable membrane protein	2171630	2172493	+	287	-	-	-	Rv1920
Probable conserved lipoprotein LppF	2172531	2173802	-	423	-	-	lppF	Rv1921c
Probable conserved lipoprotein	2174074	2175189	+	371	-	-	-	Rv1922
Probable lipase LipD	2175180	2176520	+	446	-	-	lipD	Rv1923
hypothetical protein	2176557	2176937	-	126	-	-	-	Rv1924c
Probable acyl-CoA ligase FadD31 (acyl-CoA synthetase) (acyl-CoA synthase)	2177094	2178956	+	620	-	-	fadD31	Rv1925
Immunogenic protein Mpt63 (antigen Mpt63/MPB63) (16 kDa immunoprotective extracellular protein)	2178964	2179443	-	159	-	-	mpt63	Rv1926c
hypothetical protein	2179680	2180453	+	257	-	-	-	Rv1927
Probable short-chain type dehydrogenase/reductase	2180457	2181224	-	255	-	-	-	Rv1928c
hypothetical protein	2181269	2181913	-	214	-	-	-	Rv1929c
hypothetical protein	2181925	2182449	-	174	-	-	-	Rv1930c
Probable transcriptional regulatory protein	2182467	2183246	-	259	-	-	-	Rv1931c
Probable thiol peroxidase Tpx	2183379	2183876	+	165	-	-	tpx	Rv1932
Probable acyl-CoA dehydrogenase FadE18	2183873	2184964	-	363	-	-	fadE18	Rv1933c
Probable acyl-CoA dehydrogenase FadE17	2184966	2186195	-	409	-	-	fadE17	Rv1934c
Possible enoyl-CoA hydratase EchA13 (enoyl hydrase) (unsaturated acyl-CoA hydratase) (crotonase)	2186210	2187166	-	318	-	-	echA13	Rv1935c
Possible monooxygenase	2187391	2188500	+	369	-	-	-	Rv1936
Possible oxygenase	2188503	2191022	+	839	-	-	-	Rv1937
Probable epoxide hydrolase EphB (epoxide hydratase)	2191034	2192104	+	356	-	-	ephB	Rv1938
Probable oxidoreductase	2192101	2192616	+	171	-	-	-	Rv1939
Probable riboflavin biosynthesis protein RibA1 (GTP cyclohydrolase II)	2192613	2193674	+	353	-	-	ribA1	Rv1940
Probable short-chain type dehydrogenase/reductase	2193671	2194441	+	256	-	-	-	Rv1941
Possible toxin MazF5	2194651	2194980	-	109	-	-	mazF5	Rv1942c
Possible antitoxin MazE5	2194977	2195354	-	125	-	-	mazE5	Rv1943c
hypothetical protein	2195351	2195941	-	196	-	-	-	Rv1944c
hypothetical protein	2195996	2197360	+	454	-	-	-	Rv1945
Possible lipoprotein	2197515	2197967	-	150	-	-	lppG	Rv1946c
Hypothetical protein	2198031	2198432	+	133	-	-	-	Rv1947
Hypothetical protein	2198721	2199071	-	116	-	-	-	Rv1948c
hypothetical protein	2199082	2200041	-	319	-	-	-	Rv1949c
hypothetical protein	2200005	2200196	-	63	-	-	-	Rv1950c
hypothetical protein	2200197	2200493	-	98	-	-	-	Rv1951c
Possible antitoxin VapB14	2200733	2200948	+	71	-	-	vapB14	Rv1952
Possible toxin VapC14	2200945	2201256	+	103	-	-	vapC14	Rv1953
Hypothetical protein	2201230	2201751	-	173	-	-	-	Rv1954c
Hypothetical protein	2201284	2201586	+	100	-	-	-	Rv1954A
Possible toxin HigB	2201726	2202103	+	125	-	-	higB	Rv1955
Possible antitoxin HigA	2202145	2202594	+	149	-	-	higA	Rv1956
Hypothetical protein	2202591	2203136	+	181	-	-	-	Rv1957
[truncated: 2,019 more rows]
