# Supplementary material for: Statistical analysis of variability in TnSeq data across conditions using zero-inflated negative binomial regression
Source: BMC Bioinformatics. 2019 Nov 21;20:603. doi: 10.1186/s12859-019-3156-z (PMC6873424; doi:10.1186/s12859-019-3156-z)
Supplement: Supplementary file 3 — Additional file 3 Data from Mouse Infections, and ZINB Test Example (zip file) - Experimental data for the mouse experiment in Section 3.2 (.wig files with transposon insertion counts at TA sites), along with Instructions (README.docx) on how to do the ZINB analysis in TRANSIT (commands and output files). [file 12859_2019_3156_MOESM3_ESM.zip › ZINB_test_data/IV_combined_wig_TTR.txt]

#Converted to CombinedWig with TRANSIT.
#normalization method: TTR
#Normalization Factors: 1.0028354563391968 1.0027434282283196 1.003525233945072 1.0016835762813703 1.0028920517041184 1.003565639126407 1.002245141228875 1.0037876962924173 1.0025590920554863 1.002454431799101 1.0021029942607853 1.001495846770041
#File: A1_TTR.wig
#File: A2_TTR.wig
#File: A3_TTR.wig
#File: A4_TTR.wig
#File: A5_TTR.wig
#File: A6_TTR.wig
#File: B1_TTR.wig
#File: B2_TTR.wig
#File: B3_TTR.wig
#File: B4_TTR.wig
#File: B5_TTR.wig
#File: B6_TTR.wig
60	0.0	0.0	0.0	0.0	0.0	0.0	0.0	0.0	0.0	0.0	0.0	0.0	Rv0001 (dnaA)
72	0.0	0.0	0.0	0.0	0.0	0.0	0.0	0.0	0.0	0.0	0.0	0.0	Rv0001 (dnaA)
102	0.0	0.0	0.0	0.0	0.0	0.0	0.0	0.0	0.0	0.0	0.0	0.0	Rv0001 (dnaA)
188	0.0	0.0	0.0	0.0	0.0	0.0	0.0	0.0	0.0	0.0	0.0	0.0	Rv0001 (dnaA)
246	0.0	0.0	0.0	0.0	0.0	0.0	0.0	0.0	0.0	0.0	0.0	0.0	Rv0001 (dnaA)
333	0.0	0.0	0.0	0.0	0.0	0.0	0.0	0.0	0.0	0.0	0.0	0.0	Rv0001 (dnaA)
360	0.0	0.0	0.0	0.0	0.0	0.0	0.0	0.0	0.0	0.0	0.0	0.0	Rv0001 (dnaA)
426	0.0	0.0	0.0	0.0	0.0	0.0	0.0	0.0	0.0	0.0	0.0	0.0	Rv0001 (dnaA)
448	0.0	0.0	0.0	0.0	0.0	0.0	0.0	0.0	0.0	0.0	0.0	0.0	Rv0001 (dnaA)
471	0.0	0.0	0.0	0.0	0.0	0.0	0.0	0.0	0.0	0.0	0.0	0.0	Rv0001 (dnaA)
483	0.0	0.0	0.0	0.0	0.0	0.0	0.0	0.0	0.0	0.0	0.0	0.0	Rv0001 (dnaA)
494	0.0	0.0	0.0	0.0	0.0	0.0	0.0	0.0	0.0	0.0	0.0	0.0	Rv0001 (dnaA)
504	0.0	0.0	0.0	0.0	0.0	0.0	0.0	0.0	0.0	0.0	0.0	0.0	Rv0001 (dnaA)
514	0.0	0.0	0.0	0.0	0.0	0.0	0.0	0.0	0.0	0.0	0.0	0.0	Rv0001 (dnaA)
525	0.0	0.0	0.0	0.0	0.0	0.0	0.0	0.0	0.0	0.0	0.0	0.0	Rv0001 (dnaA)
534	0.0	0.0	0.0	0.0	0.0	0.0	0.0	0.0	0.0	0.0	0.0	0.0	Rv0001 (dnaA)
601	0.0	0.0	0.0	0.0	0.0	0.0	0.0	0.0	0.0	0.0	0.0	0.0	Rv0001 (dnaA)
653	0.0	0.0	0.0	0.0	0.0	0.0	0.0	0.0	0.0	0.0	0.0	0.0	Rv0001 (dnaA)
670	0.0	0.0	0.0	0.0	0.0	0.0	0.0	0.0	0.0	0.0	0.0	0.0	Rv0001 (dnaA)
706	0.0	0.0	0.0	0.0	0.0	0.0	0.0	0.0	0.0	0.0	0.0	0.0	Rv0001 (dnaA)
741	0.0	0.0	0.0	0.0	0.0	0.0	0.0	0.0	0.0	0.0	0.0	0.0	Rv0001 (dnaA)
784	0.0	0.0	0.0	0.0	0.0	0.0	0.0	0.0	0.0	0.0	0.0	0.0	Rv0001 (dnaA)
794	0.0	0.0	0.0	0.0	0.0	0.0	0.0	0.0	0.0	0.0	0.0	0.0	Rv0001 (dnaA)
843	0.0	0.0	0.0	0.0	0.0	0.0	0.0	0.0	0.0	0.0	0.0	0.0	Rv0001 (dnaA)
989	0.0	0.0	0.0	0.0	0.0	0.0	0.0	0.0	0.0	0.0	0.0	0.0	Rv0001 (dnaA)
1092	0.0	0.0	0.0	0.0	0.0	0.0	0.0	0.0	0.0	0.0	0.0	0.0	Rv0001 (dnaA)
1104	0.0	0.0	0.0	0.0	0.0	0.0	0.0	0.0	0.0	0.0	0.0	0.0	Rv0001 (dnaA)
1267	0.0	0.0	0.0	0.0	0.0	0.0	0.0	0.0	0.0	0.0	0.0	0.0	Rv0001 (dnaA)
1278	0.0	0.0	0.0	0.0	0.0	0.0	0.0	0.0	0.0	0.0	0.0	0.0	Rv0001 (dnaA)
1345	0.0	0.0	0.0	0.0	0.0	0.0	0.0	0.0	0.0	0.0	0.0	0.0	Rv0001 (dnaA)
1423	0.0	0.0	0.0	0.0	0.0	0.0	0.0	0.0	0.0	0.0	0.0	0.0	Rv0001 (dnaA)
1522	0.0	0.0	0.0	0.0	0.0	0.0	6.0	0.0	0.0	0.0	0.0	0.0	Rv0001 (dnaA)
1552	28.1	13.0	29.1	0.0	0.0	0.0	0.0	0.0	0.0	86.2	10.0	0.0	
1635	9.0	0.0	11.0	0.0	0.0	18.1	18.0	89.3	83.2	6.0	0.0	0.0	
1779	0.0	0.0	5.0	0.0	0.0	0.0	0.0	0.0	0.0	0.0	0.0	0.0	
1782	0.0	0.0	0.0	0.0	0.0	0.0	0.0	0.0	0.0	0.0	0.0	0.0	
1788	0.0	0.0	0.0	0.0	0.0	0.0	0.0	0.0	0.0	0.0	0.0	0.0	
1847	84.2	0.0	0.0	0.0	0.0	0.0	0.0	0.0	0.0	0.0	0.0	0.0	
1858	47.1	6.0	41.1	0.0	0.0	37.1	12.0	59.2	0.0	30.1	287.6	641.0	
1921	0.0	0.0	0.0	0.0	0.0	0.0	6.0	0.0	60.2	6.0	0.0	0.0	
2001	0.0	0.0	0.0	0.0	0.0	0.0	0.0	0.0	0.0	0.0	0.0	22.0	
2012	0.0	0.0	0.0	0.0	0.0	0.0	0.0	0.0	0.0	0.0	0.0	0.0	
2063	0.0	0.0	0.0	0.0	0.0	0.0	0.0	0.0	0.0	0.0	0.0	0.0	Rv0002 (dnaN)
2104	0.0	0.0	0.0	0.0	0.0	0.0	0.0	0.0	0.0	0.0	0.0	0.0	Rv0002 (dnaN)
2141	0.0	0.0	0.0	0.0	0.0	0.0	0.0	0.0	0.0	0.0	0.0	0.0	Rv0002 (dnaN)
2232	0.0	0.0	0.0	0.0	0.0	0.0	0.0	0.0	0.0	0.0	0.0	0.0	Rv0002 (dnaN)
2290	0.0	0.0	0.0	0.0	0.0	0.0	0.0	0.0	0.0	0.0	0.0	0.0	Rv0002 (dnaN)
2315	0.0	0.0	0.0	0.0	0.0	0.0	0.0	0.0	0.0	0.0	0.0	0.0	Rv0002 (dnaN)
2318	0.0	0.0	0.0	0.0	0.0	0.0	0.0	0.0	0.0	0.0	0.0	0.0	Rv0002 (dnaN)
2333	0.0	0.0	0.0	0.0	0.0	0.0	0.0	0.0	0.0	0.0	0.0	0.0	Rv0002 (dnaN)
2344	0.0	0.0	0.0	0.0	0.0	0.0	0.0	0.0	0.0	0.0	0.0	0.0	Rv0002 (dnaN)
2363	0.0	0.0	0.0	0.0	0.0	0.0	0.0	0.0	0.0	0.0	0.0	0.0	Rv0002 (dnaN)
2387	0.0	0.0	0.0	0.0	0.0	0.0	0.0	0.0	0.0	0.0	0.0	0.0	Rv0002 (dnaN)
2404	0.0	0.0	0.0	0.0	0.0	0.0	0.0	0.0	0.0	0.0	0.0	0.0	Rv0002 (dnaN)
2427	0.0	0.0	0.0	0.0	0.0	0.0	0.0	0.0	0.0	0.0	0.0	0.0	Rv0002 (dnaN)
2479	0.0	0.0	0.0	0.0	0.0	0.0	0.0	0.0	0.0	0.0	0.0	0.0	Rv0002 (dnaN)
2507	0.0	0.0	0.0	0.0	0.0	0.0	0.0	0.0	0.0	0.0	0.0	0.0	Rv0002 (dnaN)
2537	0.0	0.0	0.0	0.0	0.0	0.0	0.0	0.0	0.0	0.0	0.0	0.0	Rv0002 (dnaN)
2591	0.0	0.0	0.0	0.0	0.0	0.0	0.0	0.0	0.0	0.0	0.0	0.0	Rv0002 (dnaN)
2648	0.0	0.0	0.0	0.0	0.0	0.0	0.0	0.0	0.0	0.0	0.0	0.0	Rv0002 (dnaN)
2738	0.0	0.0	0.0	0.0	0.0	0.0	0.0	0.0	0.0	0.0	0.0	0.0	Rv0002 (dnaN)
2774	0.0	0.0	0.0	0.0	0.0	0.0	0.0	0.0	0.0	0.0	0.0	0.0	Rv0002 (dnaN)
2845	0.0	0.0	0.0	0.0	0.0	0.0	0.0	0.0	0.0	0.0	0.0	0.0	Rv0002 (dnaN)
2920	0.0	0.0	0.0	0.0	0.0	0.0	0.0	0.0	0.0	0.0	0.0	0.0	Rv0002 (dnaN)
3027	0.0	0.0	0.0	0.0	0.0	0.0	0.0	0.0	0.0	0.0	0.0	0.0	Rv0002 (dnaN)
3056	0.0	0.0	0.0	0.0	0.0	0.0	0.0	0.0	0.0	0.0	0.0	0.0	Rv0002 (dnaN)
3066	0.0	0.0	0.0	0.0	0.0	0.0	0.0	0.0	0.0	0.0	0.0	0.0	Rv0002 (dnaN)
3070	0.0	0.0	0.0	0.0	0.0	0.0	0.0	0.0	0.0	0.0	0.0	0.0	Rv0002 (dnaN)
3119	0.0	0.0	0.0	0.0	0.0	0.0	0.0	0.0	0.0	0.0	0.0	0.0	Rv0002 (dnaN)
3131	0.0	0.0	0.0	0.0	0.0	0.0	0.0	0.0	0.0	0.0	0.0	0.0	Rv0002 (dnaN)
3145	0.0	0.0	0.0	0.0	0.0	0.0	0.0	0.0	0.0	0.0	0.0	0.0	Rv0002 (dnaN)
3222	0.0	0.0	0.0	0.0	0.0	0.0	0.0	0.0	0.0	0.0	0.0	0.0	Rv0002 (dnaN)
3228	0.0	0.0	0.0	0.0	0.0	0.0	0.0	0.0	0.0	0.0	0.0	0.0	Rv0002 (dnaN)
3277	0.0	0.0	0.0	0.0	0.0	0.0	0.0	0.0	0.0	0.0	0.0	0.0	
3283	9.0	0.0	11.0	0.0	25.1	37.1	6.0	0.0	7.0	0.0	51.1	0.0	Rv0003 (recF)
3329	18.1	6.0	5.0	0.0	6.0	18.1	0.0	0.0	15.0	0.0	0.0	0.0	Rv0003 (recF)
3372	0.0	0.0	0.0	0.0	0.0	0.0	0.0	0.0	0.0	0.0	0.0	0.0	Rv0003 (recF)
3379	0.0	0.0	0.0	0.0	0.0	0.0	0.0	0.0	0.0	0.0	0.0	0.0	Rv0003 (recF)
3384	0.0	0.0	0.0	0.0	0.0	0.0	0.0	0.0	0.0	0.0	0.0	0.0	Rv0003 (recF)
3396	0.0	0.0	0.0	0.0	0.0	0.0	0.0	0.0	0.0	0.0	0.0	0.0	Rv0003 (recF)
3412	0.0	0.0	0.0	0.0	0.0	0.0	0.0	0.0	0.0	0.0	0.0	0.0	Rv0003 (recF)
3425	0.0	0.0	11.0	0.0	0.0	0.0	0.0	0.0	0.0	0.0	0.0	0.0	Rv0003 (recF)
3441	0.0	0.0	0.0	0.0	0.0	0.0	0.0	0.0	0.0	0.0	0.0	0.0	Rv0003 (recF)
3467	18.1	0.0	0.0	0.0	0.0	18.1	18.0	0.0	0.0	0.0	0.0	0.0	Rv0003 (recF)
3471	0.0	0.0	0.0	0.0	0.0	0.0	0.0	14.1	7.0	0.0	20.0	0.0	Rv0003 (recF)
3513	0.0	0.0	0.0	0.0	0.0	18.1	0.0	0.0	0.0	0.0	0.0	0.0	Rv0003 (recF)
3591	0.0	0.0	0.0	0.0	0.0	0.0	0.0	0.0	0.0	0.0	0.0	0.0	Rv0003 (recF)
3682	0.0	0.0	0.0	0.0	0.0	37.1	0.0	0.0	0.0	0.0	0.0	0.0	Rv0003 (recF)
3708	0.0	6.0	17.1	16.0	6.0	18.1	98.2	134.5	53.1	6.0	10.0	0.0	Rv0003 (recF)
3728	0.0	0.0	5.0	0.0	0.0	18.1	0.0	29.1	0.0	0.0	0.0	0.0	Rv0003 (recF)
3739	0.0	0.0	0.0	0.0	0.0	18.1	0.0	0.0	0.0	12.0	20.0	0.0	Rv0003 (recF)
3770	0.0	6.0	5.0	0.0	0.0	0.0	123.3	0.0	0.0	0.0	10.0	0.0	Rv0003 (recF)
3782	0.0	0.0	5.0	148.2	6.0	0.0	86.2	59.2	7.0	0.0	0.0	0.0	Rv0003 (recF)
3796	0.0	0.0	0.0	0.0	0.0	0.0	0.0	0.0	0.0	0.0	0.0	0.0	Rv0003 (recF)
3833	0.0	0.0	17.1	0.0	0.0	0.0	0.0	0.0	7.0	0.0	0.0	0.0	Rv0003 (recF)
3925	0.0	19.1	11.0	33.1	6.0	18.1	49.1	14.1	30.1	0.0	10.0	0.0	Rv0003 (recF)
3960	0.0	0.0	0.0	0.0	0.0	0.0	0.0	0.0	0.0	0.0	0.0	0.0	Rv0003 (recF)
3967	0.0	0.0	0.0	0.0	0.0	0.0	0.0	0.0	0.0	0.0	0.0	0.0	Rv0003 (recF)
3986	9.0	0.0	17.1	49.1	6.0	0.0	0.0	29.1	0.0	30.1	0.0	0.0	Rv0003 (recF)
4011	9.0	0.0	17.1	49.1	6.0	37.1	61.1	0.0	0.0	49.1	0.0	0.0	Rv0003 (recF)
4028	0.0	0.0	0.0	0.0	0.0	0.0	0.0	0.0	0.0	0.0	0.0	0.0	Rv0003 (recF)
4094	9.0	6.0	0.0	0.0	0.0	0.0	0.0	0.0	0.0	0.0	0.0	0.0	Rv0003 (recF)
4118	0.0	6.0	0.0	16.0	0.0	0.0	110.2	29.1	7.0	6.0	0.0	0.0	Rv0003 (recF)
4121	0.0	0.0	17.1	16.0	0.0	0.0	117.3	0.0	0.0	18.0	0.0	22.0	Rv0003 (recF)
4130	0.0	0.0	0.0	0.0	25.1	0.0	0.0	0.0	0.0	0.0	0.0	0.0	Rv0003 (recF)
4158	0.0	0.0	0.0	0.0	0.0	0.0	0.0	0.0	0.0	0.0	0.0	0.0	Rv0003 (recF)
4207	0.0	0.0	0.0	16.0	0.0	18.1	0.0	0.0	0.0	6.0	0.0	0.0	Rv0003 (recF)
4217	0.0	0.0	0.0	33.1	0.0	0.0	0.0	0.0	0.0	0.0	0.0	0.0	Rv0003 (recF)
4353	18.1	0.0	17.1	0.0	6.0	0.0	0.0	0.0	0.0	6.0	10.0	0.0	Rv0003 (recF)
4664	0.0	0.0	0.0	0.0	0.0	0.0	0.0	0.0	0.0	0.0	0.0	0.0	Rv0004 (-)
4721	0.0	0.0	0.0	0.0	0.0	0.0	0.0	0.0	0.0	0.0	0.0	0.0	Rv0004 (-)
4789	0.0	0.0	0.0	0.0	0.0	0.0	0.0	0.0	0.0	0.0	0.0	0.0	Rv0004 (-)
4912	0.0	0.0	0.0	0.0	0.0	0.0	0.0	0.0	0.0	0.0	0.0	0.0	Rv0004 (-)
4961	0.0	0.0	0.0	0.0	0.0	0.0	0.0	0.0	0.0	0.0	0.0	0.0	Rv0004 (-)
4970	0.0	0.0	0.0	0.0	0.0	0.0	0.0	0.0	0.0	0.0	0.0	0.0	Rv0004 (-)
4989	0.0	0.0	0.0	0.0	0.0	0.0	0.0	0.0	0.0	0.0	0.0	0.0	Rv0004 (-)
4995	320.9	152.4	478.7	132.2	202.6	304.1	30.1	74.3	189.5	80.2	205.4	508.8	Rv0004 (-)
5066	406.1	172.5	329.2	148.2	138.4	246.9	12.0	14.1	151.4	136.3	82.2	88.1	
5120	75.2	172.5	59.2	49.1	126.4	132.5	18.0	179.7	250.6	6.0	113.2	0.0	
5128	28.1	39.1	0.0	0.0	6.0	18.1	6.0	14.1	0.0	24.1	0.0	0.0	
5170	103.3	252.7	149.5	33.1	208.6	151.5	123.3	59.2	296.8	148.4	1040.2	397.6	
5230	0.0	0.0	0.0	0.0	0.0	0.0	0.0	0.0	0.0	0.0	0.0	0.0	
5273	0.0	0.0	0.0	0.0	0.0	0.0	0.0	0.0	0.0	0.0	0.0	0.0	Rv0005 (gyrB)
5287	0.0	0.0	0.0	0.0	0.0	0.0	0.0	0.0	0.0	0.0	0.0	0.0	Rv0005 (gyrB)
5336	0.0	0.0	0.0	0.0	0.0	0.0	0.0	0.0	0.0	0.0	0.0	0.0	Rv0005 (gyrB)
5364	0.0	0.0	0.0	0.0	0.0	0.0	0.0	0.0	0.0	0.0	0.0	0.0	Rv0005 (gyrB)
5420	0.0	0.0	0.0	0.0	0.0	0.0	0.0	0.0	0.0	0.0	0.0	0.0	Rv0005 (gyrB)
5439	0.0	0.0	0.0	0.0	0.0	0.0	0.0	0.0	0.0	0.0	0.0	0.0	Rv0005 (gyrB)
5517	0.0	0.0	0.0	0.0	0.0	0.0	0.0	0.0	0.0	0.0	0.0	0.0	Rv0005 (gyrB)
5547	0.0	0.0	0.0	0.0	0.0	0.0	0.0	0.0	0.0	0.0	0.0	0.0	Rv0005 (gyrB)
5579	0.0	0.0	0.0	0.0	0.0	0.0	0.0	0.0	0.0	0.0	0.0	0.0	Rv0005 (gyrB)
5586	0.0	0.0	0.0	0.0	0.0	0.0	0.0	0.0	0.0	0.0	0.0	0.0	Rv0005 (gyrB)
5623	0.0	0.0	0.0	0.0	0.0	0.0	0.0	0.0	0.0	0.0	0.0	0.0	Rv0005 (gyrB)
5631	0.0	0.0	0.0	0.0	0.0	0.0	0.0	0.0	0.0	0.0	0.0	0.0	Rv0005 (gyrB)
5669	0.0	0.0	0.0	0.0	0.0	0.0	0.0	0.0	0.0	0.0	0.0	0.0	Rv0005 (gyrB)
5687	0.0	0.0	0.0	0.0	0.0	0.0	0.0	0.0	0.0	0.0	0.0	0.0	Rv0005 (gyrB)
5792	0.0	0.0	0.0	0.0	0.0	0.0	0.0	0.0	0.0	0.0	0.0	0.0	Rv0005 (gyrB)
5977	0.0	0.0	0.0	0.0	0.0	0.0	0.0	0.0	0.0	0.0	0.0	0.0	Rv0005 (gyrB)
5996	0.0	0.0	0.0	0.0	0.0	0.0	0.0	0.0	0.0	0.0	0.0	0.0	Rv0005 (gyrB)
6055	0.0	0.0	0.0	0.0	0.0	0.0	0.0	0.0	0.0	0.0	0.0	0.0	Rv0005 (gyrB)
6128	0.0	0.0	0.0	0.0	0.0	0.0	0.0	0.0	0.0	0.0	0.0	0.0	Rv0005 (gyrB)
6230	0.0	0.0	0.0	0.0	0.0	0.0	0.0	0.0	0.0	0.0	0.0	0.0	Rv0005 (gyrB)
6249	0.0	0.0	0.0	0.0	0.0	0.0	0.0	0.0	0.0	0.0	0.0	0.0	Rv0005 (gyrB)
6286	0.0	0.0	0.0	0.0	0.0	0.0	0.0	0.0	0.0	0.0	0.0	0.0	Rv0005 (gyrB)
6403	0.0	0.0	0.0	0.0	0.0	0.0	0.0	0.0	0.0	0.0	0.0	0.0	Rv0005 (gyrB)
6490	0.0	0.0	0.0	0.0	0.0	0.0	0.0	0.0	0.0	0.0	0.0	0.0	Rv0005 (gyrB)
6502	0.0	0.0	0.0	0.0	0.0	0.0	0.0	0.0	0.0	0.0	0.0	0.0	Rv0005 (gyrB)
6526	0.0	0.0	0.0	0.0	0.0	0.0	0.0	0.0	0.0	0.0	0.0	0.0	Rv0005 (gyrB)
6605	0.0	0.0	0.0	0.0	0.0	0.0	0.0	0.0	0.0	0.0	0.0	0.0	Rv0005 (gyrB)
6612	0.0	0.0	0.0	0.0	0.0	0.0	0.0	0.0	0.0	0.0	0.0	0.0	Rv0005 (gyrB)
6672	0.0	0.0	0.0	0.0	0.0	0.0	0.0	0.0	0.0	0.0	0.0	0.0	Rv0005 (gyrB)
6729	0.0	0.0	0.0	0.0	0.0	0.0	0.0	0.0	0.0	0.0	0.0	0.0	Rv0005 (gyrB)
6793	0.0	0.0	0.0	0.0	0.0	0.0	0.0	0.0	0.0	0.0	0.0	0.0	Rv0005 (gyrB)
6809	0.0	0.0	0.0	0.0	0.0	0.0	0.0	0.0	0.0	0.0	0.0	0.0	Rv0005 (gyrB)
6856	0.0	0.0	0.0	0.0	0.0	0.0	0.0	0.0	0.0	0.0	0.0	0.0	Rv0005 (gyrB)
6944	0.0	0.0	0.0	0.0	0.0	0.0	0.0	0.0	0.0	0.0	0.0	0.0	Rv0005 (gyrB)
6983	0.0	0.0	0.0	0.0	0.0	0.0	0.0	0.0	0.0	0.0	0.0	0.0	Rv0005 (gyrB)
7067	0.0	0.0	0.0	0.0	0.0	0.0	0.0	0.0	0.0	0.0	0.0	0.0	Rv0005 (gyrB)
7077	0.0	0.0	0.0	0.0	0.0	0.0	0.0	0.0	0.0	0.0	0.0	0.0	Rv0005 (gyrB)
7093	0.0	0.0	0.0	0.0	0.0	0.0	0.0	0.0	0.0	0.0	0.0	0.0	Rv0005 (gyrB)
7225	0.0	0.0	0.0	0.0	0.0	0.0	0.0	0.0	0.0	0.0	0.0	0.0	Rv0005 (gyrB)
7265	18.1	6.0	0.0	0.0	37.1	18.1	12.0	14.1	0.0	30.1	0.0	0.0	Rv0005 (gyrB)
7299	103.3	39.1	71.3	313.5	31.1	18.1	0.0	14.1	113.3	30.1	20.0	552.8	
7383	0.0	0.0	0.0	0.0	0.0	0.0	0.0	0.0	0.0	0.0	0.0	0.0	Rv0006 (gyrA)
7392	0.0	0.0	0.0	0.0	0.0	0.0	0.0	0.0	0.0	0.0	0.0	0.0	Rv0006 (gyrA)
7470	0.0	0.0	0.0	0.0	0.0	0.0	0.0	0.0	0.0	0.0	0.0	0.0	Rv0006 (gyrA)
7551	0.0	0.0	0.0	0.0	0.0	0.0	0.0	0.0	0.0	0.0	0.0	0.0	Rv0006 (gyrA)
7578	0.0	0.0	0.0	0.0	0.0	0.0	0.0	0.0	0.0	0.0	0.0	0.0	Rv0006 (gyrA)
7620	0.0	0.0	0.0	0.0	0.0	0.0	0.0	0.0	0.0	0.0	0.0	0.0	Rv0006 (gyrA)
7686	0.0	0.0	0.0	0.0	0.0	0.0	0.0	0.0	0.0	0.0	0.0	0.0	Rv0006 (gyrA)
7763	0.0	0.0	0.0	0.0	0.0	0.0	0.0	0.0	0.0	0.0	0.0	0.0	Rv0006 (gyrA)
7767	0.0	0.0	0.0	0.0	0.0	0.0	0.0	0.0	0.0	0.0	0.0	0.0	Rv0006 (gyrA)
7798	0.0	0.0	0.0	0.0	0.0	0.0	0.0	0.0	0.0	0.0	0.0	0.0	Rv0006 (gyrA)
7865	0.0	0.0	0.0	0.0	0.0	0.0	0.0	0.0	0.0	0.0	0.0	0.0	Rv0006 (gyrA)
7970	0.0	0.0	0.0	0.0	0.0	0.0	0.0	0.0	0.0	0.0	0.0	0.0	Rv0006 (gyrA)
8031	0.0	0.0	0.0	0.0	0.0	0.0	0.0	0.0	0.0	0.0	0.0	0.0	Rv0006 (gyrA)
8077	0.0	0.0	0.0	0.0	0.0	0.0	0.0	0.0	0.0	0.0	0.0	0.0	Rv0006 (gyrA)
8099	0.0	0.0	0.0	0.0	0.0	0.0	0.0	0.0	0.0	0.0	0.0	0.0	Rv0006 (gyrA)
8127	0.0	0.0	0.0	0.0	0.0	0.0	0.0	0.0	0.0	0.0	0.0	0.0	Rv0006 (gyrA)
8219	0.0	0.0	0.0	0.0	0.0	0.0	0.0	0.0	0.0	0.0	0.0	0.0	Rv0006 (gyrA)
8236	0.0	0.0	0.0	0.0	0.0	0.0	0.0	0.0	0.0	0.0	0.0	0.0	Rv0006 (gyrA)
8288	0.0	0.0	0.0	0.0	0.0	0.0	0.0	0.0	0.0	0.0	0.0	0.0	Rv0006 (gyrA)
8295	0.0	0.0	0.0	0.0	0.0	0.0	0.0	0.0	7.0	0.0	0.0	0.0	Rv0006 (gyrA)
8338	0.0	0.0	0.0	0.0	0.0	0.0	0.0	0.0	0.0	0.0	0.0	0.0	Rv0006 (gyrA)
8391	0.0	0.0	0.0	0.0	0.0	0.0	0.0	0.0	0.0	0.0	0.0	0.0	Rv0006 (gyrA)
8394	0.0	0.0	0.0	0.0	0.0	0.0	0.0	0.0	0.0	0.0	0.0	0.0	Rv0006 (gyrA)
8436	0.0	0.0	0.0	0.0	0.0	0.0	0.0	0.0	0.0	0.0	0.0	0.0	Rv0006 (gyrA)
8486	0.0	0.0	0.0	0.0	0.0	0.0	0.0	0.0	0.0	0.0	0.0	0.0	Rv0006 (gyrA)
8546	0.0	0.0	0.0	0.0	0.0	0.0	0.0	0.0	0.0	0.0	0.0	0.0	Rv0006 (gyrA)
8786	0.0	0.0	0.0	0.0	0.0	0.0	0.0	0.0	0.0	0.0	0.0	0.0	Rv0006 (gyrA)
8858	0.0	0.0	0.0	0.0	0.0	0.0	0.0	0.0	0.0	0.0	0.0	0.0	Rv0006 (gyrA)
8874	0.0	0.0	0.0	0.0	0.0	0.0	0.0	0.0	0.0	0.0	0.0	0.0	Rv0006 (gyrA)
8901	0.0	0.0	0.0	0.0	0.0	0.0	0.0	0.0	0.0	0.0	0.0	0.0	Rv0006 (gyrA)
9030	0.0	0.0	0.0	0.0	0.0	0.0	0.0	0.0	0.0	0.0	0.0	0.0	Rv0006 (gyrA)
9045	0.0	0.0	0.0	0.0	0.0	0.0	0.0	0.0	0.0	0.0	0.0	0.0	Rv0006 (gyrA)
9100	0.0	6.0	17.1	33.1	0.0	0.0	6.0	0.0	0.0	0.0	0.0	0.0	Rv0006 (gyrA)
9150	0.0	0.0	0.0	0.0	0.0	0.0	0.0	0.0	0.0	0.0	0.0	0.0	Rv0006 (gyrA)
9165	0.0	0.0	0.0	0.0	0.0	0.0	0.0	0.0	0.0	0.0	0.0	0.0	Rv0006 (gyrA)
9419	0.0	0.0	0.0	0.0	0.0	0.0	0.0	0.0	0.0	0.0	0.0	0.0	Rv0006 (gyrA)
9465	0.0	0.0	0.0	0.0	0.0	0.0	0.0	0.0	0.0	0.0	0.0	0.0	Rv0006 (gyrA)
9492	0.0	0.0	0.0	0.0	0.0	0.0	0.0	0.0	0.0	0.0	0.0	0.0	Rv0006 (gyrA)
9503	0.0	0.0	0.0	0.0	0.0	0.0	0.0	0.0	0.0	0.0	0.0	0.0	Rv0006 (gyrA)
9519	0.0	0.0	0.0	0.0	0.0	0.0	0.0	0.0	0.0	0.0	0.0	0.0	Rv0006 (gyrA)
9526	0.0	0.0	0.0	0.0	0.0	0.0	0.0	0.0	0.0	0.0	0.0	0.0	Rv0006 (gyrA)
9542	0.0	0.0	0.0	0.0	0.0	0.0	0.0	0.0	0.0	0.0	0.0	0.0	Rv0006 (gyrA)
9564	0.0	0.0	0.0	0.0	0.0	0.0	0.0	0.0	0.0	0.0	0.0	0.0	Rv0006 (gyrA)
9624	0.0	0.0	0.0	0.0	0.0	0.0	0.0	0.0	0.0	0.0	0.0	0.0	Rv0006 (gyrA)
9776	688.9	185.5	347.2	66.1	195.6	227.8	49.1	239.9	280.7	148.4	473.0	110.2	Rv0006 (gyrA)
9816	47.1	73.2	29.1	16.0	56.2	75.3	0.0	0.0	7.0	173.4	0.0	0.0	Rv0006 (gyrA)
9850	0.0	0.0	0.0	0.0	0.0	0.0	0.0	0.0	0.0	0.0	0.0	0.0	
9877	368.0	252.7	173.6	264.4	170.5	170.6	363.8	315.2	280.7	30.1	20.0	110.2	
9894	0.0	26.1	5.0	0.0	18.1	37.1	0.0	0.0	37.1	0.0	0.0	0.0	
9903	28.1	192.5	125.4	115.2	101.3	151.5	55.1	405.5	30.1	105.3	143.3	0.0	
10023	18.1	0.0	0.0	0.0	0.0	37.1	0.0	0.0	0.0	0.0	0.0	0.0	Rv0007 (-)
10104	0.0	0.0	0.0	0.0	0.0	0.0	0.0	0.0	0.0	0.0	0.0	0.0	Rv0007 (-)
10277	0.0	19.1	0.0	0.0	25.1	56.2	18.0	0.0	0.0	0.0	0.0	0.0	Rv0007 (-)
10299	0.0	46.1	0.0	0.0	0.0	18.1	0.0	0.0	0.0	0.0	0.0	0.0	Rv0007 (-)
10414	0.0	0.0	0.0	0.0	0.0	0.0	0.0	0.0	0.0	0.0	0.0	0.0	Rv0007 (-)
10426	56.2	199.5	83.3	66.1	50.1	170.6	67.2	44.2	15.0	68.2	10.0	0.0	Rv0007 (-)
10583	0.0	53.1	11.0	33.1	25.1	18.1	0.0	0.0	7.0	0.0	0.0	0.0	Rv0007 (-)
10600	0.0	13.0	0.0	0.0	0.0	0.0	0.0	0.0	0.0	0.0	0.0	0.0	Rv0007 (-)
10608	0.0	6.0	0.0	0.0	0.0	18.1	0.0	0.0	0.0	0.0	0.0	0.0	Rv0007 (-)
10769	47.1	13.0	47.2	132.2	25.1	94.3	18.0	59.2	0.0	0.0	0.0	22.0	Rv0007 (-)
10826	585.7	704.9	712.5	346.6	524.5	797.8	426.0	556.1	1217.1	327.8	453.0	752.1	Rv0007 (-)
10857	0.0	0.0	0.0	0.0	0.0	0.0	0.0	0.0	0.0	0.0	0.0	0.0	
10876	0.0	0.0	0.0	0.0	0.0	0.0	0.0	0.0	0.0	0.0	0.0	0.0	
10884	0.0	0.0	0.0	0.0	0.0	0.0	0.0	0.0	0.0	0.0	0.0	0.0	
10892	0.0	0.0	0.0	0.0	0.0	0.0	0.0	0.0	0.0	0.0	0.0	0.0	
10894	0.0	0.0	0.0	0.0	0.0	0.0	0.0	0.0	0.0	0.0	0.0	0.0	
10907	0.0	0.0	0.0	0.0	0.0	0.0	0.0	0.0	0.0	0.0	0.0	0.0	
10923	0.0	0.0	0.0	0.0	0.0	0.0	0.0	0.0	0.0	0.0	0.0	0.0	
10953	0.0	0.0	0.0	0.0	0.0	0.0	0.0	0.0	0.0	0.0	0.0	0.0	
11096	18.1	26.1	41.1	16.0	50.1	113.4	190.4	134.5	106.3	86.2	339.7	0.0	
11119	0.0	0.0	0.0	0.0	0.0	0.0	0.0	0.0	0.0	0.0	0.0	0.0	
11131	0.0	0.0	0.0	0.0	0.0	0.0	0.0	0.0	0.0	0.0	0.0	0.0	
11176	0.0	0.0	0.0	0.0	0.0	0.0	0.0	0.0	0.0	0.0	0.0	0.0	
11198	47.1	73.2	5.0	0.0	6.0	56.2	18.0	59.2	121.3	6.0	10.0	0.0	
11207	188.5	159.4	95.3	33.1	107.3	170.6	277.6	134.5	75.2	92.2	349.7	0.0	
11289	56.2	205.6	191.7	561.9	101.3	151.5	351.8	89.3	227.6	489.2	566.2	22.0	
11301	0.0	0.0	0.0	0.0	0.0	0.0	0.0	0.0	0.0	0.0	0.0	0.0	
11422	472.3	671.8	622.2	1140.9	392.1	493.8	141.3	285.1	729.9	836.0	1009.1	1171.8	
11444	0.0	0.0	0.0	0.0	0.0	0.0	0.0	0.0	0.0	0.0	0.0	0.0	
11530	443.3	538.5	658.3	1107.9	474.4	379.3	629.4	1053.0	364.9	440.1	308.6	441.7	
11556	481.4	452.2	724.5	478.8	398.1	493.8	969.2	405.5	212.5	241.6	484.0	1061.6	
11618	9.0	6.0	71.3	0.0	6.0	37.1	6.0	44.2	7.0	0.0	0.0	0.0	
11659	0.0	0.0	5.0	198.3	12.0	0.0	0.0	0.0	0.0	154.4	0.0	0.0	
11675	406.1	624.7	652.3	776.3	638.8	608.2	684.5	766.9	265.7	458.1	390.8	88.1	
11679	2087.9	884.4	676.4	760.3	1164.4	836.0	530.2	465.8	661.7	539.3	1184.5	906.4	
11733	538.5	372.0	742.6	578.0	379.1	627.2	950.1	586.2	356.9	495.2	339.7	22.0	
11739	491.4	392.1	359.3	396.7	423.2	512.8	1209.7	721.7	250.6	148.4	318.7	0.0	
11743	1293.7	1151.1	916.2	1405.4	803.3	721.6	1209.7	977.7	600.5	830.0	1112.3	441.7	
11749	0.0	0.0	0.0	0.0	0.0	0.0	49.1	29.1	60.2	0.0	0.0	0.0	
11787	47.1	99.3	113.4	198.3	107.3	94.3	55.1	0.0	159.4	49.1	720.5	485.7	
11848	0.0	0.0	53.2	0.0	0.0	18.1	6.0	0.0	0.0	0.0	0.0	0.0	
12042	84.2	159.4	113.4	16.0	56.2	56.2	369.8	44.2	15.0	185.5	143.3	0.0	Rv0008c (-)
12054	37.1	73.2	53.2	214.4	145.4	208.7	184.4	74.3	22.1	80.2	0.0	66.1	Rv0008c (-)
12145	0.0	0.0	0.0	0.0	0.0	0.0	0.0	0.0	0.0	0.0	0.0	0.0	Rv0008c (-)
12250	282.8	292.8	287.0	297.5	189.5	265.9	456.0	164.6	75.2	358.9	607.3	419.6	Rv0008c (-)
12352	1331.8	818.2	940.3	1090.8	625.8	721.6	1092.4	616.3	296.8	607.5	390.8	508.8	
12466	245.7	278.8	119.4	247.4	195.6	304.1	80.2	134.5	136.3	321.8	185.4	397.6	
12491	84.2	132.4	95.3	33.1	208.6	132.5	0.0	0.0	129.3	74.2	0.0	0.0	Rv0009 (ppiA)
12512	0.0	0.0	0.0	0.0	0.0	0.0	0.0	0.0	0.0	0.0	0.0	0.0	Rv0009 (ppiA)
12530	0.0	73.2	0.0	0.0	0.0	56.2	49.1	0.0	45.1	0.0	0.0	0.0	Rv0009 (ppiA)
12621	179.5	152.4	275.0	181.3	94.3	113.4	277.6	89.3	144.4	272.7	154.3	22.0	Rv0009 (ppiA)
12663	179.5	199.5	125.4	165.3	56.2	94.3	24.1	239.9	113.3	123.3	51.1	0.0	Rv0009 (ppiA)
12750	75.2	99.3	131.5	264.4	37.1	132.5	67.2	0.0	22.1	12.0	10.0	0.0	Rv0009 (ppiA)
12798	197.6	46.1	149.5	16.0	82.2	56.2	6.0	14.1	15.0	92.2	0.0	0.0	Rv0009 (ppiA)
13025	1851.2	1742.8	1509.3	1040.7	1804.2	1558.5	567.3	842.2	768.0	1170.9	628.3	1835.7	
13046	481.4	385.1	353.2	379.6	613.8	227.8	184.4	435.6	242.6	204.5	154.3	331.5	
13079	150.4	66.2	65.2	33.1	18.1	18.1	6.0	0.0	45.1	92.2	0.0	0.0	
13155	18.1	19.1	11.0	0.0	12.0	18.1	0.0	0.0	22.1	0.0	10.0	0.0	Rv0010c (-)
13168	47.1	46.1	11.0	82.1	18.1	56.2	73.2	44.2	15.0	37.1	0.0	0.0	Rv0010c (-)
13275	18.1	0.0	0.0	33.1	18.1	0.0	0.0	0.0	22.1	142.3	0.0	0.0	Rv0010c (-)
13309	282.8	99.3	167.6	16.0	75.2	75.3	283.6	179.7	37.1	160.4	82.2	840.3	Rv0010c (-)
13322	65.2	146.4	65.2	49.1	107.3	208.7	160.4	14.1	83.2	98.2	30.1	0.0	Rv0010c (-)
13325	1077.0	977.7	1251.4	1289.2	1189.4	1101.9	1160.6	857.2	783.0	619.5	349.7	1039.6	Rv0010c (-)
13369	75.2	66.2	77.3	66.1	94.3	94.3	6.0	179.7	106.3	142.3	82.2	22.0	Rv0010c (-)
13459	0.0	0.0	0.0	0.0	0.0	0.0	0.0	0.0	0.0	0.0	0.0	0.0	Rv0010c (-)
13469	0.0	0.0	0.0	0.0	0.0	0.0	0.0	0.0	0.0	0.0	0.0	0.0	Rv0010c (-)
13486	9.0	6.0	0.0	0.0	6.0	0.0	0.0	0.0	0.0	6.0	0.0	0.0	Rv0010c (-)
13560	500.4	598.6	454.6	346.6	303.9	589.1	80.2	239.9	189.5	74.2	92.2	88.1	
13567	122.3	66.2	59.2	0.0	88.3	151.5	67.2	29.1	60.2	6.0	10.0	0.0	
13595	0.0	0.0	0.0	0.0	0.0	0.0	0.0	0.0	0.0	0.0	0.0	0.0	
13608	9.0	0.0	0.0	0.0	0.0	0.0	6.0	0.0	0.0	0.0	0.0	0.0	
13669	0.0	0.0	0.0	0.0	0.0	0.0	0.0	0.0	0.0	0.0	0.0	0.0	
13686	0.0	0.0	0.0	0.0	0.0	0.0	0.0	0.0	0.0	0.0	0.0	0.0	
13699	0.0	0.0	0.0	0.0	0.0	0.0	0.0	0.0	0.0	0.0	0.0	0.0	
13772	0.0	0.0	0.0	0.0	0.0	0.0	0.0	0.0	0.0	0.0	0.0	0.0	Rv0011c (-)
13852	0.0	0.0	0.0	0.0	0.0	0.0	0.0	0.0	0.0	0.0	0.0	0.0	Rv0011c (-)
13903	0.0	0.0	0.0	0.0	0.0	0.0	0.0	0.0	0.0	0.0	0.0	0.0	Rv0011c (-)
14021	75.2	152.4	65.2	115.2	88.3	113.4	0.0	0.0	106.3	117.3	10.0	0.0	
14059	282.8	159.4	125.4	16.0	138.4	132.5	80.2	29.1	106.3	154.4	0.0	0.0	
14080	519.5	611.7	496.7	826.4	354.0	379.3	400.9	390.5	395.0	179.4	895.9	154.2	
14088	113.3	86.2	59.2	16.0	113.3	132.5	0.0	0.0	60.2	80.2	20.0	0.0	
14096	641.8	732.0	394.4	363.6	607.8	589.1	647.5	495.9	433.1	377.9	442.9	309.5	Rv0012 (-)
14177	113.3	79.2	41.1	66.1	44.1	0.0	12.0	0.0	91.2	222.5	0.0	0.0	Rv0012 (-)
14367	0.0	6.0	0.0	0.0	0.0	0.0	0.0	0.0	0.0	0.0	0.0	0.0	Rv0012 (-)
14421	0.0	0.0	0.0	0.0	0.0	0.0	0.0	0.0	0.0	0.0	0.0	0.0	Rv0012 (-)
14454	0.0	0.0	0.0	0.0	0.0	0.0	0.0	0.0	0.0	0.0	0.0	0.0	Rv0012 (-)
14621	434.2	258.7	191.7	363.6	176.5	37.1	0.0	0.0	197.5	489.2	20.0	242.4	Rv0012 (-)
14661	282.8	258.7	226.8	231.4	183.5	75.3	123.3	149.6	144.4	142.3	20.0	0.0	Rv0012 (-)
14665	1180.3	465.3	478.7	875.5	284.8	208.7	388.9	435.6	288.7	477.2	10.0	508.8	Rv0012 (-)
14667	0.0	0.0	0.0	0.0	6.0	0.0	0.0	0.0	22.1	0.0	0.0	0.0	Rv0012 (-)
14677	47.1	13.0	17.1	33.1	75.2	18.1	0.0	0.0	7.0	12.0	0.0	0.0	Rv0012 (-)
14749	75.2	66.2	35.1	33.1	75.2	37.1	61.1	0.0	280.7	74.2	0.0	0.0	Rv0012 (-)
14758	349.0	305.8	191.7	214.4	107.3	56.2	30.1	44.2	37.1	148.4	10.0	220.3	Rv0012 (-)
14782	0.0	0.0	0.0	0.0	0.0	0.0	0.0	0.0	0.0	0.0	0.0	0.0	Rv0012 (-)
14813	310.9	92.3	196.7	181.3	101.3	0.0	12.0	0.0	197.5	92.2	20.0	0.0	Rv0012 (-)
14821	113.3	146.4	149.5	363.6	63.2	18.1	0.0	0.0	53.1	86.2	421.9	22.0	Rv0012 (-)
14872	75.2	46.1	143.5	16.0	183.5	37.1	0.0	14.1	91.2	49.1	0.0	88.1	Rv0012 (-)
14902	9.0	0.0	5.0	0.0	25.1	37.1	0.0	0.0	0.0	49.1	0.0	0.0	
14938	0.0	0.0	0.0	0.0	0.0	0.0	0.0	0.0	0.0	0.0	0.0	0.0	Rv0013 (trpG)
14968	0.0	0.0	0.0	0.0	0.0	0.0	0.0	0.0	0.0	0.0	0.0	0.0	Rv0013 (trpG)
15023	0.0	0.0	0.0	0.0	0.0	0.0	0.0	0.0	0.0	0.0	0.0	0.0	Rv0013 (trpG)
15084	0.0	0.0	0.0	0.0	0.0	0.0	0.0	0.0	0.0	0.0	0.0	0.0	Rv0013 (trpG)
15114	0.0	0.0	5.0	0.0	0.0	0.0	0.0	0.0	0.0	0.0	0.0	0.0	Rv0013 (trpG)
15221	0.0	0.0	0.0	0.0	0.0	0.0	0.0	0.0	0.0	0.0	0.0	0.0	Rv0013 (trpG)
15245	0.0	0.0	0.0	0.0	0.0	0.0	0.0	0.0	0.0	0.0	0.0	0.0	Rv0013 (trpG)
15269	0.0	0.0	0.0	0.0	0.0	0.0	0.0	0.0	0.0	0.0	0.0	0.0	Rv0013 (trpG)
15304	0.0	0.0	0.0	0.0	0.0	0.0	0.0	0.0	0.0	0.0	0.0	0.0	Rv0013 (trpG)
15327	0.0	0.0	0.0	0.0	0.0	0.0	0.0	29.1	0.0	0.0	0.0	0.0	Rv0013 (trpG)
15366	0.0	0.0	0.0	0.0	0.0	0.0	0.0	0.0	0.0	0.0	0.0	0.0	Rv0013 (trpG)
15464	0.0	0.0	0.0	0.0	0.0	0.0	0.0	0.0	0.0	0.0	0.0	0.0	Rv0013 (trpG)
15515	0.0	0.0	11.0	0.0	0.0	0.0	0.0	0.0	0.0	0.0	0.0	0.0	Rv0013 (trpG)
15576	0.0	0.0	5.0	16.0	6.0	0.0	0.0	0.0	0.0	0.0	0.0	0.0	Rv0013 (trpG)
15591	0.0	0.0	11.0	0.0	6.0	18.1	0.0	0.0	45.1	6.0	51.1	0.0	Rv0013 (trpG),Rv0014c (pknB)
15657	0.0	0.0	0.0	0.0	0.0	0.0	0.0	0.0	0.0	0.0	0.0	0.0	Rv0014c (pknB)
15773	0.0	0.0	0.0	0.0	0.0	0.0	0.0	0.0	0.0	0.0	0.0	0.0	Rv0014c (pknB)
15812	0.0	0.0	0.0	0.0	0.0	0.0	0.0	0.0	0.0	0.0	0.0	0.0	Rv0014c (pknB)
15927	0.0	0.0	0.0	0.0	0.0	0.0	0.0	0.0	0.0	0.0	0.0	0.0	Rv0014c (pknB)
16161	0.0	0.0	0.0	0.0	0.0	0.0	0.0	0.0	0.0	0.0	0.0	0.0	Rv0014c (pknB)
16184	0.0	0.0	0.0	0.0	0.0	0.0	0.0	0.0	0.0	0.0	0.0	0.0	Rv0014c (pknB)
16273	0.0	0.0	0.0	0.0	0.0	0.0	0.0	0.0	0.0	0.0	0.0	0.0	Rv0014c (pknB)
16433	0.0	0.0	0.0	0.0	0.0	0.0	0.0	0.0	0.0	0.0	0.0	0.0	Rv0014c (pknB)
16520	0.0	0.0	0.0	0.0	0.0	0.0	0.0	0.0	0.0	0.0	0.0	0.0	Rv0014c (pknB)
16535	0.0	0.0	0.0	0.0	0.0	0.0	0.0	0.0	0.0	0.0	0.0	0.0	Rv0014c (pknB)
16558	0.0	0.0	0.0	0.0	0.0	0.0	0.0	0.0	0.0	0.0	0.0	0.0	Rv0014c (pknB)
16683	0.0	0.0	0.0	0.0	0.0	0.0	0.0	0.0	0.0	0.0	0.0	0.0	Rv0014c (pknB)
16794	0.0	0.0	0.0	0.0	0.0	0.0	0.0	0.0	0.0	0.0	0.0	0.0	Rv0014c (pknB)
16851	0.0	0.0	0.0	0.0	0.0	0.0	0.0	0.0	0.0	0.0	0.0	0.0	Rv0014c (pknB)
16872	0.0	0.0	0.0	0.0	0.0	0.0	0.0	0.0	0.0	0.0	0.0	0.0	Rv0014c (pknB)
16926	0.0	0.0	0.0	0.0	0.0	0.0	0.0	0.0	0.0	0.0	0.0	0.0	Rv0014c (pknB)
17015	0.0	0.0	0.0	0.0	0.0	0.0	0.0	0.0	0.0	0.0	0.0	0.0	Rv0014c (pknB)
17176	0.0	0.0	0.0	0.0	0.0	0.0	0.0	0.0	0.0	0.0	0.0	0.0	Rv0014c (pknB)
17190	0.0	0.0	0.0	0.0	0.0	0.0	0.0	0.0	0.0	0.0	0.0	0.0	Rv0014c (pknB)
17205	0.0	0.0	0.0	0.0	0.0	0.0	0.0	0.0	0.0	0.0	0.0	0.0	Rv0014c (pknB)
17247	0.0	0.0	0.0	0.0	0.0	0.0	0.0	0.0	0.0	0.0	0.0	0.0	Rv0014c (pknB)
17313	0.0	0.0	0.0	0.0	0.0	0.0	0.0	0.0	0.0	0.0	0.0	0.0	Rv0014c (pknB)
17333	0.0	0.0	0.0	0.0	0.0	0.0	0.0	0.0	0.0	0.0	0.0	0.0	Rv0014c (pknB)
17439	0.0	0.0	0.0	0.0	0.0	0.0	0.0	0.0	0.0	0.0	0.0	0.0	Rv0014c (pknB)
17476	84.2	53.1	47.2	49.1	132.4	37.1	6.0	29.1	60.2	30.1	92.2	22.0	Rv0015c (pknA)
17483	0.0	0.0	0.0	0.0	6.0	0.0	0.0	0.0	0.0	0.0	256.5	0.0	Rv0015c (pknA)
17586	0.0	0.0	23.1	0.0	0.0	0.0	6.0	179.7	0.0	6.0	0.0	0.0	Rv0015c (pknA)
17862	0.0	0.0	0.0	0.0	0.0	0.0	0.0	0.0	0.0	0.0	0.0	0.0	Rv0015c (pknA)
17981	0.0	0.0	0.0	0.0	0.0	0.0	0.0	0.0	0.0	0.0	0.0	0.0	Rv0015c (pknA)
18010	0.0	0.0	0.0	0.0	0.0	0.0	0.0	0.0	0.0	0.0	0.0	0.0	Rv0015c (pknA)
18123	0.0	0.0	0.0	0.0	0.0	0.0	0.0	0.0	0.0	0.0	0.0	0.0	Rv0015c (pknA)
18140	0.0	0.0	0.0	0.0	0.0	0.0	0.0	0.0	0.0	0.0	0.0	0.0	Rv0015c (pknA)
18161	0.0	0.0	0.0	0.0	0.0	0.0	0.0	0.0	0.0	0.0	0.0	0.0	Rv0015c (pknA)
18215	0.0	0.0	0.0	0.0	0.0	0.0	0.0	0.0	0.0	0.0	0.0	0.0	Rv0015c (pknA)
18454	0.0	0.0	0.0	0.0	0.0	0.0	0.0	0.0	0.0	0.0	0.0	0.0	Rv0015c (pknA)
18488	0.0	0.0	0.0	0.0	0.0	0.0	0.0	0.0	0.0	0.0	0.0	0.0	Rv0015c (pknA)
18527	0.0	0.0	0.0	0.0	0.0	0.0	0.0	0.0	0.0	0.0	0.0	0.0	Rv0015c (pknA)
18666	0.0	0.0	0.0	0.0	0.0	0.0	0.0	0.0	0.0	0.0	0.0	0.0	Rv0015c (pknA)
18693	0.0	0.0	0.0	0.0	0.0	0.0	0.0	0.0	0.0	0.0	0.0	0.0	Rv0015c (pknA)
18725	0.0	0.0	0.0	0.0	0.0	0.0	0.0	0.0	0.0	0.0	0.0	0.0	Rv0015c (pknA)
18907	0.0	0.0	0.0	0.0	0.0	0.0	0.0	0.0	0.0	0.0	0.0	0.0	Rv0016c (pbpA)
19038	0.0	0.0	0.0	0.0	0.0	0.0	0.0	0.0	0.0	0.0	0.0	0.0	Rv0016c (pbpA)
19043	0.0	0.0	0.0	0.0	0.0	0.0	0.0	0.0	0.0	0.0	0.0	0.0	Rv0016c (pbpA)
19081	0.0	0.0	0.0	0.0	0.0	0.0	0.0	0.0	0.0	0.0	0.0	0.0	Rv0016c (pbpA)
19100	0.0	0.0	0.0	0.0	0.0	0.0	0.0	0.0	0.0	0.0	0.0	0.0	Rv0016c (pbpA)
19107	0.0	0.0	0.0	0.0	0.0	0.0	0.0	0.0	0.0	0.0	0.0	0.0	Rv0016c (pbpA)
19134	0.0	0.0	0.0	0.0	0.0	0.0	0.0	0.0	0.0	0.0	0.0	0.0	Rv0016c (pbpA)
19138	0.0	0.0	5.0	0.0	0.0	0.0	0.0	0.0	0.0	0.0	0.0	0.0	Rv0016c (pbpA)
19151	0.0	0.0	0.0	0.0	0.0	0.0	0.0	0.0	0.0	0.0	0.0	0.0	Rv0016c (pbpA)
19179	0.0	0.0	0.0	0.0	0.0	0.0	0.0	0.0	0.0	0.0	0.0	0.0	Rv0016c (pbpA)
19194	0.0	0.0	0.0	0.0	0.0	0.0	0.0	0.0	0.0	0.0	0.0	0.0	Rv0016c (pbpA)
19226	0.0	0.0	0.0	0.0	0.0	0.0	0.0	0.0	0.0	0.0	0.0	0.0	Rv0016c (pbpA)
19239	0.0	0.0	0.0	0.0	0.0	0.0	0.0	0.0	0.0	0.0	0.0	0.0	Rv0016c (pbpA)
19259	0.0	0.0	0.0	0.0	0.0	0.0	0.0	0.0	0.0	0.0	0.0	0.0	Rv0016c (pbpA)
19310	0.0	0.0	0.0	0.0	0.0	0.0	0.0	0.0	0.0	0.0	0.0	0.0	Rv0016c (pbpA)
19453	0.0	13.0	0.0	0.0	0.0	0.0	0.0	0.0	0.0	0.0	0.0	0.0	Rv0016c (pbpA)
19461	0.0	0.0	5.0	0.0	0.0	0.0	0.0	0.0	0.0	0.0	0.0	0.0	Rv0016c (pbpA)
19582	9.0	0.0	0.0	0.0	0.0	0.0	12.0	0.0	0.0	0.0	0.0	0.0	Rv0016c (pbpA)
19667	0.0	0.0	0.0	0.0	0.0	0.0	0.0	0.0	0.0	0.0	0.0	0.0	Rv0016c (pbpA)
19693	0.0	0.0	0.0	0.0	0.0	18.1	0.0	0.0	0.0	0.0	0.0	0.0	Rv0016c (pbpA)
19760	0.0	6.0	0.0	16.0	0.0	18.1	0.0	0.0	0.0	0.0	0.0	0.0	Rv0016c (pbpA)
19771	0.0	0.0	0.0	0.0	0.0	0.0	0.0	0.0	0.0	0.0	0.0	0.0	Rv0016c (pbpA)
19829	0.0	0.0	0.0	0.0	0.0	0.0	0.0	0.0	0.0	0.0	0.0	0.0	Rv0016c (pbpA)
19838	0.0	0.0	0.0	0.0	0.0	0.0	6.0	0.0	0.0	0.0	0.0	0.0	Rv0016c (pbpA)
19914	0.0	0.0	0.0	0.0	0.0	0.0	0.0	0.0	0.0	0.0	0.0	0.0	Rv0016c (pbpA)
19935	0.0	0.0	0.0	0.0	0.0	0.0	0.0	0.0	0.0	0.0	0.0	0.0	Rv0016c (pbpA)
19951	0.0	0.0	0.0	0.0	0.0	0.0	0.0	0.0	0.0	0.0	0.0	0.0	Rv0016c (pbpA)
19963	0.0	33.1	0.0	0.0	12.0	0.0	0.0	14.1	0.0	0.0	0.0	0.0	Rv0016c (pbpA)
19973	0.0	0.0	0.0	0.0	0.0	0.0	0.0	0.0	0.0	0.0	0.0	0.0	Rv0016c (pbpA)
19984	0.0	0.0	0.0	0.0	0.0	0.0	6.0	59.2	0.0	0.0	0.0	0.0	Rv0016c (pbpA)
20002	0.0	0.0	0.0	0.0	0.0	0.0	0.0	0.0	0.0	0.0	0.0	0.0	Rv0016c (pbpA)
20037	0.0	0.0	0.0	0.0	0.0	0.0	0.0	0.0	0.0	0.0	0.0	0.0	Rv0016c (pbpA)
20044	0.0	0.0	0.0	0.0	0.0	0.0	0.0	0.0	0.0	0.0	0.0	0.0	Rv0016c (pbpA)
20092	0.0	0.0	5.0	0.0	12.0	0.0	0.0	0.0	0.0	0.0	0.0	0.0	Rv0016c (pbpA)
20178	0.0	0.0	11.0	0.0	0.0	0.0	6.0	0.0	0.0	0.0	0.0	0.0	Rv0016c (pbpA)
20211	0.0	0.0	0.0	0.0	0.0	0.0	0.0	0.0	0.0	0.0	0.0	0.0	Rv0016c (pbpA)
20234	18.1	146.4	113.4	49.1	50.1	37.1	104.2	179.7	129.3	37.1	0.0	0.0	Rv0016c (pbpA),Rv0017c (rodA)
20266	9.0	0.0	5.0	0.0	12.0	37.1	0.0	0.0	0.0	0.0	0.0	0.0	Rv0017c (rodA)
20278	9.0	53.1	41.1	0.0	12.0	0.0	0.0	164.6	45.1	0.0	30.1	0.0	Rv0017c (rodA)
20345	18.1	39.1	47.2	0.0	56.2	0.0	67.2	119.5	15.0	98.2	0.0	88.1	Rv0017c (rodA)
20349	0.0	0.0	11.0	0.0	12.0	0.0	73.2	29.1	0.0	0.0	0.0	0.0	Rv0017c (rodA)
20376	0.0	0.0	0.0	0.0	6.0	0.0	18.0	0.0	0.0	0.0	0.0	0.0	Rv0017c (rodA)
20456	0.0	0.0	0.0	0.0	0.0	0.0	0.0	0.0	0.0	0.0	0.0	0.0	Rv0017c (rodA)
20497	75.2	86.2	59.2	0.0	69.2	0.0	0.0	0.0	0.0	0.0	0.0	22.0	Rv0017c (rodA)
20547	0.0	53.1	17.1	16.0	12.0	0.0	18.0	0.0	0.0	0.0	0.0	0.0	Rv0017c (rodA)
20650	0.0	0.0	0.0	0.0	0.0	0.0	0.0	0.0	0.0	0.0	0.0	0.0	Rv0017c (rodA)
20671	0.0	13.0	5.0	0.0	0.0	0.0	0.0	0.0	0.0	0.0	0.0	0.0	Rv0017c (rodA)
20680	0.0	13.0	11.0	0.0	0.0	37.1	0.0	0.0	0.0	0.0	0.0	0.0	Rv0017c (rodA)
20712	0.0	0.0	0.0	0.0	0.0	0.0	0.0	0.0	0.0	0.0	0.0	0.0	Rv0017c (rodA)
20756	0.0	0.0	5.0	0.0	0.0	0.0	6.0	0.0	0.0	0.0	0.0	0.0	Rv0017c (rodA)
20787	0.0	0.0	0.0	0.0	0.0	0.0	0.0	0.0	0.0	0.0	0.0	0.0	Rv0017c (rodA)
20859	37.1	39.1	23.1	0.0	0.0	0.0	0.0	0.0	0.0	55.1	0.0	0.0	Rv0017c (rodA)
20883	37.1	46.1	41.1	16.0	31.1	18.1	80.2	74.3	0.0	12.0	0.0	0.0	Rv0017c (rodA)
21041	0.0	0.0	0.0	0.0	0.0	0.0	0.0	0.0	0.0	0.0	0.0	0.0	Rv0017c (rodA)
21204	0.0	0.0	0.0	0.0	0.0	0.0	0.0	0.0	0.0	0.0	0.0	0.0	Rv0017c (rodA)
21210	0.0	0.0	5.0	0.0	0.0	18.1	6.0	0.0	0.0	0.0	0.0	0.0	Rv0017c (rodA)
21266	0.0	0.0	17.1	0.0	0.0	18.1	0.0	0.0	0.0	0.0	0.0	0.0	Rv0017c (rodA)
21359	9.0	0.0	0.0	0.0	0.0	0.0	0.0	0.0	0.0	0.0	0.0	0.0	Rv0017c (rodA)
21414	0.0	0.0	0.0	0.0	0.0	0.0	0.0	0.0	0.0	0.0	0.0	0.0	Rv0017c (rodA)
21477	0.0	0.0	0.0	0.0	0.0	0.0	0.0	0.0	0.0	0.0	0.0	0.0	Rv0017c (rodA)
21481	0.0	13.0	11.0	0.0	0.0	18.1	6.0	14.1	0.0	0.0	0.0	0.0	Rv0017c (rodA)
21548	0.0	0.0	0.0	0.0	0.0	0.0	0.0	0.0	0.0	0.0	0.0	0.0	Rv0017c (rodA)
21608	0.0	6.0	0.0	0.0	0.0	0.0	0.0	0.0	0.0	0.0	0.0	0.0	Rv0017c (rodA)
21777	0.0	0.0	0.0	0.0	0.0	0.0	0.0	0.0	0.0	0.0	0.0	0.0	Rv0018c (pstP)
22070	0.0	46.1	5.0	0.0	0.0	18.1	30.1	0.0	0.0	0.0	0.0	154.2	Rv0018c (pstP)
22092	0.0	0.0	0.0	0.0	0.0	0.0	0.0	0.0	0.0	0.0	0.0	0.0	Rv0018c (pstP)
22118	0.0	6.0	29.1	33.1	31.1	18.1	0.0	0.0	7.0	0.0	0.0	0.0	Rv0018c (pstP)
22144	0.0	59.2	59.2	49.1	6.0	0.0	6.0	0.0	7.0	12.0	10.0	0.0	Rv0018c (pstP)
22187	0.0	0.0	0.0	0.0	0.0	0.0	0.0	0.0	0.0	0.0	0.0	0.0	Rv0018c (pstP)
22195	0.0	6.0	5.0	0.0	0.0	0.0	0.0	14.1	0.0	12.0	0.0	0.0	Rv0018c (pstP)
22199	37.1	6.0	0.0	0.0	0.0	18.1	6.0	0.0	0.0	0.0	0.0	0.0	Rv0018c (pstP)
22202	0.0	0.0	0.0	0.0	0.0	37.1	0.0	0.0	0.0	0.0	0.0	0.0	Rv0018c (pstP)
22279	0.0	0.0	0.0	0.0	0.0	0.0	0.0	0.0	0.0	0.0	0.0	0.0	Rv0018c (pstP)
22314	0.0	0.0	0.0	0.0	6.0	0.0	0.0	0.0	0.0	0.0	0.0	0.0	Rv0018c (pstP)
22338	0.0	0.0	0.0	0.0	0.0	0.0	0.0	0.0	0.0	0.0	0.0	0.0	Rv0018c (pstP)
22454	0.0	0.0	0.0	0.0	0.0	0.0	0.0	0.0	0.0	0.0	0.0	0.0	Rv0018c (pstP)
22460	0.0	0.0	0.0	0.0	0.0	0.0	0.0	0.0	0.0	0.0	0.0	0.0	Rv0018c (pstP)
22578	0.0	0.0	0.0	0.0	0.0	0.0	0.0	0.0	0.0	0.0	0.0	0.0	Rv0018c (pstP)
22590	0.0	0.0	0.0	0.0	0.0	0.0	0.0	0.0	0.0	0.0	0.0	0.0	Rv0018c (pstP)
22625	0.0	0.0	0.0	0.0	0.0	0.0	0.0	0.0	0.0	0.0	0.0	0.0	Rv0018c (pstP)
22817	0.0	0.0	0.0	0.0	0.0	0.0	0.0	0.0	0.0	0.0	0.0	0.0	Rv0018c (pstP)
22836	0.0	0.0	0.0	0.0	0.0	0.0	0.0	0.0	0.0	0.0	0.0	0.0	Rv0018c (pstP)
22887	0.0	0.0	0.0	0.0	0.0	0.0	0.0	0.0	0.0	0.0	0.0	0.0	Rv0018c (pstP)
22932	0.0	0.0	0.0	0.0	0.0	0.0	0.0	0.0	0.0	0.0	0.0	0.0	Rv0018c (pstP)
23083	0.0	0.0	0.0	0.0	0.0	0.0	0.0	0.0	0.0	0.0	0.0	0.0	Rv0018c (pstP)
23099	0.0	0.0	0.0	0.0	0.0	0.0	0.0	0.0	0.0	0.0	0.0	0.0	Rv0018c (pstP)
23125	0.0	0.0	0.0	0.0	0.0	0.0	0.0	0.0	0.0	0.0	0.0	0.0	Rv0018c (pstP)
23153	0.0	0.0	0.0	0.0	0.0	0.0	0.0	0.0	0.0	0.0	0.0	0.0	Rv0018c (pstP)
23205	0.0	0.0	0.0	0.0	0.0	0.0	0.0	0.0	0.0	0.0	0.0	0.0	
23330	0.0	0.0	0.0	0.0	0.0	0.0	0.0	0.0	0.0	0.0	0.0	0.0	Rv0019c (fhaB)
23361	0.0	0.0	0.0	0.0	0.0	0.0	0.0	0.0	0.0	0.0	30.1	0.0	Rv0019c (fhaB)
23381	0.0	26.1	35.1	0.0	6.0	0.0	18.0	119.5	7.0	0.0	0.0	0.0	Rv0019c (fhaB)
23394	0.0	13.0	17.1	16.0	31.1	18.1	12.0	0.0	7.0	12.0	0.0	0.0	Rv0019c (fhaB)
23413	0.0	39.1	5.0	66.1	25.1	0.0	0.0	0.0	0.0	0.0	0.0	0.0	Rv0019c (fhaB)
23442	9.0	0.0	0.0	0.0	0.0	18.1	0.0	0.0	0.0	0.0	0.0	0.0	Rv0019c (fhaB)
23512	0.0	0.0	0.0	0.0	0.0	0.0	0.0	0.0	0.0	0.0	0.0	0.0	Rv0019c (fhaB)
23550	0.0	0.0	11.0	0.0	0.0	0.0	0.0	0.0	0.0	6.0	0.0	0.0	Rv0019c (fhaB)
23582	0.0	0.0	11.0	0.0	0.0	0.0	6.0	0.0	0.0	0.0	0.0	0.0	Rv0019c (fhaB)
23640	0.0	0.0	5.0	0.0	0.0	0.0	0.0	0.0	0.0	0.0	0.0	0.0	Rv0019c (fhaB)
23663	0.0	0.0	0.0	0.0	0.0	0.0	0.0	0.0	0.0	0.0	0.0	0.0	Rv0019c (fhaB)
23681	0.0	0.0	0.0	0.0	0.0	0.0	0.0	0.0	0.0	0.0	0.0	0.0	Rv0019c (fhaB)
23723	28.1	13.0	41.1	0.0	0.0	0.0	18.0	29.1	0.0	0.0	0.0	0.0	Rv0019c (fhaB)
23807	65.2	126.3	29.1	33.1	44.1	56.2	67.2	29.1	60.2	0.0	10.0	22.0	
23856	0.0	0.0	0.0	0.0	31.1	0.0	0.0	0.0	0.0	18.0	0.0	0.0	
23933	0.0	0.0	0.0	0.0	0.0	0.0	0.0	0.0	0.0	0.0	0.0	0.0	Rv0020c (fhaA)
23947	0.0	0.0	0.0	0.0	0.0	0.0	0.0	0.0	0.0	0.0	0.0	0.0	Rv0020c (fhaA)
24102	0.0	0.0	0.0	0.0	0.0	0.0	0.0	0.0	0.0	0.0	0.0	0.0	Rv0020c (fhaA)
24136	0.0	0.0	0.0	0.0	0.0	0.0	0.0	0.0	0.0	0.0	0.0	0.0	Rv0020c (fhaA)
24159	0.0	0.0	0.0	0.0	0.0	0.0	0.0	0.0	0.0	0.0	0.0	0.0	Rv0020c (fhaA)
24174	0.0	0.0	0.0	0.0	0.0	0.0	0.0	0.0	0.0	0.0	0.0	0.0	Rv0020c (fhaA)
24183	0.0	0.0	0.0	0.0	0.0	0.0	0.0	0.0	0.0	0.0	0.0	0.0	Rv0020c (fhaA)
24207	0.0	0.0	0.0	0.0	0.0	0.0	0.0	0.0	0.0	0.0	0.0	0.0	Rv0020c (fhaA)
24231	0.0	0.0	0.0	0.0	0.0	0.0	0.0	0.0	0.0	0.0	0.0	0.0	Rv0020c (fhaA)
24237	0.0	0.0	0.0	0.0	0.0	0.0	0.0	0.0	0.0	0.0	0.0	0.0	Rv0020c (fhaA)
24261	0.0	0.0	0.0	0.0	0.0	0.0	0.0	0.0	0.0	0.0	0.0	0.0	Rv0020c (fhaA)
24282	0.0	0.0	0.0	0.0	0.0	0.0	0.0	0.0	0.0	0.0	0.0	0.0	Rv0020c (fhaA)
24309	0.0	0.0	0.0	0.0	0.0	0.0	0.0	0.0	0.0	0.0	0.0	0.0	Rv0020c (fhaA)
24318	0.0	0.0	0.0	0.0	0.0	0.0	0.0	0.0	0.0	0.0	0.0	0.0	Rv0020c (fhaA)
24336	0.0	0.0	0.0	0.0	0.0	0.0	0.0	0.0	0.0	0.0	0.0	0.0	Rv0020c (fhaA)
24351	0.0	0.0	0.0	0.0	0.0	0.0	0.0	0.0	0.0	0.0	0.0	0.0	Rv0020c (fhaA)
24372	0.0	0.0	0.0	0.0	0.0	0.0	0.0	0.0	0.0	0.0	0.0	0.0	Rv0020c (fhaA)
24384	0.0	0.0	0.0	0.0	0.0	0.0	0.0	0.0	0.0	0.0	0.0	0.0	Rv0020c (fhaA)
24402	0.0	0.0	0.0	0.0	0.0	0.0	0.0	0.0	0.0	0.0	0.0	0.0	Rv0020c (fhaA)
24447	0.0	0.0	0.0	0.0	0.0	0.0	0.0	0.0	0.0	0.0	0.0	0.0	Rv0020c (fhaA)
24483	0.0	0.0	0.0	0.0	0.0	0.0	0.0	0.0	0.0	0.0	0.0	0.0	Rv0020c (fhaA)
24492	0.0	0.0	0.0	0.0	0.0	0.0	0.0	0.0	0.0	0.0	0.0	0.0	Rv0020c (fhaA)
24501	0.0	0.0	0.0	0.0	0.0	0.0	0.0	0.0	0.0	0.0	0.0	0.0	Rv0020c (fhaA)
24534	0.0	0.0	0.0	0.0	0.0	0.0	0.0	0.0	0.0	0.0	0.0	0.0	Rv0020c (fhaA)
24552	0.0	0.0	0.0	0.0	0.0	0.0	0.0	0.0	0.0	0.0	0.0	0.0	Rv0020c (fhaA)
24564	0.0	0.0	0.0	0.0	0.0	0.0	0.0	0.0	0.0	0.0	0.0	0.0	Rv0020c (fhaA)
24579	0.0	0.0	0.0	0.0	0.0	0.0	0.0	0.0	0.0	0.0	0.0	0.0	Rv0020c (fhaA)
24621	0.0	0.0	0.0	0.0	0.0	0.0	0.0	0.0	0.0	0.0	0.0	0.0	Rv0020c (fhaA)
24633	0.0	0.0	0.0	0.0	0.0	0.0	0.0	0.0	0.0	0.0	0.0	0.0	Rv0020c (fhaA)
24657	0.0	0.0	0.0	0.0	0.0	0.0	0.0	0.0	0.0	0.0	0.0	0.0	Rv0020c (fhaA)
24678	0.0	0.0	0.0	0.0	0.0	0.0	0.0	0.0	0.0	0.0	0.0	0.0	Rv0020c (fhaA)
24696	0.0	0.0	0.0	0.0	0.0	0.0	0.0	0.0	0.0	0.0	0.0	0.0	Rv0020c (fhaA)
24714	0.0	0.0	0.0	0.0	0.0	0.0	0.0	0.0	0.0	0.0	0.0	0.0	Rv0020c (fhaA)
24732	0.0	0.0	0.0	0.0	0.0	0.0	0.0	0.0	0.0	0.0	0.0	0.0	Rv0020c (fhaA)
24750	0.0	0.0	0.0	0.0	0.0	0.0	0.0	0.0	0.0	0.0	0.0	0.0	Rv0020c (fhaA)
24768	0.0	0.0	0.0	0.0	0.0	0.0	0.0	0.0	0.0	0.0	0.0	0.0	Rv0020c (fhaA)
24801	0.0	0.0	0.0	0.0	0.0	0.0	0.0	0.0	0.0	0.0	0.0	0.0	Rv0020c (fhaA)
24819	0.0	0.0	0.0	0.0	0.0	0.0	0.0	0.0	0.0	0.0	0.0	0.0	Rv0020c (fhaA)
24840	0.0	0.0	0.0	0.0	0.0	0.0	0.0	0.0	0.0	0.0	0.0	0.0	Rv0020c (fhaA)
24909	0.0	0.0	0.0	0.0	0.0	0.0	0.0	0.0	0.0	0.0	0.0	0.0	Rv0020c (fhaA)
24921	0.0	0.0	0.0	0.0	0.0	0.0	0.0	0.0	0.0	0.0	0.0	0.0	Rv0020c (fhaA)
24924	0.0	0.0	0.0	0.0	0.0	0.0	0.0	0.0	0.0	0.0	0.0	0.0	Rv0020c (fhaA)
24960	0.0	0.0	0.0	0.0	0.0	0.0	0.0	0.0	0.0	0.0	0.0	0.0	Rv0020c (fhaA)
24986	0.0	0.0	0.0	0.0	0.0	0.0	0.0	0.0	0.0	0.0	0.0	0.0	Rv0020c (fhaA)
25069	18.1	6.0	11.0	132.2	37.1	37.1	0.0	0.0	7.0	0.0	71.1	44.1	Rv0020c (fhaA)
25099	0.0	0.0	0.0	0.0	0.0	0.0	0.0	0.0	0.0	0.0	0.0	0.0	Rv0020c (fhaA)
25143	0.0	39.1	53.2	115.2	0.0	56.2	6.0	149.6	0.0	0.0	30.1	0.0	Rv0020c (fhaA)
25168	9.0	39.1	35.1	165.3	37.1	37.1	0.0	14.1	0.0	0.0	0.0	22.0	Rv0020c (fhaA)
25170	37.1	33.1	107.4	16.0	6.0	0.0	12.0	29.1	22.1	6.0	0.0	0.0	Rv0020c (fhaA)
25252	47.1	0.0	29.1	0.0	6.0	0.0	0.0	14.1	0.0	0.0	0.0	0.0	Rv0020c (fhaA)
25260	65.2	73.2	101.4	33.1	94.3	75.3	98.2	59.2	258.7	136.3	10.0	22.0	Rv0020c (fhaA)
25438	301.9	345.9	466.6	363.6	562.6	341.2	1752.9	676.6	189.5	24.1	359.8	88.1	Rv0020c (fhaA)
25505	56.2	26.1	53.2	0.0	37.1	18.1	6.0	104.4	15.0	6.0	0.0	0.0	
25528	0.0	0.0	17.1	0.0	6.0	0.0	0.0	0.0	0.0	0.0	0.0	0.0	
25613	37.1	159.4	89.3	49.1	189.5	18.1	326.7	119.5	83.2	0.0	0.0	0.0	
25616	1152.3	1244.4	1467.2	941.6	1353.9	1101.9	1444.2	1413.3	1505.8	1270.1	504.1	1702.5	
25624	245.7	518.4	610.1	595.0	303.9	227.8	963.2	736.8	448.1	142.3	41.1	176.3	
25730	1228.5	591.6	592.1	727.2	613.8	816.9	500.1	1007.8	280.7	724.8	339.7	1304.9	
25796	9.0	0.0	11.0	0.0	0.0	18.1	0.0	0.0	0.0	86.2	0.0	0.0	
25832	0.0	0.0	0.0	0.0	0.0	0.0	0.0	0.0	0.0	0.0	0.0	0.0	
25844	245.7	73.2	185.7	445.7	44.1	75.3	0.0	0.0	37.1	142.3	0.0	0.0	
25906	0.0	0.0	0.0	0.0	0.0	0.0	0.0	0.0	0.0	0.0	0.0	0.0	
25914	906.6	897.5	813.9	875.5	1373.0	874.1	500.1	360.4	501.3	477.2	710.5	1083.6	Rv0021c (-)
25960	150.4	139.4	71.3	82.1	151.4	208.7	55.1	194.7	91.2	49.1	30.1	0.0	Rv0021c (-)
25967	75.2	73.2	53.2	0.0	37.1	18.1	6.0	0.0	30.1	55.1	0.0	0.0	Rv0021c (-)
26040	245.7	292.8	214.8	214.4	461.3	304.1	246.6	390.5	189.5	247.6	442.9	1193.8	Rv0021c (-)
26067	18.1	19.1	17.1	0.0	25.1	0.0	80.2	14.1	0.0	80.2	10.0	0.0	Rv0021c (-)
26141	688.9	891.4	993.5	1421.4	929.7	950.4	258.6	932.5	882.3	880.2	771.6	1415.1	Rv0021c (-)
26175	18.1	33.1	41.1	0.0	56.2	94.3	36.1	270.0	22.1	160.4	10.0	0.0	Rv0021c (-)
26183	122.3	598.6	353.2	33.1	157.5	246.9	43.1	74.3	296.8	30.1	256.5	397.6	Rv0021c (-)
26193	122.3	452.2	359.3	82.1	360.0	265.9	295.7	435.6	75.2	427.0	30.1	110.2	Rv0021c (-)
26197	359.0	238.7	448.6	611.0	386.1	455.6	184.4	164.6	189.5	204.5	82.2	1061.6	Rv0021c (-)
26261	0.0	33.1	17.1	0.0	88.3	18.1	264.6	104.4	60.2	259.6	10.0	0.0	Rv0021c (-)
26280	18.1	39.1	71.3	148.2	151.4	18.1	0.0	29.1	7.0	43.1	0.0	0.0	Rv0021c (-)
26290	0.0	0.0	0.0	0.0	0.0	0.0	0.0	0.0	0.0	0.0	0.0	0.0	Rv0021c (-)
26300	216.6	86.2	41.1	33.1	6.0	113.4	43.1	29.1	98.3	30.1	10.0	0.0	Rv0021c (-)
26377	359.0	311.9	359.3	561.9	638.8	360.3	172.4	255.0	98.3	539.3	525.1	220.3	Rv0021c (-)
26417	0.0	0.0	0.0	0.0	37.1	0.0	6.0	0.0	0.0	0.0	0.0	0.0	Rv0021c (-)
26622	169.5	26.1	208.7	82.1	208.6	94.3	154.3	239.9	30.1	228.6	113.2	0.0	Rv0021c (-)
26742	9.0	19.1	107.4	16.0	12.0	18.1	0.0	0.0	22.1	222.5	0.0	0.0	Rv0021c (-)
26780	56.2	66.2	131.5	0.0	44.1	56.2	388.9	89.3	113.3	154.4	92.2	22.0	Rv0021c (-)
26831	47.1	106.3	149.5	66.1	145.4	37.1	12.0	29.1	0.0	12.0	0.0	0.0	Rv0021c (-)
26838	9.0	6.0	0.0	99.2	6.0	37.1	0.0	0.0	7.0	37.1	0.0	0.0	Rv0021c (-)
26860	131.4	232.6	371.3	429.7	321.9	285.0	1129.5	661.5	242.6	142.3	638.3	995.5	Rv0021c (-)
26873	47.1	19.1	17.1	0.0	6.0	37.1	24.1	14.1	68.2	0.0	0.0	22.0	Rv0021c (-)
26932	774.2	565.5	592.1	974.6	386.1	398.4	283.6	285.1	471.2	483.2	1091.3	485.7	
27213	235.7	419.1	526.9	313.5	594.7	285.0	166.4	239.9	220.6	247.6	730.5	1393.1	Rv0022c (whiB5)
27245	415.2	311.9	256.9	396.7	379.1	379.3	61.1	119.5	265.7	284.7	915.9	463.7	Rv0022c (whiB5)
27252	28.1	132.4	125.4	33.1	119.3	94.3	36.1	14.1	75.2	12.0	113.2	0.0	Rv0022c (whiB5)
27299	453.3	439.2	598.1	644.1	411.2	360.3	432.0	119.5	242.6	296.7	556.2	441.7	Rv0022c (whiB5)
27354	65.2	146.4	41.1	33.1	290.8	113.4	246.6	29.1	15.0	185.5	0.0	0.0	Rv0022c (whiB5)
27367	9.0	0.0	0.0	0.0	37.1	0.0	0.0	0.0	30.1	0.0	0.0	0.0	Rv0022c (whiB5)
27399	9.0	33.1	35.1	0.0	12.0	0.0	67.2	0.0	0.0	105.3	51.1	0.0	Rv0022c (whiB5)
27410	2314.5	1390.8	1035.6	1207.0	1645.7	1140.1	1592.6	827.1	395.0	954.3	2142.5	220.3	Rv0022c (whiB5)
27470	0.0	0.0	0.0	0.0	0.0	0.0	0.0	0.0	0.0	0.0	0.0	0.0	
27482	0.0	0.0	0.0	0.0	0.0	0.0	0.0	0.0	7.0	0.0	0.0	0.0	
27484	0.0	0.0	0.0	0.0	0.0	0.0	0.0	0.0	0.0	0.0	0.0	0.0	
27518	0.0	0.0	0.0	0.0	0.0	0.0	0.0	0.0	0.0	0.0	0.0	0.0	
27526	0.0	0.0	0.0	0.0	0.0	0.0	0.0	0.0	0.0	0.0	0.0	0.0	
27528	0.0	0.0	0.0	0.0	0.0	0.0	0.0	0.0	0.0	0.0	0.0	0.0	
27530	0.0	0.0	0.0	0.0	0.0	0.0	0.0	0.0	0.0	0.0	0.0	0.0	
27534	0.0	0.0	0.0	0.0	0.0	0.0	0.0	0.0	0.0	0.0	0.0	0.0	
27558	9.0	0.0	11.0	0.0	0.0	0.0	0.0	0.0	0.0	0.0	0.0	0.0	
27566	0.0	0.0	0.0	0.0	0.0	0.0	0.0	0.0	0.0	0.0	0.0	0.0	
27569	0.0	0.0	0.0	0.0	0.0	0.0	0.0	0.0	0.0	0.0	0.0	0.0	
27578	47.1	26.1	0.0	0.0	0.0	37.1	0.0	0.0	0.0	0.0	0.0	0.0	
27683	0.0	0.0	0.0	0.0	0.0	0.0	0.0	0.0	0.0	0.0	0.0	0.0	Rv0023 (-)
27703	0.0	0.0	0.0	0.0	0.0	0.0	0.0	0.0	0.0	0.0	0.0	0.0	Rv0023 (-)
27784	0.0	0.0	0.0	0.0	0.0	0.0	0.0	0.0	0.0	0.0	0.0	0.0	Rv0023 (-)
27906	0.0	0.0	0.0	0.0	0.0	0.0	0.0	0.0	0.0	0.0	0.0	0.0	Rv0023 (-)
27925	0.0	0.0	0.0	0.0	0.0	0.0	0.0	0.0	0.0	0.0	0.0	0.0	Rv0023 (-)
27994	0.0	0.0	0.0	0.0	0.0	0.0	0.0	0.0	0.0	0.0	0.0	0.0	Rv0023 (-)
28003	0.0	0.0	0.0	0.0	0.0	0.0	0.0	0.0	0.0	0.0	0.0	0.0	Rv0023 (-)
28005	0.0	0.0	0.0	0.0	0.0	0.0	0.0	0.0	0.0	0.0	0.0	0.0	Rv0023 (-)
28145	0.0	0.0	0.0	0.0	0.0	0.0	0.0	0.0	0.0	0.0	0.0	0.0	Rv0023 (-)
28208	0.0	0.0	0.0	0.0	0.0	0.0	0.0	0.0	0.0	0.0	0.0	0.0	Rv0023 (-)
28232	0.0	0.0	0.0	0.0	0.0	0.0	0.0	0.0	0.0	0.0	0.0	0.0	Rv0023 (-)
28263	0.0	0.0	0.0	0.0	0.0	0.0	0.0	0.0	0.0	0.0	0.0	0.0	Rv0023 (-)
28368	169.5	179.5	311.1	49.1	265.8	208.7	481.1	360.4	121.3	111.3	51.1	198.3	Rv0024 (-)
28455	84.2	139.4	119.4	148.2	309.9	170.6	92.2	59.2	60.2	191.5	20.0	220.3	Rv0024 (-)
28512	188.5	46.1	5.0	16.0	18.1	18.1	24.1	44.2	45.1	105.3	421.9	242.4	Rv0024 (-)
28661	0.0	0.0	0.0	0.0	50.1	18.1	0.0	0.0	0.0	0.0	0.0	44.1	Rv0024 (-)
28670	37.1	13.0	161.6	33.1	37.1	0.0	0.0	0.0	7.0	6.0	359.8	0.0	Rv0024 (-)
28679	0.0	6.0	0.0	0.0	0.0	0.0	0.0	0.0	0.0	0.0	0.0	0.0	Rv0024 (-)
28687	0.0	0.0	0.0	0.0	0.0	0.0	0.0	0.0	0.0	0.0	0.0	0.0	Rv0024 (-)
28705	528.5	551.5	532.9	396.7	487.4	417.5	709.6	872.3	220.6	321.8	390.8	928.4	Rv0024 (-)
28803	0.0	0.0	0.0	0.0	0.0	0.0	0.0	0.0	0.0	0.0	0.0	0.0	Rv0024 (-)
28914	37.1	79.2	167.6	49.1	132.4	94.3	98.2	119.5	83.2	0.0	143.3	22.0	Rv0024 (-)
28974	160.5	66.2	77.3	16.0	113.3	56.2	0.0	0.0	22.1	55.1	123.3	0.0	Rv0024 (-)
29010	1624.6	432.2	682.4	396.7	430.2	323.1	381.9	270.0	486.2	364.9	308.6	906.4	Rv0024 (-)
29205	150.4	132.4	107.4	99.2	151.4	170.6	456.0	59.2	15.0	105.3	61.1	176.3	Rv0024 (-)
29270	197.6	392.1	262.9	231.4	594.7	208.7	351.8	179.7	37.1	235.6	185.4	22.0	Rv0025 (-)
29354	282.8	298.8	173.6	231.4	195.6	246.9	86.2	239.9	265.7	117.3	566.2	0.0	Rv0025 (-)
29403	28.1	19.1	65.2	231.4	25.1	56.2	55.1	14.1	0.0	0.0	0.0	22.0	Rv0025 (-)
29457	28.1	59.2	89.3	33.1	220.6	75.3	92.2	0.0	37.1	6.0	71.1	132.2	Rv0025 (-)
29516	0.0	13.0	23.1	0.0	0.0	18.1	6.0	0.0	30.1	191.5	0.0	0.0	Rv0025 (-)
29567	491.4	106.3	256.9	231.4	284.8	265.9	117.3	209.8	326.8	98.2	185.4	88.1	Rv0025 (-)
29587	47.1	33.1	5.0	49.1	126.4	18.1	6.0	0.0	0.0	0.0	10.0	0.0	Rv0025 (-)
29605	37.1	19.1	71.3	0.0	44.1	18.1	12.0	14.1	15.0	0.0	0.0	22.0	Rv0025 (-)
29620	9.0	33.1	29.1	16.0	18.1	18.1	92.2	29.1	189.5	86.2	20.0	0.0	
29659	65.2	119.3	202.7	66.1	63.2	37.1	12.0	29.1	250.6	396.0	51.1	0.0	
29667	1000.8	1403.8	1347.7	1421.4	1252.6	1216.3	1191.7	977.7	1673.3	1208.0	328.7	1437.1	
29671	197.6	385.1	287.0	280.5	239.7	246.9	314.7	255.0	517.3	235.6	205.4	176.3	
29776	340.0	265.7	281.0	264.4	392.1	455.6	209.5	616.3	426.1	452.1	576.2	1083.6	Rv0026 (-)
29892	18.1	0.0	17.1	0.0	0.0	0.0	0.0	0.0	22.1	0.0	0.0	0.0	Rv0026 (-)
29920	84.2	225.6	95.3	148.2	37.1	189.7	12.0	89.3	136.3	358.9	298.6	110.2	Rv0026 (-)
29923	169.5	265.7	196.7	264.4	386.1	208.7	117.3	450.7	106.3	136.3	102.2	22.0	Rv0026 (-)
30009	0.0	0.0	0.0	0.0	0.0	0.0	0.0	0.0	0.0	0.0	0.0	0.0	Rv0026 (-)
30119	0.0	0.0	0.0	0.0	0.0	0.0	0.0	0.0	0.0	0.0	0.0	0.0	Rv0026 (-)
30195	0.0	39.1	0.0	0.0	0.0	0.0	0.0	0.0	0.0	0.0	0.0	0.0	Rv0026 (-)
30271	509.4	379.0	268.9	82.1	321.9	512.8	123.3	194.7	349.9	296.7	700.5	0.0	Rv0026 (-)
30449	169.5	119.3	83.3	49.1	164.5	56.2	6.0	0.0	22.1	154.4	0.0	66.1	Rv0026 (-)
30479	56.2	112.3	71.3	33.1	151.4	132.5	55.1	209.8	45.1	80.2	20.0	0.0	Rv0026 (-)
30679	0.0	86.2	47.2	115.2	208.6	94.3	6.0	59.2	37.1	0.0	30.1	0.0	Rv0026 (-)
30911	0.0	0.0	0.0	0.0	0.0	0.0	0.0	0.0	7.0	0.0	0.0	0.0	Rv0026 (-)
30968	47.1	99.3	143.5	198.3	119.3	189.7	36.1	0.0	30.1	86.2	82.2	44.1	Rv0026 (-)
31004	37.1	13.0	0.0	0.0	37.1	0.0	0.0	0.0	15.0	12.0	185.4	22.0	Rv0026 (-)
31066	282.8	419.1	448.6	66.1	373.1	265.9	604.4	360.4	364.9	166.4	174.4	530.8	Rv0026 (-)
31075	415.2	392.1	520.8	495.8	537.6	551.0	475.1	616.3	570.5	216.5	411.9	840.3	
31149	604.7	785.1	807.8	743.2	854.5	816.9	432.0	827.1	1187.0	886.2	1204.5	774.2	
31153	765.2	931.5	874.1	661.1	784.3	665.4	1419.2	962.6	1171.0	874.1	400.8	1149.7	
31223	18.1	73.2	65.2	198.3	44.1	75.3	172.4	29.1	15.0	92.2	0.0	0.0	Rv0027 (-)
31261	0.0	0.0	0.0	0.0	0.0	0.0	0.0	0.0	0.0	0.0	0.0	0.0	Rv0027 (-)
31323	0.0	6.0	71.3	0.0	0.0	0.0	6.0	0.0	60.2	0.0	0.0	22.0	Rv0027 (-)
31381	75.2	252.7	53.2	115.2	63.2	75.3	6.0	104.4	129.3	142.3	792.7	0.0	Rv0027 (-)
31410	0.0	0.0	0.0	0.0	0.0	0.0	0.0	0.0	0.0	0.0	0.0	0.0	Rv0027 (-)
31589	359.0	392.1	226.8	148.2	246.7	360.3	672.5	179.7	410.0	340.8	710.5	110.2	Rv0028 (-)
31597	301.9	366.0	287.0	181.3	309.9	265.9	326.7	495.9	220.6	440.1	226.5	154.2	Rv0028 (-)
31684	18.1	0.0	29.1	49.1	18.1	0.0	0.0	0.0	0.0	0.0	0.0	0.0	Rv0028 (-)
31701	9.0	0.0	17.1	0.0	0.0	37.1	0.0	0.0	0.0	6.0	0.0	0.0	Rv0028 (-)
31810	9.0	0.0	0.0	0.0	0.0	0.0	0.0	0.0	0.0	0.0	0.0	0.0	Rv0028 (-)
31825	406.1	478.3	490.7	297.5	904.6	646.3	752.7	450.7	509.3	364.9	566.2	862.3	
31967	0.0	0.0	0.0	0.0	0.0	0.0	0.0	0.0	0.0	0.0	0.0	0.0	
31978	9.0	0.0	5.0	0.0	18.1	0.0	0.0	0.0	0.0	0.0	0.0	242.4	
32045	131.4	112.3	214.8	33.1	328.9	132.5	172.4	330.2	250.6	265.7	236.5	0.0	
32051	0.0	0.0	0.0	0.0	0.0	0.0	0.0	0.0	0.0	0.0	0.0	0.0	
32134	188.5	225.6	202.7	132.2	202.6	227.8	524.2	315.2	326.8	117.3	370.8	22.0	Rv0029 (-)
32163	18.1	92.3	23.1	16.0	157.5	113.4	0.0	0.0	0.0	6.0	10.0	154.2	Rv0029 (-)
32197	0.0	6.0	17.1	0.0	0.0	0.0	0.0	0.0	7.0	12.0	0.0	0.0	Rv0029 (-)
32253	207.6	172.5	232.8	132.2	63.2	151.5	172.4	345.3	75.2	148.4	123.3	0.0	Rv0029 (-)
32403	37.1	0.0	0.0	0.0	0.0	18.1	0.0	0.0	0.0	0.0	226.5	0.0	Rv0029 (-)
32434	1133.2	818.2	700.5	974.6	810.3	570.0	1018.3	541.0	388.0	296.7	236.5	132.2	Rv0029 (-)
32493	103.3	192.5	287.0	214.4	258.7	94.3	289.6	149.6	121.3	74.2	20.0	22.0	Rv0029 (-)
32518	0.0	0.0	11.0	0.0	0.0	0.0	0.0	0.0	7.0	0.0	20.0	0.0	Rv0029 (-)
32673	103.3	39.1	101.4	49.1	88.3	37.1	6.0	14.1	7.0	18.0	10.0	353.5	Rv0029 (-)
32755	18.1	19.1	35.1	0.0	63.2	0.0	0.0	0.0	15.0	111.3	0.0	110.2	Rv0029 (-)
32777	963.7	811.2	910.2	958.6	885.6	721.6	1166.6	1233.7	364.9	898.2	638.3	485.7	Rv0029 (-)
32886	169.5	192.5	119.4	198.3	82.2	113.4	203.5	435.6	30.1	0.0	30.1	22.0	Rv0029 (-)
32910	94.3	59.2	101.4	132.2	202.6	94.3	221.5	510.9	60.2	86.2	10.0	0.0	Rv0029 (-)
32995	0.0	0.0	0.0	0.0	0.0	0.0	0.0	0.0	0.0	0.0	0.0	0.0	Rv0029 (-)
33023	28.1	59.2	0.0	0.0	37.1	18.1	67.2	14.1	0.0	37.1	20.0	0.0	Rv0029 (-)
33045	47.1	19.1	65.2	264.4	69.2	56.2	0.0	14.1	53.1	210.5	71.1	0.0	Rv0029 (-)
33058	1237.5	937.6	1515.3	1289.2	1316.8	836.0	561.3	556.1	867.2	972.4	999.1	685.0	Rv0029 (-)
33113	235.7	325.9	232.8	231.4	296.9	208.7	67.2	360.4	288.7	619.5	308.6	1304.9	Rv0029 (-)
33152	0.0	26.1	0.0	280.5	0.0	0.0	0.0	14.1	7.0	86.2	0.0	22.0	Rv0029 (-)
33217	821.3	765.1	886.1	511.9	702.0	893.2	555.2	751.8	471.2	991.4	937.0	1105.7	
33355	103.3	6.0	0.0	0.0	0.0	0.0	0.0	0.0	0.0	98.2	0.0	0.0	Rv0030 (-)
33359	113.3	219.6	256.9	115.2	227.7	132.5	258.6	179.7	227.6	24.1	92.2	0.0	Rv0030 (-)
33449	0.0	0.0	0.0	0.0	0.0	0.0	0.0	0.0	0.0	0.0	0.0	0.0	Rv0030 (-)
33490	0.0	39.1	5.0	0.0	69.2	0.0	0.0	0.0	0.0	24.1	51.1	0.0	Rv0030 (-)
33533	0.0	0.0	0.0	0.0	0.0	0.0	0.0	0.0	0.0	0.0	0.0	0.0	Rv0030 (-)
33560	0.0	0.0	0.0	0.0	0.0	0.0	0.0	0.0	0.0	0.0	0.0	0.0	
33650	0.0	0.0	0.0	0.0	0.0	0.0	0.0	0.0	0.0	0.0	0.0	0.0	Rv0031 (-)
33797	84.2	73.2	95.3	82.1	138.4	208.7	43.1	194.7	113.3	30.1	0.0	0.0	
33805	0.0	0.0	0.0	0.0	25.1	0.0	0.0	0.0	0.0	0.0	0.0	0.0	
33857	28.1	73.2	119.4	16.0	0.0	18.1	147.3	104.4	151.4	0.0	92.2	0.0	
33861	368.0	604.7	424.5	313.5	405.2	341.2	55.1	601.3	1019.6	452.1	226.5	220.3	
33863	47.1	59.2	41.1	148.2	101.3	151.5	18.0	89.3	311.8	30.1	370.8	88.1	
33901	0.0	0.0	0.0	0.0	0.0	0.0	0.0	0.0	0.0	0.0	0.0	0.0	
33907	245.7	6.0	23.1	0.0	0.0	0.0	0.0	0.0	0.0	12.0	308.6	0.0	
33927	47.1	6.0	29.1	16.0	12.0	18.1	0.0	0.0	15.0	0.0	10.0	0.0	
33933	0.0	0.0	0.0	0.0	0.0	18.1	0.0	0.0	0.0	0.0	0.0	0.0	
33942	0.0	0.0	0.0	0.0	0.0	0.0	0.0	0.0	0.0	0.0	0.0	0.0	
34010	0.0	0.0	0.0	0.0	0.0	0.0	0.0	0.0	0.0	0.0	0.0	0.0	
34028	0.0	0.0	0.0	0.0	0.0	0.0	0.0	0.0	0.0	0.0	0.0	0.0	
34158	0.0	0.0	0.0	0.0	0.0	0.0	0.0	0.0	0.0	123.3	10.0	0.0	
34163	0.0	0.0	0.0	0.0	0.0	0.0	0.0	0.0	0.0	0.0	0.0	0.0	
34182	18.1	19.1	0.0	0.0	0.0	0.0	104.2	14.1	7.0	0.0	10.0	0.0	
34207	0.0	0.0	0.0	0.0	0.0	0.0	0.0	0.0	0.0	0.0	0.0	0.0	
34241	0.0	0.0	0.0	0.0	0.0	0.0	0.0	0.0	0.0	0.0	0.0	0.0	
34313	0.0	0.0	35.1	0.0	63.2	0.0	0.0	0.0	0.0	55.1	0.0	0.0	Rv0032 (bioF2)
34364	65.2	73.2	41.1	115.2	44.1	37.1	271.6	345.3	220.6	117.3	185.4	0.0	Rv0032 (bioF2)
34367	160.5	245.7	179.6	445.7	252.7	151.5	215.5	29.1	494.3	49.1	586.2	22.0	Rv0032 (bioF2)
34401	56.2	39.1	125.4	16.0	6.0	18.1	0.0	0.0	60.2	0.0	0.0	22.0	Rv0032 (bioF2)
34418	349.0	318.9	256.9	99.2	214.6	323.1	450.0	179.7	388.0	142.3	71.1	685.0	Rv0032 (bioF2)
34420	18.1	26.1	29.1	33.1	56.2	18.1	30.1	0.0	0.0	18.0	20.0	0.0	Rv0032 (bioF2)
34504	103.3	245.7	202.7	33.1	189.5	285.0	18.0	255.0	311.8	241.6	215.5	154.2	Rv0032 (bioF2)
34590	179.5	106.3	53.2	66.1	75.2	75.3	227.5	119.5	555.4	24.1	328.7	0.0	Rv0032 (bioF2)
34679	2588.3	1450.0	1713.0	1504.5	1657.8	1634.8	1802.0	2437.2	2304.9	1109.7	2049.3	3362.0	Rv0032 (bioF2)
34688	377.1	86.2	65.2	16.0	75.2	56.2	240.5	29.1	60.2	148.4	0.0	419.6	Rv0032 (bioF2)
34743	9.0	33.1	101.4	148.2	82.2	94.3	6.0	14.1	220.6	197.5	0.0	22.0	Rv0032 (bioF2)
34849	0.0	0.0	0.0	0.0	0.0	0.0	0.0	0.0	0.0	0.0	0.0	0.0	Rv0032 (bioF2)
34874	169.5	405.1	329.2	148.2	170.5	265.9	92.2	134.5	852.2	111.3	370.8	1504.2	Rv0032 (bioF2)
34893	0.0	0.0	0.0	0.0	0.0	0.0	0.0	0.0	0.0	0.0	0.0	0.0	Rv0032 (bioF2)
34937	0.0	0.0	0.0	0.0	0.0	18.1	0.0	0.0	0.0	0.0	0.0	0.0	Rv0032 (bioF2)
34999	28.1	26.1	0.0	49.1	12.0	18.1	30.1	224.8	37.1	0.0	0.0	0.0	Rv0032 (bioF2)
35021	0.0	0.0	0.0	0.0	0.0	0.0	0.0	0.0	0.0	0.0	0.0	0.0	Rv0032 (bioF2)
35075	0.0	6.0	11.0	0.0	0.0	0.0	0.0	0.0	0.0	0.0	0.0	0.0	Rv0032 (bioF2)
35079	18.1	66.2	77.3	115.2	50.1	94.3	12.0	14.1	258.7	0.0	0.0	0.0	Rv0032 (bioF2)
35117	0.0	0.0	0.0	0.0	0.0	0.0	0.0	0.0	0.0	0.0	0.0	0.0	Rv0032 (bioF2)
35119	0.0	0.0	0.0	0.0	0.0	0.0	0.0	0.0	0.0	0.0	0.0	0.0	Rv0032 (bioF2)
35135	0.0	0.0	0.0	0.0	0.0	0.0	0.0	0.0	0.0	0.0	0.0	0.0	Rv0032 (bioF2)
35160	0.0	0.0	0.0	0.0	0.0	0.0	0.0	0.0	0.0	0.0	0.0	0.0	Rv0032 (bioF2)
35182	0.0	0.0	0.0	0.0	0.0	0.0	0.0	0.0	0.0	0.0	0.0	0.0	Rv0032 (bioF2)
35203	0.0	0.0	0.0	0.0	0.0	0.0	0.0	0.0	0.0	0.0	0.0	0.0	Rv0032 (bioF2)
35206	0.0	0.0	0.0	0.0	0.0	0.0	0.0	0.0	0.0	0.0	0.0	0.0	Rv0032 (bioF2)
35213	0.0	0.0	0.0	0.0	12.0	0.0	0.0	0.0	0.0	18.0	0.0	0.0	Rv0032 (bioF2)
35250	0.0	19.1	11.0	0.0	6.0	0.0	0.0	0.0	0.0	0.0	0.0	0.0	Rv0032 (bioF2)
35261	56.2	132.4	95.3	16.0	63.2	0.0	0.0	0.0	53.1	0.0	0.0	0.0	Rv0032 (bioF2)
35293	9.0	0.0	0.0	16.0	0.0	37.1	0.0	0.0	0.0	0.0	349.7	0.0	Rv0032 (bioF2)
35304	0.0	0.0	0.0	0.0	0.0	0.0	0.0	0.0	0.0	0.0	0.0	0.0	Rv0032 (bioF2)
35326	0.0	0.0	0.0	0.0	0.0	0.0	0.0	0.0	0.0	0.0	0.0	0.0	Rv0032 (bioF2)
35343	0.0	0.0	0.0	0.0	0.0	0.0	0.0	0.0	0.0	0.0	0.0	0.0	Rv0032 (bioF2)
35353	0.0	0.0	0.0	0.0	0.0	0.0	0.0	0.0	0.0	0.0	10.0	0.0	Rv0032 (bioF2)
35388	0.0	0.0	0.0	0.0	0.0	0.0	0.0	0.0	0.0	0.0	0.0	0.0	Rv0032 (bioF2)
35409	0.0	0.0	0.0	0.0	0.0	0.0	0.0	0.0	0.0	0.0	0.0	0.0	Rv0032 (bioF2)
35422	0.0	0.0	0.0	0.0	0.0	0.0	0.0	0.0	0.0	0.0	0.0	0.0	Rv0032 (bioF2)
35453	0.0	0.0	0.0	0.0	0.0	0.0	0.0	0.0	0.0	0.0	0.0	0.0	Rv0032 (bioF2)
35480	9.0	0.0	0.0	0.0	0.0	0.0	0.0	0.0	0.0	0.0	0.0	0.0	Rv0032 (bioF2)
35489	0.0	0.0	0.0	0.0	0.0	0.0	0.0	0.0	0.0	0.0	0.0	0.0	Rv0032 (bioF2)
35570	519.5	379.0	256.9	544.9	392.1	341.2	24.1	104.4	204.5	812.0	133.3	309.5	Rv0032 (bioF2)
35630	0.0	0.0	0.0	0.0	6.0	0.0	0.0	0.0	0.0	0.0	0.0	0.0	Rv0032 (bioF2)
35703	641.8	311.9	394.4	231.4	405.2	285.0	147.3	450.7	426.1	173.4	576.2	729.1	Rv0032 (bioF2)
35750	0.0	0.0	0.0	0.0	0.0	0.0	0.0	0.0	0.0	0.0	0.0	0.0	Rv0032 (bioF2)
35781	65.2	92.3	41.1	99.2	113.3	151.5	0.0	44.2	7.0	61.1	30.1	22.0	Rv0032 (bioF2)
35873	65.2	73.2	101.4	82.1	56.2	75.3	117.3	29.1	182.5	123.3	51.1	88.1	Rv0032 (bioF2)
35910	150.4	179.5	262.9	412.7	252.7	246.9	277.6	59.2	388.0	37.1	41.1	220.3	Rv0032 (bioF2)
36029	179.5	126.3	287.0	231.4	101.3	227.8	567.3	14.1	182.5	136.3	771.6	0.0	Rv0032 (bioF2)
36191	282.8	318.9	353.2	16.0	246.7	170.6	381.9	465.8	235.6	204.5	514.1	485.7	Rv0032 (bioF2)
36326	320.9	352.0	232.8	363.6	411.2	398.4	277.6	330.2	333.9	352.9	226.5	176.3	Rv0032 (bioF2)
36356	141.4	192.5	232.8	165.3	138.4	227.8	963.2	541.0	166.4	92.2	298.6	0.0	Rv0032 (bioF2)
36368	47.1	59.2	95.3	49.1	44.1	151.5	12.0	44.2	151.4	0.0	30.1	375.6	Rv0032 (bioF2)
36428	9.0	13.0	107.4	0.0	25.1	18.1	18.0	14.1	106.3	0.0	0.0	0.0	Rv0032 (bioF2)
36455	1558.4	1969.4	1844.5	974.6	2101.1	1653.9	3092.9	3309.5	1643.2	1252.1	2729.7	1526.3	Rv0032 (bioF2)
36515	387.1	318.9	514.8	297.5	423.2	436.6	357.8	480.8	448.1	377.9	525.1	22.0	Rv0032 (bioF2)
36519	188.5	325.9	317.1	214.4	214.6	227.8	67.2	74.3	204.5	241.6	61.1	22.0	Rv0032 (bioF2)
36606	0.0	0.0	0.0	0.0	0.0	0.0	0.0	0.0	0.0	0.0	10.0	0.0	Rv0032 (bioF2)
36677	122.3	258.7	179.6	66.1	290.8	246.9	814.8	390.5	174.4	235.6	473.0	331.5	Rv0033 (acpA)
36734	94.3	46.1	65.2	33.1	113.3	56.2	86.2	0.0	136.3	30.1	20.0	110.2	Rv0033 (acpA)
36802	56.2	212.6	161.6	49.1	75.2	75.3	18.0	44.2	144.4	142.3	143.3	66.1	Rv0033 (acpA)
37093	245.7	325.9	329.2	363.6	690.0	360.3	240.5	360.4	418.1	364.9	51.1	66.1	Rv0034 (-)
37125	113.3	73.2	53.2	0.0	18.1	37.1	351.8	104.4	166.4	12.0	0.0	0.0	Rv0034 (-)
37184	141.4	0.0	11.0	49.1	18.1	37.1	0.0	0.0	0.0	61.1	0.0	0.0	Rv0034 (-)
37214	396.1	331.9	550.9	247.4	487.4	208.7	400.9	179.7	608.6	241.6	174.4	0.0	Rv0034 (-)
37224	56.2	46.1	83.3	0.0	31.1	37.1	0.0	0.0	68.2	12.0	0.0	0.0	Rv0034 (-)
37353	103.3	405.1	287.0	264.4	202.6	170.6	549.2	676.6	341.9	477.2	102.2	774.2	Rv0035 (fadD34)
37361	377.1	366.0	394.4	214.4	461.3	360.3	610.4	134.5	326.8	471.2	246.5	0.0	Rv0035 (fadD34)
37404	9.0	6.0	11.0	0.0	6.0	0.0	0.0	14.1	15.0	0.0	0.0	0.0	Rv0035 (fadD34)
37512	0.0	0.0	0.0	0.0	0.0	0.0	0.0	0.0	0.0	0.0	0.0	0.0	Rv0035 (fadD34)
37626	141.4	432.2	208.7	313.5	220.6	189.7	98.2	164.6	174.4	136.3	20.0	66.1	Rv0035 (fadD34)
37666	113.3	172.5	149.5	313.5	202.6	151.5	61.1	224.8	456.2	55.1	20.0	110.2	Rv0035 (fadD34)
37674	0.0	0.0	5.0	0.0	0.0	0.0	0.0	0.0	0.0	0.0	0.0	0.0	Rv0035 (fadD34)
37752	9.0	99.3	95.3	66.1	119.3	37.1	178.4	14.1	60.2	49.1	30.1	0.0	Rv0035 (fadD34)
37775	282.8	212.6	196.7	809.4	170.5	323.1	277.6	300.1	75.2	179.4	195.4	530.8	Rv0035 (fadD34)
37784	793.2	765.1	616.2	412.7	663.9	627.2	351.8	601.3	608.6	675.7	318.7	995.5	Rv0035 (fadD34)
37829	18.1	19.1	35.1	66.1	31.1	18.1	12.0	44.2	0.0	6.0	20.0	0.0	Rv0035 (fadD34)
37944	377.1	232.6	329.2	330.6	214.6	208.7	246.6	947.6	273.7	154.4	689.4	331.5	Rv0035 (fadD34)
37977	141.4	26.1	53.2	198.3	63.2	56.2	18.0	0.0	174.4	6.0	10.0	0.0	Rv0035 (fadD34)
38003	329.9	525.4	640.2	661.1	430.2	360.3	672.5	255.0	326.8	656.6	195.4	198.3	Rv0035 (fadD34)
38047	47.1	19.1	23.1	0.0	6.0	56.2	24.1	89.3	0.0	0.0	30.1	0.0	Rv0035 (fadD34)
38065	103.3	311.9	179.6	165.3	246.7	208.7	197.4	74.3	204.5	228.6	10.0	22.0	Rv0035 (fadD34)
38096	415.2	106.3	208.7	148.2	88.3	151.5	18.0	29.1	212.5	415.0	525.1	0.0	Rv0035 (fadD34)
38133	188.5	305.8	244.9	544.9	145.4	341.2	49.1	465.8	380.0	166.4	390.8	176.3	Rv0035 (fadD34)
38249	131.4	92.3	137.5	99.2	50.1	113.4	18.0	0.0	15.0	61.1	0.0	110.2	Rv0035 (fadD34)
38363	37.1	53.1	71.3	231.4	151.4	56.2	6.0	89.3	227.6	30.1	411.9	0.0	Rv0035 (fadD34)
38444	972.8	1024.8	1359.8	1636.8	1227.5	1348.8	1715.8	1443.4	1331.4	1301.2	2636.5	1127.7	Rv0035 (fadD34)
38517	688.9	957.6	538.9	727.2	550.6	474.7	314.7	556.1	630.6	396.0	741.6	641.0	Rv0035 (fadD34)
38588	150.4	119.3	35.1	0.0	31.1	37.1	0.0	0.0	53.1	0.0	0.0	0.0	Rv0035 (fadD34)
38846	340.0	272.7	406.4	379.6	487.4	493.8	110.2	360.4	395.0	235.6	689.4	110.2	Rv0035 (fadD34)
38902	0.0	0.0	0.0	0.0	0.0	0.0	0.0	0.0	0.0	0.0	0.0	0.0	Rv0035 (fadD34)
39125	0.0	19.1	47.2	0.0	0.0	0.0	0.0	0.0	7.0	0.0	0.0	0.0	Rv0036c (-)
39290	254.7	379.0	287.0	330.6	367.1	265.9	444.0	526.0	129.3	259.6	298.6	198.3	Rv0036c (-)
39312	235.7	66.2	65.2	132.2	82.2	151.5	271.6	44.2	7.0	0.0	0.0	66.1	Rv0036c (-)
39343	556.6	977.7	700.5	677.1	1246.6	874.1	1512.4	1248.7	441.1	409.0	494.0	2079.1	Rv0036c (-)
39845	263.7	571.6	418.5	330.6	493.4	398.4	332.7	119.5	235.6	545.3	431.9	132.2	
39873	131.4	92.3	167.6	16.0	176.5	113.4	49.1	29.1	68.2	136.3	10.0	88.1	
39878	18.1	0.0	29.1	16.0	6.0	18.1	0.0	0.0	53.1	49.1	0.0	0.0	Rv0037c (-)
39937	28.1	46.1	0.0	0.0	0.0	0.0	0.0	0.0	0.0	0.0	0.0	0.0	Rv0037c (-)
39941	150.4	152.4	238.8	165.3	157.5	132.5	190.4	89.3	129.3	173.4	421.9	88.1	Rv0037c (-)
39967	641.8	258.7	394.4	511.9	442.3	360.3	258.6	179.7	227.6	303.7	298.6	331.5	Rv0037c (-)
40011	84.2	92.3	173.6	99.2	75.2	113.4	221.5	510.9	144.4	179.4	0.0	0.0	Rv0037c (-)
40025	2456.9	2062.6	3168.1	3422.8	2228.4	2413.6	1358.0	2136.1	1490.8	1456.6	3965.3	1238.9	Rv0037c (-)
40141	594.7	558.5	563.0	264.4	524.5	627.2	654.5	315.2	258.7	222.5	782.6	530.8	Rv0037c (-)
40156	197.6	146.4	238.8	33.1	233.7	132.5	178.4	300.1	113.3	68.2	205.4	22.0	Rv0037c (-)
40200	0.0	6.0	59.2	0.0	18.1	18.1	0.0	0.0	22.1	111.3	0.0	0.0	Rv0037c (-)
40238	320.9	311.9	496.7	198.3	303.9	360.3	154.3	405.5	280.7	142.3	82.2	463.7	Rv0037c (-)
40326	65.2	6.0	29.1	66.1	0.0	18.1	0.0	0.0	15.0	0.0	0.0	0.0	Rv0037c (-)
40392	103.3	33.1	71.3	66.1	37.1	37.1	18.0	59.2	0.0	0.0	20.0	0.0	Rv0037c (-)
40474	934.6	758.1	1191.2	528.9	974.8	893.2	178.4	164.6	479.2	1133.8	576.2	663.0	Rv0037c (-)
40496	197.6	192.5	400.4	297.5	214.6	208.7	209.5	134.5	189.5	129.3	20.0	265.4	Rv0037c (-)
40543	18.1	53.1	101.4	0.0	50.1	94.3	0.0	0.0	75.2	37.1	0.0	0.0	Rv0037c (-)
40585	0.0	0.0	0.0	0.0	0.0	0.0	0.0	0.0	0.0	0.0	0.0	0.0	Rv0037c (-)
40849	75.2	112.3	107.4	99.2	69.2	113.4	0.0	0.0	0.0	49.1	556.2	0.0	Rv0037c (-)
40876	0.0	0.0	0.0	0.0	0.0	0.0	0.0	0.0	0.0	0.0	0.0	0.0	Rv0037c (-)
40930	84.2	53.1	131.5	214.4	6.0	56.2	55.1	104.4	0.0	111.3	0.0	0.0	Rv0037c (-)
40961	28.1	73.2	53.2	33.1	94.3	75.3	12.0	285.1	0.0	12.0	0.0	0.0	Rv0037c (-)
41179	310.9	119.3	341.2	82.1	176.5	246.9	104.2	0.0	227.6	222.5	71.1	22.0	Rv0037c (-)
41242	18.1	73.2	59.2	66.1	164.5	75.3	160.4	14.1	144.4	80.2	0.0	0.0	
41248	160.5	272.7	173.6	247.4	233.7	208.7	289.6	300.1	242.6	105.3	61.1	419.6	
41374	538.5	638.7	575.0	412.7	651.9	512.8	301.7	495.9	874.2	675.7	195.4	287.4	Rv0038 (-)
41427	301.9	152.4	244.9	297.5	151.4	227.8	246.6	179.7	166.4	117.3	71.1	242.4	Rv0038 (-)
41496	122.3	165.5	101.4	0.0	63.2	113.4	104.2	209.8	91.2	37.1	10.0	530.8	Rv0038 (-)
41593	9.0	46.1	53.2	0.0	0.0	18.1	0.0	0.0	7.0	0.0	215.5	0.0	Rv0038 (-)
41632	28.1	39.1	35.1	66.1	37.1	94.3	0.0	0.0	37.1	18.0	390.8	0.0	Rv0038 (-)
41718	65.2	106.3	23.1	49.1	63.2	94.3	203.5	104.4	30.1	12.0	0.0	22.0	Rv0038 (-)
41727	0.0	0.0	0.0	0.0	0.0	0.0	0.0	0.0	0.0	0.0	0.0	0.0	Rv0038 (-)
41910	396.1	219.6	293.0	181.3	164.5	208.7	129.3	270.0	106.3	37.1	154.3	353.5	Rv0038 (-)
41915	226.6	272.7	208.7	247.4	531.5	360.3	123.3	209.8	318.8	129.3	556.2	265.4	
41986	9.0	6.0	5.0	0.0	12.0	37.1	6.0	0.0	0.0	6.0	51.1	0.0	
42060	0.0	6.0	0.0	0.0	0.0	18.1	0.0	0.0	0.0	12.0	0.0	0.0	Rv0039c (-)
42083	0.0	0.0	0.0	0.0	25.1	0.0	0.0	0.0	7.0	0.0	0.0	0.0	Rv0039c (-)
42208	840.4	732.0	466.6	1090.8	1139.3	721.6	629.4	495.9	37.1	501.2	628.3	265.4	Rv0039c (-)
42276	784.2	545.5	418.5	379.6	449.3	455.6	1543.5	962.6	189.5	204.5	484.0	198.3	Rv0039c (-)
42362	160.5	419.1	383.3	82.1	537.6	265.9	320.7	345.3	37.1	303.7	154.3	66.1	
42434	0.0	39.1	23.1	16.0	18.1	18.1	0.0	44.2	0.0	6.0	61.1	0.0	Rv0040c (mtc28)
42473	0.0	0.0	0.0	0.0	0.0	0.0	0.0	0.0	0.0	0.0	0.0	0.0	Rv0040c (mtc28)
42493	0.0	66.2	11.0	16.0	6.0	0.0	6.0	149.6	0.0	0.0	0.0	0.0	Rv0040c (mtc28)
42644	226.6	86.2	89.3	0.0	69.2	170.6	18.0	44.2	68.2	61.1	92.2	66.1	Rv0040c (mtc28)
42713	292.8	46.1	167.6	16.0	56.2	94.3	6.0	29.1	60.2	24.1	10.0	22.0	Rv0040c (mtc28)
42806	9.0	13.0	5.0	0.0	25.1	37.1	0.0	14.1	53.1	24.1	41.1	22.0	Rv0040c (mtc28)
42852	141.4	59.2	5.0	16.0	25.1	113.4	12.0	104.4	83.2	18.0	20.0	0.0	Rv0040c (mtc28)
42854	197.6	59.2	95.3	16.0	44.1	285.0	110.2	179.7	303.8	259.6	10.0	0.0	Rv0040c (mtc28)
42881	131.4	66.2	41.1	181.3	132.4	151.5	6.0	14.1	53.1	43.1	10.0	0.0	Rv0040c (mtc28)
43245	18.1	19.1	17.1	0.0	25.1	56.2	0.0	44.2	15.0	0.0	0.0	0.0	Rv0040c (mtc28)
43421	65.2	53.1	77.3	16.0	63.2	227.8	36.1	14.1	53.1	55.1	102.2	0.0	
43515	9.0	6.0	0.0	0.0	0.0	0.0	0.0	0.0	0.0	0.0	10.0	0.0	
43547	887.5	924.5	1203.2	478.8	677.0	683.4	721.6	315.2	600.5	1164.9	463.0	1482.2	
43549	2126.0	924.5	993.5	1073.8	974.8	740.6	394.9	450.7	829.1	656.6	576.2	1459.2	
43634	0.0	0.0	0.0	0.0	0.0	0.0	0.0	0.0	0.0	0.0	0.0	0.0	Rv0041 (leuS)
43640	0.0	0.0	0.0	0.0	0.0	0.0	0.0	0.0	0.0	0.0	0.0	0.0	Rv0041 (leuS)
43642	0.0	0.0	0.0	0.0	0.0	0.0	0.0	0.0	0.0	0.0	0.0	0.0	Rv0041 (leuS)
43660	0.0	0.0	0.0	0.0	0.0	0.0	0.0	0.0	0.0	0.0	0.0	0.0	Rv0041 (leuS)
43698	0.0	0.0	0.0	0.0	0.0	0.0	0.0	0.0	0.0	0.0	0.0	0.0	Rv0041 (leuS)
43796	0.0	0.0	0.0	0.0	0.0	0.0	0.0	0.0	0.0	0.0	0.0	0.0	Rv0041 (leuS)
43838	0.0	0.0	0.0	0.0	0.0	0.0	0.0	0.0	0.0	0.0	0.0	0.0	Rv0041 (leuS)
43856	0.0	0.0	0.0	0.0	0.0	0.0	0.0	0.0	0.0	0.0	0.0	0.0	Rv0041 (leuS)
43865	0.0	0.0	0.0	0.0	0.0	0.0	0.0	0.0	0.0	0.0	0.0	0.0	Rv0041 (leuS)
43885	0.0	0.0	0.0	0.0	0.0	0.0	0.0	0.0	0.0	0.0	0.0	0.0	Rv0041 (leuS)
43902	0.0	0.0	0.0	0.0	0.0	0.0	0.0	0.0	0.0	0.0	0.0	0.0	Rv0041 (leuS)
43937	0.0	0.0	0.0	0.0	0.0	0.0	0.0	0.0	0.0	0.0	0.0	0.0	Rv0041 (leuS)
43944	0.0	0.0	0.0	0.0	0.0	0.0	0.0	0.0	0.0	0.0	0.0	0.0	Rv0041 (leuS)
43966	0.0	0.0	0.0	0.0	0.0	0.0	0.0	0.0	0.0	0.0	0.0	0.0	Rv0041 (leuS)
44069	0.0	0.0	0.0	0.0	0.0	0.0	0.0	0.0	0.0	0.0	0.0	0.0	Rv0041 (leuS)
44094	0.0	0.0	0.0	0.0	0.0	0.0	0.0	0.0	0.0	0.0	0.0	0.0	Rv0041 (leuS)
44100	0.0	0.0	0.0	0.0	0.0	0.0	0.0	0.0	0.0	0.0	0.0	0.0	Rv0041 (leuS)
44102	0.0	0.0	0.0	0.0	0.0	0.0	0.0	0.0	0.0	0.0	0.0	0.0	Rv0041 (leuS)
44145	0.0	0.0	0.0	0.0	0.0	0.0	0.0	0.0	0.0	0.0	0.0	0.0	Rv0041 (leuS)
44249	0.0	0.0	0.0	0.0	0.0	0.0	0.0	0.0	0.0	0.0	0.0	0.0	Rv0041 (leuS)
44261	9.0	0.0	0.0	0.0	0.0	0.0	0.0	0.0	0.0	0.0	0.0	0.0	Rv0041 (leuS)
44298	0.0	0.0	0.0	0.0	0.0	0.0	0.0	0.0	0.0	0.0	0.0	0.0	Rv0041 (leuS)
44302	0.0	0.0	0.0	0.0	0.0	0.0	0.0	0.0	0.0	0.0	0.0	0.0	Rv0041 (leuS)
44408	0.0	0.0	0.0	0.0	0.0	0.0	0.0	0.0	0.0	0.0	0.0	0.0	Rv0041 (leuS)
44600	0.0	0.0	0.0	0.0	0.0	0.0	0.0	0.0	0.0	0.0	0.0	0.0	Rv0041 (leuS)
44684	0.0	0.0	0.0	0.0	0.0	0.0	0.0	0.0	0.0	0.0	0.0	0.0	Rv0041 (leuS)
44720	0.0	0.0	0.0	0.0	0.0	0.0	0.0	0.0	0.0	0.0	0.0	0.0	Rv0041 (leuS)
44798	0.0	0.0	0.0	0.0	0.0	0.0	0.0	0.0	0.0	0.0	0.0	0.0	Rv0041 (leuS)
44849	0.0	0.0	0.0	0.0	0.0	0.0	0.0	0.0	0.0	0.0	0.0	0.0	Rv0041 (leuS)
44864	0.0	0.0	0.0	0.0	0.0	0.0	0.0	0.0	0.0	0.0	0.0	0.0	Rv0041 (leuS)
44869	0.0	0.0	0.0	0.0	0.0	0.0	0.0	0.0	0.0	0.0	0.0	0.0	Rv0041 (leuS)
44937	0.0	0.0	0.0	0.0	0.0	0.0	0.0	0.0	0.0	0.0	0.0	0.0	Rv0041 (leuS)
44952	0.0	0.0	0.0	0.0	0.0	0.0	0.0	0.0	0.0	0.0	0.0	0.0	Rv0041 (leuS)
44968	0.0	0.0	0.0	0.0	0.0	0.0	0.0	0.0	0.0	0.0	0.0	0.0	Rv0041 (leuS)
44984	0.0	0.0	0.0	0.0	0.0	0.0	0.0	0.0	0.0	0.0	0.0	0.0	Rv0041 (leuS)
44986	0.0	0.0	0.0	0.0	0.0	0.0	0.0	0.0	0.0	0.0	0.0	0.0	Rv0041 (leuS)
45017	0.0	0.0	0.0	0.0	0.0	0.0	0.0	0.0	0.0	0.0	0.0	0.0	Rv0041 (leuS)
45140	0.0	0.0	0.0	0.0	0.0	0.0	0.0	0.0	0.0	0.0	0.0	0.0	Rv0041 (leuS)
45167	0.0	0.0	0.0	0.0	0.0	0.0	0.0	0.0	0.0	0.0	0.0	0.0	Rv0041 (leuS)
45239	0.0	0.0	0.0	0.0	0.0	0.0	0.0	0.0	0.0	0.0	0.0	0.0	Rv0041 (leuS)
45315	0.0	0.0	0.0	0.0	0.0	0.0	0.0	0.0	0.0	0.0	0.0	0.0	Rv0041 (leuS)
45353	0.0	0.0	0.0	0.0	0.0	0.0	0.0	0.0	0.0	0.0	0.0	0.0	Rv0041 (leuS)
45401	0.0	0.0	0.0	0.0	0.0	0.0	0.0	0.0	0.0	0.0	0.0	0.0	Rv0041 (leuS)
45413	0.0	0.0	0.0	0.0	0.0	0.0	0.0	0.0	0.0	0.0	0.0	0.0	Rv0041 (leuS)
45464	0.0	0.0	0.0	0.0	0.0	0.0	0.0	0.0	0.0	0.0	0.0	0.0	Rv0041 (leuS)
45524	0.0	0.0	0.0	0.0	0.0	0.0	0.0	0.0	0.0	0.0	0.0	0.0	Rv0041 (leuS)
45563	0.0	0.0	0.0	0.0	0.0	0.0	0.0	0.0	0.0	0.0	0.0	0.0	Rv0041 (leuS)
45590	0.0	0.0	0.0	0.0	0.0	0.0	0.0	0.0	0.0	0.0	0.0	0.0	Rv0041 (leuS)
45623	0.0	0.0	0.0	0.0	0.0	0.0	0.0	0.0	0.0	0.0	0.0	0.0	Rv0041 (leuS)
45647	0.0	0.0	0.0	0.0	0.0	0.0	0.0	0.0	0.0	0.0	0.0	0.0	Rv0041 (leuS)
45649	0.0	0.0	0.0	0.0	0.0	0.0	0.0	0.0	0.0	0.0	0.0	0.0	Rv0041 (leuS)
45659	0.0	0.0	0.0	0.0	0.0	0.0	0.0	0.0	0.0	0.0	10.0	0.0	Rv0041 (leuS)
45665	0.0	0.0	0.0	0.0	0.0	0.0	0.0	0.0	0.0	0.0	0.0	0.0	Rv0041 (leuS)
45686	0.0	0.0	0.0	0.0	0.0	0.0	0.0	0.0	0.0	0.0	0.0	0.0	Rv0041 (leuS)
45731	0.0	0.0	0.0	0.0	0.0	0.0	0.0	0.0	0.0	0.0	0.0	0.0	Rv0041 (leuS)
45784	0.0	0.0	0.0	0.0	0.0	0.0	0.0	0.0	0.0	0.0	0.0	0.0	Rv0041 (leuS)
45804	0.0	0.0	0.0	0.0	0.0	0.0	0.0	0.0	7.0	0.0	0.0	0.0	Rv0041 (leuS)
45830	9.0	0.0	0.0	0.0	0.0	0.0	0.0	0.0	0.0	0.0	0.0	0.0	Rv0041 (leuS)
45841	0.0	0.0	0.0	0.0	0.0	0.0	0.0	0.0	0.0	0.0	0.0	0.0	Rv0041 (leuS)
45854	0.0	0.0	0.0	0.0	0.0	0.0	0.0	0.0	0.0	0.0	0.0	0.0	Rv0041 (leuS)
45920	0.0	0.0	0.0	0.0	0.0	0.0	0.0	0.0	0.0	0.0	0.0	0.0	Rv0041 (leuS)
46009	0.0	0.0	0.0	0.0	0.0	0.0	0.0	0.0	0.0	0.0	0.0	0.0	Rv0041 (leuS)
46014	0.0	0.0	0.0	0.0	0.0	0.0	0.0	0.0	0.0	0.0	0.0	0.0	Rv0041 (leuS)
46072	0.0	0.0	0.0	0.0	0.0	0.0	0.0	0.0	0.0	0.0	0.0	0.0	Rv0041 (leuS)
46087	0.0	0.0	0.0	0.0	0.0	0.0	0.0	0.0	0.0	0.0	0.0	0.0	Rv0041 (leuS)
46100	0.0	0.0	0.0	0.0	0.0	0.0	0.0	0.0	0.0	0.0	0.0	0.0	Rv0041 (leuS)
46164	0.0	0.0	0.0	0.0	0.0	0.0	0.0	0.0	0.0	0.0	0.0	0.0	Rv0041 (leuS)
46192	0.0	0.0	0.0	0.0	0.0	0.0	0.0	0.0	0.0	0.0	0.0	0.0	Rv0041 (leuS)
46271	0.0	6.0	0.0	0.0	0.0	0.0	0.0	0.0	0.0	0.0	0.0	0.0	Rv0041 (leuS)
46295	0.0	0.0	0.0	0.0	0.0	0.0	0.0	0.0	0.0	0.0	0.0	0.0	Rv0041 (leuS)
46320	0.0	0.0	0.0	0.0	0.0	0.0	0.0	0.0	0.0	0.0	0.0	0.0	Rv0041 (leuS)
46432	0.0	0.0	0.0	0.0	0.0	0.0	0.0	0.0	0.0	0.0	0.0	0.0	Rv0041 (leuS)
46469	131.4	179.5	143.5	82.1	208.6	56.2	110.2	0.0	75.2	433.1	51.1	0.0	Rv0041 (leuS)
46503	9.0	6.0	0.0	0.0	25.1	0.0	0.0	0.0	0.0	0.0	0.0	0.0	
46515	47.1	86.2	29.1	198.3	50.1	0.0	135.3	0.0	159.4	6.0	0.0	0.0	
46525	0.0	19.1	0.0	0.0	12.0	0.0	0.0	0.0	0.0	0.0	0.0	0.0	
46532	0.0	0.0	0.0	0.0	0.0	0.0	0.0	0.0	0.0	0.0	0.0	0.0	
46568	0.0	0.0	0.0	0.0	0.0	0.0	0.0	0.0	0.0	0.0	0.0	0.0	
46576	0.0	0.0	0.0	0.0	0.0	0.0	0.0	0.0	0.0	0.0	0.0	0.0	
46779	9.0	19.1	29.1	16.0	12.0	18.1	0.0	0.0	113.3	0.0	61.1	0.0	Rv0042c (-)
46959	0.0	39.1	23.1	132.2	12.0	56.2	123.3	44.2	45.1	12.0	556.2	22.0	Rv0042c (-)
47084	0.0	0.0	5.0	0.0	0.0	0.0	6.0	14.1	0.0	0.0	0.0	0.0	Rv0042c (-)
47097	75.2	6.0	47.2	33.1	31.1	56.2	18.0	59.2	15.0	0.0	113.2	88.1	Rv0042c (-)
47119	263.7	59.2	41.1	165.3	25.1	94.3	0.0	0.0	129.3	6.0	0.0	110.2	Rv0042c (-)
47220	0.0	0.0	0.0	0.0	0.0	0.0	0.0	0.0	0.0	0.0	0.0	0.0	
47224	0.0	0.0	0.0	0.0	0.0	0.0	0.0	0.0	0.0	0.0	0.0	0.0	
47301	0.0	0.0	0.0	0.0	0.0	0.0	0.0	0.0	0.0	0.0	0.0	0.0	
47316	0.0	0.0	0.0	0.0	0.0	0.0	0.0	0.0	0.0	0.0	0.0	0.0	
47363	0.0	33.1	5.0	0.0	0.0	0.0	6.0	14.1	68.2	0.0	0.0	0.0	
47367	150.4	6.0	29.1	115.2	18.1	37.1	12.0	29.1	91.2	6.0	30.1	0.0	Rv0043c (-)
47391	56.2	119.3	101.4	0.0	151.4	56.2	172.4	44.2	15.0	18.0	20.0	220.3	Rv0043c (-)
47459	37.1	59.2	29.1	16.0	56.2	113.4	43.1	29.1	75.2	30.1	20.0	154.2	Rv0043c (-)
47577	216.6	146.4	77.3	148.2	214.6	132.5	6.0	134.5	83.2	68.2	10.0	132.2	Rv0043c (-)
47610	359.0	152.4	155.5	198.3	208.6	189.7	123.3	134.5	106.3	129.3	92.2	88.1	Rv0043c (-)
47682	0.0	0.0	11.0	49.1	18.1	0.0	0.0	0.0	53.1	6.0	0.0	0.0	Rv0043c (-)
47706	9.0	6.0	0.0	66.1	0.0	0.0	0.0	0.0	0.0	0.0	0.0	0.0	Rv0043c (-)
47907	320.9	338.9	256.9	429.7	208.6	208.7	30.1	0.0	166.4	185.5	0.0	242.4	Rv0043c (-)
48038	103.3	73.2	35.1	16.0	37.1	0.0	0.0	0.0	60.2	0.0	10.0	0.0	Rv0043c (-)
48079	0.0	0.0	0.0	0.0	0.0	0.0	0.0	0.0	0.0	0.0	0.0	0.0	Rv0043c (-)
48087	310.9	238.7	191.7	165.3	348.0	285.0	154.3	59.2	60.2	265.7	318.7	265.4	Rv0043c (-)
48104	340.0	272.7	161.6	313.5	239.7	265.9	36.1	134.5	98.3	364.9	30.1	44.1	
48108	491.4	485.3	454.6	511.9	379.1	360.3	709.6	270.0	463.2	278.7	20.0	154.2	
48203	0.0	0.0	23.1	0.0	0.0	0.0	0.0	0.0	0.0	0.0	0.0	22.0	
48282	396.1	112.3	53.2	82.1	69.2	132.5	6.0	0.0	121.3	86.2	0.0	198.3	Rv0044c (-)
48388	0.0	33.1	65.2	0.0	0.0	0.0	0.0	0.0	7.0	0.0	0.0	0.0	Rv0044c (-)
48446	547.5	345.9	466.6	974.6	677.0	360.3	826.9	435.6	227.6	563.4	113.2	441.7	Rv0044c (-)
48450	216.6	86.2	400.4	148.2	265.8	208.7	0.0	300.1	45.1	179.4	10.0	375.6	Rv0044c (-)
48466	47.1	106.3	89.3	66.1	113.3	94.3	36.1	375.4	37.1	278.7	431.9	88.1	Rv0044c (-)
48481	28.1	39.1	65.2	33.1	0.0	56.2	12.0	0.0	7.0	24.1	0.0	0.0	Rv0044c (-)
48489	94.3	26.1	29.1	33.1	126.4	37.1	6.0	0.0	30.1	12.0	133.3	0.0	Rv0044c (-)
48514	925.6	957.6	1382.9	809.4	1353.9	874.1	1129.5	706.7	395.0	929.3	1071.2	508.8	Rv0044c (-)
48648	0.0	0.0	0.0	0.0	0.0	0.0	0.0	0.0	0.0	0.0	0.0	0.0	Rv0044c (-)
48654	169.5	252.7	389.4	280.5	379.1	246.9	147.3	164.6	318.8	327.8	370.8	419.6	Rv0044c (-)
48663	273.8	252.7	317.1	247.4	220.6	151.5	18.0	450.7	395.0	123.3	256.5	0.0	Rv0044c (-)
48691	0.0	0.0	0.0	0.0	0.0	0.0	0.0	0.0	0.0	0.0	0.0	0.0	Rv0044c (-)
48730	47.1	33.1	53.2	0.0	63.2	18.1	0.0	0.0	0.0	6.0	0.0	309.5	Rv0044c (-)
48765	0.0	0.0	29.1	0.0	63.2	18.1	12.0	0.0	53.1	0.0	0.0	0.0	Rv0044c (-)
48782	160.5	46.1	107.4	49.1	56.2	56.2	283.6	119.5	113.3	6.0	92.2	132.2	Rv0044c (-)
48870	0.0	0.0	59.2	0.0	12.0	0.0	0.0	0.0	0.0	92.2	0.0	0.0	Rv0044c (-)
48895	18.1	59.2	35.1	99.2	75.2	113.4	12.0	255.0	0.0	24.1	30.1	22.0	Rv0044c (-)
48954	94.3	192.5	347.2	264.4	246.7	170.6	141.3	14.1	532.4	415.0	246.5	176.3	Rv0044c (-)
48983	103.3	272.7	250.9	115.2	227.7	113.4	98.2	149.6	273.7	123.3	20.0	287.4	Rv0044c (-)
48991	0.0	0.0	0.0	0.0	0.0	0.0	6.0	0.0	53.1	18.0	0.0	0.0	Rv0044c (-)
49038	37.1	33.1	47.2	115.2	6.0	0.0	0.0	0.0	22.1	30.1	0.0	220.3	
49290	575.6	651.8	575.0	727.2	702.0	570.0	752.7	571.2	349.9	693.7	370.8	441.7	Rv0045c (-)
49388	245.7	232.6	143.5	247.4	227.7	132.5	271.6	74.3	75.2	327.8	0.0	0.0	Rv0045c (-)
49553	0.0	0.0	0.0	0.0	0.0	0.0	0.0	0.0	0.0	0.0	0.0	0.0	Rv0045c (-)
49616	179.5	232.6	167.6	297.5	277.8	170.6	61.1	149.6	159.4	377.9	174.4	796.2	Rv0045c (-)
49656	425.2	292.8	389.4	727.2	405.2	398.4	463.0	420.6	159.4	712.7	617.3	618.9	Rv0045c (-)
49750	273.8	159.4	262.9	66.1	233.7	170.6	61.1	0.0	136.3	80.2	133.3	353.5	Rv0045c (-)
49934	462.3	311.9	436.5	875.5	480.4	531.9	592.3	510.9	364.9	767.9	174.4	220.3	Rv0045c (-)
49951	0.0	0.0	0.0	0.0	0.0	0.0	0.0	0.0	0.0	0.0	0.0	0.0	
49973	0.0	6.0	35.1	0.0	18.1	18.1	18.0	0.0	0.0	371.9	10.0	0.0	
50022	0.0	0.0	0.0	0.0	0.0	0.0	0.0	0.0	0.0	0.0	0.0	0.0	Rv0046c (ino1)
50097	0.0	0.0	0.0	0.0	0.0	0.0	0.0	0.0	0.0	0.0	0.0	0.0	Rv0046c (ino1)
50214	0.0	0.0	0.0	0.0	0.0	0.0	0.0	0.0	0.0	0.0	0.0	0.0	Rv0046c (ino1)
50265	0.0	0.0	0.0	0.0	0.0	0.0	0.0	0.0	0.0	0.0	0.0	0.0	Rv0046c (ino1)
50552	0.0	0.0	0.0	0.0	0.0	0.0	0.0	0.0	0.0	0.0	0.0	0.0	Rv0046c (ino1)
50641	0.0	0.0	0.0	0.0	0.0	0.0	0.0	0.0	0.0	0.0	0.0	0.0	Rv0046c (ino1)
50655	0.0	0.0	0.0	0.0	0.0	0.0	0.0	0.0	0.0	0.0	0.0	0.0	Rv0046c (ino1)
50691	0.0	0.0	0.0	0.0	0.0	0.0	0.0	0.0	0.0	0.0	0.0	0.0	Rv0046c (ino1)
50778	0.0	0.0	0.0	0.0	0.0	0.0	0.0	0.0	7.0	0.0	0.0	0.0	Rv0046c (ino1)
50781	0.0	0.0	0.0	0.0	0.0	0.0	0.0	0.0	0.0	0.0	0.0	0.0	Rv0046c (ino1)
50803	0.0	0.0	0.0	0.0	0.0	0.0	0.0	0.0	0.0	0.0	0.0	0.0	Rv0046c (ino1)
50955	0.0	0.0	0.0	0.0	0.0	0.0	0.0	0.0	0.0	0.0	0.0	0.0	Rv0046c (ino1)
50987	0.0	0.0	0.0	0.0	0.0	0.0	0.0	0.0	0.0	0.0	0.0	0.0	Rv0046c (ino1)
51012	0.0	0.0	0.0	0.0	0.0	0.0	0.0	0.0	0.0	0.0	0.0	0.0	Rv0046c (ino1)
51015	0.0	0.0	0.0	0.0	0.0	0.0	0.0	0.0	0.0	0.0	0.0	0.0	Rv0046c (ino1)
51018	0.0	0.0	0.0	0.0	0.0	0.0	0.0	0.0	0.0	0.0	0.0	0.0	Rv0046c (ino1)
51104	0.0	0.0	0.0	0.0	0.0	0.0	0.0	0.0	0.0	0.0	0.0	0.0	Rv0046c (ino1)
51125	0.0	0.0	0.0	0.0	0.0	0.0	0.0	0.0	0.0	0.0	0.0	0.0	
51138	0.0	0.0	0.0	0.0	0.0	0.0	0.0	0.0	0.0	0.0	0.0	0.0	
51146	28.1	73.2	95.3	165.3	25.1	18.1	36.1	239.9	121.3	74.2	30.1	22.0	
51186	0.0	0.0	0.0	0.0	0.0	18.1	6.0	0.0	7.0	0.0	0.0	0.0	Rv0047c (-)
51297	0.0	0.0	0.0	0.0	0.0	0.0	0.0	0.0	0.0	0.0	0.0	0.0	Rv0047c (-)
51453	755.1	658.8	825.9	694.2	613.8	778.8	24.1	119.5	159.4	303.7	843.8	1215.8	Rv0047c (-)
51519	235.7	132.4	101.4	165.3	183.5	189.7	0.0	0.0	30.1	55.1	123.3	88.1	Rv0047c (-)
51609	0.0	6.0	23.1	49.1	12.0	18.1	0.0	0.0	7.0	18.0	0.0	44.1	Rv0047c (-)
51611	679.9	472.3	460.6	677.1	727.1	531.9	36.1	179.7	37.1	68.2	905.9	707.1	Rv0047c (-)
51621	9.0	6.0	47.2	0.0	0.0	18.1	0.0	0.0	0.0	6.0	0.0	66.1	Rv0047c (-)
51675	0.0	0.0	0.0	0.0	0.0	0.0	0.0	0.0	0.0	0.0	0.0	0.0	Rv0047c (-)
51745	0.0	0.0	17.1	0.0	0.0	0.0	0.0	0.0	0.0	0.0	0.0	0.0	
51765	0.0	0.0	0.0	0.0	0.0	0.0	0.0	0.0	0.0	0.0	0.0	0.0	
51793	349.0	19.1	0.0	0.0	0.0	18.1	6.0	0.0	0.0	30.1	0.0	0.0	
51804	0.0	0.0	0.0	0.0	0.0	0.0	0.0	0.0	0.0	0.0	0.0	0.0	
51806	28.1	86.2	29.1	0.0	94.3	113.4	0.0	0.0	227.6	98.2	51.1	0.0	
51838	0.0	0.0	0.0	0.0	0.0	0.0	0.0	0.0	0.0	0.0	0.0	0.0	Rv0048c (-)
51880	75.2	139.4	244.9	0.0	284.8	132.5	49.1	14.1	144.4	160.4	246.5	22.0	Rv0048c (-)
51892	9.0	26.1	17.1	33.1	6.0	0.0	30.1	0.0	45.1	6.0	61.1	0.0	Rv0048c (-)
51899	0.0	0.0	0.0	0.0	0.0	0.0	0.0	0.0	0.0	0.0	0.0	0.0	Rv0048c (-)
51907	1709.8	2135.8	1951.9	1702.9	1474.3	1596.7	1481.3	1307.9	2944.5	1375.4	3728.8	2654.0	Rv0048c (-)
51967	150.4	245.7	359.3	363.6	138.4	285.0	610.4	812.1	250.6	315.8	628.3	88.1	Rv0048c (-)
52123	188.5	205.6	238.8	148.2	411.2	113.4	43.1	14.1	136.3	228.6	133.3	44.1	Rv0048c (-)
52127	708.0	824.3	916.2	611.0	904.6	608.2	388.9	375.4	798.0	1289.2	968.0	995.5	Rv0048c (-)
52129	329.9	684.9	831.9	429.7	677.0	531.9	981.2	992.7	494.3	631.5	782.6	1437.1	Rv0048c (-)
52180	604.7	718.0	898.2	1040.7	892.6	836.0	1401.1	932.5	1164.0	1115.7	1194.5	1548.3	Rv0048c (-)
52189	103.3	205.6	191.7	198.3	164.5	170.6	394.9	194.7	129.3	123.3	61.1	198.3	Rv0048c (-)
52204	0.0	0.0	0.0	0.0	0.0	0.0	0.0	0.0	0.0	0.0	0.0	0.0	Rv0048c (-)
52366	113.3	172.5	311.1	396.7	157.5	151.5	129.3	239.9	151.4	321.8	298.6	0.0	Rv0048c (-)
52524	122.3	179.5	173.6	132.2	145.4	246.9	123.3	119.5	68.2	415.0	10.0	0.0	Rv0048c (-)
52541	897.5	745.0	748.6	1289.2	854.5	721.6	500.1	450.7	433.1	396.0	761.6	663.0	Rv0048c (-)
52659	254.7	112.3	383.3	99.2	94.3	151.5	314.7	104.4	380.0	154.4	174.4	0.0	Rv0048c (-)
52706	737.1	791.2	742.6	544.9	670.9	531.9	506.1	239.9	524.3	836.0	1926.0	22.0	
52709	310.9	298.8	226.8	198.3	321.9	208.7	283.6	255.0	68.2	129.3	226.5	265.4	
52746	0.0	0.0	0.0	0.0	0.0	0.0	0.0	0.0	0.0	0.0	0.0	0.0	
52774	9.0	0.0	29.1	0.0	6.0	0.0	12.0	44.2	0.0	0.0	0.0	0.0	
52797	216.6	338.9	214.8	528.9	367.1	398.4	913.0	736.8	418.1	557.4	442.9	176.3	
52829	113.3	146.4	173.6	16.0	101.3	151.5	92.2	134.5	296.8	247.6	61.1	198.3	
52837	28.1	39.1	11.0	214.4	0.0	0.0	18.0	44.2	0.0	0.0	0.0	0.0	Rv0049 (-)
52844	9.0	0.0	5.0	0.0	0.0	0.0	0.0	0.0	0.0	0.0	10.0	22.0	Rv0049 (-)
52873	197.6	225.6	214.8	181.3	265.8	170.6	252.6	315.2	106.3	235.6	185.4	0.0	Rv0049 (-)
52918	9.0	0.0	0.0	0.0	12.0	0.0	0.0	0.0	0.0	0.0	0.0	0.0	Rv0049 (-)
53033	0.0	6.0	35.1	0.0	0.0	0.0	0.0	29.1	30.1	0.0	0.0	0.0	Rv0049 (-)
53114	84.2	66.2	47.2	132.2	37.1	37.1	24.1	29.1	0.0	24.1	226.5	22.0	Rv0049 (-)
53152	160.5	59.2	71.3	16.0	50.1	94.3	73.2	270.0	60.2	30.1	20.0	22.0	Rv0049 (-)
53187	0.0	0.0	0.0	0.0	0.0	0.0	0.0	0.0	0.0	0.0	0.0	0.0	Rv0049 (-)
53242	94.3	152.4	101.4	0.0	113.3	37.1	0.0	104.4	0.0	123.3	61.1	198.3	Rv0049 (-)
53488	28.1	13.0	5.0	0.0	44.1	75.3	0.0	0.0	0.0	6.0	10.0	0.0	
53634	0.0	0.0	0.0	0.0	0.0	0.0	0.0	0.0	0.0	0.0	0.0	0.0	
53648	0.0	46.1	17.1	0.0	0.0	0.0	0.0	0.0	0.0	0.0	0.0	0.0	
53702	0.0	0.0	5.0	0.0	12.0	0.0	6.0	0.0	0.0	0.0	0.0	0.0	Rv0050 (ponA1)
53740	0.0	0.0	0.0	0.0	0.0	0.0	0.0	0.0	0.0	0.0	0.0	0.0	Rv0050 (ponA1)
53809	0.0	0.0	0.0	0.0	0.0	0.0	0.0	0.0	0.0	0.0	0.0	0.0	Rv0050 (ponA1)
53888	28.1	19.1	41.1	99.2	6.0	37.1	0.0	89.3	174.4	0.0	30.1	0.0	Rv0050 (ponA1)
53977	0.0	0.0	0.0	0.0	0.0	0.0	0.0	0.0	0.0	0.0	0.0	0.0	Rv0050 (ponA1)
53987	169.5	92.3	107.4	16.0	50.1	56.2	178.4	194.7	0.0	136.3	113.2	287.4	Rv0050 (ponA1)
54091	18.1	0.0	29.1	0.0	0.0	0.0	6.0	0.0	30.1	105.3	0.0	22.0	Rv0050 (ponA1)
54113	9.0	26.1	5.0	16.0	0.0	0.0	0.0	0.0	53.1	0.0	0.0	0.0	Rv0050 (ponA1)
54128	0.0	0.0	0.0	0.0	0.0	0.0	0.0	0.0	0.0	0.0	10.0	0.0	Rv0050 (ponA1)
54146	0.0	0.0	17.1	0.0	25.1	0.0	0.0	0.0	0.0	0.0	0.0	0.0	Rv0050 (ponA1)
54173	103.3	53.1	71.3	0.0	25.1	37.1	6.0	14.1	15.0	80.2	236.5	0.0	Rv0050 (ponA1)
54300	0.0	0.0	0.0	0.0	0.0	0.0	0.0	0.0	0.0	0.0	0.0	0.0	Rv0050 (ponA1)
54560	0.0	13.0	5.0	33.1	18.1	18.1	6.0	14.1	0.0	0.0	0.0	0.0	Rv0050 (ponA1)
54635	103.3	13.0	53.2	0.0	25.1	56.2	36.1	29.1	0.0	136.3	0.0	0.0	Rv0050 (ponA1)
54638	84.2	39.1	77.3	33.1	6.0	37.1	0.0	0.0	0.0	18.0	10.0	0.0	Rv0050 (ponA1)
54703	0.0	19.1	5.0	0.0	0.0	0.0	0.0	0.0	0.0	0.0	0.0	0.0	Rv0050 (ponA1)
54752	0.0	0.0	0.0	0.0	0.0	0.0	0.0	0.0	0.0	0.0	0.0	0.0	Rv0050 (ponA1)
54759	9.0	73.2	23.1	16.0	56.2	56.2	18.0	14.1	144.4	49.1	10.0	0.0	Rv0050 (ponA1)
54869	0.0	59.2	35.1	16.0	18.1	18.1	0.0	0.0	22.1	6.0	30.1	0.0	Rv0050 (ponA1)
54872	0.0	0.0	17.1	16.0	0.0	0.0	6.0	0.0	0.0	0.0	0.0	0.0	Rv0050 (ponA1)
55025	0.0	0.0	0.0	0.0	0.0	0.0	0.0	0.0	0.0	0.0	0.0	0.0	Rv0050 (ponA1)
55058	0.0	0.0	0.0	0.0	0.0	0.0	0.0	0.0	0.0	0.0	0.0	0.0	Rv0050 (ponA1)
55081	9.0	0.0	11.0	16.0	0.0	0.0	0.0	0.0	0.0	0.0	0.0	0.0	Rv0050 (ponA1)
55085	18.1	26.1	23.1	247.4	25.1	113.4	24.1	14.1	15.0	18.0	0.0	0.0	Rv0050 (ponA1)
55104	0.0	0.0	0.0	0.0	0.0	0.0	0.0	0.0	0.0	0.0	0.0	0.0	Rv0050 (ponA1)
55191	0.0	0.0	0.0	0.0	0.0	0.0	0.0	0.0	0.0	0.0	0.0	0.0	Rv0050 (ponA1)
55232	0.0	6.0	0.0	0.0	0.0	0.0	0.0	0.0	0.0	0.0	0.0	0.0	Rv0050 (ponA1)
55251	0.0	33.1	0.0	0.0	0.0	0.0	0.0	0.0	0.0	0.0	0.0	0.0	Rv0050 (ponA1)
55288	9.0	26.1	17.1	66.1	12.0	18.1	0.0	0.0	0.0	0.0	0.0	0.0	Rv0050 (ponA1)
55337	0.0	6.0	0.0	0.0	0.0	0.0	0.0	0.0	0.0	0.0	0.0	0.0	Rv0050 (ponA1)
55354	0.0	0.0	0.0	0.0	6.0	0.0	0.0	0.0	0.0	0.0	0.0	0.0	Rv0050 (ponA1)
55398	0.0	0.0	0.0	0.0	0.0	0.0	0.0	0.0	0.0	0.0	0.0	0.0	Rv0050 (ponA1)
55421	37.1	53.1	29.1	16.0	126.4	56.2	12.0	194.7	174.4	61.1	0.0	0.0	Rv0050 (ponA1)
55523	0.0	13.0	11.0	0.0	6.0	0.0	129.3	29.1	15.0	24.1	10.0	198.3	Rv0050 (ponA1)
55557	84.2	165.5	17.1	16.0	119.3	37.1	49.1	14.1	22.1	0.0	10.0	331.5	Rv0050 (ponA1)
55609	37.1	39.1	41.1	33.1	69.2	18.1	86.2	29.1	15.0	12.0	0.0	88.1	Rv0050 (ponA1)
55639	84.2	106.3	137.5	132.2	31.1	56.2	6.0	0.0	60.2	0.0	0.0	0.0	Rv0050 (ponA1)
55764	0.0	0.0	0.0	0.0	0.0	0.0	0.0	0.0	0.0	0.0	0.0	0.0	Rv0051 (-)
55793	84.2	92.3	185.7	99.2	75.2	304.1	178.4	89.3	0.0	37.1	215.5	132.2	Rv0051 (-)
55832	0.0	0.0	0.0	0.0	0.0	0.0	0.0	0.0	0.0	0.0	0.0	0.0	Rv0051 (-)
55992	0.0	0.0	0.0	0.0	0.0	0.0	0.0	0.0	0.0	0.0	0.0	0.0	Rv0051 (-)
56005	0.0	13.0	71.3	0.0	12.0	56.2	0.0	149.6	7.0	37.1	0.0	0.0	Rv0051 (-)
56008	47.1	73.2	35.1	16.0	18.1	0.0	0.0	0.0	37.1	12.0	0.0	0.0	Rv0051 (-)
56020	0.0	0.0	0.0	0.0	0.0	0.0	0.0	0.0	0.0	0.0	0.0	0.0	Rv0051 (-)
56028	0.0	0.0	0.0	0.0	0.0	0.0	0.0	0.0	0.0	0.0	0.0	0.0	Rv0051 (-)
56041	47.1	106.3	173.6	198.3	18.1	132.5	271.6	149.6	136.3	173.4	30.1	44.1	Rv0051 (-)
56054	0.0	6.0	11.0	0.0	0.0	18.1	0.0	0.0	0.0	0.0	20.0	0.0	Rv0051 (-)
56077	9.0	6.0	59.2	0.0	88.3	37.1	0.0	0.0	0.0	0.0	10.0	0.0	Rv0051 (-)
56128	122.3	352.0	137.5	346.6	252.7	170.6	172.4	375.4	288.7	154.4	236.5	132.2	Rv0051 (-)
56152	0.0	26.1	35.1	16.0	113.3	56.2	0.0	0.0	22.1	0.0	0.0	66.1	Rv0051 (-)
56154	18.1	6.0	83.3	0.0	0.0	37.1	0.0	0.0	0.0	0.0	370.8	0.0	Rv0051 (-)
56161	9.0	0.0	0.0	0.0	0.0	0.0	0.0	0.0	0.0	0.0	0.0	0.0	Rv0051 (-)
56182	491.4	345.9	377.3	247.4	227.7	493.8	314.7	842.2	296.8	247.6	174.4	530.8	Rv0051 (-)
56188	141.4	19.1	29.1	0.0	6.0	18.1	0.0	0.0	7.0	30.1	10.0	22.0	Rv0051 (-)
56204	0.0	0.0	0.0	0.0	0.0	0.0	0.0	0.0	0.0	0.0	0.0	0.0	Rv0051 (-)
56215	84.2	132.4	83.3	214.4	25.1	56.2	18.0	59.2	7.0	49.1	20.0	88.1	Rv0051 (-)
56225	0.0	0.0	0.0	0.0	0.0	0.0	0.0	0.0	0.0	0.0	0.0	0.0	Rv0051 (-)
56351	0.0	0.0	0.0	0.0	0.0	0.0	0.0	0.0	0.0	0.0	0.0	0.0	Rv0051 (-)
56399	37.1	33.1	83.3	66.1	12.0	37.1	6.0	0.0	7.0	0.0	359.8	0.0	Rv0051 (-)
56518	0.0	0.0	0.0	0.0	0.0	0.0	0.0	0.0	0.0	0.0	0.0	0.0	Rv0051 (-)
56536	9.0	0.0	0.0	0.0	25.1	37.1	0.0	0.0	7.0	0.0	0.0	0.0	Rv0051 (-)
56713	65.2	0.0	17.1	0.0	18.1	56.2	18.0	0.0	7.0	0.0	51.1	0.0	Rv0051 (-)
56819	9.0	0.0	0.0	0.0	12.0	56.2	0.0	0.0	0.0	0.0	0.0	0.0	Rv0051 (-)
56839	0.0	19.1	29.1	0.0	0.0	75.3	0.0	0.0	0.0	0.0	0.0	0.0	Rv0051 (-)
57040	131.4	258.7	250.9	165.3	170.5	208.7	412.9	179.7	204.5	43.1	10.0	220.3	Rv0051 (-)
57043	462.3	512.4	281.0	958.6	411.2	665.4	432.0	1128.3	691.8	358.9	226.5	729.1	Rv0051 (-)
57047	737.1	785.1	1370.8	1140.9	581.7	1006.6	1037.3	1128.3	638.6	644.6	566.2	397.6	Rv0051 (-)
57049	9.0	86.2	77.3	0.0	75.2	56.2	6.0	0.0	0.0	0.0	0.0	0.0	Rv0051 (-)
57154	47.1	73.2	65.2	16.0	12.0	56.2	0.0	149.6	129.3	0.0	113.2	0.0	Rv0051 (-)
57180	0.0	0.0	0.0	0.0	0.0	0.0	0.0	0.0	0.0	0.0	0.0	0.0	Rv0051 (-)
57275	0.0	6.0	29.1	0.0	0.0	0.0	6.0	29.1	0.0	18.0	246.5	0.0	Rv0051 (-)
57389	9.0	0.0	5.0	0.0	0.0	0.0	55.1	0.0	0.0	0.0	0.0	0.0	
57507	28.1	92.3	71.3	0.0	183.5	18.1	67.2	0.0	15.0	0.0	41.1	22.0	Rv0052 (-)
57612	197.6	126.3	107.4	66.1	189.5	151.5	209.5	89.3	242.6	24.1	30.1	397.6	Rv0052 (-)
57699	65.2	139.4	5.0	198.3	37.1	37.1	6.0	119.5	68.2	12.0	0.0	0.0	Rv0052 (-)
57731	519.5	185.5	281.0	99.2	151.4	208.7	67.2	29.1	303.8	179.4	154.3	44.1	Rv0052 (-)
57875	84.2	165.5	125.4	148.2	202.6	132.5	49.1	44.2	91.2	340.8	10.0	44.1	Rv0052 (-)
57928	0.0	0.0	0.0	0.0	0.0	0.0	0.0	0.0	0.0	0.0	0.0	0.0	Rv0052 (-)
57953	406.1	292.8	347.2	379.6	386.1	265.9	203.5	526.0	456.2	724.8	226.5	331.5	Rv0052 (-)
57982	0.0	0.0	5.0	0.0	0.0	18.1	0.0	59.2	0.0	30.1	0.0	0.0	
58046	131.4	245.7	244.9	165.3	164.5	304.1	123.3	119.5	91.2	105.3	380.8	132.2	
58102	84.2	13.0	23.1	0.0	6.0	56.2	18.0	179.7	45.1	0.0	41.1	22.0	
58188	0.0	0.0	0.0	0.0	0.0	0.0	0.0	0.0	0.0	0.0	0.0	0.0	
58198	0.0	0.0	0.0	0.0	0.0	0.0	0.0	0.0	0.0	0.0	0.0	0.0	Rv0053 (rpsF)
58244	0.0	0.0	0.0	0.0	0.0	0.0	0.0	0.0	0.0	0.0	0.0	0.0	Rv0053 (rpsF)
58281	0.0	0.0	0.0	0.0	0.0	0.0	0.0	0.0	0.0	0.0	0.0	0.0	Rv0053 (rpsF)
58336	0.0	0.0	0.0	0.0	0.0	0.0	0.0	0.0	0.0	0.0	0.0	0.0	Rv0053 (rpsF)
58366	0.0	0.0	0.0	0.0	0.0	0.0	0.0	0.0	0.0	0.0	0.0	0.0	Rv0053 (rpsF)
58457	0.0	0.0	5.0	0.0	6.0	0.0	0.0	0.0	0.0	0.0	0.0	0.0	Rv0053 (rpsF)
58477	0.0	0.0	65.2	33.1	75.2	37.1	0.0	14.1	45.1	6.0	20.0	0.0	Rv0053 (rpsF)
58519	65.2	46.1	65.2	16.0	12.0	0.0	12.0	14.1	22.1	0.0	0.0	22.0	
58523	160.5	79.2	89.3	33.1	138.4	56.2	295.7	44.2	197.5	74.2	1184.5	0.0	
58700	0.0	0.0	0.0	0.0	0.0	0.0	0.0	0.0	0.0	0.0	0.0	0.0	Rv0054 (ssb)
58756	0.0	0.0	0.0	0.0	0.0	0.0	0.0	0.0	0.0	0.0	0.0	0.0	Rv0054 (ssb)
58819	0.0	0.0	0.0	0.0	0.0	0.0	0.0	0.0	0.0	0.0	0.0	0.0	Rv0054 (ssb)
58831	0.0	0.0	0.0	0.0	0.0	0.0	0.0	0.0	0.0	0.0	0.0	0.0	Rv0054 (ssb)
58916	0.0	0.0	0.0	0.0	0.0	0.0	0.0	0.0	0.0	0.0	0.0	0.0	Rv0054 (ssb)
59110	0.0	0.0	0.0	0.0	0.0	0.0	0.0	0.0	0.0	0.0	0.0	0.0	
59172	0.0	0.0	0.0	0.0	0.0	0.0	0.0	0.0	0.0	0.0	0.0	0.0	Rv0055 (rpsR1)
59212	0.0	0.0	0.0	0.0	0.0	0.0	0.0	0.0	0.0	0.0	0.0	0.0	Rv0055 (rpsR1)
59239	0.0	0.0	0.0	0.0	0.0	0.0	0.0	0.0	0.0	0.0	0.0	0.0	Rv0055 (rpsR1)
59355	0.0	0.0	11.0	16.0	18.1	18.1	12.0	14.1	30.1	43.1	20.0	0.0	Rv0055 (rpsR1)
59371	0.0	0.0	0.0	0.0	0.0	0.0	0.0	0.0	0.0	0.0	0.0	0.0	Rv0055 (rpsR1)
59402	122.3	205.6	137.5	49.1	183.5	94.3	73.2	0.0	60.2	210.5	113.2	0.0	
59478	18.1	26.1	29.1	99.2	6.0	0.0	55.1	29.1	0.0	30.1	0.0	0.0	Rv0056 (rplI)
59486	0.0	6.0	0.0	16.0	18.1	18.1	0.0	0.0	7.0	0.0	0.0	0.0	Rv0056 (rplI)
59581	47.1	73.2	11.0	16.0	69.2	0.0	12.0	44.2	7.0	0.0	0.0	0.0	Rv0056 (rplI)
59590	28.1	33.1	35.1	49.1	63.2	18.1	98.2	44.2	159.4	24.1	0.0	0.0	Rv0056 (rplI)
59638	0.0	0.0	0.0	0.0	0.0	0.0	0.0	0.0	0.0	0.0	0.0	0.0	Rv0056 (rplI)
59744	9.0	0.0	0.0	115.2	0.0	0.0	0.0	14.1	0.0	0.0	0.0	0.0	Rv0056 (rplI)
59836	9.0	33.1	17.1	0.0	18.1	18.1	18.0	0.0	0.0	43.1	0.0	0.0	Rv0056 (rplI)
59862	660.9	192.5	238.8	264.4	94.3	246.9	598.3	270.0	75.2	477.2	843.8	0.0	Rv0056 (rplI)
59983	141.4	311.9	256.9	165.3	151.4	151.5	172.4	104.4	250.6	185.5	123.3	287.4	Rv0057 (-)
60024	28.1	0.0	5.0	0.0	0.0	37.1	0.0	0.0	0.0	49.1	0.0	0.0	Rv0057 (-)
60068	0.0	0.0	0.0	0.0	0.0	0.0	0.0	0.0	0.0	0.0	0.0	0.0	Rv0057 (-)
60123	37.1	19.1	29.1	0.0	12.0	56.2	18.0	44.2	22.1	0.0	10.0	0.0	Rv0057 (-)
60132	37.1	26.1	11.0	99.2	0.0	0.0	6.0	0.0	0.0	0.0	82.2	0.0	Rv0057 (-)
60149	0.0	0.0	0.0	0.0	0.0	0.0	0.0	0.0	7.0	6.0	0.0	0.0	Rv0057 (-)
60159	9.0	0.0	0.0	0.0	18.1	0.0	0.0	14.1	220.6	92.2	0.0	0.0	Rv0057 (-)
60208	0.0	26.1	0.0	0.0	0.0	0.0	0.0	0.0	0.0	0.0	61.1	0.0	Rv0057 (-)
60233	0.0	0.0	0.0	0.0	0.0	37.1	0.0	0.0	0.0	259.6	0.0	0.0	Rv0057 (-)
60253	235.7	298.8	256.9	313.5	195.6	323.1	301.7	134.5	311.8	849.1	287.6	154.2	Rv0057 (-)
60270	28.1	59.2	53.2	99.2	25.1	75.3	141.3	29.1	121.3	30.1	10.0	0.0	Rv0057 (-)
60287	9.0	0.0	0.0	0.0	0.0	0.0	0.0	0.0	0.0	0.0	0.0	0.0	Rv0057 (-)
60331	94.3	179.5	101.4	49.1	69.2	113.4	67.2	44.2	136.3	86.2	10.0	265.4	Rv0057 (-)
60342	0.0	6.0	17.1	0.0	0.0	0.0	0.0	0.0	0.0	0.0	0.0	0.0	Rv0057 (-)
60354	0.0	0.0	0.0	0.0	0.0	0.0	0.0	0.0	0.0	0.0	0.0	0.0	Rv0057 (-)
60412	0.0	0.0	0.0	0.0	0.0	0.0	0.0	0.0	0.0	0.0	0.0	0.0	Rv0057 (-),Rv0058 (dnaB)
60450	0.0	0.0	0.0	0.0	0.0	0.0	0.0	0.0	0.0	0.0	0.0	0.0	Rv0058 (dnaB)
60535	0.0	0.0	0.0	0.0	0.0	0.0	0.0	0.0	0.0	0.0	0.0	0.0	Rv0058 (dnaB)
60547	0.0	0.0	0.0	0.0	0.0	0.0	0.0	0.0	0.0	0.0	0.0	0.0	Rv0058 (dnaB)
60564	0.0	0.0	5.0	0.0	0.0	0.0	0.0	0.0	0.0	0.0	0.0	0.0	Rv0058 (dnaB)
60588	0.0	0.0	0.0	0.0	0.0	0.0	0.0	0.0	0.0	0.0	0.0	0.0	Rv0058 (dnaB)
60609	0.0	0.0	0.0	0.0	0.0	0.0	0.0	0.0	0.0	0.0	0.0	0.0	Rv0058 (dnaB)
60696	0.0	0.0	0.0	0.0	0.0	0.0	0.0	0.0	0.0	0.0	0.0	0.0	Rv0058 (dnaB)
60744	0.0	0.0	0.0	0.0	0.0	0.0	0.0	0.0	0.0	0.0	0.0	0.0	Rv0058 (dnaB)
60747	0.0	0.0	0.0	0.0	0.0	0.0	0.0	0.0	0.0	0.0	0.0	0.0	Rv0058 (dnaB)
60790	0.0	0.0	0.0	0.0	0.0	0.0	0.0	0.0	0.0	0.0	0.0	0.0	Rv0058 (dnaB)
60816	0.0	0.0	0.0	0.0	0.0	0.0	12.0	0.0	0.0	0.0	0.0	0.0	Rv0058 (dnaB)
60822	0.0	0.0	0.0	0.0	0.0	0.0	0.0	0.0	0.0	0.0	0.0	0.0	Rv0058 (dnaB)
60882	0.0	0.0	0.0	0.0	0.0	0.0	0.0	0.0	0.0	0.0	0.0	0.0	Rv0058 (dnaB)
61001	0.0	0.0	0.0	0.0	0.0	0.0	0.0	0.0	0.0	0.0	0.0	0.0	Rv0058 (dnaB)
61307	0.0	0.0	5.0	0.0	0.0	0.0	0.0	0.0	0.0	0.0	0.0	0.0	Rv0058 (dnaB)
61401	0.0	0.0	0.0	0.0	0.0	0.0	0.0	0.0	0.0	0.0	0.0	0.0	Rv0058 (dnaB)
61431	0.0	0.0	0.0	0.0	0.0	0.0	0.0	0.0	0.0	0.0	0.0	0.0	Rv0058 (dnaB)
61547	0.0	0.0	0.0	0.0	0.0	0.0	0.0	0.0	0.0	0.0	0.0	0.0	Rv0058 (dnaB)
61553	0.0	0.0	0.0	0.0	0.0	0.0	0.0	0.0	0.0	0.0	0.0	0.0	Rv0058 (dnaB)
61625	0.0	0.0	0.0	0.0	0.0	0.0	0.0	0.0	0.0	0.0	0.0	0.0	Rv0058 (dnaB)
61814	0.0	0.0	0.0	0.0	0.0	0.0	0.0	0.0	0.0	0.0	0.0	0.0	Rv0058 (dnaB)
61885	0.0	0.0	0.0	0.0	0.0	0.0	0.0	0.0	0.0	0.0	0.0	0.0	Rv0058 (dnaB)
61986	0.0	0.0	0.0	0.0	0.0	0.0	0.0	0.0	0.0	0.0	0.0	0.0	Rv0058 (dnaB)
62045	0.0	0.0	0.0	0.0	0.0	0.0	0.0	0.0	0.0	0.0	0.0	0.0	Rv0058 (dnaB)
62067	0.0	0.0	0.0	0.0	0.0	0.0	0.0	0.0	0.0	0.0	0.0	0.0	Rv0058 (dnaB)
62113	0.0	0.0	0.0	0.0	0.0	0.0	0.0	0.0	0.0	0.0	0.0	0.0	Rv0058 (dnaB)
62158	0.0	0.0	0.0	0.0	0.0	0.0	0.0	0.0	0.0	0.0	0.0	0.0	Rv0058 (dnaB)
62164	0.0	0.0	0.0	0.0	0.0	0.0	0.0	0.0	0.0	0.0	0.0	0.0	Rv0058 (dnaB)
62194	0.0	0.0	0.0	0.0	0.0	0.0	0.0	0.0	0.0	0.0	0.0	0.0	Rv0058 (dnaB)
62206	0.0	0.0	0.0	0.0	0.0	0.0	0.0	0.0	0.0	0.0	0.0	0.0	Rv0058 (dnaB)
62307	0.0	0.0	0.0	0.0	0.0	0.0	0.0	0.0	0.0	0.0	0.0	0.0	Rv0058 (dnaB)
62310	0.0	0.0	0.0	0.0	0.0	0.0	0.0	0.0	0.0	0.0	0.0	0.0	Rv0058 (dnaB)
62324	0.0	0.0	0.0	0.0	0.0	0.0	0.0	0.0	0.0	0.0	0.0	0.0	Rv0058 (dnaB)
62569	0.0	0.0	0.0	0.0	0.0	0.0	0.0	0.0	0.0	0.0	0.0	0.0	Rv0058 (dnaB)
62730	0.0	0.0	0.0	0.0	0.0	0.0	0.0	0.0	0.0	0.0	0.0	0.0	Rv0058 (dnaB)
62791	0.0	0.0	0.0	0.0	0.0	0.0	0.0	0.0	0.0	0.0	0.0	0.0	Rv0058 (dnaB)
62825	0.0	0.0	0.0	0.0	0.0	0.0	0.0	0.0	0.0	0.0	0.0	0.0	Rv0058 (dnaB)
62971	0.0	0.0	0.0	0.0	0.0	0.0	0.0	0.0	0.0	0.0	0.0	0.0	Rv0058 (dnaB)
63191	481.4	352.0	220.8	132.2	335.0	227.8	209.5	134.5	296.8	290.7	30.1	0.0	
63209	75.2	146.4	89.3	611.0	138.4	208.7	543.2	74.3	37.1	37.1	10.0	0.0	Rv0059 (-)
63238	18.1	39.1	11.0	0.0	12.0	18.1	0.0	0.0	0.0	24.1	0.0	22.0	Rv0059 (-)
63374	1199.4	1063.9	807.8	1090.8	898.6	1101.9	1376.1	2226.4	1194.0	1183.9	390.8	884.3	Rv0059 (-)
63376	953.7	725.0	581.0	231.4	651.9	323.1	456.0	646.4	912.3	954.3	504.1	110.2	Rv0059 (-)
63428	188.5	53.1	113.4	0.0	50.1	37.1	308.7	44.2	227.6	43.1	10.0	154.2	Rv0059 (-)
63464	207.6	419.1	557.0	544.9	315.9	208.7	438.0	134.5	371.9	80.2	308.6	397.6	Rv0059 (-)
63491	840.4	805.2	712.5	429.7	974.8	551.0	524.2	691.6	958.4	613.5	205.4	685.0	Rv0059 (-)
63498	141.4	238.7	293.0	99.2	151.4	208.7	993.2	164.6	189.5	216.5	133.3	88.1	Rv0059 (-)
63518	0.0	0.0	0.0	0.0	0.0	0.0	0.0	0.0	0.0	0.0	0.0	0.0	Rv0059 (-)
63573	207.6	185.5	311.1	82.1	220.6	208.7	110.2	390.5	121.3	415.0	41.1	110.2	Rv0059 (-)
63623	216.6	179.5	179.6	66.1	138.4	208.7	55.1	450.7	144.4	111.3	174.4	508.8	Rv0059 (-)
63753	28.1	0.0	23.1	33.1	18.1	18.1	0.0	0.0	60.2	0.0	20.0	0.0	Rv0059 (-)
63755	56.2	46.1	29.1	16.0	31.1	18.1	49.1	44.2	53.1	0.0	267.6	0.0	Rv0059 (-)
63785	18.1	0.0	0.0	16.0	12.0	18.1	12.0	29.1	235.6	6.0	61.1	0.0	Rv0059 (-)
63797	28.1	165.5	83.3	66.1	189.5	113.4	49.1	450.7	303.8	228.6	61.1	0.0	Rv0059 (-)
63799	94.3	132.4	196.7	33.1	157.5	113.4	18.0	149.6	227.6	396.0	92.2	88.1	Rv0059 (-)
63822	0.0	0.0	0.0	0.0	0.0	0.0	0.0	0.0	0.0	0.0	0.0	0.0	Rv0059 (-)
63860	47.1	185.5	119.4	99.2	69.2	189.7	123.3	104.4	441.1	265.7	215.5	2123.2	Rv0059 (-)
63881	453.3	498.4	179.6	66.1	202.6	285.0	1456.3	495.9	532.4	786.9	484.0	22.0	Rv0059 (-)
63884	831.4	478.3	514.8	511.9	348.0	436.6	314.7	902.4	395.0	352.9	154.3	596.9	Rv0059 (-)
63887	84.2	66.2	89.3	33.1	18.1	37.1	400.9	134.5	68.2	92.2	0.0	618.9	Rv0059 (-)
63905	122.3	73.2	137.5	33.1	37.1	132.5	394.9	89.3	83.2	0.0	30.1	88.1	
63915	0.0	0.0	0.0	0.0	0.0	0.0	0.0	0.0	0.0	0.0	0.0	0.0	Rv0060 (-)
64020	0.0	0.0	0.0	0.0	0.0	0.0	0.0	0.0	0.0	0.0	0.0	0.0	Rv0060 (-)
64041	0.0	0.0	0.0	0.0	0.0	0.0	0.0	0.0	0.0	0.0	0.0	0.0	Rv0060 (-)
64070	0.0	0.0	0.0	0.0	0.0	0.0	0.0	0.0	0.0	0.0	0.0	0.0	Rv0060 (-)
64176	0.0	0.0	0.0	0.0	0.0	0.0	0.0	0.0	0.0	0.0	0.0	0.0	Rv0060 (-)
64178	0.0	0.0	0.0	0.0	0.0	0.0	0.0	0.0	0.0	0.0	0.0	0.0	Rv0060 (-)
64303	0.0	0.0	0.0	0.0	0.0	0.0	0.0	0.0	0.0	0.0	0.0	0.0	Rv0060 (-)
64344	0.0	0.0	0.0	0.0	0.0	0.0	0.0	0.0	0.0	0.0	0.0	0.0	Rv0060 (-)
64417	0.0	0.0	0.0	0.0	0.0	0.0	0.0	0.0	0.0	0.0	0.0	0.0	Rv0060 (-)
64437	0.0	0.0	0.0	0.0	0.0	0.0	0.0	0.0	0.0	0.0	0.0	0.0	Rv0060 (-)
64515	0.0	0.0	0.0	0.0	0.0	0.0	0.0	0.0	0.0	0.0	0.0	0.0	Rv0060 (-)
64549	0.0	0.0	0.0	0.0	0.0	0.0	0.0	0.0	0.0	0.0	0.0	0.0	Rv0060 (-)
64569	0.0	0.0	0.0	0.0	0.0	0.0	0.0	0.0	0.0	0.0	0.0	0.0	Rv0060 (-)
64578	0.0	0.0	0.0	0.0	0.0	0.0	0.0	0.0	0.0	0.0	0.0	0.0	Rv0060 (-)
64600	0.0	0.0	0.0	0.0	0.0	0.0	0.0	0.0	0.0	0.0	0.0	0.0	Rv0060 (-)
64685	0.0	0.0	0.0	0.0	0.0	0.0	0.0	0.0	0.0	0.0	0.0	0.0	Rv0060 (-)
64688	0.0	0.0	0.0	0.0	0.0	0.0	0.0	0.0	0.0	0.0	0.0	0.0	Rv0060 (-)
64705	0.0	0.0	0.0	0.0	0.0	0.0	0.0	0.0	0.0	0.0	0.0	0.0	Rv0060 (-)
64713	0.0	0.0	0.0	0.0	0.0	0.0	0.0	0.0	0.0	0.0	0.0	0.0	Rv0060 (-)
64797	0.0	0.0	0.0	0.0	0.0	0.0	0.0	0.0	0.0	0.0	0.0	0.0	Rv0060 (-)
64820	0.0	0.0	0.0	0.0	0.0	0.0	0.0	0.0	0.0	0.0	0.0	0.0	Rv0060 (-)
64911	0.0	0.0	0.0	0.0	0.0	0.0	0.0	0.0	0.0	0.0	0.0	0.0	Rv0060 (-)
64952	226.6	126.3	119.4	198.3	258.7	285.0	154.3	104.4	235.6	259.6	41.1	0.0	Rv0060 (-)
64983	37.1	119.3	119.4	99.2	31.1	37.1	469.1	224.8	15.0	37.1	463.0	220.3	
65106	310.9	432.2	604.1	1107.9	392.1	379.3	512.1	480.8	349.9	495.2	431.9	242.4	Rv0061c (-)
65122	0.0	0.0	0.0	0.0	0.0	0.0	0.0	0.0	0.0	0.0	0.0	0.0	Rv0061c (-)
65166	1378.9	66.2	59.2	16.0	157.5	56.2	6.0	14.1	53.1	98.2	0.0	1105.7	Rv0061c (-)
65223	443.3	185.5	275.0	198.3	94.3	265.9	221.5	420.6	288.7	154.4	205.4	707.1	Rv0061c (-)
65312	47.1	132.4	17.1	0.0	6.0	56.2	49.1	29.1	45.1	30.1	0.0	0.0	Rv0061c (-)
65320	0.0	19.1	11.0	0.0	6.0	0.0	295.7	29.1	7.0	0.0	0.0	0.0	Rv0061c (-)
65431	301.9	252.7	365.3	132.2	335.0	304.1	104.2	119.5	144.4	315.8	143.3	22.0	
65497	254.7	59.2	77.3	0.0	75.2	75.3	61.1	0.0	106.3	61.1	380.8	22.0	
65546	387.1	405.1	281.0	809.4	398.1	417.5	512.1	255.0	509.3	942.3	10.0	132.2	
65548	37.1	159.4	65.2	214.4	69.2	132.5	67.2	194.7	53.1	340.8	82.2	0.0	
65663	65.2	39.1	131.5	132.2	75.2	113.4	67.2	149.6	53.1	210.5	20.0	0.0	Rv0062 (celA1)
65689	207.6	419.1	196.7	330.6	233.7	189.7	36.1	194.7	121.3	216.5	442.9	44.1	Rv0062 (celA1)
65712	197.6	192.5	544.9	165.3	474.4	151.5	246.6	134.5	129.3	235.6	102.2	1215.8	Rv0062 (celA1)
65755	0.0	0.0	11.0	0.0	0.0	0.0	18.0	0.0	0.0	0.0	51.1	0.0	Rv0062 (celA1)
65837	113.3	165.5	214.8	231.4	56.2	75.3	209.5	44.2	68.2	18.0	0.0	22.0	Rv0062 (celA1)
65930	9.0	0.0	0.0	0.0	0.0	18.1	30.1	0.0	0.0	43.1	0.0	0.0	Rv0062 (celA1)
65984	94.3	126.3	155.5	280.5	214.6	208.7	43.1	330.2	60.2	309.8	164.3	485.7	Rv0062 (celA1)
66032	263.7	238.7	311.1	412.7	258.7	227.8	6.0	29.1	129.3	228.6	154.3	641.0	Rv0062 (celA1)
66058	0.0	13.0	17.1	0.0	101.3	37.1	12.0	89.3	7.0	0.0	10.0	0.0	Rv0062 (celA1)
66062	604.7	478.3	335.2	462.8	348.0	265.9	184.4	390.5	91.2	327.8	82.2	198.3	Rv0062 (celA1)
66095	37.1	13.0	35.1	16.0	31.1	18.1	381.9	59.2	0.0	0.0	0.0	0.0	Rv0062 (celA1)
66230	0.0	13.0	0.0	0.0	0.0	0.0	0.0	0.0	30.1	0.0	0.0	0.0	Rv0062 (celA1)
66272	150.4	292.8	191.7	82.1	145.4	208.7	147.3	89.3	98.3	197.5	256.5	485.7	Rv0062 (celA1)
66361	0.0	0.0	5.0	0.0	37.1	0.0	0.0	14.1	7.0	6.0	0.0	0.0	Rv0062 (celA1)
66383	28.1	13.0	59.2	115.2	56.2	37.1	86.2	44.2	15.0	18.0	10.0	0.0	Rv0062 (celA1)
66407	18.1	19.1	5.0	0.0	6.0	0.0	0.0	0.0	0.0	0.0	10.0	0.0	Rv0062 (celA1)
66446	0.0	0.0	0.0	33.1	37.1	0.0	0.0	74.3	7.0	68.2	0.0	88.1	Rv0062 (celA1)
66508	150.4	79.2	47.2	132.2	101.3	208.7	0.0	74.3	22.1	265.7	51.1	22.0	Rv0062 (celA1)
66575	122.3	292.8	442.6	412.7	411.2	455.6	326.7	300.1	159.4	644.6	380.8	0.0	Rv0062 (celA1)
66649	0.0	0.0	0.0	0.0	0.0	0.0	0.0	0.0	0.0	0.0	0.0	0.0	Rv0062 (celA1)
66656	216.6	212.6	436.5	330.6	423.2	208.7	227.5	14.1	182.5	309.8	51.1	110.2	Rv0062 (celA1)
66689	0.0	0.0	0.0	0.0	0.0	0.0	0.0	0.0	0.0	0.0	0.0	0.0	Rv0062 (celA1)
66761	0.0	0.0	0.0	0.0	0.0	0.0	0.0	0.0	0.0	0.0	0.0	0.0	
66784	0.0	33.1	0.0	0.0	0.0	18.1	0.0	0.0	0.0	0.0	0.0	0.0	
67006	0.0	0.0	0.0	0.0	0.0	0.0	0.0	0.0	0.0	0.0	0.0	0.0	Rv0063 (-)
67068	56.2	39.1	119.4	66.1	151.4	151.5	12.0	59.2	98.3	68.2	71.1	0.0	Rv0063 (-)
67124	28.1	39.1	65.2	16.0	88.3	56.2	12.0	14.1	15.0	74.2	41.1	0.0	Rv0063 (-)
67133	9.0	0.0	5.0	0.0	0.0	0.0	0.0	0.0	0.0	0.0	0.0	0.0	Rv0063 (-)
67135	0.0	0.0	0.0	0.0	0.0	0.0	0.0	0.0	0.0	0.0	0.0	0.0	Rv0063 (-)
67153	0.0	0.0	0.0	0.0	0.0	0.0	0.0	0.0	0.0	0.0	0.0	0.0	Rv0063 (-)
67244	329.9	99.3	167.6	115.2	132.4	189.7	141.3	104.4	136.3	18.0	102.2	0.0	Rv0063 (-)
67287	47.1	26.1	35.1	115.2	31.1	18.1	0.0	74.3	30.1	111.3	0.0	0.0	Rv0063 (-)
67296	377.1	258.7	214.8	297.5	638.8	285.0	184.4	194.7	356.9	191.5	71.1	198.3	Rv0063 (-)
67313	37.1	53.1	107.4	66.1	82.2	75.3	6.0	179.7	60.2	61.1	61.1	0.0	Rv0063 (-)
67361	131.4	192.5	119.4	115.2	82.2	189.7	80.2	119.5	242.6	117.3	0.0	663.0	Rv0063 (-)
67895	94.3	139.4	89.3	0.0	164.5	94.3	141.3	44.2	53.1	43.1	0.0	331.5	Rv0063 (-)
67913	75.2	73.2	155.5	66.1	176.5	94.3	450.0	89.3	144.4	43.1	0.0	0.0	Rv0063 (-)
67952	103.3	112.3	77.3	132.2	151.4	208.7	55.1	270.0	98.3	37.1	968.0	22.0	Rv0063 (-)
68147	415.2	525.4	347.2	462.8	405.2	417.5	357.8	586.2	547.4	440.1	421.9	66.1	Rv0063 (-)
68182	292.8	298.8	131.5	148.2	246.7	189.7	178.4	827.1	197.5	166.4	143.3	0.0	Rv0063 (-)
68219	9.0	46.1	5.0	66.1	12.0	18.1	0.0	0.0	15.0	43.1	0.0	0.0	Rv0063 (-)
68234	150.4	99.3	83.3	0.0	56.2	37.1	6.0	0.0	98.3	30.1	82.2	0.0	Rv0063 (-)
68243	75.2	152.4	119.4	99.2	75.2	189.7	6.0	510.9	129.3	6.0	10.0	287.4	Rv0063 (-)
68253	273.8	99.3	347.2	165.3	290.8	285.0	697.6	224.8	341.9	415.0	535.1	287.4	Rv0063 (-)
68273	18.1	39.1	89.3	16.0	50.1	18.1	0.0	29.1	83.2	12.0	20.0	0.0	Rv0063 (-)
68307	103.3	119.3	41.1	0.0	94.3	37.1	6.0	29.1	0.0	148.4	143.3	375.6	Rv0063 (-)
68318	368.0	238.7	287.0	198.3	449.3	341.2	184.4	510.9	174.4	92.2	164.3	463.7	Rv0063 (-)
68357	245.7	252.7	244.9	429.7	189.5	151.5	524.2	375.4	45.1	458.1	20.0	44.1	Rv0063 (-)
68374	821.3	1057.9	1017.6	974.6	1297.7	1539.5	1246.8	1865.0	1019.6	1270.1	1358.9	1504.2	
68377	632.8	638.7	664.3	1289.2	550.6	627.2	598.3	766.9	426.1	991.4	607.3	1702.5	
68384	9.0	53.1	47.2	0.0	18.1	37.1	0.0	59.2	45.1	0.0	0.0	0.0	
68404	0.0	0.0	0.0	0.0	25.1	0.0	0.0	0.0	0.0	0.0	0.0	0.0	
68441	0.0	0.0	0.0	0.0	0.0	0.0	0.0	0.0	0.0	0.0	0.0	0.0	
68574	0.0	0.0	0.0	0.0	0.0	0.0	0.0	0.0	0.0	0.0	0.0	0.0	
68591	9.0	73.2	17.1	0.0	25.1	0.0	0.0	0.0	0.0	0.0	0.0	0.0	
68605	0.0	139.4	17.1	66.1	44.1	37.1	0.0	0.0	0.0	6.0	0.0	0.0	
68723	0.0	0.0	0.0	0.0	0.0	0.0	0.0	0.0	0.0	0.0	0.0	441.7	Rv0064 (-)
68730	0.0	0.0	0.0	0.0	0.0	0.0	0.0	0.0	0.0	0.0	0.0	0.0	Rv0064 (-)
68734	47.1	59.2	41.1	0.0	56.2	94.3	18.0	14.1	37.1	6.0	10.0	22.0	Rv0064 (-)
68789	56.2	212.6	41.1	379.6	63.2	94.3	0.0	119.5	83.2	49.1	0.0	0.0	Rv0064 (-)
68858	0.0	0.0	0.0	0.0	0.0	0.0	0.0	0.0	0.0	0.0	0.0	0.0	Rv0064 (-)
68869	0.0	0.0	0.0	0.0	0.0	0.0	0.0	0.0	0.0	0.0	0.0	0.0	Rv0064 (-)
68891	169.5	146.4	185.7	99.2	69.2	56.2	777.7	390.5	15.0	123.3	10.0	22.0	Rv0064 (-)
69041	103.3	53.1	107.4	33.1	94.3	37.1	24.1	44.2	0.0	43.1	0.0	0.0	Rv0064 (-)
69082	0.0	0.0	0.0	0.0	0.0	0.0	0.0	0.0	0.0	0.0	0.0	0.0	Rv0064 (-)
69118	0.0	0.0	0.0	0.0	0.0	0.0	0.0	0.0	0.0	0.0	0.0	0.0	Rv0064 (-)
69167	0.0	0.0	0.0	0.0	0.0	0.0	0.0	0.0	0.0	0.0	0.0	0.0	Rv0064 (-)
69187	547.5	252.7	275.0	132.2	271.8	208.7	394.9	375.4	463.2	272.7	143.3	154.2	Rv0064 (-)
69278	150.4	112.3	89.3	49.1	138.4	170.6	12.0	0.0	166.4	30.1	741.6	22.0	Rv0064 (-)
69298	18.1	0.0	0.0	0.0	0.0	18.1	0.0	0.0	22.1	0.0	0.0	0.0	Rv0064 (-)
69313	0.0	6.0	0.0	0.0	0.0	0.0	0.0	0.0	0.0	6.0	0.0	0.0	Rv0064 (-)
69336	349.0	664.8	544.9	412.7	367.1	398.4	783.8	465.8	585.5	402.0	174.4	397.6	Rv0064 (-)
69364	169.5	272.7	293.0	66.1	296.9	170.6	264.6	194.7	45.1	148.4	339.7	0.0	Rv0064 (-)
69372	0.0	0.0	0.0	0.0	0.0	0.0	0.0	0.0	0.0	0.0	0.0	0.0	Rv0064 (-)
69419	9.0	33.1	11.0	0.0	12.0	0.0	0.0	0.0	227.6	0.0	0.0	0.0	Rv0064 (-)
69441	0.0	0.0	0.0	0.0	0.0	0.0	0.0	0.0	0.0	0.0	0.0	0.0	Rv0064 (-)
69586	197.6	232.6	383.3	49.1	113.3	170.6	80.2	14.1	30.1	253.6	10.0	287.4	Rv0064 (-)
69588	329.9	591.6	424.5	511.9	386.1	417.5	1549.5	435.6	562.4	675.7	607.3	441.7	Rv0064 (-)
69622	0.0	0.0	0.0	0.0	0.0	0.0	0.0	0.0	0.0	0.0	0.0	0.0	Rv0064 (-)
69649	9.0	26.1	17.1	0.0	0.0	18.1	0.0	0.0	60.2	0.0	0.0	0.0	Rv0064 (-)
69654	387.1	671.8	916.2	727.2	967.8	702.5	820.8	782.0	1240.2	799.0	370.8	287.4	Rv0064 (-)
69658	0.0	13.0	83.3	66.1	44.1	18.1	0.0	0.0	0.0	18.0	20.0	0.0	Rv0064 (-)
69672	0.0	0.0	29.1	0.0	0.0	0.0	0.0	0.0	0.0	0.0	0.0	0.0	Rv0064 (-)
69741	131.4	119.3	101.4	49.1	176.5	132.5	154.3	74.3	250.6	111.3	277.6	88.1	Rv0064 (-)
69789	216.6	219.6	143.5	231.4	202.6	170.6	506.1	239.9	463.2	241.6	20.0	0.0	Rv0064 (-)
69803	28.1	6.0	0.0	0.0	0.0	0.0	6.0	0.0	0.0	6.0	0.0	66.1	Rv0064 (-)
69820	0.0	0.0	0.0	0.0	0.0	0.0	0.0	0.0	0.0	0.0	0.0	0.0	Rv0064 (-)
69847	538.5	545.5	616.2	478.8	315.9	474.7	493.1	360.4	722.8	625.5	710.5	862.3	Rv0064 (-)
69925	0.0	13.0	11.0	0.0	0.0	18.1	12.0	0.0	265.7	6.0	0.0	265.4	Rv0064 (-)
69996	9.0	6.0	0.0	49.1	18.1	0.0	12.0	0.0	0.0	43.1	0.0	0.0	Rv0064 (-)
70018	0.0	0.0	0.0	0.0	0.0	0.0	0.0	0.0	0.0	0.0	0.0	0.0	Rv0064 (-)
70025	9.0	13.0	0.0	33.1	0.0	37.1	0.0	0.0	7.0	0.0	51.1	22.0	Rv0064 (-)
70027	632.8	611.7	880.1	644.1	753.2	836.0	1389.1	812.1	456.2	259.6	174.4	66.1	Rv0064 (-)
70096	0.0	19.1	71.3	0.0	0.0	0.0	6.0	29.1	60.2	136.3	0.0	22.0	Rv0064 (-)
70099	0.0	19.1	5.0	0.0	0.0	0.0	0.0	0.0	0.0	0.0	0.0	0.0	Rv0064 (-)
70132	0.0	0.0	0.0	0.0	0.0	0.0	0.0	0.0	0.0	0.0	0.0	0.0	Rv0064 (-)
70174	18.1	46.1	41.1	0.0	25.1	0.0	0.0	0.0	45.1	0.0	0.0	0.0	Rv0064 (-)
70195	263.7	219.6	400.4	478.8	239.7	417.5	345.8	239.9	311.8	358.9	463.0	198.3	Rv0064 (-)
70201	340.0	79.2	95.3	132.2	88.3	56.2	36.1	0.0	227.6	129.3	318.7	154.2	Rv0064 (-)
70203	9.0	19.1	0.0	0.0	0.0	0.0	0.0	0.0	0.0	12.0	0.0	0.0	Rv0064 (-)
70387	0.0	0.0	0.0	0.0	0.0	0.0	0.0	0.0	0.0	0.0	0.0	0.0	Rv0064 (-)
70432	18.1	0.0	35.1	0.0	0.0	0.0	86.2	14.1	0.0	0.0	0.0	22.0	Rv0064 (-)
70450	94.3	112.3	299.1	247.4	88.3	94.3	394.9	285.1	296.8	92.2	30.1	1548.3	Rv0064 (-)
70456	9.0	0.0	0.0	0.0	0.0	0.0	0.0	0.0	37.1	0.0	0.0	0.0	Rv0064 (-)
70531	556.6	272.7	299.1	181.3	321.9	323.1	30.1	149.6	600.5	290.7	349.7	110.2	Rv0064 (-)
70539	0.0	39.1	17.1	66.1	0.0	18.1	12.0	14.1	0.0	0.0	0.0	220.3	Rv0064 (-)
70567	263.7	86.2	41.1	33.1	0.0	113.4	98.2	405.5	349.9	117.3	61.1	0.0	Rv0064 (-)
70580	0.0	0.0	0.0	0.0	0.0	0.0	0.0	0.0	0.0	0.0	0.0	0.0	Rv0064 (-)
70696	0.0	0.0	0.0	0.0	0.0	0.0	0.0	0.0	0.0	0.0	0.0	0.0	Rv0064 (-)
70725	0.0	0.0	0.0	0.0	0.0	0.0	0.0	149.6	0.0	0.0	0.0	0.0	Rv0064 (-)
70741	122.3	305.8	347.2	264.4	373.1	304.1	524.2	255.0	456.2	173.4	267.6	220.3	Rv0064 (-)
70818	0.0	0.0	0.0	0.0	0.0	0.0	0.0	0.0	0.0	0.0	0.0	0.0	Rv0064 (-)
70840	65.2	59.2	11.0	33.1	31.1	37.1	12.0	119.5	106.3	18.0	0.0	0.0	Rv0064 (-)
70906	28.1	46.1	83.3	66.1	145.4	37.1	6.0	0.0	166.4	43.1	51.1	0.0	Rv0064 (-)
70930	9.0	13.0	0.0	0.0	25.1	37.1	0.0	0.0	0.0	0.0	10.0	88.1	Rv0064 (-)
70960	0.0	6.0	0.0	0.0	6.0	0.0	0.0	0.0	129.3	0.0	0.0	0.0	Rv0064 (-)
70985	0.0	0.0	0.0	0.0	0.0	0.0	0.0	0.0	0.0	0.0	0.0	0.0	Rv0064 (-)
71095	0.0	0.0	0.0	0.0	0.0	0.0	0.0	0.0	0.0	0.0	0.0	0.0	Rv0064 (-)
71140	113.3	139.4	113.4	148.2	246.7	132.5	6.0	14.1	235.6	24.1	164.3	66.1	Rv0064 (-)
71155	188.5	245.7	113.4	379.6	138.4	151.5	240.5	224.8	242.6	61.1	71.1	331.5	Rv0064 (-)
71263	28.1	0.0	0.0	0.0	18.1	0.0	0.0	0.0	0.0	30.1	0.0	0.0	Rv0064 (-)
71297	216.6	106.3	65.2	99.2	50.1	37.1	6.0	0.0	68.2	0.0	41.1	44.1	Rv0064 (-)
71396	0.0	13.0	0.0	0.0	0.0	0.0	0.0	0.0	0.0	0.0	0.0	0.0	Rv0064 (-)
71516	0.0	0.0	0.0	0.0	0.0	0.0	0.0	0.0	0.0	0.0	0.0	0.0	Rv0064 (-)
71554	0.0	6.0	23.1	0.0	12.0	18.1	0.0	0.0	0.0	0.0	0.0	0.0	Rv0064 (-)
71568	18.1	0.0	23.1	0.0	25.1	0.0	0.0	0.0	37.1	0.0	0.0	0.0	
71585	188.5	179.5	83.3	165.3	189.5	94.3	234.5	149.6	212.5	105.3	41.1	0.0	
71591	0.0	0.0	0.0	0.0	0.0	0.0	0.0	0.0	0.0	0.0	0.0	0.0	Rv0064A (vapB1)
71634	56.2	59.2	196.7	16.0	37.1	37.1	61.1	134.5	30.1	185.5	0.0	287.4	Rv0064A (vapB1)
71676	1038.9	990.7	760.7	644.1	917.6	683.4	691.5	586.2	836.1	867.1	710.5	707.1	Rv0064A (vapB1)
71678	585.7	432.2	341.2	644.1	271.8	379.3	345.8	450.7	75.2	440.1	431.9	22.0	Rv0064A (vapB1)
71831	37.1	86.2	71.3	33.1	50.1	75.3	86.2	104.4	15.0	24.1	0.0	22.0	Rv0065 (vapC1)
71919	359.0	352.0	335.2	478.8	398.1	265.9	277.6	194.7	121.3	204.5	843.8	66.1	Rv0065 (vapC1)
72028	28.1	0.0	41.1	33.1	44.1	37.1	6.0	59.2	60.2	61.1	0.0	0.0	Rv0065 (vapC1)
72046	0.0	0.0	0.0	0.0	0.0	0.0	0.0	0.0	0.0	0.0	0.0	0.0	Rv0065 (vapC1)
72073	320.9	405.1	508.8	379.6	341.0	436.6	147.3	526.0	600.5	191.5	576.2	132.2	Rv0065 (vapC1)
72086	0.0	0.0	0.0	0.0	0.0	0.0	0.0	0.0	0.0	0.0	0.0	0.0	Rv0065 (vapC1)
72106	0.0	0.0	0.0	0.0	0.0	0.0	0.0	0.0	0.0	0.0	0.0	0.0	Rv0065 (vapC1)
72118	0.0	0.0	0.0	0.0	0.0	0.0	0.0	0.0	0.0	0.0	0.0	0.0	Rv0065 (vapC1)
72252	0.0	0.0	0.0	0.0	0.0	0.0	0.0	0.0	0.0	0.0	0.0	0.0	
72330	0.0	0.0	0.0	0.0	0.0	0.0	0.0	0.0	0.0	0.0	0.0	0.0	Rv0066c (icd2)
72353	0.0	0.0	0.0	0.0	0.0	0.0	0.0	0.0	0.0	0.0	0.0	0.0	Rv0066c (icd2)
72356	0.0	0.0	0.0	0.0	0.0	0.0	0.0	0.0	0.0	0.0	0.0	0.0	Rv0066c (icd2)
72385	0.0	0.0	0.0	0.0	0.0	0.0	0.0	0.0	0.0	0.0	0.0	0.0	Rv0066c (icd2)
72503	0.0	0.0	0.0	0.0	0.0	0.0	0.0	0.0	0.0	0.0	0.0	0.0	Rv0066c (icd2)
72515	0.0	0.0	0.0	0.0	0.0	0.0	0.0	0.0	0.0	0.0	0.0	0.0	Rv0066c (icd2)
72609	0.0	0.0	0.0	0.0	0.0	0.0	0.0	0.0	0.0	0.0	0.0	0.0	Rv0066c (icd2)
72633	0.0	0.0	0.0	0.0	0.0	0.0	0.0	0.0	0.0	0.0	0.0	0.0	Rv0066c (icd2)
72651	0.0	0.0	0.0	0.0	0.0	0.0	0.0	0.0	0.0	0.0	0.0	0.0	Rv0066c (icd2)
72767	0.0	0.0	0.0	0.0	0.0	0.0	0.0	0.0	0.0	0.0	0.0	0.0	Rv0066c (icd2)
72823	0.0	0.0	0.0	0.0	0.0	0.0	0.0	0.0	0.0	0.0	0.0	0.0	Rv0066c (icd2)
72854	0.0	0.0	0.0	0.0	0.0	0.0	0.0	0.0	0.0	0.0	0.0	0.0	Rv0066c (icd2)
72920	0.0	0.0	0.0	0.0	0.0	0.0	0.0	0.0	0.0	0.0	0.0	0.0	Rv0066c (icd2)
72986	0.0	0.0	0.0	0.0	0.0	0.0	0.0	0.0	0.0	0.0	0.0	0.0	Rv0066c (icd2)
73028	0.0	0.0	0.0	0.0	0.0	0.0	0.0	0.0	0.0	0.0	0.0	0.0	Rv0066c (icd2)
73244	0.0	0.0	0.0	0.0	0.0	0.0	0.0	0.0	0.0	0.0	0.0	0.0	Rv0066c (icd2)
73346	0.0	0.0	0.0	0.0	0.0	0.0	0.0	0.0	0.0	0.0	0.0	0.0	Rv0066c (icd2)
73412	0.0	0.0	0.0	0.0	0.0	0.0	0.0	0.0	0.0	0.0	0.0	0.0	Rv0066c (icd2)
73491	0.0	0.0	5.0	0.0	0.0	0.0	0.0	0.0	0.0	0.0	0.0	0.0	Rv0066c (icd2)
73546	0.0	0.0	0.0	0.0	0.0	0.0	0.0	0.0	0.0	0.0	0.0	0.0	Rv0066c (icd2)
73601	0.0	0.0	0.0	0.0	0.0	0.0	0.0	0.0	0.0	0.0	0.0	0.0	Rv0066c (icd2)
73679	0.0	0.0	0.0	0.0	0.0	0.0	0.0	0.0	0.0	0.0	0.0	0.0	Rv0066c (icd2)
73796	0.0	0.0	0.0	0.0	0.0	0.0	0.0	0.0	0.0	0.0	0.0	0.0	Rv0066c (icd2)
73958	0.0	0.0	0.0	0.0	0.0	0.0	0.0	0.0	0.0	0.0	0.0	0.0	Rv0066c (icd2)
73984	0.0	0.0	0.0	0.0	0.0	0.0	0.0	0.0	0.0	0.0	0.0	0.0	Rv0066c (icd2)
74042	0.0	0.0	0.0	0.0	0.0	0.0	0.0	0.0	0.0	0.0	0.0	0.0	Rv0066c (icd2)
74092	0.0	0.0	0.0	0.0	0.0	0.0	0.0	0.0	0.0	0.0	0.0	0.0	Rv0066c (icd2)
74126	0.0	0.0	0.0	0.0	0.0	0.0	0.0	0.0	0.0	0.0	0.0	0.0	Rv0066c (icd2)
74174	0.0	0.0	0.0	0.0	0.0	0.0	0.0	0.0	0.0	0.0	0.0	0.0	Rv0066c (icd2)
74189	0.0	0.0	0.0	0.0	0.0	0.0	0.0	0.0	0.0	0.0	0.0	0.0	Rv0066c (icd2)
74221	0.0	0.0	0.0	0.0	0.0	0.0	0.0	0.0	0.0	0.0	0.0	0.0	Rv0066c (icd2)
74278	0.0	0.0	0.0	0.0	0.0	0.0	0.0	0.0	0.0	0.0	0.0	0.0	Rv0066c (icd2)
74310	0.0	0.0	0.0	0.0	0.0	0.0	0.0	0.0	0.0	0.0	0.0	0.0	Rv0066c (icd2)
74317	0.0	0.0	0.0	0.0	0.0	0.0	0.0	0.0	0.0	0.0	0.0	0.0	Rv0066c (icd2)
74339	0.0	0.0	0.0	0.0	0.0	0.0	0.0	0.0	0.0	0.0	0.0	0.0	Rv0066c (icd2)
74371	0.0	0.0	0.0	0.0	0.0	0.0	0.0	0.0	0.0	0.0	0.0	0.0	Rv0066c (icd2)
74444	0.0	0.0	0.0	0.0	0.0	0.0	0.0	0.0	7.0	0.0	0.0	0.0	Rv0066c (icd2)
74480	0.0	0.0	0.0	0.0	0.0	0.0	0.0	0.0	0.0	0.0	0.0	0.0	Rv0066c (icd2)
74559	0.0	0.0	0.0	0.0	0.0	0.0	0.0	0.0	0.0	0.0	0.0	0.0	
74569	9.0	13.0	0.0	16.0	25.1	18.1	147.3	510.9	30.1	0.0	10.0	88.1	
74575	0.0	6.0	5.0	0.0	18.1	18.1	0.0	0.0	0.0	0.0	0.0	0.0	
74693	9.0	13.0	0.0	0.0	25.1	0.0	12.0	14.1	0.0	0.0	0.0	0.0	Rv0067c (-)
74719	0.0	13.0	29.1	16.0	6.0	0.0	0.0	0.0	7.0	0.0	0.0	0.0	Rv0067c (-)
74746	0.0	0.0	0.0	0.0	0.0	0.0	0.0	0.0	7.0	0.0	0.0	0.0	Rv0067c (-)
74758	0.0	0.0	0.0	0.0	0.0	0.0	0.0	0.0	0.0	0.0	0.0	0.0	Rv0067c (-)
74905	9.0	0.0	0.0	0.0	0.0	0.0	0.0	14.1	0.0	0.0	0.0	0.0	Rv0067c (-)
75044	0.0	0.0	0.0	0.0	0.0	0.0	24.1	44.2	0.0	6.0	0.0	0.0	Rv0067c (-)
75046	9.0	13.0	5.0	0.0	12.0	0.0	0.0	0.0	0.0	6.0	0.0	66.1	Rv0067c (-)
75100	0.0	0.0	0.0	16.0	6.0	0.0	6.0	0.0	0.0	0.0	0.0	0.0	Rv0067c (-)
75125	0.0	0.0	0.0	0.0	0.0	0.0	0.0	0.0	0.0	0.0	0.0	0.0	Rv0067c (-)
75139	0.0	13.0	11.0	0.0	12.0	0.0	0.0	0.0	15.0	0.0	0.0	0.0	Rv0067c (-)
75153	0.0	0.0	0.0	0.0	0.0	0.0	0.0	0.0	0.0	0.0	0.0	0.0	Rv0067c (-)
75186	737.1	558.5	430.5	346.6	455.3	474.7	647.5	1714.5	798.0	736.8	1286.7	1017.5	Rv0067c (-)
75200	0.0	0.0	0.0	0.0	0.0	0.0	0.0	0.0	0.0	68.2	0.0	0.0	
75239	0.0	0.0	0.0	0.0	0.0	0.0	0.0	0.0	0.0	0.0	0.0	0.0	
75241	0.0	26.1	0.0	0.0	0.0	0.0	0.0	0.0	0.0	37.1	0.0	0.0	
75250	0.0	0.0	0.0	0.0	0.0	0.0	0.0	0.0	0.0	0.0	0.0	0.0	
75272	197.6	39.1	23.1	0.0	82.2	37.1	55.1	29.1	15.0	0.0	0.0	0.0	
75283	84.2	139.4	71.3	132.2	88.3	94.3	190.4	119.5	75.2	30.1	195.4	110.2	
75497	94.3	385.1	65.2	363.6	252.7	285.0	36.1	149.6	83.2	129.3	20.0	44.1	Rv0068 (-)
75610	622.8	858.3	700.5	528.9	904.6	893.2	950.1	992.7	759.9	917.2	988.1	1592.4	Rv0068 (-)
75612	47.1	0.0	0.0	66.1	12.0	18.1	43.1	29.1	0.0	0.0	0.0	0.0	Rv0068 (-)
75805	0.0	0.0	0.0	0.0	0.0	0.0	0.0	0.0	0.0	0.0	0.0	0.0	Rv0068 (-)
75823	37.1	13.0	23.1	99.2	107.3	0.0	12.0	0.0	7.0	61.1	0.0	0.0	Rv0068 (-)
75859	56.2	99.3	59.2	280.5	37.1	113.4	117.3	89.3	144.4	160.4	30.1	220.3	Rv0068 (-)
75878	9.0	19.1	107.4	33.1	18.1	37.1	0.0	0.0	0.0	0.0	0.0	0.0	Rv0068 (-)
75980	9.0	146.4	71.3	66.1	170.5	75.3	369.8	179.7	121.3	55.1	41.1	309.5	Rv0068 (-)
76066	28.1	46.1	23.1	198.3	63.2	18.1	0.0	29.1	53.1	18.0	0.0	44.1	Rv0068 (-)
76094	141.4	212.6	101.4	49.1	69.2	113.4	178.4	360.4	53.1	55.1	30.1	88.1	Rv0068 (-)
76102	0.0	0.0	0.0	0.0	0.0	0.0	0.0	0.0	0.0	0.0	0.0	0.0	Rv0068 (-)
76195	141.4	79.2	101.4	0.0	208.6	75.3	98.2	89.3	60.2	37.1	61.1	0.0	Rv0068 (-)
76295	263.7	345.9	143.5	661.1	138.4	208.7	110.2	44.2	220.6	210.5	41.1	66.1	Rv0069c (sdaA)
76712	0.0	0.0	0.0	0.0	25.1	0.0	215.5	44.2	0.0	0.0	0.0	0.0	Rv0069c (sdaA)
76724	0.0	0.0	5.0	33.1	6.0	18.1	0.0	0.0	0.0	0.0	0.0	0.0	Rv0069c (sdaA)
76886	65.2	59.2	125.4	181.3	94.3	132.5	381.9	255.0	106.3	49.1	215.5	198.3	Rv0069c (sdaA)
77002	0.0	0.0	0.0	0.0	0.0	0.0	0.0	0.0	0.0	0.0	0.0	0.0	Rv0069c (sdaA)
77052	0.0	0.0	0.0	0.0	0.0	0.0	0.0	0.0	0.0	0.0	0.0	0.0	Rv0069c (sdaA)
77105	47.1	165.5	167.6	0.0	132.4	170.6	160.4	89.3	45.1	18.0	71.1	220.3	Rv0069c (sdaA)
77189	0.0	13.0	17.1	16.0	0.0	0.0	6.0	0.0	0.0	0.0	0.0	0.0	Rv0069c (sdaA)
77286	0.0	0.0	5.0	0.0	0.0	0.0	0.0	0.0	0.0	0.0	0.0	0.0	Rv0069c (sdaA)
77382	453.3	159.4	185.7	33.1	132.4	227.8	61.1	932.5	159.4	68.2	133.3	132.2	Rv0069c (sdaA)
77419	0.0	0.0	0.0	0.0	0.0	0.0	0.0	0.0	0.0	0.0	0.0	0.0	Rv0069c (sdaA)
77527	150.4	6.0	77.3	16.0	25.1	18.1	0.0	0.0	15.0	0.0	30.1	22.0	Rv0069c (sdaA)
77638	0.0	0.0	0.0	16.0	0.0	18.1	0.0	0.0	0.0	0.0	10.0	0.0	Rv0070c (glyA2)
77647	0.0	0.0	0.0	0.0	0.0	0.0	0.0	0.0	0.0	0.0	0.0	0.0	Rv0070c (glyA2)
77835	0.0	0.0	0.0	0.0	0.0	0.0	0.0	0.0	0.0	0.0	0.0	0.0	Rv0070c (glyA2)
77922	9.0	6.0	0.0	0.0	6.0	0.0	0.0	0.0	0.0	0.0	10.0	0.0	Rv0070c (glyA2)
77952	65.2	6.0	101.4	99.2	75.2	18.1	55.1	164.6	0.0	0.0	0.0	0.0	Rv0070c (glyA2)
78290	47.1	53.1	23.1	0.0	18.1	18.1	6.0	179.7	22.1	0.0	10.0	0.0	Rv0070c (glyA2)
78361	47.1	66.2	65.2	132.2	44.1	75.3	240.5	44.2	30.1	74.2	71.1	22.0	Rv0070c (glyA2)
78439	94.3	132.4	107.4	231.4	138.4	170.6	332.7	239.9	250.6	80.2	328.7	220.3	Rv0070c (glyA2)
78460	9.0	46.1	29.1	132.2	12.0	0.0	0.0	0.0	0.0	0.0	0.0	0.0	Rv0070c (glyA2)
78475	28.1	159.4	17.1	0.0	18.1	75.3	30.1	0.0	30.1	148.4	0.0	0.0	Rv0070c (glyA2)
78564	9.0	0.0	0.0	0.0	0.0	18.1	0.0	14.1	0.0	0.0	0.0	0.0	Rv0070c (glyA2)
78625	94.3	79.2	41.1	49.1	69.2	18.1	67.2	29.1	182.5	0.0	246.5	44.1	Rv0070c (glyA2)
78659	0.0	0.0	0.0	0.0	0.0	0.0	0.0	0.0	0.0	0.0	0.0	0.0	Rv0070c (glyA2)
78700	18.1	53.1	53.2	247.4	6.0	94.3	43.1	14.1	60.2	346.8	0.0	0.0	Rv0070c (glyA2)
78703	0.0	19.1	35.1	0.0	31.1	56.2	36.1	29.1	166.4	6.0	0.0	0.0	Rv0070c (glyA2)
78718	0.0	0.0	0.0	0.0	0.0	0.0	0.0	0.0	0.0	0.0	0.0	0.0	Rv0070c (glyA2)
78730	169.5	359.0	557.0	148.2	442.3	512.8	283.6	450.7	380.0	253.6	359.8	729.1	Rv0070c (glyA2)
78781	396.1	711.9	1203.2	511.9	1076.1	665.4	703.6	1143.3	1049.7	551.3	1009.1	818.2	Rv0070c (glyA2)
78918	0.0	0.0	0.0	0.0	0.0	0.0	332.7	44.2	0.0	0.0	0.0	0.0	
79149	263.7	205.6	191.7	264.4	341.0	189.7	426.0	59.2	265.7	210.5	20.0	0.0	
79253	37.1	66.2	131.5	33.1	189.5	170.6	18.0	74.3	235.6	296.7	246.5	22.0	
79322	802.3	751.1	886.1	1040.7	847.4	836.0	647.5	601.3	1490.8	886.2	1256.6	618.9	
79362	37.1	46.1	5.0	82.1	94.3	75.3	61.1	164.6	333.9	74.2	205.4	0.0	
79395	349.0	265.7	383.3	148.2	386.1	227.8	36.1	44.2	418.1	123.3	607.3	441.7	
79424	37.1	86.2	143.5	231.4	75.2	75.3	357.8	119.5	113.3	6.0	61.1	22.0	
79471	0.0	0.0	0.0	0.0	0.0	0.0	0.0	0.0	0.0	0.0	0.0	0.0	
79482	0.0	0.0	0.0	0.0	0.0	0.0	0.0	0.0	0.0	0.0	0.0	0.0	
79721	103.3	152.4	262.9	198.3	214.6	113.4	61.1	194.7	273.7	173.4	771.6	22.0	Rv0071 (-)
79784	765.2	1030.8	748.6	363.6	1240.6	855.0	592.3	932.5	1590.1	1164.9	494.0	1171.8	Rv0071 (-)
79822	254.7	405.1	389.4	661.1	220.6	227.8	252.6	706.7	410.0	364.9	905.9	265.4	Rv0071 (-)
79891	141.4	99.3	107.4	181.3	63.2	56.2	12.0	0.0	75.2	55.1	41.1	0.0	Rv0071 (-)
79914	329.9	159.4	131.5	99.2	138.4	589.1	369.8	74.3	638.6	904.2	195.4	110.2	Rv0071 (-)
80112	0.0	0.0	0.0	0.0	0.0	18.1	6.0	0.0	341.9	12.0	20.0	0.0	Rv0071 (-)
80140	0.0	0.0	0.0	0.0	0.0	0.0	0.0	0.0	0.0	0.0	0.0	0.0	Rv0071 (-)
80146	0.0	0.0	0.0	0.0	0.0	0.0	0.0	0.0	0.0	0.0	0.0	0.0	Rv0071 (-)
80225	65.2	199.5	137.5	49.1	176.5	94.3	172.4	89.3	166.4	160.4	0.0	44.1	
80349	235.7	311.9	329.2	297.5	348.0	323.1	388.9	360.4	791.0	582.4	442.9	375.6	
80382	0.0	0.0	0.0	0.0	0.0	0.0	0.0	0.0	0.0	0.0	0.0	0.0	
80423	47.1	132.4	107.4	165.3	44.1	132.5	184.4	89.3	7.0	18.0	0.0	66.1	
80518	613.7	492.3	569.0	396.7	246.7	265.9	438.0	435.6	623.6	588.4	92.2	154.2	
80548	0.0	13.0	0.0	0.0	0.0	0.0	6.0	89.3	0.0	0.0	0.0	22.0	
80609	197.6	132.4	220.8	115.2	145.4	56.2	283.6	89.3	212.5	136.3	92.2	265.4	
80784	263.7	458.3	424.5	694.2	487.4	285.0	610.4	224.8	479.2	557.4	1544.2	22.0	Rv0072 (-)
80829	94.3	86.2	191.7	82.1	157.5	94.3	135.3	44.2	53.1	24.1	0.0	0.0	Rv0072 (-)
81162	28.1	53.1	77.3	0.0	25.1	0.0	129.3	14.1	0.0	0.0	0.0	0.0	Rv0072 (-)
81176	18.1	59.2	77.3	33.1	37.1	37.1	0.0	29.1	53.1	18.0	0.0	66.1	Rv0072 (-)
81193	75.2	33.1	149.5	33.1	138.4	132.5	160.4	89.3	98.3	61.1	10.0	66.1	Rv0072 (-)
81213	1265.6	1270.5	1347.7	1769.0	1221.5	1539.5	1790.0	1503.7	1635.2	942.3	1750.7	1813.7	Rv0072 (-)
81217	641.8	838.3	730.6	511.9	696.0	740.6	1154.6	556.1	699.8	1698.2	1411.0	707.1	Rv0072 (-)
81242	75.2	219.6	95.3	198.3	220.6	189.7	0.0	0.0	220.6	6.0	30.1	0.0	Rv0072 (-)
81371	263.7	419.1	185.7	33.1	543.6	341.2	258.6	285.1	227.6	259.6	411.9	353.5	Rv0072 (-)
81393	65.2	185.5	53.2	33.1	56.2	94.3	36.1	59.2	144.4	30.1	0.0	0.0	Rv0072 (-)
81442	18.1	0.0	5.0	0.0	0.0	0.0	12.0	14.1	83.2	0.0	0.0	88.1	Rv0072 (-)
81459	368.0	79.2	107.4	280.5	50.1	113.4	12.0	0.0	45.1	37.1	82.2	596.9	Rv0072 (-)
81549	0.0	0.0	0.0	0.0	0.0	0.0	0.0	0.0	0.0	0.0	0.0	0.0	Rv0072 (-)
81563	434.2	345.9	191.7	363.6	208.6	265.9	801.8	270.0	288.7	315.8	61.1	176.3	Rv0072 (-)
81573	0.0	0.0	0.0	0.0	0.0	0.0	0.0	0.0	0.0	0.0	0.0	0.0	Rv0072 (-)
81607	9.0	19.1	29.1	0.0	25.1	0.0	0.0	0.0	7.0	6.0	0.0	0.0	Rv0072 (-)
81668	47.1	86.2	53.2	16.0	69.2	75.3	104.2	29.1	37.1	0.0	0.0	110.2	Rv0072 (-)
81709	131.4	285.8	143.5	313.5	277.8	246.9	1049.4	255.0	501.3	117.3	195.4	1592.4	Rv0073 (-)
81712	660.9	791.2	999.5	462.8	1297.7	627.2	580.3	721.7	1064.7	440.1	782.6	796.2	Rv0073 (-)
81724	84.2	219.6	196.7	49.1	145.4	189.7	845.9	209.8	197.5	142.3	51.1	66.1	Rv0073 (-)
81732	28.1	59.2	59.2	0.0	183.5	37.1	178.4	134.5	98.3	6.0	92.2	441.7	Rv0073 (-)
81893	349.0	385.1	490.7	478.8	335.0	417.5	375.8	766.9	509.3	942.3	123.3	66.1	Rv0073 (-)
81916	28.1	39.1	17.1	33.1	6.0	56.2	24.1	14.1	174.4	0.0	0.0	0.0	Rv0073 (-)
81924	65.2	205.6	262.9	165.3	436.3	246.9	993.2	465.8	356.9	197.5	514.1	1282.9	Rv0073 (-)
82001	84.2	126.3	59.2	0.0	126.4	170.6	104.2	194.7	91.2	142.3	20.0	88.1	Rv0073 (-)
82035	160.5	325.9	202.7	132.2	119.3	75.3	295.7	59.2	37.1	216.5	10.0	0.0	Rv0073 (-)
82358	103.3	46.1	377.3	33.1	176.5	75.3	549.2	224.8	7.0	216.5	30.1	88.1	Rv0073 (-)
82414	216.6	192.5	191.7	198.3	170.5	227.8	227.5	164.6	356.9	464.1	61.1	22.0	Rv0073 (-)
82501	9.0	0.0	5.0	0.0	6.0	0.0	18.0	0.0	235.6	12.0	0.0	0.0	Rv0073 (-)
82514	188.5	112.3	89.3	165.3	94.3	132.5	123.3	134.5	53.1	142.3	504.1	44.1	Rv0073 (-)
82582	9.0	66.2	65.2	0.0	82.2	94.3	12.0	0.0	45.1	49.1	0.0	154.2	Rv0073 (-)
82584	84.2	59.2	59.2	33.1	119.3	189.7	264.6	44.2	159.4	557.4	215.5	22.0	Rv0073 (-)
82663	245.7	152.4	167.6	628.1	328.9	265.9	234.5	14.1	60.2	253.6	10.0	242.4	Rv0073 (-)
82683	37.1	152.4	29.1	0.0	69.2	0.0	6.0	14.1	7.0	18.0	20.0	0.0	
82762	94.3	86.2	11.0	16.0	88.3	94.3	6.0	14.1	30.1	6.0	0.0	0.0	Rv0074 (-)
82804	0.0	0.0	0.0	0.0	0.0	0.0	0.0	0.0	0.0	0.0	0.0	0.0	Rv0074 (-)
82823	28.1	26.1	41.1	0.0	0.0	37.1	12.0	59.2	30.1	0.0	0.0	0.0	Rv0074 (-)
82909	84.2	46.1	11.0	0.0	0.0	37.1	12.0	89.3	30.1	0.0	41.1	0.0	Rv0074 (-)
82993	75.2	165.5	167.6	247.4	138.4	37.1	338.8	59.2	159.4	92.2	0.0	66.1	Rv0074 (-)
83111	216.6	199.5	185.7	346.6	176.5	75.3	154.3	751.8	75.2	6.0	20.0	88.1	Rv0074 (-)
83138	0.0	66.2	47.2	33.1	132.4	37.1	0.0	0.0	0.0	0.0	10.0	0.0	Rv0074 (-)
83236	0.0	0.0	0.0	0.0	0.0	0.0	0.0	0.0	0.0	0.0	0.0	0.0	Rv0074 (-)
83323	47.1	106.3	107.4	16.0	138.4	132.5	61.1	285.1	53.1	30.1	0.0	0.0	Rv0074 (-)
83354	56.2	59.2	71.3	16.0	50.1	18.1	0.0	14.1	0.0	61.1	41.1	0.0	Rv0074 (-)
83400	150.4	179.5	167.6	82.1	392.1	227.8	283.6	164.6	288.7	551.3	1143.4	44.1	Rv0074 (-)
83406	9.0	6.0	53.2	0.0	6.0	0.0	0.0	0.0	7.0	0.0	0.0	0.0	Rv0074 (-)
83563	150.4	185.5	232.8	379.6	246.7	246.9	258.6	179.7	235.6	191.5	566.2	265.4	Rv0074 (-)
83582	37.1	66.2	53.2	0.0	44.1	18.1	0.0	0.0	7.0	117.3	0.0	110.2	Rv0074 (-)
83735	737.1	432.2	442.6	561.9	354.0	570.0	851.9	405.5	418.1	265.7	30.1	906.4	Rv0074 (-)
83843	0.0	59.2	11.0	0.0	37.1	56.2	0.0	0.0	0.0	55.1	0.0	22.0	Rv0074 (-)
83937	18.1	33.1	17.1	16.0	6.0	37.1	135.3	29.1	0.0	0.0	0.0	0.0	Rv0074 (-)
83943	65.2	99.3	83.3	132.2	94.3	18.1	240.5	179.7	326.8	55.1	164.3	132.2	Rv0074 (-)
83963	179.5	73.2	179.6	99.2	202.6	132.5	203.5	119.5	83.2	173.4	0.0	154.2	Rv0074 (-)
83978	37.1	92.3	65.2	49.1	107.3	75.3	49.1	14.1	22.1	55.1	30.1	485.7	Rv0074 (-)
83989	415.2	465.3	317.1	743.2	367.1	417.5	549.2	480.8	280.7	390.0	400.8	485.7	
84062	56.2	26.1	71.3	0.0	6.0	18.1	0.0	0.0	7.0	37.1	92.2	0.0	Rv0075 (-)
84078	897.5	1124.1	1095.8	842.4	1170.4	855.0	1852.1	1158.4	676.7	489.2	1462.1	1725.6	Rv0075 (-)
84170	0.0	6.0	5.0	0.0	75.2	18.1	0.0	14.1	166.4	0.0	41.1	0.0	Rv0075 (-)
84230	113.3	46.1	11.0	16.0	119.3	18.1	0.0	119.5	53.1	6.0	370.8	0.0	Rv0075 (-)
84310	0.0	0.0	0.0	0.0	0.0	0.0	0.0	0.0	0.0	0.0	0.0	0.0	Rv0075 (-)
84350	216.6	432.2	526.9	595.0	405.2	398.4	882.0	510.9	220.6	352.9	174.4	1371.0	Rv0075 (-)
84431	329.9	465.3	430.5	478.8	442.3	512.8	561.3	541.0	364.9	333.8	380.8	796.2	Rv0075 (-)
84490	188.5	245.7	202.7	198.3	303.9	265.9	36.1	74.3	121.3	333.8	20.0	0.0	Rv0075 (-)
84505	47.1	152.4	77.3	16.0	88.3	75.3	190.4	74.3	45.1	173.4	0.0	0.0	Rv0075 (-)
84517	0.0	0.0	0.0	0.0	0.0	0.0	0.0	0.0	0.0	0.0	10.0	0.0	Rv0075 (-)
84540	708.0	439.2	226.8	82.1	354.0	398.4	721.6	330.2	326.8	514.3	195.4	44.1	Rv0075 (-)
84556	0.0	0.0	0.0	0.0	0.0	0.0	0.0	0.0	0.0	0.0	0.0	0.0	Rv0075 (-)
84614	18.1	126.3	232.8	99.2	44.1	265.9	0.0	0.0	479.2	179.4	20.0	0.0	Rv0075 (-)
84739	0.0	13.0	65.2	0.0	12.0	18.1	0.0	0.0	0.0	0.0	0.0	0.0	Rv0075 (-)
84808	0.0	13.0	35.1	16.0	37.1	18.1	0.0	0.0	68.2	6.0	0.0	0.0	Rv0075 (-)
84830	216.6	331.9	406.4	611.0	348.0	398.4	623.4	149.6	441.1	185.5	236.5	485.7	Rv0075 (-)
84869	566.6	525.4	460.6	379.6	524.5	417.5	610.4	495.9	288.7	724.8	205.4	906.4	Rv0075 (-)
84915	9.0	53.1	29.1	0.0	82.2	37.1	0.0	0.0	7.0	0.0	0.0	0.0	Rv0075 (-)
84927	18.1	26.1	29.1	0.0	50.1	56.2	0.0	29.1	0.0	129.3	10.0	0.0	Rv0075 (-)
84949	320.9	372.0	341.2	396.7	214.6	474.7	197.4	164.6	517.3	390.0	318.7	441.7	Rv0075 (-)
84953	245.7	345.9	394.4	280.5	442.3	265.9	623.4	179.7	242.6	179.4	82.2	1282.9	Rv0075 (-)
85007	197.6	298.8	268.9	115.2	303.9	227.8	357.8	224.8	356.9	539.3	1122.4	66.1	Rv0075 (-)
85110	18.1	53.1	29.1	0.0	113.3	75.3	135.3	29.1	45.1	105.3	10.0	88.1	Rv0075 (-)
85132	18.1	0.0	0.0	16.0	0.0	0.0	0.0	0.0	0.0	12.0	0.0	0.0	Rv0075 (-)
85163	103.3	26.1	29.1	148.2	82.2	132.5	49.1	44.2	7.0	284.7	102.2	44.1	Rv0075 (-)
85175	254.7	318.9	220.8	148.2	176.5	265.9	684.5	119.5	288.7	241.6	700.5	862.3	
85220	349.0	352.0	430.5	330.6	321.9	285.0	426.0	209.8	364.9	284.7	617.3	309.5	Rv0076c (-)
85273	84.2	59.2	113.4	99.2	170.5	113.4	271.6	194.7	197.5	43.1	123.3	44.1	Rv0076c (-)
85297	56.2	73.2	113.4	66.1	63.2	75.3	73.2	164.6	30.1	24.1	113.2	22.0	Rv0076c (-)
85572	141.4	212.6	377.3	247.4	373.1	285.0	12.0	29.1	91.2	278.7	494.0	375.6	
85634	216.6	225.6	238.8	165.3	119.3	285.0	252.6	74.3	106.3	204.5	947.0	220.3	Rv0077c (-)
85717	84.2	59.2	35.1	0.0	31.1	18.1	0.0	0.0	0.0	0.0	0.0	0.0	Rv0077c (-)
85870	0.0	0.0	0.0	0.0	0.0	0.0	0.0	0.0	0.0	0.0	0.0	0.0	Rv0077c (-)
85912	0.0	0.0	0.0	0.0	0.0	0.0	0.0	0.0	0.0	0.0	0.0	0.0	Rv0077c (-)
85973	18.1	92.3	71.3	16.0	75.2	37.1	6.0	149.6	37.1	166.4	82.2	0.0	Rv0077c (-)
85983	0.0	0.0	0.0	0.0	0.0	0.0	0.0	0.0	0.0	0.0	10.0	0.0	Rv0077c (-)
86100	84.2	192.5	208.7	412.7	164.5	56.2	469.1	360.4	30.1	272.7	82.2	0.0	Rv0077c (-)
86132	9.0	59.2	11.0	16.0	0.0	94.3	12.0	0.0	37.1	0.0	0.0	44.1	Rv0077c (-)
86269	226.6	352.0	658.3	297.5	411.2	227.8	332.7	405.5	204.5	321.8	143.3	66.1	Rv0077c (-)
86277	197.6	405.1	287.0	363.6	252.7	189.7	826.9	495.9	395.0	489.2	597.3	862.3	Rv0077c (-)
86356	103.3	106.3	143.5	214.4	69.2	227.8	24.1	44.2	265.7	191.5	339.7	110.2	Rv0077c (-)
86375	56.2	132.4	167.6	198.3	37.1	170.6	73.2	29.1	45.1	0.0	576.2	22.0	Rv0077c (-)
86426	500.4	272.7	383.3	727.2	220.6	512.8	332.7	285.1	821.1	501.2	61.1	729.1	Rv0077c (-)
86433	18.1	39.1	53.2	16.0	25.1	0.0	0.0	14.1	30.1	0.0	0.0	0.0	Rv0077c (-)
86445	245.7	165.5	238.8	313.5	328.9	265.9	234.5	360.4	144.4	148.4	41.1	44.1	Rv0077c (-)
86483	0.0	0.0	0.0	0.0	0.0	0.0	0.0	0.0	0.0	0.0	0.0	0.0	
86489	0.0	0.0	0.0	0.0	0.0	0.0	0.0	0.0	0.0	0.0	0.0	0.0	
86506	0.0	0.0	0.0	0.0	0.0	0.0	0.0	0.0	0.0	0.0	0.0	0.0	
86511	0.0	0.0	0.0	0.0	0.0	0.0	0.0	0.0	0.0	0.0	0.0	0.0	
86524	0.0	0.0	0.0	0.0	0.0	0.0	0.0	0.0	0.0	0.0	0.0	0.0	
86610	0.0	0.0	0.0	0.0	0.0	0.0	0.0	0.0	0.0	0.0	0.0	0.0	Rv0078 (-)
86618	47.1	13.0	65.2	33.1	69.2	18.1	18.0	0.0	68.2	12.0	0.0	0.0	Rv0078 (-)
86678	0.0	46.1	53.2	33.1	56.2	56.2	36.1	14.1	15.0	12.0	10.0	0.0	Rv0078 (-)
86695	0.0	0.0	0.0	0.0	0.0	0.0	0.0	0.0	0.0	0.0	0.0	0.0	Rv0078 (-)
86706	56.2	33.1	35.1	66.1	63.2	18.1	0.0	29.1	30.1	68.2	0.0	0.0	Rv0078 (-)
86832	28.1	0.0	0.0	0.0	31.1	0.0	30.1	14.1	7.0	0.0	0.0	0.0	Rv0078 (-)
86921	28.1	53.1	47.2	0.0	88.3	18.1	0.0	149.6	22.1	111.3	0.0	0.0	Rv0078 (-)
87121	0.0	0.0	0.0	0.0	0.0	0.0	0.0	0.0	0.0	0.0	0.0	44.1	Rv0078 (-)
87128	235.7	258.7	143.5	165.3	227.7	227.8	252.6	119.5	174.4	315.8	164.3	729.1	Rv0078 (-)
87273	37.1	0.0	5.0	33.1	6.0	0.0	0.0	0.0	0.0	0.0	0.0	0.0	Rv0078A (-)
87285	9.0	39.1	11.0	0.0	37.1	37.1	6.0	0.0	220.6	179.4	61.1	0.0	Rv0078A (-)
87306	37.1	26.1	89.3	66.1	12.0	37.1	227.5	89.3	182.5	43.1	0.0	0.0	Rv0078A (-)
87340	37.1	0.0	47.2	0.0	50.1	0.0	0.0	14.1	45.1	12.0	0.0	22.0	Rv0078A (-)
87430	122.3	0.0	35.1	16.0	6.0	37.1	49.1	0.0	60.2	185.5	82.2	0.0	Rv0078A (-)
87583	9.0	26.1	5.0	33.1	82.2	37.1	0.0	0.0	0.0	43.1	0.0	0.0	Rv0078A (-)
87602	94.3	146.4	287.0	330.6	202.6	113.4	117.3	89.3	1179.0	216.5	154.3	88.1	Rv0078A (-)
87612	103.3	165.5	29.1	595.0	183.5	75.3	178.4	59.2	121.3	18.0	61.1	0.0	Rv0078A (-)
87628	47.1	258.7	143.5	16.0	94.3	132.5	92.2	149.6	129.3	12.0	484.0	950.4	Rv0078A (-)
87771	131.4	338.9	317.1	313.5	233.7	285.0	110.2	209.8	684.7	185.5	51.1	176.3	Rv0078A (-)
87872	113.3	185.5	167.6	379.6	132.4	227.8	777.7	420.6	159.4	210.5	41.1	242.4	Rv0078B (-)
87952	103.3	298.8	202.7	313.5	151.4	189.7	338.8	119.5	311.8	315.8	349.7	1725.6	Rv0078B (-)
88012	28.1	92.3	47.2	49.1	0.0	75.3	6.0	0.0	212.5	61.1	10.0	0.0	
88073	18.1	13.0	0.0	16.0	0.0	113.4	0.0	0.0	0.0	0.0	41.1	132.2	
88229	396.1	718.0	670.4	280.5	531.5	721.6	654.5	390.5	638.6	191.5	525.1	685.0	Rv0079 (-)
88277	18.1	126.3	53.2	115.2	94.3	75.3	369.8	29.1	22.1	37.1	71.1	0.0	Rv0079 (-)
88296	0.0	0.0	0.0	0.0	0.0	0.0	0.0	0.0	0.0	0.0	0.0	0.0	Rv0079 (-)
88424	47.1	33.1	59.2	148.2	164.5	170.6	283.6	89.3	15.0	0.0	277.6	0.0	Rv0079 (-)
88436	9.0	73.2	77.3	0.0	18.1	18.1	6.0	14.1	0.0	18.0	0.0	0.0	Rv0079 (-)
88451	28.1	0.0	23.1	0.0	0.0	0.0	0.0	0.0	7.0	111.3	0.0	0.0	Rv0079 (-)
88601	18.1	73.2	101.4	396.7	12.0	94.3	18.0	0.0	144.4	74.2	30.1	132.2	Rv0079 (-)
88628	56.2	139.4	287.0	99.2	348.0	170.6	320.7	74.3	75.2	49.1	205.4	618.9	Rv0079 (-)
88662	0.0	0.0	0.0	0.0	0.0	0.0	0.0	0.0	0.0	0.0	0.0	0.0	Rv0079 (-)
88678	547.5	425.2	664.3	776.3	537.6	436.6	338.8	164.6	250.6	942.3	648.4	663.0	Rv0079 (-)
88729	0.0	6.0	29.1	0.0	0.0	18.1	0.0	0.0	7.0	6.0	0.0	0.0	Rv0079 (-)
88775	1048.0	1070.9	1293.5	2231.8	1360.9	1197.3	2006.5	1353.1	524.3	1121.7	658.4	3406.1	Rv0079 (-)
88951	122.3	238.7	47.2	33.1	37.1	113.4	67.2	300.1	37.1	123.3	185.4	331.5	Rv0079 (-)
88960	9.0	26.1	11.0	0.0	6.0	0.0	6.0	89.3	15.0	12.0	0.0	0.0	Rv0079 (-)
89268	292.8	385.1	394.4	346.6	170.5	379.3	913.0	239.9	166.4	154.4	525.1	1327.0	Rv0080 (-)
89367	94.3	6.0	53.2	0.0	69.2	18.1	12.0	14.1	129.3	204.5	10.0	220.3	Rv0080 (-)
89380	500.4	904.5	1029.6	1073.8	753.2	702.5	629.4	917.5	791.0	2231.5	854.8	618.9	Rv0080 (-)
89468	56.2	19.1	17.1	0.0	12.0	37.1	18.0	179.7	136.3	0.0	51.1	44.1	Rv0080 (-)
89475	0.0	0.0	0.0	0.0	0.0	0.0	0.0	0.0	0.0	0.0	0.0	0.0	Rv0080 (-)
89513	0.0	0.0	0.0	0.0	0.0	0.0	0.0	0.0	0.0	0.0	0.0	0.0	
89520	0.0	0.0	0.0	0.0	0.0	0.0	0.0	0.0	0.0	0.0	0.0	0.0	
89546	47.1	86.2	23.1	148.2	6.0	113.4	98.2	149.6	129.3	631.5	10.0	220.3	
89590	179.5	472.3	353.2	231.4	430.2	379.3	117.3	119.5	91.2	160.4	71.1	729.1	Rv0081 (-)
89744	538.5	258.7	185.7	595.0	449.3	323.1	543.2	345.3	113.3	563.4	380.8	685.0	Rv0081 (-)
89794	207.6	258.7	185.7	231.4	132.4	170.6	215.5	134.5	303.8	0.0	10.0	752.1	Rv0081 (-)
89814	0.0	0.0	0.0	0.0	0.0	0.0	0.0	0.0	0.0	0.0	0.0	0.0	Rv0081 (-)
89882	235.7	272.7	299.1	198.3	277.8	265.9	172.4	541.0	433.1	173.4	133.3	265.4	Rv0081 (-)
89914	207.6	172.5	275.0	148.2	354.0	285.0	98.2	29.1	91.2	247.6	51.1	663.0	Rv0081 (-)
89979	0.0	0.0	11.0	0.0	0.0	0.0	0.0	0.0	0.0	0.0	0.0	0.0	Rv0082 (-)
89991	0.0	0.0	0.0	0.0	0.0	0.0	0.0	0.0	0.0	0.0	0.0	0.0	Rv0082 (-)
90012	0.0	0.0	0.0	0.0	0.0	0.0	0.0	0.0	0.0	0.0	0.0	0.0	Rv0082 (-)
90098	37.1	139.4	107.4	115.2	157.5	132.5	86.2	29.1	60.2	12.0	41.1	88.1	Rv0082 (-)
90237	65.2	106.3	149.5	82.1	208.6	113.4	197.4	29.1	0.0	98.2	730.5	176.3	Rv0082 (-)
90287	282.8	725.0	616.2	363.6	341.0	702.5	123.3	300.1	37.1	532.3	92.2	198.3	Rv0082 (-)
90318	179.5	112.3	71.3	165.3	214.6	132.5	18.0	44.2	15.0	111.3	82.2	0.0	Rv0082 (-)
90494	84.2	179.5	191.7	66.1	202.6	56.2	12.0	104.4	22.1	129.3	10.0	0.0	Rv0083 (-)
90584	0.0	0.0	0.0	0.0	0.0	0.0	0.0	0.0	0.0	0.0	0.0	0.0	Rv0083 (-)
90604	944.7	771.1	958.4	677.1	1031.0	1197.3	555.2	962.6	676.7	923.3	463.0	463.7	Rv0083 (-)
90616	56.2	112.3	17.1	82.1	50.1	37.1	12.0	119.5	83.2	61.1	0.0	0.0	Rv0083 (-)
90808	103.3	238.7	65.2	66.1	107.3	56.2	55.1	14.1	7.0	18.0	195.4	22.0	Rv0083 (-)
90932	538.5	432.2	359.3	396.7	436.3	304.1	1271.8	601.3	7.0	105.3	92.2	287.4	Rv0083 (-)
90936	169.5	126.3	173.6	214.4	157.5	189.7	80.2	14.1	7.0	321.8	0.0	0.0	Rv0083 (-)
91069	585.7	399.1	131.5	214.4	512.5	285.0	295.7	74.3	30.1	235.6	30.1	331.5	Rv0083 (-)
91162	47.1	172.5	119.4	99.2	113.3	132.5	30.1	0.0	15.0	12.0	0.0	265.4	Rv0083 (-)
91213	0.0	0.0	0.0	0.0	0.0	0.0	0.0	0.0	0.0	0.0	0.0	0.0	Rv0083 (-)
91278	0.0	0.0	0.0	0.0	0.0	0.0	0.0	0.0	0.0	0.0	0.0	0.0	Rv0083 (-)
91288	28.1	106.3	23.1	0.0	0.0	18.1	36.1	14.1	0.0	24.1	0.0	0.0	Rv0083 (-)
91350	37.1	26.1	47.2	49.1	63.2	75.3	264.6	149.6	15.0	0.0	102.2	0.0	Rv0083 (-)
91934	0.0	0.0	0.0	0.0	0.0	0.0	0.0	0.0	0.0	0.0	0.0	0.0	Rv0083 (-)
92032	122.3	232.6	250.9	214.4	315.9	113.4	487.1	375.4	60.2	43.1	143.3	663.0	Rv0083 (-)
92131	491.4	412.1	424.5	330.6	663.9	265.9	92.2	194.7	68.2	364.9	741.6	176.3	Rv0083 (-)
92133	28.1	86.2	53.2	66.1	75.2	75.3	6.0	14.1	15.0	68.2	10.0	331.5	Rv0083 (-)
92152	75.2	6.0	23.1	33.1	101.3	37.1	0.0	0.0	7.0	0.0	339.7	0.0	Rv0083 (-)
92191	75.2	59.2	143.5	82.1	37.1	189.7	6.0	330.2	15.0	166.4	133.3	0.0	Rv0083 (-)
92193	613.7	611.7	952.3	578.0	569.6	570.0	672.5	661.5	45.1	377.9	1389.9	530.8	Rv0083 (-)
92266	0.0	0.0	5.0	0.0	12.0	0.0	0.0	0.0	7.0	0.0	0.0	0.0	Rv0083 (-)
92275	103.3	79.2	119.4	148.2	328.9	94.3	18.0	104.4	22.1	166.4	51.1	132.2	Rv0083 (-)
92291	0.0	73.2	35.1	0.0	37.1	18.1	0.0	0.0	45.1	24.1	10.0	0.0	Rv0083 (-)
92331	359.0	0.0	5.0	0.0	18.1	37.1	135.3	29.1	7.0	117.3	0.0	0.0	Rv0084 (hycD)
92335	169.5	258.7	256.9	264.4	227.7	246.9	426.0	44.2	15.0	327.8	30.1	463.7	Rv0084 (hycD)
92390	9.0	0.0	17.1	49.1	6.0	56.2	0.0	0.0	7.0	0.0	10.0	0.0	Rv0084 (hycD)
92404	9.0	6.0	0.0	0.0	0.0	0.0	0.0	0.0	0.0	0.0	0.0	0.0	Rv0084 (hycD)
92635	18.1	53.1	35.1	0.0	0.0	0.0	18.0	14.1	60.2	0.0	0.0	0.0	Rv0084 (hycD)
92813	141.4	205.6	137.5	214.4	296.9	208.7	400.9	285.1	136.3	148.4	236.5	729.1	Rv0084 (hycD)
92854	113.3	112.3	53.2	132.2	138.4	132.5	197.4	29.1	53.1	80.2	82.2	530.8	Rv0084 (hycD)
92970	9.0	99.3	29.1	33.1	12.0	56.2	18.0	59.2	15.0	6.0	82.2	0.0	Rv0084 (hycD)
93196	0.0	0.0	0.0	0.0	0.0	0.0	0.0	0.0	0.0	0.0	0.0	0.0	Rv0084 (hycD)
93291	9.0	6.0	77.3	66.1	0.0	18.1	0.0	0.0	7.0	55.1	0.0	0.0	Rv0085 (hycP)
93431	0.0	0.0	0.0	0.0	0.0	0.0	0.0	0.0	0.0	0.0	0.0	0.0	Rv0085 (hycP)
93600	0.0	13.0	0.0	0.0	0.0	0.0	0.0	0.0	0.0	0.0	0.0	0.0	Rv0085 (hycP)
93770	65.2	39.1	149.5	132.2	63.2	94.3	234.5	14.1	91.2	148.4	61.1	88.1	Rv0085 (hycP)
94212	75.2	73.2	125.4	16.0	31.1	56.2	12.0	149.6	30.1	272.7	0.0	0.0	Rv0086 (hycQ)
94241	9.0	26.1	71.3	115.2	12.0	94.3	12.0	0.0	15.0	12.0	0.0	154.2	Rv0086 (hycQ)
94253	0.0	6.0	41.1	16.0	6.0	37.1	0.0	0.0	0.0	0.0	0.0	0.0	Rv0086 (hycQ)
94266	9.0	13.0	5.0	181.3	75.2	18.1	6.0	0.0	0.0	148.4	236.5	0.0	Rv0086 (hycQ)
94342	0.0	0.0	0.0	0.0	0.0	0.0	0.0	0.0	0.0	0.0	0.0	0.0	Rv0086 (hycQ)
94425	37.1	6.0	41.1	0.0	6.0	37.1	98.2	29.1	7.0	0.0	61.1	0.0	Rv0086 (hycQ)
94469	0.0	0.0	0.0	0.0	0.0	0.0	0.0	0.0	0.0	0.0	0.0	0.0	Rv0086 (hycQ)
94482	37.1	73.2	59.2	82.1	82.2	75.3	0.0	0.0	22.1	98.2	195.4	353.5	Rv0086 (hycQ)
94535	0.0	0.0	0.0	0.0	0.0	0.0	0.0	14.1	0.0	0.0	0.0	0.0	Rv0086 (hycQ)
94561	122.3	73.2	17.1	297.5	233.7	56.2	160.4	74.3	144.4	117.3	61.1	132.2	Rv0086 (hycQ)
94608	0.0	0.0	0.0	0.0	0.0	0.0	0.0	0.0	0.0	0.0	0.0	0.0	Rv0086 (hycQ)
94773	122.3	146.4	41.1	16.0	18.1	37.1	549.2	255.0	0.0	123.3	10.0	0.0	Rv0086 (hycQ)
94869	9.0	0.0	11.0	66.1	63.2	37.1	0.0	59.2	0.0	12.0	0.0	22.0	Rv0086 (hycQ)
95039	0.0	26.1	0.0	0.0	0.0	37.1	0.0	0.0	0.0	117.3	0.0	0.0	Rv0086 (hycQ)
95407	28.1	33.1	17.1	16.0	63.2	75.3	18.0	0.0	0.0	43.1	0.0	0.0	Rv0086 (hycQ)
95442	0.0	0.0	0.0	0.0	0.0	0.0	0.0	0.0	0.0	0.0	0.0	0.0	Rv0087 (hycE)
95460	0.0	0.0	0.0	0.0	0.0	18.1	0.0	0.0	0.0	6.0	0.0	0.0	Rv0087 (hycE)
95546	0.0	0.0	0.0	0.0	0.0	0.0	0.0	0.0	0.0	0.0	0.0	0.0	Rv0087 (hycE)
95564	0.0	0.0	0.0	0.0	0.0	0.0	0.0	0.0	0.0	0.0	0.0	0.0	Rv0087 (hycE)
95591	0.0	0.0	5.0	0.0	50.1	0.0	0.0	0.0	0.0	0.0	0.0	0.0	Rv0087 (hycE)
95608	0.0	0.0	0.0	0.0	0.0	0.0	0.0	0.0	0.0	0.0	0.0	0.0	Rv0087 (hycE)
95633	0.0	0.0	0.0	0.0	0.0	0.0	6.0	0.0	0.0	0.0	0.0	0.0	Rv0087 (hycE)
95681	0.0	0.0	0.0	0.0	0.0	0.0	0.0	0.0	0.0	0.0	0.0	0.0	Rv0087 (hycE)
95724	0.0	0.0	0.0	0.0	0.0	0.0	0.0	0.0	0.0	0.0	0.0	0.0	Rv0087 (hycE)
95794	0.0	13.0	0.0	0.0	0.0	0.0	0.0	0.0	0.0	0.0	0.0	0.0	Rv0087 (hycE)
95837	0.0	0.0	0.0	0.0	0.0	0.0	0.0	0.0	0.0	0.0	0.0	0.0	Rv0087 (hycE)
96140	84.2	0.0	17.1	0.0	0.0	0.0	0.0	0.0	0.0	0.0	0.0	0.0	Rv0087 (hycE)
96185	0.0	0.0	0.0	0.0	0.0	0.0	0.0	0.0	0.0	0.0	0.0	0.0	Rv0087 (hycE)
96264	0.0	0.0	0.0	0.0	0.0	0.0	0.0	0.0	0.0	0.0	0.0	0.0	Rv0087 (hycE)
96316	0.0	0.0	0.0	0.0	0.0	0.0	0.0	0.0	0.0	0.0	0.0	0.0	Rv0087 (hycE)
96389	94.3	66.2	47.2	0.0	69.2	18.1	6.0	0.0	0.0	0.0	0.0	22.0	Rv0087 (hycE)
96455	340.0	53.1	83.3	148.2	164.5	37.1	0.0	0.0	22.1	61.1	20.0	22.0	Rv0087 (hycE)
96510	65.2	53.1	35.1	49.1	220.6	18.1	135.3	44.2	60.2	98.2	0.0	0.0	Rv0087 (hycE)
96563	0.0	0.0	0.0	0.0	0.0	0.0	0.0	0.0	0.0	0.0	0.0	0.0	Rv0087 (hycE)
96639	150.4	199.5	125.4	66.1	157.5	94.3	18.0	164.6	106.3	123.3	10.0	22.0	Rv0087 (hycE)
96644	0.0	0.0	0.0	0.0	0.0	0.0	0.0	0.0	0.0	0.0	0.0	0.0	Rv0087 (hycE)
96652	9.0	13.0	11.0	0.0	101.3	0.0	0.0	0.0	0.0	86.2	0.0	0.0	Rv0087 (hycE)
96685	0.0	0.0	0.0	0.0	0.0	0.0	0.0	0.0	0.0	0.0	0.0	0.0	Rv0087 (hycE)
96715	0.0	0.0	0.0	0.0	0.0	0.0	0.0	0.0	0.0	0.0	0.0	0.0	Rv0087 (hycE)
96869	0.0	0.0	0.0	0.0	0.0	0.0	0.0	0.0	0.0	0.0	0.0	0.0	Rv0087 (hycE)
96887	0.0	0.0	0.0	82.1	50.1	0.0	0.0	0.0	0.0	0.0	0.0	0.0	Rv0087 (hycE)
96909	0.0	39.1	0.0	0.0	37.1	0.0	0.0	0.0	0.0	0.0	0.0	0.0	
96917	0.0	0.0	0.0	0.0	0.0	0.0	0.0	0.0	0.0	0.0	0.0	0.0	
96933	9.0	0.0	17.1	0.0	31.1	0.0	0.0	0.0	151.4	0.0	71.1	0.0	Rv0088 (-)
96971	0.0	0.0	0.0	0.0	0.0	0.0	0.0	0.0	0.0	0.0	0.0	0.0	Rv0088 (-)
96977	150.4	179.5	244.9	33.1	101.3	94.3	0.0	14.1	30.1	98.2	10.0	0.0	Rv0088 (-)
97068	131.4	119.3	179.6	49.1	145.4	37.1	18.0	44.2	91.2	37.1	525.1	242.4	Rv0088 (-)
97099	0.0	0.0	0.0	0.0	0.0	0.0	0.0	0.0	45.1	0.0	0.0	0.0	Rv0088 (-)
97270	0.0	0.0	0.0	0.0	0.0	0.0	0.0	0.0	0.0	0.0	0.0	0.0	Rv0088 (-)
97282	0.0	0.0	0.0	0.0	0.0	0.0	0.0	0.0	0.0	0.0	0.0	0.0	Rv0088 (-)
97327	0.0	0.0	0.0	0.0	0.0	0.0	0.0	0.0	0.0	0.0	0.0	0.0	Rv0088 (-)
97332	0.0	0.0	0.0	0.0	0.0	0.0	0.0	0.0	0.0	0.0	0.0	0.0	Rv0088 (-)
97396	0.0	0.0	0.0	0.0	0.0	0.0	0.0	0.0	0.0	0.0	0.0	0.0	Rv0088 (-)
97467	18.1	13.0	11.0	0.0	0.0	0.0	0.0	0.0	15.0	0.0	0.0	0.0	Rv0088 (-)
97506	0.0	0.0	0.0	0.0	0.0	0.0	0.0	0.0	0.0	0.0	0.0	0.0	Rv0088 (-)
97578	65.2	139.4	238.8	115.2	63.2	56.2	6.0	0.0	0.0	105.3	30.1	44.1	Rv0088 (-)
97589	0.0	0.0	0.0	0.0	0.0	0.0	0.0	0.0	0.0	0.0	0.0	0.0	Rv0088 (-)
97620	0.0	0.0	0.0	0.0	0.0	0.0	0.0	0.0	0.0	0.0	0.0	0.0	
97665	75.2	13.0	29.1	115.2	31.1	56.2	67.2	209.8	144.4	6.0	30.1	0.0	
97685	0.0	6.0	0.0	49.1	12.0	18.1	0.0	0.0	0.0	0.0	0.0	0.0	
97704	9.0	26.1	47.2	99.2	138.4	56.2	80.2	29.1	60.2	6.0	535.1	66.1	
97715	0.0	0.0	0.0	0.0	0.0	0.0	0.0	0.0	0.0	0.0	0.0	0.0	
97785	18.1	53.1	5.0	33.1	25.1	18.1	0.0	14.1	91.2	105.3	10.0	0.0	Rv0089 (-)
97820	0.0	0.0	0.0	0.0	0.0	0.0	0.0	0.0	0.0	0.0	0.0	0.0	Rv0089 (-)
97885	28.1	73.2	131.5	478.8	75.2	132.5	160.4	44.2	53.1	166.4	0.0	0.0	Rv0089 (-)
97890	131.4	79.2	281.0	181.3	107.3	151.5	12.0	0.0	151.4	160.4	20.0	0.0	Rv0089 (-)
98089	0.0	39.1	0.0	33.1	0.0	56.2	0.0	0.0	75.2	6.0	0.0	22.0	Rv0089 (-)
98149	122.3	79.2	202.7	148.2	107.3	75.3	24.1	149.6	53.1	173.4	143.3	0.0	Rv0089 (-)
98257	141.4	252.7	287.0	115.2	151.4	265.9	36.1	149.6	189.5	303.7	174.4	0.0	Rv0089 (-)
98294	84.2	33.1	17.1	16.0	75.2	113.4	110.2	360.4	22.1	166.4	20.0	220.3	Rv0089 (-)
98310	972.8	711.9	831.9	445.7	784.3	646.3	314.7	1083.1	737.9	954.3	61.1	1482.2	Rv0089 (-)
98327	131.4	86.2	185.7	66.1	296.9	151.5	154.3	270.0	174.4	191.5	195.4	242.4	Rv0089 (-)
98346	821.3	292.8	484.7	99.2	113.3	304.1	604.4	375.4	220.6	204.5	380.8	22.0	Rv0089 (-)
98376	37.1	19.1	83.3	82.1	31.1	37.1	6.0	0.0	60.2	86.2	0.0	0.0	
98393	245.7	159.4	113.4	396.7	107.3	189.7	789.8	450.7	212.5	55.1	10.0	0.0	
98434	0.0	0.0	0.0	0.0	0.0	0.0	0.0	0.0	0.0	0.0	0.0	0.0	
98465	1464.1	545.5	341.2	346.6	379.1	398.4	369.8	842.2	144.4	358.9	30.1	132.2	
98549	75.2	53.1	83.3	33.1	126.4	75.3	160.4	74.3	0.0	259.6	41.1	0.0	Rv0090 (-)
98610	491.4	538.5	670.4	1057.8	442.3	398.4	172.4	676.6	250.6	303.7	545.1	485.7	Rv0090 (-)
98689	0.0	26.1	47.2	16.0	25.1	18.1	0.0	89.3	0.0	0.0	0.0	0.0	Rv0090 (-)
98706	75.2	159.4	101.4	148.2	145.4	151.5	36.1	104.4	91.2	74.2	185.4	66.1	Rv0090 (-)
98748	0.0	0.0	0.0	0.0	0.0	0.0	0.0	0.0	0.0	0.0	0.0	0.0	Rv0090 (-)
98815	18.1	212.6	119.4	198.3	75.2	170.6	147.3	14.1	318.8	452.1	154.3	22.0	Rv0090 (-)
98833	0.0	0.0	0.0	0.0	0.0	0.0	0.0	0.0	0.0	6.0	0.0	0.0	Rv0090 (-)
98960	387.1	325.9	244.9	478.8	208.6	379.3	388.9	450.7	235.6	303.7	545.1	220.3	Rv0090 (-)
99020	94.3	86.2	161.6	99.2	88.3	94.3	240.5	209.8	68.2	136.3	0.0	0.0	Rv0090 (-)
99134	169.5	531.5	460.6	330.6	239.7	304.1	320.7	556.1	524.3	433.1	102.2	353.5	Rv0090 (-)
99148	9.0	0.0	0.0	0.0	0.0	0.0	0.0	0.0	0.0	0.0	0.0	0.0	Rv0090 (-)
99185	47.1	92.3	113.4	132.2	138.4	132.5	301.7	104.4	83.2	80.2	82.2	287.4	Rv0090 (-)
99319	103.3	126.3	65.2	16.0	69.2	113.4	0.0	0.0	45.1	117.3	0.0	154.2	
99340	9.0	6.0	0.0	0.0	0.0	0.0	0.0	0.0	0.0	0.0	0.0	0.0	
99441	0.0	6.0	0.0	0.0	6.0	0.0	0.0	0.0	0.0	0.0	0.0	22.0	
99543	9.0	26.1	11.0	16.0	63.2	75.3	0.0	164.6	15.0	37.1	92.2	44.1	
99606	9.0	0.0	23.1	16.0	94.3	0.0	6.0	0.0	0.0	0.0	0.0	0.0	
99635	0.0	0.0	0.0	0.0	0.0	0.0	0.0	0.0	0.0	0.0	0.0	0.0	
99729	160.5	132.4	131.5	412.7	202.6	113.4	301.7	104.4	75.2	179.4	185.4	110.2	Rv0091 (mtn)
99788	56.2	13.0	0.0	0.0	0.0	18.1	0.0	0.0	91.2	37.1	0.0	0.0	Rv0091 (mtn)
99845	131.4	132.4	155.5	16.0	113.3	132.5	6.0	0.0	212.5	68.2	61.1	22.0	Rv0091 (mtn)
99937	491.4	399.1	664.3	396.7	810.3	702.5	536.2	1338.0	814.1	272.7	628.3	707.1	Rv0091 (mtn)
100017	47.1	219.6	173.6	66.1	69.2	75.3	80.2	209.8	280.7	247.6	30.1	419.6	Rv0091 (mtn)
100065	0.0	0.0	0.0	0.0	0.0	0.0	0.0	0.0	0.0	0.0	0.0	0.0	Rv0091 (mtn)
100173	594.7	232.6	418.5	544.9	290.8	304.1	394.9	315.2	356.9	259.6	41.1	0.0	Rv0091 (mtn)
100176	282.8	232.6	317.1	842.4	562.6	208.7	369.8	285.1	326.8	371.9	669.4	419.6	Rv0091 (mtn)
100203	65.2	59.2	137.5	280.5	63.2	56.2	24.1	270.0	45.1	321.8	0.0	0.0	Rv0091 (mtn)
100253	0.0	0.0	5.0	0.0	0.0	56.2	104.2	14.1	7.0	61.1	0.0	0.0	Rv0091 (mtn)
100307	0.0	0.0	0.0	0.0	0.0	0.0	0.0	0.0	0.0	0.0	0.0	0.0	Rv0091 (mtn)
100456	0.0	0.0	17.1	0.0	12.0	18.1	166.4	14.1	53.1	18.0	0.0	0.0	
100502	113.3	39.1	202.7	363.6	126.4	170.6	6.0	14.1	136.3	216.5	0.0	0.0	
100514	500.4	525.4	353.2	941.6	296.9	341.2	80.2	315.2	517.3	383.9	545.1	353.5	
100626	37.1	139.4	101.4	297.5	50.1	56.2	6.0	0.0	0.0	12.0	20.0	0.0	Rv0092 (ctpA)
100802	94.3	126.3	77.3	0.0	176.5	56.2	86.2	44.2	53.1	24.1	143.3	0.0	Rv0092 (ctpA)
100884	0.0	0.0	0.0	0.0	0.0	0.0	0.0	0.0	0.0	0.0	0.0	0.0	Rv0092 (ctpA)
100980	387.1	545.5	250.9	198.3	303.9	285.0	332.7	1053.0	113.3	390.0	82.2	176.3	Rv0092 (ctpA)
101079	329.9	538.5	430.5	429.7	562.6	493.8	406.9	179.7	204.5	222.5	236.5	44.1	Rv0092 (ctpA)
101092	18.1	19.1	0.0	66.1	18.1	18.1	0.0	0.0	0.0	0.0	0.0	0.0	Rv0092 (ctpA)
101120	28.1	199.5	196.7	49.1	69.2	132.5	129.3	586.2	30.1	80.2	82.2	66.1	Rv0092 (ctpA)
101163	94.3	112.3	101.4	82.1	88.3	151.5	277.6	74.3	15.0	12.0	71.1	0.0	Rv0092 (ctpA)
101191	434.2	478.3	389.4	247.4	398.1	227.8	67.2	224.8	136.3	68.2	380.8	309.5	Rv0092 (ctpA)
101195	0.0	6.0	11.0	16.0	31.1	94.3	104.2	149.6	0.0	111.3	195.4	44.1	Rv0092 (ctpA)
101243	37.1	6.0	47.2	0.0	0.0	37.1	0.0	0.0	15.0	0.0	0.0	0.0	Rv0092 (ctpA)
101316	425.2	159.4	131.5	330.6	277.8	189.7	166.4	29.1	98.3	173.4	30.1	110.2	Rv0092 (ctpA)
101328	0.0	0.0	0.0	0.0	0.0	0.0	0.0	0.0	0.0	0.0	0.0	0.0	Rv0092 (ctpA)
101406	150.4	112.3	179.6	214.4	202.6	323.1	129.3	29.1	45.1	148.4	41.1	309.5	Rv0092 (ctpA)
101640	273.8	311.9	119.4	115.2	258.7	113.4	289.6	44.2	83.2	92.2	20.0	110.2	Rv0092 (ctpA)
101683	9.0	26.1	5.0	0.0	31.1	0.0	0.0	0.0	0.0	0.0	0.0	0.0	Rv0092 (ctpA)
101694	18.1	26.1	59.2	49.1	12.0	18.1	110.2	14.1	0.0	0.0	10.0	198.3	Rv0092 (ctpA)
101712	103.3	19.1	53.2	0.0	82.2	75.3	36.1	0.0	7.0	74.2	30.1	0.0	Rv0092 (ctpA)
101847	47.1	59.2	59.2	132.2	56.2	0.0	0.0	0.0	0.0	6.0	0.0	0.0	Rv0092 (ctpA)
101861	56.2	99.3	29.1	82.1	56.2	113.4	345.8	89.3	0.0	154.4	226.5	22.0	Rv0092 (ctpA)
102090	0.0	6.0	11.0	0.0	0.0	0.0	0.0	0.0	0.0	0.0	0.0	0.0	Rv0092 (ctpA)
102132	0.0	0.0	0.0	0.0	0.0	0.0	0.0	0.0	0.0	0.0	0.0	0.0	Rv0092 (ctpA)
102228	9.0	79.2	35.1	16.0	75.2	18.1	98.2	14.1	0.0	12.0	10.0	0.0	Rv0092 (ctpA)
102382	0.0	0.0	17.1	0.0	0.0	0.0	49.1	0.0	0.0	0.0	0.0	0.0	Rv0092 (ctpA)
102453	197.6	219.6	317.1	264.4	202.6	208.7	209.5	149.6	113.3	272.7	61.1	44.1	Rv0092 (ctpA)
102528	273.8	225.6	191.7	148.2	303.9	227.8	771.7	947.6	159.4	358.9	154.3	0.0	Rv0092 (ctpA)
102609	65.2	59.2	17.1	16.0	189.5	113.4	0.0	14.1	30.1	6.0	92.2	0.0	Rv0092 (ctpA)
102680	47.1	159.4	191.7	115.2	164.5	56.2	12.0	0.0	151.4	74.2	0.0	0.0	Rv0092 (ctpA)
102806	0.0	0.0	0.0	0.0	0.0	0.0	0.0	0.0	0.0	0.0	0.0	0.0	Rv0092 (ctpA)
102813	0.0	0.0	0.0	0.0	0.0	0.0	0.0	0.0	0.0	0.0	0.0	0.0	Rv0092 (ctpA),Rv0093c (-)
102886	0.0	0.0	0.0	0.0	0.0	0.0	0.0	0.0	0.0	0.0	0.0	0.0	Rv0093c (-)
103038	18.1	26.1	29.1	0.0	18.1	0.0	0.0	59.2	15.0	0.0	10.0	0.0	Rv0093c (-)
103049	0.0	6.0	0.0	0.0	126.4	0.0	12.0	0.0	0.0	18.0	0.0	66.1	Rv0093c (-)
103103	0.0	0.0	0.0	0.0	0.0	0.0	0.0	0.0	0.0	0.0	0.0	0.0	Rv0093c (-)
103211	0.0	46.1	11.0	0.0	6.0	18.1	6.0	0.0	0.0	0.0	0.0	0.0	Rv0093c (-)
103402	9.0	13.0	17.1	16.0	6.0	18.1	0.0	0.0	0.0	0.0	0.0	0.0	Rv0093c (-)
103531	207.6	146.4	71.3	33.1	126.4	113.4	80.2	14.1	129.3	117.3	154.3	22.0	Rv0093c (-)
103627	75.2	146.4	107.4	16.0	69.2	170.6	24.1	224.8	166.4	228.6	102.2	0.0	Rv0093c (-)
103806	28.1	106.3	17.1	82.1	31.1	94.3	160.4	104.4	318.8	61.1	10.0	0.0	Rv0094c (-)
103954	235.7	139.4	161.6	181.3	132.4	132.5	234.5	149.6	151.4	68.2	92.2	574.9	Rv0094c (-)
104031	37.1	79.2	101.4	132.2	183.5	56.2	86.2	209.8	91.2	173.4	411.9	309.5	Rv0094c (-)
104047	301.9	225.6	329.2	379.6	354.0	417.5	104.2	375.4	318.8	247.6	236.5	309.5	Rv0094c (-)
104089	188.5	192.5	107.4	82.1	138.4	246.9	160.4	255.0	227.6	247.6	82.2	110.2	Rv0094c (-)
104110	141.4	212.6	143.5	132.2	132.4	113.4	493.1	255.0	136.3	253.6	287.6	110.2	Rv0094c (-)
104154	160.5	179.5	202.7	231.4	296.9	132.5	314.7	134.5	356.9	197.5	185.4	154.2	Rv0094c (-)
104421	122.3	79.2	89.3	99.2	119.3	94.3	86.2	0.0	53.1	166.4	205.4	88.1	Rv0094c (-)
104461	18.1	19.1	29.1	49.1	31.1	18.1	0.0	14.1	22.1	12.0	61.1	0.0	Rv0094c (-)
104469	141.4	179.5	125.4	49.1	189.5	113.4	160.4	209.8	197.5	43.1	318.7	154.2	Rv0094c (-)
104488	387.1	425.2	563.0	561.9	588.7	304.1	555.2	661.5	189.5	383.9	1173.5	287.4	Rv0094c (-)
104559	56.2	26.1	161.6	16.0	101.3	94.3	104.2	44.2	113.3	37.1	0.0	0.0	Rv0094c (-)
104584	28.1	39.1	83.3	66.1	101.3	37.1	80.2	44.2	45.1	30.1	256.5	419.6	Rv0094c (-)
104608	94.3	139.4	95.3	247.4	119.3	113.4	326.7	330.2	45.1	154.4	10.0	132.2	Rv0094c (-)
104803	150.4	278.8	137.5	49.1	296.9	170.6	271.6	330.2	45.1	235.6	20.0	0.0	Rv0095c (-)
104949	0.0	0.0	0.0	0.0	0.0	0.0	0.0	0.0	0.0	0.0	0.0	0.0	Rv0095c (-)
105086	0.0	0.0	0.0	0.0	0.0	0.0	0.0	0.0	0.0	0.0	0.0	0.0	Rv0095c (-)
105093	0.0	0.0	0.0	0.0	0.0	0.0	0.0	0.0	0.0	0.0	0.0	0.0	Rv0095c (-)
105109	0.0	0.0	0.0	0.0	0.0	0.0	0.0	0.0	0.0	0.0	0.0	0.0	Rv0095c (-)
105143	0.0	0.0	0.0	0.0	0.0	0.0	0.0	0.0	0.0	0.0	0.0	0.0	Rv0095c (-)
105174	28.1	0.0	0.0	0.0	0.0	0.0	0.0	0.0	0.0	0.0	0.0	0.0	Rv0095c (-)
105185	188.5	165.5	287.0	148.2	277.8	208.7	184.4	104.4	463.2	259.6	113.2	44.1	Rv0095c (-)
105195	37.1	39.1	41.1	0.0	0.0	18.1	55.1	0.0	60.2	0.0	0.0	0.0	Rv0095c (-)
105205	0.0	19.1	0.0	99.2	18.1	0.0	55.1	0.0	0.0	6.0	0.0	0.0	Rv0095c (-)
105246	0.0	6.0	0.0	0.0	0.0	0.0	0.0	0.0	0.0	0.0	0.0	0.0	
105256	150.4	53.1	83.3	132.2	126.4	151.5	18.0	44.2	83.2	43.1	0.0	1017.5	
105285	113.3	192.5	299.1	66.1	170.5	170.6	30.1	164.6	197.5	123.3	51.1	0.0	
105316	113.3	73.2	101.4	49.1	44.1	170.6	6.0	0.0	0.0	0.0	0.0	0.0	
105326	349.0	811.2	472.7	396.7	417.2	493.8	277.6	616.3	83.2	49.1	20.0	0.0	Rv0096 (PPE1)
105328	641.8	425.2	514.8	445.7	430.2	702.5	394.9	495.9	75.2	105.3	185.4	66.1	Rv0096 (PPE1)
105413	641.8	458.3	742.6	1289.2	543.6	797.8	808.8	1037.9	250.6	92.2	0.0	0.0	Rv0096 (PPE1)
105423	75.2	139.4	125.4	264.4	138.4	189.7	203.5	194.7	22.1	49.1	0.0	0.0	Rv0096 (PPE1)
105504	47.1	192.5	113.4	82.1	94.3	75.3	184.4	239.9	0.0	24.1	0.0	0.0	Rv0096 (PPE1)
105525	75.2	26.1	35.1	16.0	12.0	56.2	0.0	44.2	15.0	6.0	0.0	0.0	Rv0096 (PPE1)
105583	0.0	33.1	41.1	0.0	31.1	18.1	0.0	134.5	0.0	24.1	0.0	0.0	Rv0096 (PPE1)
105600	37.1	53.1	119.4	66.1	94.3	37.1	49.1	59.2	7.0	43.1	0.0	0.0	Rv0096 (PPE1)
105729	94.3	258.7	341.2	280.5	379.1	474.7	117.3	89.3	37.1	12.0	0.0	0.0	Rv0096 (PPE1)
105771	113.3	86.2	41.1	33.1	107.3	94.3	6.0	0.0	0.0	0.0	0.0	0.0	Rv0096 (PPE1)
105805	47.1	106.3	119.4	99.2	126.4	94.3	129.3	59.2	0.0	0.0	0.0	0.0	Rv0096 (PPE1)
105860	0.0	0.0	5.0	49.1	0.0	18.1	0.0	0.0	0.0	0.0	0.0	0.0	Rv0096 (PPE1)
105868	0.0	0.0	0.0	0.0	0.0	0.0	0.0	0.0	0.0	0.0	0.0	0.0	Rv0096 (PPE1)
105874	226.6	106.3	5.0	99.2	37.1	37.1	12.0	0.0	7.0	18.0	0.0	0.0	Rv0096 (PPE1)
105905	0.0	0.0	0.0	0.0	0.0	0.0	0.0	0.0	0.0	0.0	0.0	0.0	Rv0096 (PPE1)
105930	0.0	13.0	0.0	0.0	0.0	0.0	0.0	0.0	0.0	0.0	0.0	0.0	Rv0096 (PPE1)
105936	0.0	46.1	23.1	0.0	31.1	0.0	0.0	0.0	0.0	0.0	0.0	0.0	Rv0096 (PPE1)
105979	0.0	0.0	0.0	0.0	0.0	0.0	0.0	0.0	0.0	0.0	0.0	0.0	Rv0096 (PPE1)
106014	9.0	26.1	11.0	0.0	56.2	37.1	166.4	74.3	0.0	0.0	0.0	0.0	Rv0096 (PPE1)
106029	9.0	0.0	0.0	16.0	12.0	0.0	0.0	0.0	0.0	0.0	0.0	0.0	Rv0096 (PPE1)
106035	131.4	86.2	155.5	132.2	88.3	189.7	635.4	315.2	0.0	0.0	10.0	22.0	Rv0096 (PPE1)
106038	28.1	53.1	41.1	49.1	56.2	113.4	0.0	0.0	53.1	0.0	113.2	44.1	Rv0096 (PPE1)
106047	0.0	13.0	5.0	0.0	0.0	37.1	6.0	59.2	0.0	0.0	0.0	0.0	Rv0096 (PPE1)
106102	0.0	0.0	0.0	16.0	0.0	0.0	0.0	0.0	0.0	0.0	0.0	0.0	Rv0096 (PPE1)
106151	18.1	19.1	0.0	0.0	0.0	0.0	0.0	0.0	0.0	0.0	0.0	0.0	Rv0096 (PPE1)
106320	641.8	618.7	520.8	346.6	524.5	759.7	629.4	571.2	22.1	30.1	185.4	22.0	Rv0096 (PPE1)
106352	263.7	79.2	208.7	148.2	290.8	170.6	0.0	59.2	0.0	30.1	0.0	0.0	Rv0096 (PPE1)
106364	9.0	13.0	11.0	0.0	25.1	0.0	0.0	0.0	0.0	6.0	0.0	0.0	Rv0096 (PPE1)
106480	47.1	73.2	137.5	132.2	94.3	18.1	184.4	119.5	0.0	0.0	0.0	22.0	Rv0096 (PPE1)
106488	18.1	6.0	53.2	82.1	12.0	37.1	160.4	29.1	22.1	6.0	0.0	0.0	Rv0096 (PPE1)
106532	0.0	13.0	0.0	0.0	31.1	0.0	0.0	0.0	0.0	0.0	0.0	0.0	Rv0096 (PPE1)
106598	0.0	0.0	0.0	0.0	0.0	0.0	0.0	0.0	0.0	0.0	0.0	0.0	Rv0096 (PPE1)
106664	1577.5	738.0	1047.7	1256.1	1088.1	950.4	1450.2	1594.0	197.5	309.8	10.0	397.6	Rv0096 (PPE1)
106685	37.1	39.1	17.1	16.0	18.1	37.1	0.0	14.1	37.1	0.0	0.0	22.0	Rv0096 (PPE1)
106739	263.7	219.6	125.4	396.7	82.2	189.7	24.1	74.3	22.1	0.0	0.0	88.1	Rv0097 (-)
106802	37.1	92.3	143.5	115.2	50.1	37.1	190.4	134.5	30.1	6.0	0.0	0.0	Rv0097 (-)
106804	254.7	26.1	5.0	16.0	25.1	37.1	43.1	0.0	7.0	6.0	10.0	0.0	Rv0097 (-)
106826	0.0	0.0	0.0	0.0	6.0	0.0	0.0	0.0	0.0	0.0	0.0	0.0	Rv0097 (-)
106833	0.0	19.1	29.1	66.1	56.2	0.0	0.0	0.0	7.0	0.0	0.0	0.0	Rv0097 (-)
106855	0.0	0.0	5.0	0.0	0.0	18.1	0.0	0.0	0.0	0.0	0.0	0.0	Rv0097 (-)
106903	0.0	0.0	0.0	0.0	0.0	0.0	0.0	0.0	0.0	0.0	0.0	0.0	Rv0097 (-)
106923	56.2	46.1	53.2	148.2	31.1	113.4	55.1	59.2	15.0	0.0	0.0	0.0	Rv0097 (-)
106926	37.1	0.0	11.0	0.0	0.0	18.1	0.0	0.0	0.0	0.0	0.0	0.0	Rv0097 (-)
106938	226.6	159.4	220.8	247.4	75.2	170.6	129.3	179.7	45.1	37.1	0.0	0.0	Rv0097 (-)
107021	0.0	0.0	0.0	0.0	0.0	0.0	0.0	0.0	0.0	0.0	0.0	0.0	Rv0097 (-)
107028	75.2	99.3	59.2	99.2	56.2	208.7	0.0	14.1	7.0	0.0	0.0	0.0	Rv0097 (-)
107030	169.5	66.2	47.2	16.0	56.2	18.1	18.0	59.2	30.1	24.1	0.0	0.0	Rv0097 (-)
107036	9.0	13.0	23.1	16.0	31.1	56.2	0.0	0.0	0.0	0.0	0.0	0.0	Rv0097 (-)
107103	368.0	185.5	268.9	198.3	214.6	341.2	264.6	89.3	182.5	24.1	20.0	0.0	Rv0097 (-)
107223	0.0	26.1	0.0	0.0	0.0	0.0	0.0	0.0	0.0	0.0	0.0	0.0	Rv0097 (-)
107242	131.4	265.7	173.6	66.1	151.4	189.7	55.1	14.1	15.0	6.0	20.0	0.0	Rv0097 (-)
107275	18.1	73.2	0.0	115.2	25.1	37.1	0.0	59.2	0.0	0.0	0.0	0.0	Rv0097 (-)
107285	94.3	6.0	131.5	16.0	37.1	75.3	36.1	0.0	0.0	0.0	0.0	132.2	Rv0097 (-)
107325	840.4	385.1	341.2	396.7	220.6	285.0	234.5	480.8	37.1	117.3	10.0	0.0	Rv0097 (-)
107433	0.0	39.1	35.1	0.0	82.2	37.1	0.0	0.0	0.0	0.0	0.0	0.0	Rv0097 (-)
107449	292.8	126.3	202.7	49.1	164.5	56.2	12.0	104.4	15.0	129.3	102.2	22.0	Rv0097 (-)
107453	727.1	492.3	610.1	677.1	702.0	702.5	314.7	1323.0	204.5	148.4	10.0	220.3	Rv0097 (-)
107463	47.1	6.0	17.1	0.0	25.1	37.1	0.0	0.0	0.0	0.0	0.0	0.0	Rv0097 (-)
107550	0.0	73.2	77.3	33.1	107.3	56.2	0.0	0.0	22.1	6.0	0.0	0.0	Rv0097 (-)
107589	47.1	66.2	11.0	0.0	6.0	37.1	0.0	0.0	22.1	0.0	20.0	0.0	Rv0097 (-)
107693	0.0	0.0	0.0	0.0	0.0	0.0	0.0	0.0	0.0	0.0	0.0	0.0	Rv0098 (fcoT)
107714	0.0	19.1	11.0	49.1	69.2	56.2	6.0	29.1	0.0	0.0	0.0	0.0	Rv0098 (fcoT)
107732	453.3	73.2	202.7	16.0	94.3	18.1	67.2	149.6	0.0	18.0	0.0	0.0	Rv0098 (fcoT)
107762	0.0	0.0	0.0	0.0	0.0	0.0	0.0	0.0	0.0	0.0	0.0	0.0	Rv0098 (fcoT)
107792	65.2	86.2	35.1	148.2	50.1	94.3	6.0	59.2	0.0	6.0	0.0	0.0	Rv0098 (fcoT)
107794	9.0	86.2	5.0	0.0	0.0	0.0	12.0	149.6	7.0	0.0	0.0	0.0	Rv0098 (fcoT)
107855	406.1	352.0	430.5	198.3	518.5	570.0	104.2	390.5	75.2	6.0	133.3	132.2	Rv0098 (fcoT)
107924	47.1	79.2	11.0	16.0	37.1	151.5	43.1	89.3	15.0	37.1	10.0	44.1	Rv0098 (fcoT)
107944	179.5	73.2	59.2	49.1	31.1	170.6	12.0	104.4	15.0	24.1	20.0	0.0	Rv0098 (fcoT)
108056	9.0	33.1	23.1	0.0	6.0	56.2	6.0	0.0	7.0	0.0	0.0	0.0	Rv0098 (fcoT)
108126	0.0	0.0	0.0	0.0	0.0	0.0	0.0	0.0	0.0	0.0	0.0	0.0	Rv0098 (fcoT)
108146	0.0	0.0	0.0	0.0	0.0	0.0	0.0	0.0	0.0	0.0	0.0	0.0	Rv0098 (fcoT)
108176	0.0	46.1	29.1	0.0	25.1	37.1	0.0	14.1	30.1	0.0	20.0	0.0	Rv0099 (fadD10)
108194	0.0	0.0	0.0	0.0	0.0	0.0	0.0	0.0	0.0	0.0	0.0	0.0	Rv0099 (fadD10)
108269	0.0	0.0	23.1	0.0	0.0	0.0	0.0	0.0	0.0	0.0	0.0	0.0	Rv0099 (fadD10)
108282	0.0	0.0	0.0	0.0	0.0	0.0	0.0	0.0	0.0	0.0	0.0	0.0	Rv0099 (fadD10)
108341	0.0	0.0	0.0	0.0	0.0	0.0	0.0	0.0	0.0	0.0	0.0	0.0	Rv0099 (fadD10)
108353	122.3	338.9	143.5	49.1	145.4	208.7	6.0	29.1	15.0	6.0	0.0	0.0	Rv0099 (fadD10)
108390	0.0	0.0	23.1	0.0	37.1	0.0	0.0	29.1	15.0	0.0	0.0	0.0	Rv0099 (fadD10)
108562	0.0	0.0	0.0	0.0	0.0	0.0	0.0	0.0	0.0	0.0	0.0	0.0	Rv0099 (fadD10)
108583	28.1	0.0	0.0	0.0	37.1	0.0	0.0	0.0	0.0	0.0	0.0	0.0	Rv0099 (fadD10)
108593	0.0	0.0	0.0	0.0	44.1	0.0	0.0	0.0	0.0	0.0	0.0	0.0	Rv0099 (fadD10)
108689	0.0	0.0	0.0	0.0	0.0	0.0	0.0	0.0	0.0	0.0	0.0	0.0	Rv0099 (fadD10)
108715	0.0	0.0	0.0	0.0	0.0	0.0	0.0	0.0	0.0	0.0	0.0	0.0	Rv0099 (fadD10)
108804	0.0	0.0	5.0	0.0	0.0	0.0	0.0	0.0	7.0	0.0	0.0	22.0	Rv0099 (fadD10)
108847	197.6	272.7	262.9	66.1	113.3	113.4	61.1	224.8	22.1	61.1	20.0	0.0	Rv0099 (fadD10)
108851	292.8	265.7	544.9	49.1	461.3	304.1	166.4	345.3	60.2	30.1	10.0	220.3	Rv0099 (fadD10)
108896	0.0	0.0	0.0	0.0	0.0	0.0	0.0	0.0	0.0	0.0	0.0	0.0	Rv0099 (fadD10)
108949	75.2	112.3	89.3	49.1	69.2	170.6	295.7	44.2	15.0	49.1	0.0	0.0	Rv0099 (fadD10)
108973	9.0	26.1	5.0	0.0	0.0	18.1	0.0	0.0	0.0	0.0	0.0	0.0	Rv0099 (fadD10)
109021	0.0	0.0	0.0	0.0	0.0	0.0	0.0	0.0	0.0	0.0	0.0	0.0	Rv0099 (fadD10)
109029	0.0	0.0	0.0	0.0	0.0	0.0	0.0	0.0	0.0	12.0	0.0	0.0	Rv0099 (fadD10)
109067	0.0	0.0	0.0	0.0	0.0	0.0	0.0	0.0	0.0	0.0	0.0	0.0	Rv0099 (fadD10)
109076	0.0	0.0	0.0	0.0	0.0	0.0	0.0	0.0	0.0	0.0	0.0	0.0	Rv0099 (fadD10)
109101	0.0	0.0	5.0	0.0	0.0	0.0	0.0	0.0	0.0	0.0	0.0	0.0	Rv0099 (fadD10)
109194	0.0	0.0	0.0	0.0	0.0	0.0	0.0	0.0	0.0	0.0	0.0	0.0	Rv0099 (fadD10)
109212	47.1	139.4	71.3	181.3	113.3	113.4	0.0	89.3	15.0	12.0	10.0	0.0	Rv0099 (fadD10)
109223	0.0	0.0	0.0	0.0	0.0	0.0	0.0	0.0	0.0	0.0	0.0	0.0	Rv0099 (fadD10)
109241	0.0	0.0	0.0	0.0	0.0	0.0	0.0	0.0	0.0	0.0	0.0	0.0	Rv0099 (fadD10)
109282	0.0	79.2	5.0	16.0	202.6	18.1	30.1	14.1	0.0	0.0	41.1	0.0	Rv0099 (fadD10)
109289	28.1	73.2	11.0	148.2	63.2	113.4	0.0	14.1	0.0	0.0	0.0	0.0	Rv0099 (fadD10)
109314	0.0	19.1	11.0	0.0	6.0	0.0	0.0	0.0	0.0	0.0	0.0	0.0	Rv0099 (fadD10)
109407	65.2	66.2	5.0	0.0	69.2	37.1	18.0	0.0	30.1	6.0	0.0	0.0	Rv0099 (fadD10)
109518	65.2	99.3	167.6	16.0	113.3	151.5	6.0	104.4	15.0	0.0	10.0	0.0	Rv0099 (fadD10)
109819	226.6	272.7	394.4	148.2	183.5	304.1	332.7	89.3	37.1	55.1	10.0	22.0	Rv0100 (-)
109821	0.0	0.0	0.0	0.0	0.0	0.0	0.0	0.0	0.0	0.0	0.0	0.0	Rv0100 (-)
109913	453.3	92.3	185.7	16.0	170.5	132.5	6.0	14.1	7.0	0.0	10.0	22.0	Rv0100 (-)
110014	0.0	0.0	0.0	0.0	0.0	0.0	0.0	0.0	0.0	0.0	0.0	0.0	Rv0100 (-),Rv0101 (nrp)
110037	9.0	26.1	5.0	0.0	18.1	37.1	24.1	239.9	0.0	0.0	0.0	0.0	Rv0101 (nrp)
110057	84.2	119.3	95.3	49.1	164.5	94.3	412.9	89.3	22.1	6.0	431.9	0.0	Rv0101 (nrp)
110071	0.0	6.0	0.0	0.0	56.2	0.0	0.0	0.0	0.0	0.0	0.0	0.0	Rv0101 (nrp)
110073	235.7	258.7	238.8	165.3	208.6	398.4	80.2	375.4	45.1	142.3	30.1	0.0	Rv0101 (nrp)
110091	0.0	0.0	0.0	0.0	0.0	0.0	0.0	0.0	0.0	0.0	0.0	0.0	Rv0101 (nrp)
110146	75.2	179.5	125.4	49.1	44.1	113.4	18.0	44.2	37.1	61.1	0.0	110.2	Rv0101 (nrp)
110196	18.1	26.1	47.2	132.2	31.1	18.1	18.0	134.5	0.0	0.0	20.0	0.0	Rv0101 (nrp)
110218	0.0	0.0	0.0	0.0	0.0	0.0	0.0	0.0	0.0	0.0	0.0	0.0	Rv0101 (nrp)
110312	188.5	311.9	454.6	892.5	537.6	417.5	820.8	420.6	53.1	43.1	41.1	66.1	Rv0101 (nrp)
110337	226.6	345.9	317.1	363.6	461.3	379.3	320.7	209.8	68.2	92.2	113.2	132.2	Rv0101 (nrp)
110421	0.0	0.0	0.0	0.0	0.0	0.0	0.0	0.0	0.0	0.0	0.0	0.0	Rv0101 (nrp)
110470	245.7	92.3	125.4	16.0	63.2	132.5	18.0	14.1	15.0	6.0	0.0	0.0	Rv0101 (nrp)
110571	0.0	0.0	0.0	0.0	0.0	0.0	0.0	0.0	0.0	0.0	0.0	0.0	Rv0101 (nrp)
110597	0.0	0.0	0.0	0.0	0.0	0.0	0.0	0.0	0.0	0.0	0.0	0.0	Rv0101 (nrp)
110708	131.4	26.1	77.3	0.0	18.1	56.2	0.0	0.0	0.0	0.0	0.0	0.0	Rv0101 (nrp)
110913	131.4	219.6	281.0	132.2	309.9	208.7	92.2	119.5	30.1	0.0	0.0	485.7	Rv0101 (nrp)
110926	18.1	0.0	0.0	0.0	12.0	0.0	12.0	0.0	0.0	0.0	0.0	0.0	Rv0101 (nrp)
110955	0.0	0.0	0.0	0.0	0.0	0.0	0.0	0.0	0.0	0.0	0.0	0.0	Rv0101 (nrp)
110967	0.0	0.0	0.0	0.0	0.0	18.1	0.0	0.0	0.0	0.0	0.0	0.0	Rv0101 (nrp)
111010	0.0	0.0	0.0	0.0	0.0	0.0	0.0	0.0	0.0	0.0	0.0	0.0	Rv0101 (nrp)
111080	0.0	0.0	0.0	0.0	0.0	0.0	0.0	0.0	0.0	0.0	0.0	0.0	Rv0101 (nrp)
111145	179.5	192.5	299.1	578.0	220.6	323.1	135.3	119.5	7.0	12.0	10.0	0.0	Rv0101 (nrp)
111208	0.0	0.0	0.0	0.0	0.0	0.0	0.0	0.0	0.0	0.0	0.0	0.0	Rv0101 (nrp)
111402	18.1	46.1	17.1	0.0	6.0	37.1	129.3	0.0	0.0	0.0	0.0	132.2	Rv0101 (nrp)
111525	9.0	92.3	101.4	132.2	145.4	75.3	0.0	164.6	45.1	0.0	0.0	0.0	Rv0101 (nrp)
111575	0.0	0.0	0.0	0.0	0.0	0.0	0.0	0.0	0.0	0.0	0.0	0.0	Rv0101 (nrp)
111723	113.3	232.6	59.2	49.1	94.3	75.3	0.0	0.0	0.0	37.1	10.0	0.0	Rv0101 (nrp)
111746	18.1	53.1	0.0	0.0	12.0	0.0	0.0	0.0	0.0	0.0	0.0	0.0	Rv0101 (nrp)
111819	0.0	0.0	0.0	0.0	0.0	0.0	0.0	0.0	0.0	0.0	0.0	0.0	Rv0101 (nrp)
111935	0.0	0.0	0.0	0.0	0.0	0.0	0.0	0.0	0.0	0.0	0.0	0.0	Rv0101 (nrp)
112084	0.0	0.0	0.0	0.0	0.0	0.0	0.0	0.0	0.0	0.0	0.0	0.0	Rv0101 (nrp)
112109	0.0	0.0	5.0	247.4	0.0	0.0	0.0	0.0	0.0	0.0	0.0	0.0	Rv0101 (nrp)
112170	28.1	0.0	23.1	49.1	12.0	18.1	0.0	0.0	22.1	80.2	0.0	242.4	Rv0101 (nrp)
112270	9.0	0.0	0.0	0.0	0.0	0.0	0.0	44.2	0.0	0.0	0.0	0.0	Rv0101 (nrp)
112321	0.0	0.0	0.0	0.0	0.0	0.0	0.0	0.0	0.0	0.0	0.0	0.0	Rv0101 (nrp)
112335	28.1	0.0	101.4	0.0	6.0	0.0	0.0	0.0	0.0	0.0	0.0	0.0	Rv0101 (nrp)
112499	0.0	0.0	0.0	0.0	0.0	0.0	0.0	0.0	0.0	0.0	0.0	0.0	Rv0101 (nrp)
112510	415.2	505.4	538.9	694.2	442.3	360.3	190.4	119.5	144.4	160.4	51.1	0.0	Rv0101 (nrp)
112700	0.0	26.1	41.1	0.0	0.0	0.0	0.0	0.0	0.0	0.0	0.0	0.0	Rv0101 (nrp)
112774	0.0	0.0	0.0	0.0	0.0	0.0	0.0	0.0	0.0	0.0	0.0	0.0	Rv0101 (nrp)
112903	28.1	26.1	185.7	82.1	75.2	37.1	0.0	74.3	15.0	6.0	0.0	0.0	Rv0101 (nrp)
112919	1747.9	997.7	1311.6	1818.1	1468.2	969.4	1098.5	812.1	75.2	185.5	226.5	176.3	Rv0101 (nrp)
112923	670.9	278.8	268.9	280.5	239.7	246.9	463.0	74.3	30.1	86.2	0.0	0.0	Rv0101 (nrp)
112967	0.0	0.0	0.0	0.0	0.0	0.0	0.0	0.0	0.0	0.0	0.0	0.0	Rv0101 (nrp)
112989	0.0	0.0	0.0	0.0	0.0	0.0	0.0	0.0	0.0	0.0	0.0	0.0	Rv0101 (nrp)
113030	169.5	106.3	83.3	66.1	88.3	75.3	0.0	59.2	0.0	6.0	92.2	0.0	Rv0101 (nrp)
113092	18.1	13.0	89.3	16.0	0.0	0.0	0.0	0.0	7.0	0.0	0.0	0.0	Rv0101 (nrp)
113110	500.4	139.4	185.7	148.2	37.1	94.3	92.2	89.3	0.0	49.1	10.0	22.0	Rv0101 (nrp)
113130	18.1	53.1	53.2	99.2	44.1	18.1	104.2	14.1	0.0	0.0	0.0	0.0	Rv0101 (nrp)
113163	65.2	33.1	53.2	82.1	88.3	113.4	0.0	0.0	7.0	12.0	0.0	0.0	Rv0101 (nrp)
113171	0.0	0.0	0.0	0.0	0.0	0.0	0.0	0.0	0.0	0.0	0.0	0.0	Rv0101 (nrp)
113224	0.0	0.0	5.0	0.0	56.2	0.0	0.0	14.1	0.0	0.0	0.0	0.0	Rv0101 (nrp)
113392	0.0	19.1	89.3	0.0	12.0	18.1	0.0	0.0	0.0	0.0	0.0	0.0	Rv0101 (nrp)
113459	131.4	73.2	226.8	115.2	101.3	94.3	12.0	224.8	0.0	6.0	0.0	0.0	Rv0101 (nrp)
113514	65.2	106.3	250.9	313.5	189.5	113.4	24.1	14.1	15.0	80.2	10.0	0.0	Rv0101 (nrp)
113568	226.6	172.5	244.9	231.4	290.8	189.7	80.2	179.7	53.1	6.0	30.1	22.0	Rv0101 (nrp)
113577	37.1	66.2	149.5	33.1	277.8	75.3	12.0	0.0	0.0	24.1	0.0	242.4	Rv0101 (nrp)
113649	75.2	13.0	125.4	16.0	0.0	0.0	0.0	0.0	7.0	0.0	0.0	0.0	Rv0101 (nrp)
113672	0.0	73.2	53.2	33.1	0.0	0.0	18.0	14.1	0.0	0.0	287.6	0.0	Rv0101 (nrp)
113709	0.0	0.0	0.0	0.0	0.0	0.0	0.0	0.0	0.0	0.0	0.0	0.0	Rv0101 (nrp)
113824	320.9	159.4	137.5	247.4	132.4	170.6	369.8	44.2	75.2	55.1	71.1	0.0	Rv0101 (nrp)
113921	9.0	19.1	11.0	82.1	37.1	0.0	0.0	0.0	0.0	0.0	0.0	0.0	Rv0101 (nrp)
114030	0.0	0.0	0.0	0.0	0.0	0.0	0.0	0.0	0.0	0.0	0.0	0.0	Rv0101 (nrp)
114046	273.8	212.6	232.8	396.7	341.0	246.9	308.7	631.4	0.0	61.1	20.0	752.1	Rv0101 (nrp)
114226	0.0	0.0	0.0	0.0	0.0	0.0	0.0	0.0	0.0	0.0	0.0	0.0	Rv0101 (nrp)
114248	47.1	0.0	5.0	0.0	31.1	0.0	0.0	0.0	0.0	0.0	0.0	0.0	Rv0101 (nrp)
114282	207.6	152.4	335.2	99.2	183.5	246.9	80.2	179.7	75.2	24.1	10.0	309.5	Rv0101 (nrp)
114323	65.2	172.5	149.5	66.1	202.6	151.5	246.6	29.1	15.0	86.2	0.0	0.0	Rv0101 (nrp)
114434	0.0	0.0	0.0	0.0	0.0	0.0	0.0	0.0	0.0	0.0	0.0	0.0	Rv0101 (nrp)
114509	56.2	73.2	17.1	148.2	50.1	75.3	0.0	0.0	0.0	37.1	10.0	88.1	Rv0101 (nrp)
114555	727.1	298.8	341.2	181.3	405.2	265.9	530.2	194.7	0.0	0.0	123.3	22.0	Rv0101 (nrp)
114586	0.0	0.0	0.0	0.0	0.0	0.0	0.0	0.0	0.0	0.0	0.0	0.0	Rv0101 (nrp)
114702	310.9	252.7	365.3	462.8	632.8	323.1	110.2	14.1	0.0	80.2	0.0	0.0	Rv0101 (nrp)
114847	0.0	0.0	0.0	0.0	0.0	0.0	6.0	104.4	0.0	0.0	0.0	0.0	Rv0101 (nrp)
114855	84.2	66.2	53.2	99.2	31.1	75.3	55.1	14.1	7.0	0.0	0.0	0.0	Rv0101 (nrp)
114900	216.6	192.5	143.5	231.4	94.3	170.6	190.4	209.8	7.0	80.2	10.0	198.3	Rv0101 (nrp)
114909	160.5	172.5	226.8	528.9	202.6	189.7	166.4	149.6	53.1	12.0	0.0	88.1	Rv0101 (nrp)
114923	65.2	46.1	41.1	16.0	63.2	37.1	73.2	300.1	45.1	6.0	0.0	0.0	Rv0101 (nrp)
115032	472.3	359.0	268.9	148.2	461.3	360.3	36.1	29.1	37.1	55.1	0.0	154.2	Rv0101 (nrp)
115075	84.2	139.4	107.4	396.7	208.6	151.5	12.0	0.0	0.0	18.0	10.0	0.0	Rv0101 (nrp)
115294	226.6	219.6	466.6	958.6	405.2	398.4	98.2	239.9	22.1	43.1	349.7	0.0	Rv0101 (nrp)
115302	0.0	13.0	0.0	0.0	0.0	0.0	0.0	0.0	15.0	0.0	0.0	0.0	Rv0101 (nrp)
115336	0.0	0.0	0.0	0.0	0.0	0.0	0.0	0.0	0.0	6.0	0.0	0.0	Rv0101 (nrp)
115415	65.2	79.2	95.3	99.2	37.1	56.2	36.1	89.3	0.0	0.0	0.0	0.0	Rv0101 (nrp)
115432	0.0	0.0	0.0	0.0	0.0	0.0	0.0	0.0	0.0	0.0	0.0	0.0	Rv0101 (nrp)
115458	1662.7	618.7	742.6	727.2	1164.4	570.0	500.1	631.4	53.1	86.2	20.0	154.2	Rv0101 (nrp)
115488	18.1	0.0	29.1	0.0	6.0	18.1	0.0	0.0	0.0	0.0	0.0	0.0	Rv0101 (nrp)
115560	282.8	439.2	472.7	330.6	386.1	360.3	987.2	239.9	22.1	12.0	20.0	88.1	Rv0101 (nrp)
115647	103.3	92.3	101.4	0.0	44.1	189.7	381.9	59.2	7.0	18.0	61.1	22.0	Rv0101 (nrp)
115699	0.0	6.0	0.0	0.0	6.0	0.0	0.0	0.0	0.0	0.0	0.0	0.0	Rv0101 (nrp)
115714	273.8	146.4	149.5	99.2	82.2	151.5	0.0	405.5	7.0	49.1	0.0	0.0	Rv0101 (nrp)
115750	0.0	39.1	137.5	0.0	25.1	37.1	12.0	149.6	0.0	0.0	0.0	0.0	Rv0101 (nrp)
115758	9.0	46.1	77.3	165.3	37.1	37.1	30.1	285.1	37.1	0.0	0.0	0.0	Rv0101 (nrp)
115813	84.2	92.3	17.1	181.3	138.4	132.5	12.0	315.2	7.0	0.0	10.0	0.0	Rv0101 (nrp)
115833	0.0	13.0	0.0	0.0	18.1	0.0	0.0	0.0	0.0	0.0	0.0	0.0	Rv0101 (nrp)
115855	169.5	126.3	281.0	132.2	138.4	75.3	573.3	435.6	83.2	12.0	0.0	132.2	Rv0101 (nrp)
115923	0.0	0.0	0.0	0.0	0.0	0.0	0.0	0.0	0.0	0.0	0.0	0.0	Rv0101 (nrp)
115931	84.2	92.3	131.5	165.3	31.1	170.6	18.0	59.2	15.0	0.0	0.0	66.1	Rv0101 (nrp)
115941	0.0	0.0	0.0	0.0	0.0	0.0	0.0	0.0	0.0	0.0	0.0	0.0	Rv0101 (nrp)
116072	0.0	0.0	0.0	0.0	0.0	0.0	0.0	0.0	0.0	0.0	0.0	0.0	Rv0101 (nrp)
116095	169.5	79.2	155.5	16.0	63.2	170.6	110.2	44.2	0.0	18.0	92.2	0.0	Rv0101 (nrp)
116149	75.2	119.3	77.3	115.2	69.2	18.1	0.0	0.0	7.0	0.0	20.0	0.0	Rv0101 (nrp)
116317	18.1	59.2	47.2	0.0	18.1	0.0	55.1	59.2	30.1	12.0	174.4	0.0	Rv0101 (nrp)
116361	84.2	66.2	119.4	99.2	145.4	94.3	24.1	89.3	37.1	12.0	10.0	419.6	Rv0101 (nrp)
116471	0.0	0.0	0.0	0.0	0.0	0.0	0.0	0.0	0.0	0.0	0.0	0.0	Rv0101 (nrp)
116646	0.0	0.0	0.0	0.0	0.0	0.0	0.0	0.0	0.0	0.0	0.0	0.0	Rv0101 (nrp)
116705	18.1	0.0	0.0	0.0	25.1	0.0	0.0	0.0	0.0	6.0	0.0	0.0	Rv0101 (nrp)
116730	859.4	831.3	813.9	760.3	644.9	683.4	450.0	465.8	227.6	68.2	71.1	353.5	Rv0101 (nrp)
116800	28.1	59.2	11.0	0.0	18.1	37.1	0.0	29.1	15.0	0.0	164.3	66.1	Rv0101 (nrp)
116844	0.0	0.0	0.0	0.0	0.0	0.0	0.0	0.0	0.0	0.0	0.0	0.0	Rv0101 (nrp)
116952	47.1	86.2	53.2	16.0	82.2	94.3	36.1	285.1	0.0	30.1	0.0	0.0	Rv0101 (nrp)
117011	0.0	0.0	0.0	0.0	0.0	0.0	0.0	0.0	0.0	0.0	0.0	0.0	Rv0101 (nrp)
117036	18.1	26.1	53.2	82.1	31.1	113.4	12.0	14.1	0.0	0.0	0.0	0.0	Rv0101 (nrp)
117165	37.1	0.0	23.1	16.0	6.0	18.1	0.0	14.1	0.0	0.0	0.0	0.0	Rv0101 (nrp)
117194	0.0	0.0	0.0	0.0	0.0	0.0	0.0	0.0	0.0	0.0	0.0	0.0	Rv0101 (nrp)
117210	301.9	399.1	700.5	379.6	303.9	398.4	1043.3	601.3	60.2	179.4	256.5	22.0	Rv0101 (nrp)
117237	0.0	0.0	0.0	0.0	0.0	0.0	0.0	0.0	0.0	0.0	0.0	0.0	Rv0101 (nrp)
117244	0.0	0.0	0.0	0.0	0.0	0.0	0.0	0.0	0.0	0.0	0.0	0.0	Rv0101 (nrp)
117377	18.1	0.0	0.0	0.0	0.0	0.0	0.0	0.0	0.0	0.0	0.0	0.0	Rv0101 (nrp)
117501	188.5	132.4	101.4	66.1	138.4	170.6	320.7	59.2	0.0	12.0	0.0	0.0	Rv0101 (nrp)
117514	75.2	19.1	113.4	82.1	63.2	75.3	0.0	0.0	15.0	352.9	0.0	0.0	Rv0101 (nrp)
117534	0.0	6.0	5.0	0.0	6.0	0.0	0.0	0.0	0.0	0.0	10.0	0.0	Rv0101 (nrp)
117548	0.0	0.0	0.0	0.0	0.0	0.0	0.0	0.0	0.0	0.0	0.0	0.0	
117619	453.3	439.2	604.1	346.6	531.5	589.1	332.7	270.0	684.7	352.9	359.8	242.4	
117637	0.0	33.1	65.2	0.0	0.0	0.0	0.0	0.0	0.0	0.0	71.1	0.0	
117645	0.0	0.0	0.0	0.0	0.0	0.0	0.0	0.0	0.0	0.0	0.0	0.0	
117699	0.0	0.0	0.0	0.0	6.0	18.1	0.0	0.0	22.1	0.0	0.0	0.0	
117728	0.0	0.0	0.0	0.0	0.0	0.0	0.0	0.0	0.0	0.0	0.0	0.0	Rv0102 (-)
117784	0.0	0.0	0.0	0.0	0.0	0.0	0.0	0.0	0.0	0.0	0.0	0.0	Rv0102 (-)
117858	0.0	0.0	0.0	0.0	0.0	0.0	0.0	0.0	0.0	0.0	0.0	0.0	Rv0102 (-)
117879	0.0	0.0	0.0	0.0	0.0	0.0	0.0	0.0	0.0	0.0	0.0	0.0	Rv0102 (-)
118003	0.0	0.0	0.0	0.0	0.0	0.0	0.0	0.0	0.0	0.0	0.0	0.0	Rv0102 (-)
118069	0.0	0.0	0.0	0.0	0.0	0.0	0.0	0.0	0.0	0.0	0.0	0.0	Rv0102 (-)
118106	0.0	0.0	0.0	0.0	0.0	0.0	0.0	0.0	0.0	0.0	0.0	0.0	Rv0102 (-)
118136	0.0	0.0	0.0	0.0	0.0	0.0	0.0	0.0	0.0	0.0	0.0	0.0	Rv0102 (-)
118147	0.0	0.0	0.0	0.0	0.0	0.0	0.0	0.0	0.0	0.0	0.0	0.0	Rv0102 (-)
118236	0.0	0.0	0.0	0.0	0.0	0.0	0.0	0.0	0.0	0.0	0.0	0.0	Rv0102 (-)
118310	0.0	0.0	0.0	0.0	0.0	0.0	0.0	0.0	0.0	0.0	0.0	0.0	Rv0102 (-)
118338	0.0	0.0	0.0	0.0	0.0	0.0	0.0	0.0	0.0	0.0	0.0	0.0	Rv0102 (-)
118444	0.0	0.0	0.0	0.0	0.0	0.0	0.0	0.0	0.0	0.0	0.0	0.0	Rv0102 (-)
118479	0.0	0.0	0.0	0.0	0.0	0.0	0.0	0.0	0.0	0.0	0.0	0.0	Rv0102 (-)
118497	0.0	0.0	0.0	0.0	0.0	0.0	0.0	0.0	0.0	0.0	0.0	0.0	Rv0102 (-)
118561	0.0	0.0	0.0	0.0	0.0	0.0	0.0	0.0	0.0	0.0	0.0	0.0	Rv0102 (-)
118684	0.0	0.0	0.0	0.0	0.0	0.0	0.0	0.0	0.0	0.0	0.0	0.0	Rv0102 (-)
118700	0.0	0.0	0.0	0.0	0.0	0.0	0.0	0.0	0.0	0.0	0.0	0.0	Rv0102 (-)
118758	0.0	0.0	0.0	0.0	0.0	0.0	0.0	0.0	0.0	0.0	0.0	0.0	Rv0102 (-)
118783	0.0	0.0	0.0	0.0	0.0	0.0	0.0	0.0	0.0	0.0	0.0	0.0	Rv0102 (-)
118814	0.0	0.0	0.0	0.0	0.0	0.0	0.0	0.0	0.0	0.0	0.0	0.0	Rv0102 (-)
118854	0.0	0.0	0.0	0.0	0.0	0.0	0.0	0.0	0.0	0.0	0.0	0.0	Rv0102 (-)
118889	0.0	0.0	0.0	0.0	0.0	0.0	0.0	0.0	0.0	0.0	0.0	0.0	Rv0102 (-)
118945	0.0	0.0	0.0	0.0	0.0	0.0	0.0	0.0	0.0	0.0	0.0	0.0	Rv0102 (-)
118966	0.0	0.0	0.0	0.0	0.0	0.0	0.0	0.0	0.0	0.0	0.0	0.0	Rv0102 (-)
118974	0.0	0.0	0.0	0.0	0.0	0.0	0.0	0.0	0.0	0.0	0.0	0.0	Rv0102 (-)
119089	0.0	0.0	0.0	0.0	0.0	0.0	0.0	0.0	0.0	0.0	0.0	0.0	Rv0102 (-)
119208	0.0	0.0	0.0	0.0	0.0	0.0	0.0	0.0	0.0	0.0	0.0	0.0	Rv0102 (-)
119210	0.0	0.0	0.0	0.0	0.0	0.0	0.0	0.0	0.0	0.0	0.0	0.0	Rv0102 (-)
119217	0.0	0.0	0.0	0.0	0.0	0.0	0.0	0.0	0.0	0.0	0.0	0.0	Rv0102 (-)
119237	0.0	0.0	0.0	0.0	0.0	0.0	0.0	0.0	0.0	0.0	0.0	0.0	Rv0102 (-)
119250	0.0	0.0	0.0	0.0	0.0	0.0	0.0	0.0	0.0	0.0	0.0	0.0	Rv0102 (-)
119298	0.0	0.0	0.0	0.0	0.0	0.0	24.1	0.0	0.0	0.0	0.0	0.0	Rv0102 (-)
119307	0.0	0.0	0.0	0.0	0.0	0.0	0.0	0.0	0.0	0.0	0.0	0.0	Rv0102 (-)
119352	0.0	0.0	0.0	0.0	0.0	0.0	0.0	0.0	0.0	0.0	0.0	0.0	Rv0102 (-)
119432	0.0	0.0	0.0	0.0	0.0	0.0	0.0	0.0	0.0	0.0	0.0	0.0	Rv0102 (-)
119444	0.0	0.0	0.0	0.0	0.0	0.0	0.0	0.0	0.0	0.0	0.0	0.0	Rv0102 (-)
119451	0.0	0.0	0.0	0.0	0.0	0.0	0.0	0.0	0.0	0.0	0.0	0.0	Rv0102 (-)
119527	0.0	0.0	0.0	0.0	0.0	0.0	0.0	0.0	0.0	0.0	0.0	0.0	Rv0102 (-)
119567	0.0	0.0	0.0	0.0	0.0	0.0	0.0	0.0	0.0	0.0	0.0	0.0	Rv0102 (-)
119631	0.0	0.0	0.0	0.0	0.0	0.0	0.0	0.0	0.0	0.0	0.0	0.0	Rv0102 (-)
119655	0.0	0.0	0.0	0.0	0.0	0.0	0.0	0.0	0.0	0.0	0.0	0.0	Rv0102 (-)
119727	18.1	19.1	0.0	33.1	25.1	18.1	0.0	0.0	0.0	0.0	10.0	66.1	
119745	18.1	13.0	5.0	0.0	101.3	94.3	49.1	89.3	75.2	0.0	10.0	0.0	
119913	0.0	0.0	0.0	0.0	0.0	0.0	0.0	0.0	0.0	0.0	0.0	0.0	Rv0103c (ctpB)
119933	0.0	0.0	0.0	0.0	0.0	0.0	0.0	0.0	0.0	0.0	0.0	0.0	Rv0103c (ctpB)
120042	47.1	39.1	77.3	82.1	82.2	170.6	221.5	420.6	242.6	179.4	10.0	22.0	Rv0103c (ctpB)
120118	18.1	79.2	71.3	132.2	6.0	75.3	6.0	0.0	75.2	98.2	30.1	110.2	Rv0103c (ctpB)
120253	359.0	452.2	371.3	511.9	360.0	227.8	117.3	74.3	341.9	278.7	113.2	220.3	Rv0103c (ctpB)
120307	122.3	79.2	95.3	82.1	94.3	94.3	6.0	14.1	53.1	6.0	82.2	22.0	Rv0103c (ctpB)
120407	84.2	39.1	23.1	16.0	18.1	37.1	12.0	179.7	22.1	30.1	0.0	0.0	Rv0103c (ctpB)
120571	0.0	0.0	0.0	0.0	0.0	0.0	0.0	0.0	0.0	0.0	0.0	0.0	Rv0103c (ctpB)
120623	197.6	278.8	238.8	82.1	386.1	75.3	221.5	420.6	182.5	154.4	51.1	0.0	Rv0103c (ctpB)
120788	28.1	66.2	77.3	0.0	63.2	18.1	0.0	0.0	0.0	12.0	0.0	0.0	Rv0103c (ctpB)
120879	0.0	0.0	29.1	0.0	0.0	0.0	6.0	0.0	45.1	0.0	0.0	0.0	Rv0103c (ctpB)
120889	150.4	192.5	250.9	165.3	56.2	94.3	209.5	119.5	448.1	253.6	71.1	0.0	Rv0103c (ctpB)
120899	263.7	598.6	311.1	214.4	195.6	360.3	271.6	179.7	448.1	427.0	164.3	463.7	Rv0103c (ctpB)
120937	387.1	318.9	532.9	313.5	594.7	417.5	240.5	149.6	403.0	743.8	113.2	972.5	Rv0103c (ctpB)
120986	37.1	39.1	5.0	462.8	126.4	18.1	24.1	270.0	22.1	24.1	0.0	0.0	Rv0103c (ctpB)
121168	0.0	0.0	0.0	0.0	0.0	0.0	0.0	0.0	0.0	0.0	0.0	0.0	Rv0103c (ctpB)
121178	0.0	0.0	0.0	0.0	0.0	0.0	0.0	0.0	0.0	0.0	0.0	0.0	Rv0103c (ctpB)
121248	0.0	26.1	17.1	99.2	50.1	94.3	0.0	0.0	0.0	12.0	10.0	0.0	Rv0103c (ctpB)
121288	84.2	59.2	196.7	82.1	88.3	56.2	80.2	224.8	121.3	0.0	102.2	22.0	Rv0103c (ctpB)
121388	160.5	412.1	400.4	214.4	442.3	417.5	709.6	360.4	371.9	576.4	484.0	840.3	Rv0103c (ctpB)
121394	509.4	551.5	783.8	1240.1	702.0	589.1	456.0	465.8	349.9	861.1	113.2	375.6	Rv0103c (ctpB)
121439	179.5	199.5	131.5	478.8	132.4	265.9	178.4	44.2	227.6	210.5	267.6	0.0	Rv0103c (ctpB)
121497	216.6	152.4	311.1	445.7	151.4	94.3	80.2	164.6	174.4	296.7	123.3	0.0	Rv0103c (ctpB)
121545	188.5	199.5	359.3	313.5	271.8	208.7	555.2	495.9	189.5	74.2	658.4	1083.6	Rv0103c (ctpB)
121763	953.7	1656.5	1719.0	3207.4	1936.6	1367.9	1678.8	2241.5	699.8	1847.5	1421.0	884.3	Rv0103c (ctpB)
121767	699.0	252.7	442.6	412.7	328.9	436.6	98.2	360.4	220.6	173.4	937.0	44.1	Rv0103c (ctpB)
121853	226.6	964.6	448.6	561.9	436.3	493.8	500.1	239.9	486.2	340.8	102.2	66.1	Rv0103c (ctpB)
121913	18.1	26.1	29.1	0.0	63.2	18.1	0.0	0.0	30.1	49.1	174.4	44.1	Rv0103c (ctpB)
121947	141.4	159.4	299.1	495.8	296.9	227.8	12.0	0.0	166.4	160.4	0.0	0.0	Rv0103c (ctpB)
122042	94.3	192.5	155.5	33.1	227.7	227.8	98.2	179.7	273.7	352.9	0.0	132.2	Rv0103c (ctpB)
122101	359.0	425.2	454.6	280.5	379.1	323.1	86.2	164.6	509.3	352.9	277.6	287.4	Rv0103c (ctpB)
122190	56.2	59.2	89.3	165.3	37.1	37.1	6.0	0.0	7.0	142.3	41.1	0.0	
122208	434.2	399.1	299.1	214.4	214.6	285.0	49.1	209.8	501.3	471.2	246.5	840.3	
122217	575.6	79.2	220.8	165.3	88.3	151.5	412.9	104.4	174.4	55.1	143.3	0.0	
122228	0.0	0.0	0.0	0.0	0.0	0.0	0.0	0.0	0.0	0.0	0.0	0.0	
122240	18.1	6.0	17.1	0.0	0.0	18.1	0.0	0.0	15.0	0.0	0.0	0.0	
122301	37.1	26.1	0.0	0.0	44.1	132.5	30.1	0.0	349.9	68.2	215.5	0.0	
122385	56.2	19.1	155.5	33.1	50.1	18.1	6.0	89.3	37.1	0.0	0.0	0.0	Rv0104 (-)
122441	0.0	26.1	119.4	49.1	0.0	37.1	0.0	0.0	0.0	0.0	0.0	0.0	Rv0104 (-)
122491	84.2	165.5	29.1	82.1	37.1	94.3	12.0	14.1	68.2	0.0	0.0	22.0	Rv0104 (-)
122539	679.9	758.1	958.4	1107.9	562.6	683.4	1271.8	1323.0	890.3	1524.7	833.7	198.3	Rv0104 (-)
122563	94.3	26.1	47.2	0.0	82.2	56.2	12.0	29.1	7.0	0.0	10.0	44.1	Rv0104 (-)
122593	169.5	405.1	383.3	1090.8	202.6	246.9	123.3	285.1	136.3	173.4	185.4	0.0	Rv0104 (-)
122606	141.4	212.6	244.9	99.2	164.5	94.3	506.1	465.8	273.7	390.0	123.3	375.6	Rv0104 (-)
122640	56.2	252.7	71.3	0.0	44.1	56.2	36.1	14.1	7.0	86.2	0.0	1215.8	Rv0104 (-)
122652	0.0	73.2	0.0	66.1	0.0	56.2	24.1	14.1	0.0	179.4	123.3	0.0	Rv0104 (-)
122693	1171.3	106.3	167.6	198.3	189.5	113.4	715.6	255.0	486.2	74.2	154.3	375.6	Rv0104 (-)
122761	18.1	39.1	107.4	16.0	170.5	170.6	73.2	44.2	30.1	24.1	0.0	0.0	Rv0104 (-)
122831	160.5	278.8	436.5	379.6	189.5	246.9	258.6	104.4	318.8	148.4	833.7	265.4	Rv0104 (-)
122833	84.2	146.4	131.5	198.3	183.5	75.3	61.1	104.4	83.2	111.3	0.0	198.3	Rv0104 (-)
122989	18.1	46.1	107.4	82.1	63.2	94.3	18.0	255.0	75.2	12.0	10.0	44.1	Rv0104 (-)
123009	0.0	86.2	59.2	0.0	82.2	37.1	0.0	0.0	7.0	6.0	10.0	176.3	Rv0104 (-)
123046	141.4	92.3	143.5	49.1	69.2	151.5	30.1	239.9	280.7	43.1	339.7	88.1	Rv0104 (-)
123119	65.2	92.3	149.5	33.1	94.3	18.1	86.2	14.1	144.4	6.0	0.0	0.0	Rv0104 (-)
123218	0.0	0.0	0.0	0.0	0.0	0.0	0.0	0.0	0.0	0.0	0.0	0.0	Rv0104 (-)
123240	226.6	331.9	89.3	429.7	170.5	75.3	147.3	14.1	98.3	228.6	195.4	0.0	Rv0104 (-)
123343	585.7	419.1	581.0	148.2	651.9	493.8	271.6	270.0	973.5	874.1	390.8	242.4	Rv0104 (-)
123467	0.0	0.0	0.0	0.0	0.0	0.0	0.0	0.0	7.0	0.0	0.0	0.0	Rv0104 (-)
123490	0.0	0.0	0.0	0.0	0.0	0.0	0.0	0.0	0.0	0.0	0.0	0.0	Rv0104 (-)
123517	0.0	13.0	0.0	0.0	0.0	0.0	0.0	0.0	0.0	0.0	0.0	0.0	Rv0104 (-)
123519	188.5	185.5	196.7	313.5	157.5	113.4	617.4	239.9	159.4	303.7	339.7	22.0	Rv0104 (-)
123609	793.2	671.8	928.3	677.1	632.8	531.9	1006.3	706.7	920.3	409.0	1060.2	485.7	Rv0104 (-)
123668	0.0	0.0	0.0	0.0	6.0	0.0	0.0	0.0	15.0	0.0	0.0	0.0	Rv0104 (-)
123769	9.0	73.2	29.1	66.1	37.1	56.2	475.1	59.2	60.2	49.1	0.0	0.0	Rv0104 (-)
123826	18.1	46.1	5.0	0.0	50.1	0.0	0.0	0.0	7.0	6.0	0.0	0.0	Rv0104 (-)
123870	0.0	0.0	0.0	0.0	0.0	0.0	0.0	0.0	0.0	0.0	0.0	0.0	
123893	850.4	272.7	538.9	412.7	239.7	304.1	672.5	285.1	273.7	446.1	380.8	530.8	
123903	160.5	126.3	268.9	66.1	208.6	474.7	418.9	345.3	250.6	228.6	195.4	22.0	
123907	377.1	439.2	244.9	247.4	296.9	341.2	326.7	330.2	288.7	415.0	267.6	220.3	
123909	0.0	0.0	0.0	0.0	6.0	0.0	0.0	0.0	0.0	0.0	0.0	0.0	
124142	56.2	73.2	11.0	99.2	82.2	18.1	12.0	59.2	0.0	43.1	0.0	265.4	Rv0105c (rpmB1)
124146	443.3	498.4	730.6	511.9	499.4	512.8	1110.5	586.2	303.8	333.8	463.0	220.3	Rv0105c (rpmB1)
124149	0.0	6.0	0.0	0.0	0.0	0.0	0.0	0.0	0.0	0.0	0.0	0.0	Rv0105c (rpmB1)
124165	0.0	26.1	35.1	0.0	0.0	37.1	49.1	29.1	0.0	0.0	0.0	0.0	Rv0105c (rpmB1)
124216	0.0	0.0	0.0	0.0	0.0	0.0	0.0	0.0	0.0	0.0	0.0	0.0	Rv0105c (rpmB1)
124295	37.1	46.1	5.0	66.1	75.2	75.3	0.0	0.0	0.0	30.1	30.1	0.0	
124324	18.1	0.0	5.0	0.0	0.0	56.2	0.0	0.0	15.0	86.2	0.0	0.0	
124340	0.0	0.0	0.0	0.0	0.0	0.0	0.0	0.0	0.0	0.0	0.0	0.0	
124359	0.0	0.0	0.0	0.0	0.0	0.0	0.0	0.0	0.0	0.0	0.0	0.0	
124376	207.6	345.9	299.1	181.3	303.9	170.6	36.1	149.6	242.6	204.5	20.0	0.0	Rv0106 (-)
124387	0.0	0.0	11.0	0.0	0.0	0.0	12.0	44.2	0.0	0.0	0.0	0.0	Rv0106 (-)
124600	9.0	53.1	95.3	49.1	170.5	75.3	104.2	89.3	7.0	6.0	51.1	44.1	Rv0106 (-)
124719	0.0	0.0	0.0	0.0	0.0	0.0	0.0	0.0	0.0	0.0	0.0	0.0	Rv0106 (-)
124783	113.3	119.3	101.4	0.0	164.5	189.7	0.0	14.1	121.3	514.3	30.1	66.1	Rv0106 (-)
125012	28.1	33.1	11.0	16.0	50.1	113.4	80.2	0.0	0.0	18.0	10.0	0.0	Rv0106 (-)
125018	103.3	132.4	83.3	313.5	151.4	94.3	234.5	74.3	68.2	12.0	236.5	44.1	Rv0106 (-)
125289	131.4	305.8	389.4	611.0	296.9	436.6	1154.6	691.6	129.3	309.8	905.9	66.1	Rv0106 (-)
125334	254.7	185.5	167.6	611.0	157.5	208.7	178.4	14.1	296.8	68.2	71.1	0.0	Rv0106 (-)
125368	103.3	46.1	5.0	99.2	18.1	18.1	6.0	44.2	0.0	0.0	0.0	0.0	Rv0106 (-)
125374	37.1	92.3	191.7	214.4	94.3	37.1	314.7	44.2	113.3	148.4	885.9	44.1	Rv0106 (-)
125466	160.5	159.4	256.9	313.5	145.4	170.6	450.0	209.8	220.6	92.2	123.3	950.4	Rv0106 (-)
125576	0.0	0.0	0.0	0.0	0.0	0.0	0.0	0.0	0.0	0.0	0.0	0.0	
125589	0.0	0.0	0.0	0.0	0.0	0.0	0.0	0.0	0.0	0.0	0.0	0.0	
125602	368.0	73.2	167.6	132.2	132.4	151.5	123.3	74.3	600.5	340.8	638.3	22.0	
125617	122.3	185.5	179.6	66.1	25.1	94.3	49.1	330.2	265.7	80.2	20.0	132.2	
125641	9.0	0.0	0.0	0.0	0.0	0.0	0.0	0.0	53.1	0.0	0.0	0.0	Rv0107c (ctpI)
125656	263.7	298.8	202.7	247.4	195.6	246.9	12.0	0.0	265.7	427.0	30.1	0.0	Rv0107c (ctpI)
125663	472.3	452.2	359.3	760.3	176.5	246.9	141.3	179.7	706.8	222.5	164.3	1171.8	Rv0107c (ctpI)
125820	28.1	6.0	41.1	0.0	63.2	56.2	0.0	0.0	15.0	0.0	195.4	0.0	Rv0107c (ctpI)
125840	0.0	0.0	0.0	0.0	0.0	0.0	0.0	0.0	0.0	0.0	0.0	0.0	Rv0107c (ctpI)
125937	0.0	0.0	0.0	0.0	0.0	0.0	0.0	0.0	0.0	12.0	0.0	0.0	Rv0107c (ctpI)
126056	0.0	0.0	0.0	0.0	0.0	0.0	0.0	0.0	0.0	0.0	0.0	0.0	Rv0107c (ctpI)
126095	301.9	352.0	311.1	181.3	290.8	285.0	98.2	59.2	60.2	154.4	215.5	840.3	Rv0107c (ctpI)
126160	0.0	0.0	0.0	0.0	0.0	0.0	0.0	0.0	0.0	0.0	0.0	0.0	Rv0107c (ctpI)
126428	0.0	0.0	0.0	0.0	0.0	0.0	0.0	0.0	0.0	0.0	0.0	0.0	Rv0107c (ctpI)
126690	9.0	13.0	0.0	0.0	6.0	0.0	0.0	0.0	0.0	0.0	0.0	0.0	Rv0107c (ctpI)
126809	0.0	0.0	0.0	82.1	0.0	56.2	0.0	0.0	0.0	0.0	0.0	0.0	Rv0107c (ctpI)
126826	47.1	66.2	83.3	16.0	75.2	56.2	18.0	14.1	22.1	123.3	318.7	287.4	Rv0107c (ctpI)
126960	28.1	59.2	71.3	33.1	69.2	94.3	18.0	375.4	0.0	24.1	92.2	0.0	Rv0107c (ctpI)
127056	0.0	0.0	0.0	0.0	0.0	0.0	0.0	0.0	0.0	0.0	0.0	0.0	Rv0107c (ctpI)
127093	0.0	0.0	0.0	0.0	0.0	0.0	0.0	0.0	0.0	0.0	0.0	0.0	Rv0107c (ctpI)
127116	0.0	0.0	0.0	0.0	0.0	0.0	0.0	0.0	0.0	0.0	0.0	0.0	Rv0107c (ctpI)
127154	0.0	0.0	0.0	0.0	0.0	18.1	0.0	0.0	37.1	0.0	0.0	0.0	Rv0107c (ctpI)
127157	0.0	0.0	0.0	0.0	0.0	0.0	0.0	0.0	0.0	0.0	0.0	0.0	Rv0107c (ctpI)
127178	0.0	0.0	0.0	0.0	0.0	0.0	0.0	0.0	0.0	0.0	0.0	0.0	Rv0107c (ctpI)
127229	0.0	0.0	0.0	0.0	0.0	0.0	0.0	0.0	0.0	0.0	0.0	0.0	Rv0107c (ctpI)
127332	0.0	0.0	0.0	0.0	0.0	0.0	0.0	0.0	0.0	0.0	0.0	0.0	Rv0107c (ctpI)
127341	9.0	39.1	11.0	0.0	6.0	37.1	0.0	0.0	0.0	24.1	0.0	0.0	Rv0107c (ctpI)
127389	755.1	305.8	359.3	280.5	405.2	398.4	727.6	435.6	68.2	259.6	256.5	110.2	Rv0107c (ctpI)
127500	301.9	159.4	196.7	181.3	157.5	170.6	394.9	315.2	15.0	204.5	545.1	66.1	Rv0107c (ctpI)
127728	103.3	119.3	47.2	0.0	107.3	75.3	289.6	239.9	91.2	0.0	185.4	154.2	Rv0107c (ctpI)
127836	0.0	0.0	0.0	0.0	0.0	0.0	0.0	0.0	0.0	0.0	0.0	0.0	Rv0107c (ctpI)
127850	0.0	0.0	0.0	0.0	0.0	0.0	0.0	0.0	0.0	0.0	0.0	0.0	Rv0107c (ctpI)
128015	0.0	0.0	0.0	0.0	0.0	0.0	0.0	0.0	0.0	0.0	0.0	0.0	Rv0107c (ctpI)
128022	0.0	0.0	0.0	0.0	0.0	0.0	0.0	0.0	0.0	0.0	0.0	0.0	Rv0107c (ctpI)
128070	0.0	0.0	35.1	0.0	12.0	18.1	0.0	0.0	0.0	105.3	30.1	22.0	Rv0107c (ctpI)
128106	47.1	26.1	5.0	0.0	18.1	0.0	30.1	375.4	15.0	0.0	0.0	0.0	Rv0107c (ctpI)
128145	0.0	0.0	0.0	0.0	0.0	0.0	0.0	0.0	0.0	0.0	0.0	0.0	Rv0107c (ctpI)
128151	9.0	0.0	0.0	0.0	31.1	56.2	6.0	0.0	0.0	0.0	0.0	0.0	Rv0107c (ctpI)
128162	56.2	165.5	89.3	297.5	75.2	18.1	6.0	390.5	0.0	12.0	20.0	729.1	Rv0107c (ctpI)
128302	65.2	66.2	83.3	33.1	164.5	113.4	221.5	164.6	45.1	142.3	318.7	0.0	Rv0107c (ctpI)
128376	0.0	0.0	0.0	0.0	0.0	0.0	0.0	0.0	0.0	0.0	0.0	0.0	Rv0107c (ctpI)
128386	37.1	6.0	23.1	33.1	63.2	56.2	12.0	224.8	0.0	61.1	71.1	0.0	Rv0107c (ctpI)
128613	0.0	0.0	29.1	0.0	0.0	0.0	0.0	0.0	0.0	0.0	51.1	0.0	Rv0107c (ctpI)
128694	0.0	33.1	41.1	231.4	44.1	94.3	0.0	0.0	7.0	68.2	10.0	0.0	Rv0107c (ctpI)
128774	75.2	126.3	137.5	115.2	63.2	113.4	215.5	59.2	68.2	309.8	0.0	44.1	Rv0107c (ctpI)
128817	37.1	79.2	5.0	16.0	25.1	75.3	18.0	44.2	7.0	0.0	10.0	0.0	Rv0107c (ctpI)
128901	292.8	179.5	77.3	82.1	214.6	37.1	98.2	149.6	151.4	228.6	113.2	88.1	Rv0107c (ctpI)
128980	94.3	172.5	71.3	0.0	157.5	94.3	289.6	194.7	136.3	303.7	10.0	0.0	Rv0107c (ctpI)
129113	0.0	0.0	5.0	0.0	0.0	0.0	0.0	0.0	0.0	0.0	0.0	0.0	Rv0107c (ctpI)
129181	18.1	73.2	83.3	165.3	151.4	132.5	166.4	44.2	7.0	0.0	0.0	0.0	Rv0107c (ctpI)
129228	18.1	33.1	143.5	0.0	132.4	37.1	55.1	44.2	22.1	303.7	20.0	132.2	Rv0107c (ctpI)
129266	0.0	0.0	0.0	0.0	0.0	0.0	0.0	0.0	0.0	0.0	0.0	0.0	Rv0107c (ctpI)
129318	141.4	159.4	167.6	33.1	101.3	75.3	86.2	14.1	91.2	154.4	20.0	88.1	Rv0107c (ctpI)
129393	47.1	146.4	11.0	82.1	6.0	75.3	0.0	0.0	53.1	74.2	61.1	0.0	Rv0107c (ctpI)
129428	9.0	13.0	41.1	0.0	0.0	0.0	0.0	0.0	0.0	55.1	10.0	0.0	Rv0107c (ctpI)
129493	310.9	651.8	604.1	429.7	810.3	874.1	1098.5	1007.8	159.4	421.0	937.0	685.0	Rv0107c (ctpI)
129705	94.3	106.3	196.7	214.4	113.3	113.4	0.0	0.0	45.1	12.0	113.2	110.2	Rv0107c (ctpI)
129786	0.0	19.1	0.0	0.0	0.0	0.0	0.0	0.0	0.0	0.0	0.0	0.0	Rv0107c (ctpI)
129809	0.0	0.0	0.0	0.0	0.0	0.0	0.0	0.0	0.0	0.0	0.0	0.0	Rv0107c (ctpI)
129824	0.0	0.0	0.0	0.0	6.0	0.0	0.0	0.0	0.0	0.0	0.0	0.0	Rv0107c (ctpI)
129857	28.1	59.2	29.1	165.3	44.1	56.2	117.3	59.2	53.1	105.3	92.2	66.1	Rv0107c (ctpI)
129885	387.1	305.8	502.8	445.7	405.2	436.6	147.3	495.9	691.8	272.7	133.3	220.3	Rv0107c (ctpI)
129966	0.0	0.0	0.0	0.0	25.1	18.1	12.0	0.0	30.1	0.0	0.0	0.0	Rv0107c (ctpI)
130016	245.7	305.8	317.1	297.5	220.6	265.9	493.1	495.9	395.0	321.8	453.0	132.2	Rv0107c (ctpI)
130071	765.2	1043.9	850.0	809.4	923.7	816.9	1346.0	495.9	1079.8	942.3	958.0	419.6	Rv0107c (ctpI)
130104	566.6	691.9	736.6	908.5	765.2	874.1	919.1	1203.5	1072.7	495.2	453.0	353.5	Rv0107c (ctpI)
130127	0.0	0.0	0.0	0.0	0.0	0.0	0.0	0.0	0.0	0.0	0.0	0.0	Rv0107c (ctpI)
130260	0.0	33.1	0.0	0.0	18.1	0.0	73.2	0.0	7.0	0.0	0.0	0.0	Rv0107c (ctpI)
130350	9.0	33.1	101.4	16.0	18.1	37.1	6.0	14.1	121.3	0.0	0.0	0.0	Rv0107c (ctpI)
130488	632.8	86.2	179.6	429.7	233.7	170.6	18.0	224.8	166.4	228.6	267.6	22.0	Rv0107c (ctpI)
130555	94.3	199.5	101.4	363.6	157.5	151.5	30.1	29.1	356.9	315.8	71.1	0.0	
130561	0.0	0.0	0.0	0.0	0.0	0.0	0.0	0.0	0.0	0.0	0.0	0.0	
130570	37.1	6.0	11.0	0.0	31.1	0.0	0.0	0.0	0.0	0.0	0.0	0.0	
130584	1096.1	697.9	801.8	727.2	904.6	646.3	617.4	480.8	882.3	1177.9	874.8	1171.8	
130599	0.0	0.0	17.1	0.0	0.0	0.0	0.0	0.0	0.0	0.0	0.0	0.0	
130613	310.9	232.6	220.8	66.1	208.6	227.8	172.4	74.3	280.7	358.9	999.1	22.0	
130696	226.6	272.7	293.0	165.3	321.9	570.0	172.4	29.1	68.2	197.5	154.3	752.1	
130705	28.1	92.3	5.0	66.1	69.2	18.1	0.0	74.3	250.6	0.0	143.3	0.0	
130784	0.0	0.0	0.0	0.0	0.0	0.0	0.0	0.0	0.0	0.0	0.0	0.0	
130926	122.3	238.7	226.8	247.4	88.3	75.3	49.1	89.3	189.5	129.3	10.0	0.0	Rv0108c (-)
131034	1114.2	977.7	964.4	1090.8	866.5	1140.1	635.4	721.7	958.4	1183.9	1071.2	574.9	Rv0108c (-)
131137	491.4	445.2	383.3	132.2	436.3	455.6	61.1	104.4	166.4	92.2	30.1	132.2	
131146	103.3	132.4	113.4	33.1	113.3	170.6	412.9	134.5	144.4	12.0	82.2	0.0	
131155	415.2	305.8	424.5	247.4	468.4	474.7	190.4	74.3	806.1	364.9	215.5	66.1	
131326	141.4	86.2	89.3	66.1	101.3	37.1	18.0	300.1	37.1	495.2	0.0	0.0	
131339	65.2	152.4	95.3	82.1	6.0	94.3	24.1	89.3	98.3	210.5	0.0	0.0	
131439	0.0	0.0	0.0	0.0	0.0	0.0	0.0	0.0	0.0	0.0	0.0	0.0	Rv0109 (PE_PGRS1)
131495	0.0	0.0	0.0	0.0	0.0	0.0	0.0	0.0	0.0	0.0	10.0	0.0	Rv0109 (PE_PGRS1)
131540	28.1	66.2	29.1	181.3	37.1	94.3	0.0	0.0	7.0	0.0	0.0	0.0	Rv0109 (PE_PGRS1)
131551	396.1	26.1	17.1	148.2	18.1	18.1	6.0	0.0	0.0	0.0	10.0	0.0	Rv0109 (PE_PGRS1)
131563	122.3	106.3	65.2	247.4	107.3	75.3	12.0	59.2	83.2	6.0	10.0	0.0	Rv0109 (PE_PGRS1)
131638	0.0	0.0	11.0	0.0	6.0	0.0	0.0	0.0	7.0	0.0	0.0	0.0	Rv0109 (PE_PGRS1)
131738	434.2	179.5	173.6	99.2	132.4	132.5	246.6	285.1	113.3	179.4	61.1	198.3	Rv0109 (PE_PGRS1)
131774	9.0	0.0	11.0	16.0	0.0	0.0	0.0	0.0	0.0	0.0	0.0	0.0	Rv0109 (PE_PGRS1)
131865	0.0	0.0	17.1	0.0	0.0	0.0	0.0	0.0	0.0	0.0	0.0	0.0	Rv0109 (PE_PGRS1)
131892	0.0	0.0	0.0	0.0	0.0	0.0	0.0	0.0	0.0	0.0	0.0	0.0	Rv0109 (PE_PGRS1)
131927	169.5	285.8	226.8	264.4	176.5	341.2	141.3	239.9	22.1	340.8	525.1	353.5	Rv0109 (PE_PGRS1)
132045	0.0	0.0	0.0	0.0	0.0	0.0	0.0	0.0	0.0	0.0	0.0	0.0	Rv0109 (PE_PGRS1)
132075	0.0	0.0	11.0	0.0	12.0	0.0	24.1	0.0	0.0	0.0	10.0	66.1	Rv0109 (PE_PGRS1)
132135	0.0	0.0	0.0	0.0	0.0	0.0	0.0	0.0	0.0	0.0	0.0	0.0	Rv0109 (PE_PGRS1)
132274	0.0	0.0	5.0	0.0	0.0	0.0	0.0	0.0	7.0	0.0	0.0	0.0	Rv0109 (PE_PGRS1)
132282	0.0	0.0	0.0	0.0	0.0	0.0	0.0	0.0	0.0	0.0	0.0	0.0	Rv0109 (PE_PGRS1)
132351	0.0	0.0	0.0	0.0	0.0	0.0	0.0	0.0	0.0	0.0	0.0	0.0	Rv0109 (PE_PGRS1)
132372	0.0	0.0	0.0	0.0	0.0	0.0	0.0	0.0	0.0	0.0	0.0	0.0	Rv0109 (PE_PGRS1)
132390	0.0	6.0	11.0	0.0	0.0	0.0	0.0	0.0	0.0	0.0	0.0	0.0	Rv0109 (PE_PGRS1)
132399	0.0	0.0	0.0	0.0	0.0	0.0	0.0	0.0	7.0	0.0	0.0	0.0	Rv0109 (PE_PGRS1)
132527	113.3	39.1	113.4	49.1	94.3	18.1	264.6	89.3	0.0	61.1	20.0	22.0	Rv0109 (PE_PGRS1)
132561	9.0	6.0	5.0	0.0	0.0	0.0	6.0	29.1	0.0	30.1	0.0	0.0	Rv0109 (PE_PGRS1)
132636	18.1	19.1	35.1	0.0	44.1	56.2	172.4	44.2	0.0	30.1	30.1	0.0	Rv0109 (PE_PGRS1)
132666	0.0	0.0	0.0	0.0	0.0	0.0	0.0	0.0	0.0	0.0	0.0	0.0	Rv0109 (PE_PGRS1)
132741	9.0	0.0	0.0	0.0	6.0	0.0	6.0	0.0	0.0	0.0	0.0	0.0	Rv0109 (PE_PGRS1)
132750	28.1	46.1	71.3	66.1	94.3	37.1	6.0	0.0	15.0	0.0	370.8	88.1	Rv0109 (PE_PGRS1)
132836	94.3	46.1	53.2	16.0	63.2	37.1	6.0	14.1	0.0	0.0	215.5	220.3	Rv0109 (PE_PGRS1)
132868	679.9	818.2	748.6	478.8	709.0	646.3	2586.8	872.3	395.0	786.9	287.6	1548.3	Rv0109 (PE_PGRS1)
132949	329.9	185.5	383.3	115.2	227.7	304.1	92.2	0.0	113.3	265.7	0.0	397.6	
132973	1105.1	917.5	1023.6	1306.2	759.2	893.2	1030.3	766.9	509.3	712.7	339.7	1658.5	
133000	47.1	119.3	149.5	0.0	88.3	94.3	30.1	14.1	37.1	55.1	51.1	0.0	
133017	556.6	697.9	581.0	313.5	625.8	493.8	388.9	435.6	250.6	631.5	256.5	220.3	
133092	9.0	0.0	5.0	0.0	31.1	18.1	0.0	0.0	7.0	0.0	0.0	0.0	Rv0110 (-)
133134	453.3	805.2	472.7	561.9	411.2	436.6	938.1	797.0	410.0	514.3	61.1	530.8	Rv0110 (-)
133138	434.2	805.2	412.4	330.6	493.4	608.2	338.8	601.3	600.5	625.5	1379.9	242.4	Rv0110 (-)
133246	47.1	79.2	161.6	33.1	31.1	56.2	6.0	44.2	91.2	111.3	143.3	331.5	Rv0110 (-)
133276	0.0	0.0	0.0	0.0	0.0	0.0	0.0	0.0	22.1	0.0	0.0	0.0	Rv0110 (-)
133315	1228.5	838.3	934.3	346.6	986.8	893.2	1346.0	827.1	920.3	501.2	421.9	862.3	Rv0110 (-)
133372	594.7	565.5	484.7	842.4	461.3	474.7	456.0	420.6	623.6	594.5	473.0	419.6	Rv0110 (-)
133408	84.2	106.3	305.1	793.3	258.7	227.8	141.3	44.2	75.2	80.2	833.7	22.0	Rv0110 (-)
133425	443.3	265.7	569.0	595.0	392.1	455.6	314.7	179.7	737.9	321.8	113.2	641.0	Rv0110 (-)
133428	547.5	212.6	244.9	710.2	379.1	151.5	55.1	270.0	364.9	86.2	154.3	752.1	Rv0110 (-)
133601	0.0	0.0	0.0	0.0	0.0	0.0	0.0	0.0	0.0	0.0	0.0	0.0	Rv0110 (-)
133627	831.4	891.4	862.0	462.8	632.8	969.4	573.3	556.1	1148.9	1121.7	679.4	463.7	Rv0110 (-)
133633	103.3	258.7	460.6	115.2	246.7	265.9	450.0	375.4	242.6	290.7	164.3	44.1	Rv0110 (-)
133783	0.0	0.0	0.0	0.0	0.0	0.0	0.0	0.0	0.0	0.0	0.0	0.0	
133831	103.3	225.6	196.7	379.6	63.2	151.5	30.1	59.2	220.6	49.1	370.8	0.0	
133866	0.0	6.0	0.0	0.0	12.0	0.0	0.0	0.0	0.0	0.0	0.0	0.0	
133913	141.4	73.2	65.2	148.2	75.2	75.3	61.1	0.0	53.1	86.2	0.0	0.0	
134015	0.0	126.3	95.3	198.3	56.2	75.3	86.2	29.1	30.1	55.1	0.0	0.0	Rv0111 (-)
134054	226.6	432.2	329.2	297.5	214.6	323.1	123.3	89.3	136.3	30.1	205.4	0.0	Rv0111 (-)
134072	0.0	0.0	0.0	0.0	0.0	0.0	0.0	0.0	0.0	0.0	0.0	0.0	Rv0111 (-)
134087	292.8	352.0	143.5	462.8	195.6	304.1	975.2	270.0	60.2	18.0	30.1	110.2	Rv0111 (-)
134115	0.0	0.0	0.0	16.0	0.0	0.0	0.0	0.0	0.0	0.0	0.0	0.0	Rv0111 (-)
134211	0.0	19.1	11.0	0.0	0.0	37.1	104.2	29.1	0.0	6.0	0.0	0.0	Rv0111 (-)
134303	65.2	86.2	53.2	0.0	88.3	170.6	0.0	0.0	0.0	6.0	10.0	0.0	Rv0111 (-)
134330	0.0	26.1	0.0	0.0	0.0	0.0	6.0	0.0	0.0	0.0	0.0	22.0	Rv0111 (-)
134357	47.1	99.3	101.4	247.4	37.1	151.5	18.0	224.8	22.1	30.1	0.0	66.1	Rv0111 (-)
134391	0.0	6.0	29.1	16.0	31.1	18.1	6.0	0.0	7.0	105.3	71.1	0.0	Rv0111 (-)
134398	188.5	46.1	317.1	181.3	107.3	304.1	444.0	209.8	15.0	383.9	10.0	22.0	Rv0111 (-)
134429	37.1	53.1	5.0	0.0	6.0	18.1	135.3	59.2	60.2	0.0	0.0	0.0	Rv0111 (-)
134464	18.1	46.1	47.2	16.0	44.1	56.2	0.0	29.1	30.1	160.4	0.0	0.0	Rv0111 (-)
134467	774.2	399.1	622.2	495.8	721.1	836.0	555.2	315.2	106.3	402.0	164.3	220.3	Rv0111 (-)
134504	28.1	146.4	143.5	33.1	69.2	170.6	43.1	59.2	0.0	37.1	0.0	0.0	Rv0111 (-)
134625	18.1	59.2	179.6	33.1	107.3	37.1	6.0	0.0	0.0	86.2	0.0	0.0	Rv0111 (-)
134653	368.0	272.7	287.0	661.1	423.2	436.6	752.7	330.2	15.0	197.5	185.4	22.0	Rv0111 (-)
134667	0.0	0.0	0.0	0.0	0.0	0.0	0.0	0.0	0.0	0.0	0.0	0.0	Rv0111 (-)
134915	0.0	0.0	0.0	0.0	0.0	0.0	0.0	0.0	0.0	0.0	0.0	0.0	Rv0111 (-)
134984	245.7	245.7	293.0	214.4	252.7	189.7	283.6	300.1	113.3	105.3	82.2	0.0	Rv0111 (-)
134989	113.3	59.2	173.6	16.0	113.3	94.3	43.1	74.3	30.1	24.1	10.0	0.0	Rv0111 (-)
134998	37.1	132.4	155.5	49.1	12.0	37.1	6.0	0.0	22.1	0.0	0.0	0.0	Rv0111 (-)
135042	18.1	46.1	107.4	33.1	31.1	18.1	0.0	0.0	68.2	12.0	0.0	22.0	Rv0111 (-)
135075	37.1	146.4	113.4	82.1	119.3	151.5	0.0	0.0	60.2	24.1	102.2	0.0	Rv0111 (-)
135132	0.0	112.3	35.1	181.3	56.2	0.0	0.0	14.1	0.0	6.0	0.0	0.0	Rv0111 (-)
135245	0.0	0.0	0.0	0.0	0.0	0.0	0.0	0.0	0.0	0.0	0.0	0.0	Rv0111 (-)
135365	0.0	0.0	0.0	0.0	0.0	0.0	0.0	0.0	0.0	6.0	0.0	0.0	Rv0111 (-)
135400	387.1	165.5	208.7	148.2	290.8	170.6	123.3	194.7	7.0	74.2	0.0	66.1	Rv0111 (-)
135461	0.0	0.0	0.0	0.0	0.0	0.0	0.0	0.0	0.0	0.0	0.0	0.0	Rv0111 (-)
135475	9.0	26.1	23.1	0.0	6.0	18.1	6.0	29.1	0.0	0.0	0.0	0.0	Rv0111 (-)
135481	94.3	119.3	113.4	132.2	31.1	170.6	141.3	209.8	15.0	0.0	20.0	22.0	Rv0111 (-)
135602	1322.7	538.5	640.2	511.9	398.1	778.8	400.9	495.9	311.8	259.6	82.2	110.2	Rv0111 (-)
135633	547.5	298.8	155.5	330.6	157.5	227.8	92.2	164.6	121.3	123.3	10.0	552.8	Rv0111 (-)
135658	65.2	99.3	77.3	0.0	56.2	56.2	0.0	0.0	53.1	0.0	10.0	154.2	Rv0111 (-)
135674	9.0	0.0	11.0	0.0	25.1	18.1	0.0	0.0	0.0	0.0	0.0	0.0	Rv0111 (-)
135736	0.0	66.2	5.0	16.0	6.0	75.3	0.0	0.0	0.0	0.0	0.0	22.0	Rv0111 (-)
135772	9.0	0.0	17.1	0.0	0.0	0.0	0.0	0.0	7.0	0.0	61.1	0.0	Rv0111 (-)
135818	9.0	6.0	65.2	49.1	69.2	37.1	36.1	29.1	0.0	0.0	0.0	0.0	Rv0111 (-)
135822	65.2	13.0	11.0	16.0	31.1	56.2	0.0	59.2	60.2	0.0	10.0	22.0	Rv0111 (-)
135831	0.0	0.0	0.0	0.0	0.0	0.0	0.0	0.0	0.0	0.0	0.0	0.0	Rv0111 (-)
135892	0.0	0.0	0.0	0.0	0.0	0.0	0.0	0.0	0.0	0.0	0.0	0.0	Rv0111 (-)
135968	0.0	0.0	0.0	0.0	0.0	0.0	0.0	0.0	0.0	0.0	0.0	0.0	Rv0111 (-)
136003	9.0	13.0	0.0	16.0	0.0	0.0	0.0	0.0	0.0	0.0	0.0	0.0	Rv0111 (-)
136036	0.0	26.1	0.0	0.0	0.0	0.0	0.0	0.0	0.0	0.0	0.0	0.0	
136087	18.1	0.0	47.2	33.1	56.2	0.0	0.0	0.0	0.0	6.0	0.0	0.0	
136098	0.0	19.1	17.1	132.2	75.2	18.1	0.0	0.0	60.2	0.0	0.0	0.0	
136157	131.4	225.6	208.7	132.2	157.5	189.7	43.1	74.3	265.7	55.1	236.5	66.1	
136161	0.0	13.0	17.1	49.1	6.0	37.1	0.0	0.0	53.1	0.0	0.0	0.0	
136210	0.0	13.0	0.0	0.0	0.0	37.1	0.0	0.0	0.0	210.5	0.0	0.0	
136275	0.0	0.0	17.1	0.0	12.0	0.0	36.1	14.1	7.0	0.0	0.0	0.0	
136368	453.3	172.5	137.5	181.3	189.5	94.3	641.4	164.6	83.2	136.3	1081.3	0.0	Rv0112 (gca)
136373	18.1	26.1	17.1	0.0	25.1	75.3	12.0	0.0	509.3	18.0	10.0	242.4	Rv0112 (gca)
136377	37.1	13.0	35.1	33.1	69.2	56.2	6.0	14.1	0.0	55.1	0.0	574.9	Rv0112 (gca)
136433	0.0	0.0	0.0	0.0	0.0	0.0	0.0	0.0	0.0	0.0	10.0	0.0	Rv0112 (gca)
136455	0.0	0.0	0.0	0.0	0.0	0.0	0.0	0.0	0.0	0.0	0.0	0.0	Rv0112 (gca)
136465	0.0	0.0	0.0	0.0	0.0	0.0	0.0	0.0	0.0	0.0	0.0	0.0	Rv0112 (gca)
136489	56.2	19.1	59.2	0.0	0.0	75.3	12.0	59.2	37.1	0.0	0.0	0.0	Rv0112 (gca)
136512	9.0	0.0	0.0	0.0	0.0	18.1	0.0	0.0	15.0	0.0	0.0	0.0	Rv0112 (gca)
136591	9.0	6.0	5.0	0.0	0.0	18.1	12.0	0.0	0.0	0.0	10.0	0.0	Rv0112 (gca)
136619	0.0	0.0	0.0	0.0	0.0	0.0	0.0	0.0	0.0	0.0	0.0	0.0	Rv0112 (gca)
136644	0.0	0.0	0.0	0.0	0.0	0.0	0.0	0.0	0.0	0.0	0.0	0.0	Rv0112 (gca)
136676	0.0	0.0	0.0	0.0	0.0	0.0	0.0	0.0	0.0	0.0	0.0	0.0	Rv0112 (gca)
136710	0.0	0.0	0.0	0.0	0.0	0.0	0.0	0.0	0.0	0.0	0.0	0.0	Rv0112 (gca)
136721	0.0	0.0	0.0	0.0	0.0	0.0	6.0	0.0	0.0	0.0	0.0	0.0	Rv0112 (gca)
136746	0.0	0.0	0.0	0.0	0.0	0.0	0.0	0.0	0.0	0.0	0.0	0.0	Rv0112 (gca)
136752	0.0	0.0	0.0	0.0	0.0	0.0	0.0	0.0	0.0	0.0	0.0	0.0	Rv0112 (gca)
136764	141.4	92.3	107.4	33.1	82.2	151.5	36.1	14.1	37.1	74.2	20.0	132.2	Rv0112 (gca)
136790	0.0	0.0	0.0	0.0	6.0	0.0	0.0	0.0	0.0	0.0	0.0	0.0	Rv0112 (gca)
136853	84.2	159.4	47.2	0.0	56.2	75.3	12.0	0.0	106.3	98.2	102.2	0.0	Rv0112 (gca)
136904	18.1	33.1	17.1	0.0	0.0	18.1	43.1	149.6	37.1	235.6	41.1	663.0	Rv0112 (gca)
136919	0.0	19.1	5.0	0.0	0.0	0.0	0.0	74.3	0.0	6.0	0.0	0.0	Rv0112 (gca)
136967	0.0	0.0	0.0	0.0	0.0	0.0	0.0	0.0	0.0	0.0	0.0	0.0	Rv0112 (gca)
136989	18.1	59.2	53.2	16.0	25.1	113.4	475.1	89.3	0.0	0.0	20.0	44.1	Rv0112 (gca)
137013	0.0	13.0	0.0	0.0	37.1	0.0	0.0	0.0	0.0	6.0	0.0	0.0	Rv0112 (gca)
137041	0.0	0.0	0.0	0.0	0.0	0.0	6.0	0.0	0.0	0.0	0.0	0.0	Rv0112 (gca)
137054	65.2	19.1	53.2	49.1	56.2	18.1	0.0	224.8	91.2	86.2	0.0	0.0	Rv0112 (gca)
137066	0.0	0.0	0.0	0.0	12.0	18.1	0.0	0.0	0.0	0.0	0.0	0.0	Rv0112 (gca)
137121	18.1	33.1	5.0	33.1	31.1	56.2	166.4	119.5	0.0	111.3	82.2	66.1	Rv0112 (gca)
137149	0.0	0.0	0.0	0.0	6.0	0.0	0.0	0.0	0.0	0.0	0.0	0.0	Rv0112 (gca)
137205	0.0	0.0	0.0	0.0	0.0	0.0	0.0	0.0	0.0	0.0	0.0	0.0	Rv0112 (gca)
137213	0.0	0.0	0.0	0.0	0.0	0.0	0.0	0.0	0.0	0.0	0.0	0.0	Rv0112 (gca)
137279	84.2	79.2	29.1	33.1	12.0	75.3	283.6	89.3	68.2	49.1	0.0	44.1	
137291	0.0	0.0	0.0	0.0	0.0	0.0	0.0	0.0	0.0	0.0	0.0	0.0	
137305	0.0	0.0	0.0	0.0	0.0	0.0	0.0	0.0	0.0	0.0	0.0	0.0	
137351	9.0	6.0	17.1	0.0	0.0	18.1	0.0	0.0	0.0	0.0	0.0	44.1	Rv0113 (gmhA)
137440	0.0	6.0	0.0	0.0	0.0	0.0	0.0	0.0	0.0	0.0	0.0	0.0	Rv0113 (gmhA)
137481	18.1	0.0	0.0	0.0	0.0	0.0	0.0	0.0	0.0	0.0	0.0	0.0	Rv0113 (gmhA)
137516	0.0	0.0	23.1	0.0	6.0	18.1	0.0	44.2	0.0	0.0	0.0	0.0	Rv0113 (gmhA)
137585	75.2	6.0	89.3	16.0	12.0	37.1	18.0	0.0	371.9	0.0	0.0	22.0	Rv0113 (gmhA)
137605	9.0	0.0	0.0	0.0	0.0	0.0	0.0	0.0	0.0	0.0	10.0	0.0	Rv0113 (gmhA)
137611	0.0	0.0	0.0	0.0	0.0	0.0	0.0	0.0	0.0	0.0	0.0	0.0	Rv0113 (gmhA)
137675	425.2	478.3	514.8	82.1	430.2	627.2	1907.3	1759.6	547.4	576.4	1358.9	1702.5	Rv0113 (gmhA)
137679	18.1	79.2	47.2	0.0	25.1	56.2	61.1	29.1	7.0	6.0	102.2	331.5	Rv0113 (gmhA)
137694	0.0	0.0	0.0	0.0	0.0	0.0	0.0	0.0	0.0	0.0	0.0	0.0	Rv0113 (gmhA)
137702	0.0	0.0	0.0	0.0	0.0	0.0	0.0	0.0	0.0	0.0	0.0	0.0	Rv0113 (gmhA)
137853	0.0	0.0	0.0	0.0	0.0	0.0	0.0	0.0	0.0	0.0	0.0	0.0	Rv0113 (gmhA)
137905	0.0	46.1	11.0	0.0	0.0	0.0	0.0	0.0	0.0	0.0	20.0	0.0	Rv0113 (gmhA)
137921	0.0	0.0	0.0	0.0	0.0	0.0	0.0	0.0	0.0	0.0	0.0	0.0	
137983	0.0	0.0	0.0	0.0	0.0	0.0	0.0	0.0	0.0	0.0	0.0	0.0	Rv0114 (gmhB)
138020	226.6	106.3	107.4	115.2	138.4	208.7	24.1	164.6	744.9	259.6	51.1	154.2	Rv0114 (gmhB)
138024	65.2	92.3	220.8	363.6	107.3	208.7	240.5	89.3	68.2	210.5	30.1	0.0	Rv0114 (gmhB)
138081	65.2	46.1	5.0	0.0	145.4	0.0	6.0	0.0	60.2	0.0	0.0	287.4	Rv0114 (gmhB)
138098	329.9	331.9	347.2	859.4	321.9	436.6	598.3	179.7	448.1	805.0	71.1	641.0	Rv0114 (gmhB)
138168	301.9	199.5	311.1	363.6	455.3	360.3	369.8	902.4	577.5	483.2	421.9	375.6	Rv0114 (gmhB)
138213	56.2	73.2	137.5	148.2	25.1	56.2	18.0	0.0	7.0	6.0	195.4	0.0	Rv0114 (gmhB)
138265	28.1	19.1	5.0	16.0	31.1	56.2	0.0	74.3	0.0	37.1	0.0	0.0	Rv0114 (gmhB)
138414	28.1	112.3	131.5	0.0	37.1	37.1	104.2	14.1	37.1	111.3	0.0	0.0	Rv0114 (gmhB)
138509	9.0	0.0	53.2	0.0	18.1	0.0	6.0	0.0	235.6	0.0	215.5	22.0	Rv0114 (gmhB)
138580	65.2	59.2	35.1	0.0	37.1	0.0	0.0	0.0	0.0	0.0	0.0	0.0	Rv0115 (hddA)
138609	47.1	73.2	101.4	214.4	82.2	151.5	154.3	29.1	30.1	49.1	267.6	22.0	Rv0115 (hddA)
138614	575.6	219.6	365.3	181.3	258.7	208.7	172.4	29.1	106.3	805.0	226.5	0.0	Rv0115 (hddA)
138628	425.2	558.5	831.9	974.6	625.8	531.9	351.8	194.7	897.3	495.2	648.4	1459.2	Rv0115 (hddA)
138634	641.8	412.1	149.5	115.2	265.8	323.1	246.6	917.5	242.6	92.2	41.1	176.3	Rv0115 (hddA)
138763	150.4	33.1	185.7	165.3	94.3	37.1	203.5	89.3	7.0	0.0	359.8	972.5	Rv0115 (hddA)
138795	396.1	366.0	412.4	115.2	348.0	227.8	221.5	390.5	441.1	563.4	51.1	0.0	Rv0115 (hddA)
138925	47.1	106.3	101.4	198.3	107.3	132.5	36.1	0.0	136.3	607.5	10.0	0.0	Rv0115 (hddA)
138997	37.1	53.1	41.1	82.1	18.1	37.1	24.1	14.1	235.6	92.2	10.0	0.0	Rv0115 (hddA)
139073	0.0	0.0	0.0	0.0	0.0	0.0	0.0	0.0	0.0	0.0	0.0	0.0	Rv0115 (hddA)
139117	84.2	79.2	17.1	82.1	50.1	94.3	61.1	74.3	356.9	61.1	0.0	132.2	Rv0115 (hddA)
139265	94.3	99.3	83.3	0.0	69.2	151.5	12.0	435.6	182.5	179.4	10.0	796.2	Rv0115 (hddA)
139354	0.0	6.0	0.0	16.0	50.1	18.1	6.0	0.0	45.1	0.0	0.0	0.0	Rv0115 (hddA)
139449	18.1	13.0	41.1	0.0	18.1	0.0	0.0	14.1	0.0	0.0	0.0	0.0	Rv0115 (hddA)
139509	18.1	59.2	113.4	0.0	50.1	18.1	240.5	44.2	106.3	12.0	51.1	44.1	Rv0115 (hddA)
139536	37.1	99.3	83.3	66.1	75.2	75.3	178.4	119.5	0.0	0.0	10.0	0.0	Rv0115 (hddA)
139559	28.1	106.3	5.0	0.0	0.0	0.0	6.0	134.5	0.0	0.0	0.0	0.0	Rv0115 (hddA)
139661	28.1	86.2	71.3	115.2	12.0	113.4	326.7	270.0	7.0	43.1	20.0	0.0	Rv0115 (hddA)
139876	9.0	0.0	5.0	82.1	0.0	18.1	0.0	29.1	22.1	49.1	0.0	0.0	
139995	0.0	6.0	89.3	0.0	0.0	0.0	129.3	44.2	0.0	0.0	0.0	110.2	
140104	56.2	92.3	131.5	132.2	107.3	113.4	388.9	74.3	7.0	433.1	0.0	375.6	
140115	28.1	19.1	29.1	82.1	44.1	37.1	592.3	104.4	7.0	117.3	525.1	0.0	
140167	0.0	0.0	0.0	0.0	0.0	0.0	0.0	0.0	0.0	0.0	0.0	0.0	
140185	28.1	0.0	0.0	0.0	0.0	0.0	0.0	0.0	0.0	0.0	0.0	0.0	
140211	47.1	152.4	47.2	247.4	101.3	75.3	12.0	0.0	53.1	49.1	0.0	0.0	
140235	197.6	165.5	262.9	231.4	246.7	170.6	530.2	571.2	129.3	136.3	823.7	663.0	
140266	0.0	0.0	0.0	0.0	0.0	0.0	0.0	0.0	0.0	0.0	0.0	0.0	Rv0116c (ldtA)
140311	75.2	92.3	137.5	16.0	119.3	75.3	67.2	44.2	227.6	136.3	41.1	22.0	Rv0116c (ldtA)
140342	94.3	172.5	256.9	16.0	126.4	94.3	381.9	89.3	7.0	55.1	0.0	265.4	Rv0116c (ldtA)
140365	0.0	79.2	5.0	0.0	113.3	37.1	0.0	29.1	0.0	0.0	0.0	22.0	Rv0116c (ldtA)
140404	632.8	225.6	238.8	445.7	252.7	113.4	258.6	556.1	53.1	154.4	92.2	1193.8	Rv0116c (ldtA)
140420	37.1	79.2	23.1	0.0	12.0	75.3	30.1	179.7	30.1	105.3	0.0	22.0	Rv0116c (ldtA)
140434	28.1	99.3	71.3	33.1	31.1	18.1	0.0	14.1	189.5	105.3	92.2	0.0	Rv0116c (ldtA)
140452	28.1	172.5	167.6	66.1	113.3	94.3	135.3	89.3	182.5	80.2	92.2	154.2	Rv0116c (ldtA)
140486	359.0	558.5	532.9	511.9	759.2	570.0	308.7	405.5	776.0	458.1	308.6	353.5	Rv0116c (ldtA)
140534	169.5	179.5	119.4	66.1	176.5	132.5	18.0	375.4	91.2	179.4	0.0	22.0	Rv0116c (ldtA)
140565	377.1	352.0	652.3	578.0	468.4	589.1	400.9	300.1	555.4	874.1	1256.6	463.7	Rv0116c (ldtA)
140618	699.0	765.1	424.5	231.4	354.0	360.3	295.7	601.3	318.8	681.7	1019.1	375.6	Rv0116c (ldtA)
140719	113.3	192.5	65.2	16.0	12.0	94.3	92.2	59.2	136.3	12.0	41.1	0.0	Rv0116c (ldtA)
140750	94.3	232.6	137.5	49.1	373.1	208.7	197.4	239.9	75.2	117.3	30.1	44.1	Rv0116c (ldtA)
140885	0.0	33.1	0.0	0.0	88.3	18.1	0.0	0.0	129.3	0.0	0.0	0.0	Rv0116c (ldtA)
140946	216.6	112.3	185.7	115.2	50.1	75.3	104.2	89.3	0.0	74.2	30.1	972.5	Rv0116c (ldtA)
140997	0.0	0.0	0.0	0.0	0.0	0.0	0.0	0.0	0.0	0.0	0.0	0.0	Rv0116c (ldtA)
141001	103.3	126.3	113.4	115.2	405.2	113.4	43.1	405.5	45.1	105.3	102.2	22.0	Rv0116c (ldtA)
141064	415.2	325.9	371.3	165.3	277.8	455.6	246.6	89.3	182.5	111.3	61.1	485.7	
141108	0.0	0.0	0.0	0.0	0.0	0.0	0.0	0.0	0.0	0.0	0.0	0.0	
141158	0.0	0.0	0.0	0.0	0.0	0.0	0.0	0.0	0.0	0.0	0.0	0.0	
141219	47.1	73.2	226.8	115.2	50.1	94.3	43.1	89.3	227.6	185.5	41.1	265.4	Rv0117 (oxyS)
141273	103.3	165.5	220.8	363.6	202.6	227.8	104.2	59.2	22.1	247.6	0.0	88.1	Rv0117 (oxyS)
141368	9.0	73.2	101.4	16.0	50.1	37.1	0.0	0.0	68.2	315.8	51.1	22.0	Rv0117 (oxyS)
141394	310.9	611.7	238.8	611.0	398.1	436.6	258.6	405.5	296.8	204.5	205.4	463.7	Rv0117 (oxyS)
141409	56.2	392.1	143.5	198.3	145.4	56.2	18.0	14.1	30.1	129.3	61.1	0.0	Rv0117 (oxyS)
141463	0.0	0.0	0.0	0.0	0.0	0.0	0.0	0.0	0.0	0.0	0.0	0.0	Rv0117 (oxyS)
141481	0.0	0.0	0.0	0.0	0.0	0.0	18.0	0.0	0.0	12.0	0.0	0.0	Rv0117 (oxyS)
141594	0.0	0.0	41.1	214.4	0.0	18.1	0.0	0.0	0.0	0.0	0.0	0.0	Rv0117 (oxyS)
141681	9.0	33.1	17.1	0.0	63.2	0.0	0.0	0.0	0.0	117.3	0.0	0.0	Rv0117 (oxyS)
141693	9.0	6.0	17.1	82.1	37.1	37.1	6.0	0.0	22.1	55.1	0.0	0.0	Rv0117 (oxyS)
141716	9.0	39.1	0.0	33.1	6.0	94.3	6.0	0.0	7.0	117.3	41.1	0.0	Rv0117 (oxyS)
141766	0.0	0.0	0.0	0.0	0.0	0.0	0.0	14.1	30.1	6.0	0.0	0.0	Rv0117 (oxyS)
141791	0.0	0.0	0.0	0.0	0.0	0.0	0.0	0.0	0.0	0.0	0.0	0.0	Rv0117 (oxyS)
141809	0.0	0.0	0.0	0.0	0.0	0.0	0.0	0.0	0.0	0.0	0.0	0.0	Rv0117 (oxyS)
141934	0.0	0.0	0.0	0.0	0.0	0.0	0.0	0.0	0.0	0.0	0.0	0.0	Rv0117 (oxyS)
142025	301.9	405.1	598.1	793.3	449.3	341.2	493.1	661.5	759.9	278.7	164.3	375.6	Rv0117 (oxyS)
142069	263.7	531.5	359.3	181.3	449.3	227.8	160.4	390.5	539.4	352.9	164.3	618.9	Rv0117 (oxyS)
142164	0.0	13.0	0.0	0.0	6.0	18.1	0.0	0.0	7.0	0.0	0.0	0.0	Rv0118c (oxcA)
142291	0.0	0.0	0.0	0.0	0.0	18.1	0.0	0.0	0.0	0.0	0.0	0.0	Rv0118c (oxcA)
142298	0.0	0.0	0.0	0.0	0.0	0.0	0.0	0.0	0.0	0.0	0.0	0.0	Rv0118c (oxcA)
142398	141.4	59.2	59.2	346.6	56.2	18.1	18.0	164.6	68.2	204.5	20.0	220.3	Rv0118c (oxcA)
142424	0.0	6.0	0.0	0.0	0.0	0.0	0.0	59.2	0.0	0.0	10.0	0.0	Rv0118c (oxcA)
142469	0.0	0.0	0.0	0.0	0.0	0.0	0.0	0.0	0.0	0.0	0.0	0.0	Rv0118c (oxcA)
142571	0.0	0.0	0.0	0.0	0.0	0.0	0.0	0.0	0.0	0.0	0.0	0.0	Rv0118c (oxcA)
142627	9.0	13.0	113.4	99.2	12.0	18.1	0.0	0.0	45.1	0.0	0.0	0.0	Rv0118c (oxcA)
142688	9.0	13.0	0.0	0.0	12.0	18.1	0.0	0.0	15.0	12.0	0.0	0.0	Rv0118c (oxcA)
142719	0.0	26.1	0.0	0.0	6.0	0.0	0.0	29.1	0.0	0.0	0.0	0.0	Rv0118c (oxcA)
142739	0.0	0.0	0.0	0.0	0.0	0.0	0.0	0.0	0.0	0.0	0.0	0.0	Rv0118c (oxcA)
142882	0.0	0.0	0.0	0.0	0.0	0.0	0.0	0.0	0.0	86.2	82.2	0.0	Rv0118c (oxcA)
142950	0.0	0.0	0.0	0.0	0.0	0.0	0.0	0.0	0.0	0.0	0.0	0.0	Rv0118c (oxcA)
143005	727.1	624.7	610.1	661.1	348.0	474.7	838.9	797.0	166.4	767.9	514.1	1171.8	Rv0118c (oxcA)
143008	0.0	0.0	0.0	0.0	0.0	0.0	30.1	0.0	0.0	0.0	0.0	0.0	Rv0118c (oxcA)
143169	0.0	0.0	0.0	0.0	0.0	0.0	0.0	0.0	0.0	0.0	0.0	0.0	Rv0118c (oxcA)
143189	47.1	26.1	89.3	132.2	176.5	56.2	117.3	59.2	15.0	74.2	10.0	0.0	Rv0118c (oxcA)
143278	169.5	245.7	179.6	115.2	138.4	170.6	92.2	44.2	68.2	333.8	215.5	154.2	Rv0118c (oxcA)
143364	0.0	0.0	0.0	0.0	0.0	0.0	0.0	0.0	0.0	0.0	0.0	0.0	Rv0118c (oxcA)
143372	310.9	132.4	161.6	165.3	417.2	132.5	12.0	134.5	7.0	68.2	174.4	0.0	Rv0118c (oxcA)
143374	47.1	106.3	89.3	0.0	37.1	113.4	36.1	14.1	22.1	12.0	71.1	485.7	Rv0118c (oxcA)
143456	0.0	0.0	0.0	0.0	0.0	0.0	0.0	0.0	0.0	0.0	0.0	0.0	Rv0118c (oxcA)
143507	9.0	0.0	5.0	0.0	18.1	0.0	6.0	14.1	0.0	18.0	0.0	0.0	Rv0118c (oxcA)
143715	47.1	92.3	107.4	16.0	101.3	113.4	18.0	360.4	341.9	68.2	30.1	287.4	Rv0118c (oxcA)
143717	0.0	0.0	5.0	0.0	0.0	37.1	18.0	29.1	15.0	6.0	0.0	0.0	Rv0118c (oxcA)
143780	65.2	146.4	281.0	379.6	88.3	94.3	6.0	14.1	75.2	197.5	205.4	0.0	Rv0118c (oxcA)
143923	197.6	146.4	335.2	148.2	227.7	151.5	67.2	44.2	227.6	253.6	143.3	0.0	
143935	65.2	19.1	0.0	99.2	25.1	0.0	0.0	14.1	0.0	0.0	0.0	0.0	
143944	18.1	73.2	71.3	0.0	50.1	56.2	190.4	74.3	22.1	37.1	20.0	0.0	
143954	0.0	0.0	0.0	0.0	0.0	0.0	0.0	0.0	0.0	0.0	0.0	0.0	
143965	0.0	0.0	5.0	0.0	0.0	18.1	0.0	0.0	0.0	0.0	0.0	0.0	
144653	0.0	0.0	0.0	0.0	0.0	0.0	0.0	0.0	0.0	0.0	0.0	0.0	Rv0119 (fadD7)
144698	28.1	13.0	11.0	33.1	0.0	56.2	0.0	0.0	0.0	0.0	0.0	0.0	Rv0119 (fadD7)
144830	0.0	0.0	0.0	0.0	0.0	0.0	0.0	0.0	0.0	0.0	0.0	0.0	Rv0119 (fadD7)
144832	9.0	0.0	0.0	0.0	0.0	56.2	0.0	0.0	0.0	0.0	0.0	0.0	Rv0119 (fadD7)
144957	0.0	0.0	0.0	0.0	37.1	0.0	0.0	0.0	0.0	0.0	0.0	0.0	Rv0119 (fadD7)
145026	0.0	0.0	0.0	0.0	0.0	0.0	0.0	0.0	0.0	0.0	0.0	0.0	Rv0119 (fadD7)
145048	0.0	0.0	0.0	0.0	0.0	0.0	0.0	0.0	0.0	0.0	0.0	0.0	Rv0119 (fadD7)
145191	0.0	0.0	0.0	0.0	0.0	0.0	0.0	0.0	0.0	0.0	0.0	0.0	Rv0119 (fadD7)
145199	0.0	0.0	5.0	0.0	0.0	0.0	0.0	0.0	0.0	0.0	0.0	0.0	Rv0119 (fadD7)
145218	0.0	0.0	0.0	0.0	0.0	0.0	0.0	0.0	0.0	0.0	0.0	0.0	Rv0119 (fadD7)
145252	0.0	0.0	0.0	0.0	0.0	0.0	0.0	0.0	0.0	0.0	0.0	0.0	Rv0119 (fadD7)
145401	0.0	0.0	0.0	0.0	0.0	0.0	0.0	0.0	0.0	0.0	0.0	0.0	Rv0119 (fadD7)
145424	0.0	0.0	0.0	0.0	0.0	0.0	0.0	0.0	0.0	0.0	0.0	0.0	Rv0119 (fadD7)
145622	0.0	0.0	0.0	0.0	0.0	0.0	0.0	0.0	0.0	0.0	0.0	0.0	Rv0119 (fadD7)
145626	37.1	19.1	59.2	0.0	82.2	75.3	55.1	586.2	227.6	309.8	71.1	22.0	Rv0120c (fusA2)
145643	0.0	0.0	0.0	0.0	0.0	0.0	0.0	0.0	0.0	0.0	0.0	0.0	Rv0120c (fusA2)
145677	0.0	0.0	29.1	0.0	0.0	18.1	0.0	0.0	0.0	594.5	113.2	0.0	Rv0120c (fusA2)
145740	0.0	0.0	0.0	0.0	0.0	0.0	0.0	0.0	0.0	0.0	0.0	0.0	Rv0120c (fusA2)
145871	0.0	0.0	0.0	0.0	0.0	0.0	0.0	0.0	0.0	0.0	0.0	0.0	Rv0120c (fusA2)
146020	0.0	0.0	0.0	0.0	0.0	0.0	0.0	0.0	0.0	0.0	0.0	0.0	Rv0120c (fusA2)
146034	0.0	0.0	0.0	0.0	0.0	0.0	0.0	0.0	0.0	0.0	0.0	0.0	Rv0120c (fusA2)
146053	0.0	0.0	0.0	0.0	0.0	0.0	0.0	0.0	0.0	0.0	0.0	0.0	Rv0120c (fusA2)
146092	0.0	0.0	0.0	0.0	0.0	0.0	0.0	0.0	0.0	0.0	0.0	0.0	Rv0120c (fusA2)
146187	18.1	59.2	59.2	231.4	75.2	18.1	49.1	59.2	68.2	0.0	0.0	22.0	Rv0120c (fusA2)
146285	0.0	0.0	0.0	0.0	6.0	0.0	0.0	0.0	53.1	0.0	0.0	0.0	Rv0120c (fusA2)
146298	0.0	6.0	11.0	0.0	0.0	0.0	0.0	0.0	0.0	0.0	0.0	0.0	Rv0120c (fusA2)
146314	94.3	292.8	131.5	82.1	94.3	113.4	43.1	14.1	91.2	12.0	41.1	176.3	Rv0120c (fusA2)
146347	0.0	0.0	0.0	0.0	0.0	0.0	0.0	0.0	0.0	0.0	0.0	0.0	Rv0120c (fusA2)
146530	0.0	0.0	0.0	0.0	0.0	0.0	0.0	0.0	0.0	0.0	0.0	0.0	Rv0120c (fusA2)
146683	0.0	0.0	0.0	0.0	18.1	0.0	0.0	0.0	0.0	0.0	0.0	0.0	Rv0120c (fusA2)
146686	0.0	6.0	0.0	0.0	6.0	18.1	0.0	0.0	0.0	0.0	0.0	0.0	Rv0120c (fusA2)
146790	18.1	79.2	71.3	0.0	69.2	56.2	98.2	14.1	83.2	191.5	10.0	22.0	Rv0120c (fusA2)
146878	0.0	13.0	0.0	0.0	12.0	18.1	6.0	0.0	15.0	0.0	10.0	0.0	Rv0120c (fusA2)
146930	0.0	0.0	0.0	198.3	0.0	18.1	0.0	0.0	15.0	0.0	0.0	0.0	Rv0120c (fusA2)
147063	141.4	298.8	299.1	478.8	233.7	531.9	295.7	586.2	395.0	836.0	710.5	397.6	Rv0120c (fusA2)
147189	0.0	0.0	0.0	0.0	0.0	0.0	0.0	0.0	0.0	0.0	0.0	0.0	Rv0120c (fusA2)
147195	47.1	146.4	232.8	66.1	164.5	113.4	12.0	255.0	250.6	24.1	0.0	0.0	Rv0120c (fusA2)
147243	18.1	13.0	0.0	33.1	82.2	37.1	0.0	0.0	0.0	0.0	0.0	0.0	Rv0120c (fusA2)
147251	0.0	0.0	0.0	0.0	0.0	0.0	0.0	0.0	0.0	0.0	0.0	0.0	Rv0120c (fusA2)
147300	0.0	0.0	0.0	0.0	0.0	0.0	0.0	0.0	0.0	0.0	0.0	0.0	Rv0120c (fusA2)
147477	0.0	0.0	23.1	0.0	0.0	0.0	0.0	0.0	0.0	0.0	0.0	0.0	Rv0120c (fusA2)
147516	9.0	13.0	5.0	0.0	0.0	0.0	0.0	0.0	0.0	0.0	0.0	0.0	Rv0120c (fusA2)
147823	310.9	272.7	317.1	99.2	233.7	189.7	246.6	209.8	189.5	724.8	545.1	972.5	
147826	9.0	46.1	59.2	82.1	0.0	0.0	6.0	0.0	53.1	204.5	0.0	0.0	
147878	0.0	33.1	29.1	0.0	0.0	0.0	0.0	0.0	15.0	0.0	0.0	0.0	
147881	0.0	0.0	0.0	0.0	0.0	0.0	0.0	0.0	0.0	0.0	0.0	0.0	
147939	0.0	0.0	0.0	0.0	0.0	0.0	0.0	0.0	0.0	0.0	0.0	0.0	Rv0121c (-)
147948	0.0	0.0	0.0	0.0	0.0	0.0	0.0	0.0	0.0	0.0	0.0	0.0	Rv0121c (-)
147976	0.0	0.0	0.0	0.0	0.0	0.0	0.0	0.0	0.0	0.0	0.0	0.0	Rv0121c (-)
147985	18.1	0.0	11.0	82.1	18.1	18.1	0.0	0.0	0.0	0.0	0.0	0.0	Rv0121c (-)
148006	0.0	0.0	0.0	0.0	0.0	0.0	0.0	0.0	0.0	0.0	0.0	0.0	Rv0121c (-)
148093	75.2	46.1	77.3	66.1	151.4	94.3	135.3	59.2	91.2	0.0	380.8	88.1	Rv0121c (-)
148189	113.3	458.3	275.0	280.5	309.9	304.1	80.2	149.6	113.3	272.7	431.9	618.9	Rv0121c (-)
148193	103.3	86.2	287.0	82.1	113.3	113.4	12.0	134.5	22.1	80.2	328.7	0.0	Rv0121c (-)
148226	84.2	26.1	5.0	0.0	0.0	0.0	6.0	0.0	7.0	0.0	0.0	0.0	Rv0121c (-)
148242	18.1	0.0	35.1	0.0	18.1	0.0	30.1	0.0	7.0	0.0	0.0	1304.9	Rv0121c (-)
148351	708.0	465.3	634.2	776.3	436.3	512.8	1030.3	616.3	311.8	656.6	359.8	441.7	
148451	0.0	0.0	0.0	0.0	0.0	0.0	0.0	0.0	0.0	0.0	0.0	0.0	
148466	0.0	0.0	0.0	0.0	0.0	0.0	6.0	0.0	0.0	0.0	0.0	0.0	
148486	84.2	26.1	101.4	0.0	18.1	0.0	0.0	179.7	60.2	30.1	0.0	0.0	
148567	94.3	146.4	155.5	115.2	151.4	75.3	617.4	360.4	220.6	74.2	215.5	66.1	Rv0122 (-)
148612	0.0	0.0	0.0	0.0	0.0	0.0	0.0	0.0	0.0	0.0	0.0	0.0	Rv0122 (-)
148619	0.0	0.0	0.0	0.0	0.0	0.0	0.0	0.0	0.0	0.0	0.0	0.0	Rv0122 (-)
148623	0.0	0.0	0.0	0.0	0.0	0.0	0.0	0.0	0.0	0.0	0.0	0.0	Rv0122 (-)
148701	18.1	33.1	17.1	33.1	31.1	56.2	0.0	0.0	75.2	12.0	92.2	0.0	Rv0122 (-)
148747	122.3	139.4	59.2	16.0	101.3	132.5	351.8	119.5	227.6	86.2	164.3	22.0	Rv0122 (-)
148750	0.0	13.0	71.3	49.1	18.1	18.1	6.0	14.1	15.0	30.1	0.0	0.0	Rv0122 (-)
148764	0.0	0.0	5.0	0.0	0.0	0.0	0.0	0.0	0.0	0.0	0.0	22.0	Rv0122 (-)
148779	47.1	26.1	5.0	0.0	37.1	37.1	6.0	0.0	0.0	0.0	0.0	0.0	Rv0122 (-)
148871	0.0	0.0	0.0	0.0	0.0	0.0	0.0	0.0	0.0	0.0	0.0	0.0	Rv0123 (-)
148884	0.0	0.0	0.0	0.0	0.0	0.0	0.0	0.0	0.0	0.0	0.0	0.0	Rv0123 (-)
148941	0.0	0.0	0.0	0.0	0.0	0.0	0.0	0.0	0.0	0.0	0.0	0.0	Rv0123 (-)
148960	0.0	0.0	0.0	0.0	0.0	0.0	0.0	0.0	0.0	0.0	0.0	0.0	Rv0123 (-)
149102	0.0	0.0	0.0	0.0	0.0	0.0	0.0	0.0	0.0	0.0	0.0	0.0	Rv0123 (-)
149149	0.0	0.0	0.0	0.0	0.0	0.0	0.0	0.0	0.0	0.0	0.0	0.0	Rv0123 (-)
149153	0.0	0.0	0.0	0.0	0.0	0.0	0.0	0.0	0.0	0.0	0.0	0.0	Rv0123 (-)
149185	0.0	0.0	0.0	0.0	0.0	0.0	0.0	0.0	0.0	0.0	0.0	0.0	Rv0123 (-)
149220	122.3	146.4	256.9	214.4	354.0	208.7	295.7	149.6	380.0	600.5	195.4	0.0	Rv0123 (-)
149304	0.0	6.0	0.0	0.0	0.0	0.0	0.0	0.0	0.0	0.0	0.0	0.0	
149341	0.0	0.0	0.0	0.0	0.0	0.0	0.0	0.0	0.0	0.0	0.0	0.0	
149391	0.0	0.0	0.0	0.0	0.0	0.0	0.0	0.0	0.0	0.0	0.0	0.0	
149449	56.2	59.2	29.1	0.0	75.2	75.3	6.0	0.0	15.0	12.0	20.0	0.0	
149465	197.6	331.9	232.8	33.1	341.0	285.0	123.3	134.5	60.2	160.4	164.3	995.5	
149547	56.2	66.2	35.1	0.0	31.1	37.1	147.3	14.1	30.1	37.1	0.0	44.1	Rv0124 (PE_PGRS2)
149590	0.0	0.0	0.0	0.0	0.0	0.0	0.0	0.0	0.0	0.0	0.0	0.0	Rv0124 (PE_PGRS2)
149714	113.3	39.1	41.1	49.1	94.3	94.3	43.1	14.1	7.0	123.3	10.0	22.0	Rv0124 (PE_PGRS2)
149789	188.5	338.9	196.7	16.0	354.0	132.5	709.6	224.8	37.1	55.1	113.2	574.9	Rv0124 (PE_PGRS2)
149936	9.0	0.0	35.1	16.0	25.1	0.0	6.0	74.3	0.0	6.0	0.0	0.0	Rv0124 (PE_PGRS2)
150284	0.0	0.0	0.0	0.0	0.0	18.1	0.0	0.0	0.0	0.0	0.0	0.0	Rv0124 (PE_PGRS2)
150391	9.0	0.0	0.0	0.0	0.0	0.0	12.0	44.2	0.0	0.0	30.1	0.0	Rv0124 (PE_PGRS2)
150430	0.0	0.0	0.0	0.0	0.0	0.0	0.0	0.0	0.0	0.0	0.0	0.0	Rv0124 (PE_PGRS2)
150555	37.1	13.0	23.1	0.0	37.1	37.1	24.1	0.0	0.0	6.0	20.0	0.0	Rv0124 (PE_PGRS2)
150631	0.0	0.0	0.0	0.0	0.0	18.1	0.0	0.0	0.0	0.0	0.0	0.0	Rv0124 (PE_PGRS2)
150730	0.0	0.0	0.0	0.0	0.0	0.0	0.0	0.0	0.0	0.0	0.0	0.0	Rv0124 (PE_PGRS2)
150870	188.5	119.3	208.7	16.0	138.4	113.4	24.1	44.2	15.0	37.1	380.8	22.0	Rv0124 (PE_PGRS2)
150872	188.5	205.6	323.1	495.8	303.9	170.6	438.0	149.6	7.0	216.5	61.1	242.4	Rv0124 (PE_PGRS2)
150992	0.0	0.0	0.0	0.0	0.0	18.1	0.0	0.0	0.0	0.0	0.0	0.0	Rv0124 (PE_PGRS2)
151061	622.8	824.3	581.0	495.8	683.0	683.4	1086.4	992.7	418.1	303.7	885.9	1614.4	
151071	0.0	0.0	0.0	0.0	31.1	0.0	0.0	0.0	0.0	0.0	0.0	0.0	
151097	0.0	112.3	59.2	132.2	113.3	113.4	895.0	480.8	37.1	173.4	10.0	88.1	
151118	122.3	112.3	250.9	115.2	132.4	113.4	61.1	179.7	106.3	92.2	174.4	287.4	
151122	84.2	73.2	71.3	16.0	151.4	56.2	92.2	74.3	68.2	24.1	0.0	198.3	
151140	0.0	0.0	0.0	0.0	0.0	0.0	0.0	0.0	0.0	0.0	0.0	0.0	
151359	179.5	205.6	179.6	148.2	138.4	304.1	86.2	255.0	174.4	43.1	51.1	88.1	Rv0125 (pepA)
151485	65.2	212.6	244.9	0.0	195.6	170.6	98.2	164.6	60.2	92.2	380.8	176.3	Rv0125 (pepA)
151506	94.3	86.2	35.1	0.0	101.3	94.3	80.2	59.2	106.3	68.2	10.0	0.0	Rv0125 (pepA)
151792	37.1	106.3	95.3	16.0	75.2	56.2	73.2	270.0	68.2	61.1	411.9	242.4	Rv0125 (pepA)
151808	47.1	92.3	179.6	181.3	113.3	75.3	18.0	14.1	30.1	204.5	771.6	0.0	Rv0125 (pepA)
151829	56.2	112.3	149.5	247.4	176.5	132.5	104.2	239.9	0.0	55.1	102.2	66.1	Rv0125 (pepA)
151934	47.1	238.7	41.1	16.0	107.3	113.4	12.0	0.0	53.1	24.1	61.1	110.2	Rv0125 (pepA)
151943	254.7	225.6	317.1	99.2	417.2	265.9	234.5	526.0	395.0	105.3	30.1	0.0	Rv0125 (pepA)
152111	0.0	19.1	35.1	0.0	0.0	0.0	0.0	0.0	0.0	49.1	0.0	0.0	Rv0125 (pepA)
152174	84.2	33.1	47.2	16.0	88.3	75.3	12.0	29.1	22.1	129.3	10.0	0.0	Rv0125 (pepA)
152226	0.0	13.0	23.1	0.0	0.0	0.0	0.0	0.0	0.0	0.0	0.0	0.0	
152453	0.0	0.0	0.0	0.0	0.0	0.0	0.0	0.0	0.0	0.0	0.0	0.0	Rv0126 (treS)
152469	0.0	0.0	0.0	0.0	0.0	0.0	0.0	0.0	0.0	0.0	0.0	0.0	Rv0126 (treS)
152550	0.0	0.0	0.0	0.0	0.0	0.0	0.0	0.0	0.0	0.0	0.0	0.0	Rv0126 (treS)
152595	0.0	0.0	0.0	0.0	0.0	0.0	0.0	0.0	0.0	0.0	10.0	0.0	Rv0126 (treS)
152622	0.0	0.0	0.0	0.0	0.0	0.0	0.0	0.0	0.0	0.0	0.0	0.0	Rv0126 (treS)
152640	0.0	0.0	0.0	0.0	0.0	0.0	0.0	0.0	0.0	0.0	10.0	0.0	Rv0126 (treS)
152711	0.0	0.0	0.0	0.0	0.0	0.0	0.0	0.0	0.0	0.0	0.0	0.0	Rv0126 (treS)
152799	0.0	0.0	0.0	0.0	0.0	0.0	0.0	0.0	0.0	0.0	0.0	0.0	Rv0126 (treS)
152808	28.1	0.0	0.0	0.0	0.0	0.0	0.0	0.0	22.1	0.0	30.1	0.0	Rv0126 (treS)
152811	18.1	0.0	0.0	0.0	6.0	0.0	0.0	0.0	0.0	6.0	0.0	0.0	Rv0126 (treS)
152838	0.0	0.0	5.0	0.0	0.0	0.0	0.0	0.0	0.0	0.0	0.0	0.0	Rv0126 (treS)
152913	0.0	0.0	0.0	0.0	6.0	0.0	0.0	0.0	0.0	0.0	0.0	0.0	Rv0126 (treS)
152952	0.0	0.0	0.0	0.0	0.0	0.0	6.0	0.0	0.0	0.0	0.0	0.0	Rv0126 (treS)
153045	0.0	0.0	0.0	0.0	0.0	0.0	0.0	0.0	0.0	0.0	0.0	0.0	Rv0126 (treS)
153154	0.0	0.0	0.0	0.0	0.0	0.0	0.0	0.0	0.0	0.0	0.0	0.0	Rv0126 (treS)
153192	0.0	0.0	5.0	0.0	0.0	0.0	0.0	0.0	0.0	0.0	0.0	0.0	Rv0126 (treS)
153352	0.0	0.0	0.0	0.0	0.0	0.0	0.0	0.0	0.0	0.0	0.0	0.0	Rv0126 (treS)
153382	0.0	0.0	0.0	0.0	0.0	0.0	0.0	0.0	7.0	0.0	0.0	0.0	Rv0126 (treS)
153411	0.0	0.0	0.0	0.0	0.0	0.0	18.0	0.0	0.0	0.0	82.2	0.0	Rv0126 (treS)
153417	0.0	0.0	5.0	0.0	0.0	37.1	0.0	0.0	0.0	0.0	0.0	0.0	Rv0126 (treS)
153426	0.0	0.0	0.0	0.0	0.0	0.0	0.0	0.0	0.0	0.0	0.0	0.0	Rv0126 (treS)
153558	0.0	0.0	0.0	0.0	6.0	0.0	0.0	0.0	0.0	0.0	0.0	0.0	Rv0126 (treS)
153561	0.0	6.0	23.1	0.0	0.0	0.0	0.0	0.0	0.0	0.0	0.0	0.0	Rv0126 (treS)
153684	0.0	0.0	0.0	0.0	0.0	0.0	0.0	0.0	0.0	0.0	0.0	0.0	Rv0126 (treS)
153711	9.0	0.0	0.0	0.0	6.0	0.0	0.0	0.0	0.0	0.0	0.0	0.0	Rv0126 (treS)
153717	0.0	0.0	0.0	0.0	0.0	0.0	0.0	0.0	0.0	6.0	0.0	0.0	Rv0126 (treS)
153867	18.1	0.0	5.0	0.0	0.0	0.0	0.0	0.0	0.0	12.0	0.0	0.0	Rv0126 (treS)
153972	9.0	0.0	0.0	0.0	0.0	0.0	0.0	0.0	0.0	6.0	0.0	0.0	Rv0126 (treS)
154029	37.1	0.0	0.0	0.0	0.0	18.1	0.0	0.0	0.0	0.0	0.0	0.0	Rv0126 (treS)
154059	9.0	0.0	0.0	0.0	0.0	0.0	0.0	0.0	0.0	0.0	0.0	0.0	Rv0126 (treS)
154123	141.4	33.1	35.1	363.6	18.1	18.1	0.0	0.0	7.0	24.1	0.0	22.0	Rv0126 (treS)
154176	18.1	26.1	65.2	0.0	94.3	0.0	0.0	0.0	37.1	0.0	0.0	0.0	
154229	0.0	13.0	5.0	0.0	0.0	0.0	0.0	0.0	15.0	0.0	0.0	0.0	
154296	0.0	0.0	0.0	0.0	0.0	0.0	0.0	0.0	0.0	0.0	0.0	0.0	Rv0127 (mak)
154339	0.0	0.0	0.0	0.0	0.0	0.0	0.0	0.0	0.0	0.0	0.0	0.0	Rv0127 (mak)
154369	0.0	0.0	0.0	0.0	0.0	0.0	0.0	0.0	0.0	0.0	0.0	0.0	Rv0127 (mak)
154384	0.0	0.0	0.0	0.0	0.0	0.0	0.0	0.0	0.0	0.0	0.0	0.0	Rv0127 (mak)
154389	0.0	0.0	0.0	0.0	0.0	0.0	0.0	0.0	0.0	0.0	0.0	0.0	Rv0127 (mak)
154413	0.0	0.0	0.0	0.0	0.0	0.0	0.0	0.0	0.0	0.0	0.0	0.0	Rv0127 (mak)
154455	0.0	0.0	0.0	0.0	0.0	0.0	0.0	0.0	0.0	0.0	0.0	0.0	Rv0127 (mak)
154512	0.0	0.0	0.0	0.0	0.0	0.0	0.0	0.0	0.0	0.0	0.0	0.0	Rv0127 (mak)
154546	0.0	0.0	0.0	0.0	0.0	0.0	0.0	0.0	0.0	0.0	0.0	0.0	Rv0127 (mak)
154588	0.0	0.0	0.0	0.0	0.0	0.0	0.0	0.0	0.0	0.0	0.0	0.0	Rv0127 (mak)
154642	0.0	0.0	0.0	0.0	0.0	0.0	0.0	0.0	0.0	0.0	0.0	0.0	Rv0127 (mak)
154691	0.0	0.0	0.0	0.0	0.0	0.0	0.0	0.0	0.0	0.0	0.0	0.0	Rv0127 (mak)
154714	0.0	0.0	0.0	0.0	0.0	0.0	0.0	0.0	0.0	0.0	0.0	0.0	Rv0127 (mak)
154738	0.0	0.0	0.0	0.0	0.0	0.0	0.0	0.0	0.0	0.0	0.0	0.0	Rv0127 (mak)
154757	0.0	0.0	0.0	0.0	0.0	0.0	0.0	0.0	0.0	0.0	0.0	0.0	Rv0127 (mak)
154769	0.0	0.0	0.0	0.0	0.0	0.0	0.0	0.0	0.0	0.0	0.0	0.0	Rv0127 (mak)
154800	0.0	0.0	0.0	0.0	0.0	0.0	0.0	0.0	0.0	0.0	0.0	0.0	Rv0127 (mak)
154845	0.0	0.0	0.0	0.0	0.0	0.0	0.0	0.0	0.0	0.0	0.0	0.0	Rv0127 (mak)
154869	0.0	0.0	0.0	0.0	0.0	0.0	0.0	0.0	0.0	0.0	0.0	0.0	Rv0127 (mak)
154944	0.0	0.0	0.0	0.0	0.0	0.0	0.0	0.0	0.0	0.0	0.0	0.0	Rv0127 (mak)
154983	0.0	0.0	0.0	0.0	0.0	0.0	0.0	0.0	0.0	0.0	0.0	0.0	Rv0127 (mak)
155121	0.0	0.0	0.0	0.0	0.0	0.0	0.0	0.0	0.0	0.0	0.0	0.0	Rv0127 (mak)
155219	0.0	0.0	0.0	0.0	0.0	0.0	0.0	0.0	0.0	0.0	0.0	0.0	Rv0127 (mak)
155337	0.0	0.0	0.0	0.0	0.0	0.0	0.0	0.0	0.0	0.0	0.0	0.0	Rv0127 (mak)
155346	0.0	0.0	0.0	0.0	0.0	0.0	0.0	0.0	0.0	0.0	0.0	0.0	Rv0127 (mak)
155439	0.0	0.0	0.0	0.0	0.0	0.0	0.0	0.0	0.0	0.0	0.0	0.0	Rv0127 (mak)
155493	0.0	0.0	0.0	0.0	0.0	0.0	0.0	0.0	0.0	0.0	0.0	0.0	Rv0127 (mak)
155514	0.0	0.0	0.0	0.0	0.0	0.0	0.0	0.0	0.0	0.0	0.0	0.0	Rv0127 (mak)
155526	0.0	0.0	0.0	0.0	0.0	0.0	0.0	0.0	0.0	0.0	0.0	0.0	Rv0127 (mak)
155591	9.0	6.0	41.1	0.0	0.0	18.1	0.0	0.0	0.0	0.0	0.0	0.0	Rv0127 (mak)
155598	75.2	112.3	119.4	49.1	82.2	56.2	0.0	0.0	75.2	105.3	41.1	0.0	
155619	160.5	238.7	59.2	132.2	214.6	170.6	80.2	14.1	189.5	185.5	287.6	0.0	
155680	47.1	79.2	137.5	16.0	138.4	113.4	30.1	29.1	98.3	197.5	10.0	44.1	Rv0128 (-)
155729	746.1	205.6	275.0	198.3	157.5	189.7	86.2	285.1	501.3	204.5	431.9	22.0	Rv0128 (-)
155764	18.1	59.2	59.2	363.6	6.0	56.2	289.6	29.1	106.3	24.1	1266.7	0.0	Rv0128 (-)
155772	18.1	19.1	41.1	66.1	50.1	37.1	73.2	0.0	37.1	0.0	0.0	0.0	Rv0128 (-)
155861	122.3	272.7	365.3	429.7	265.8	323.1	536.2	194.7	608.6	321.8	185.4	176.3	Rv0128 (-)
155960	9.0	13.0	59.2	33.1	12.0	18.1	49.1	134.5	0.0	49.1	0.0	22.0	Rv0128 (-)
155982	556.6	485.3	712.5	578.0	562.6	589.1	258.6	300.1	1399.6	576.4	174.4	132.2	Rv0128 (-)
156086	18.1	79.2	59.2	165.3	18.1	18.1	0.0	179.7	7.0	129.3	10.0	0.0	Rv0128 (-)
156103	604.7	658.8	837.9	363.6	474.4	627.2	481.1	315.2	1064.7	898.2	535.1	884.3	Rv0128 (-)
156184	207.6	225.6	125.4	148.2	151.4	94.3	18.0	209.8	60.2	241.6	400.8	0.0	Rv0128 (-)
156212	9.0	19.1	77.3	33.1	94.3	0.0	12.0	14.1	22.1	30.1	287.6	22.0	Rv0128 (-)
156237	359.0	638.7	569.0	611.0	455.3	531.9	536.2	706.7	722.8	204.5	689.4	66.1	Rv0128 (-)
156240	310.9	412.1	299.1	165.3	379.1	285.0	481.1	164.6	1087.8	855.1	442.9	1083.6	Rv0128 (-)
156281	28.1	13.0	113.4	264.4	132.4	75.3	36.1	255.0	220.6	427.0	0.0	22.0	Rv0128 (-)
156304	9.0	26.1	11.0	49.1	0.0	113.4	0.0	0.0	15.0	68.2	0.0	0.0	Rv0128 (-)
156306	1067.0	1244.4	934.3	1256.1	1044.0	874.1	1147.6	526.0	1490.8	1047.6	1473.1	972.5	Rv0128 (-)
156310	774.2	472.3	628.2	396.7	430.2	398.4	215.5	360.4	646.7	792.9	442.9	774.2	Rv0128 (-)
156398	94.3	106.3	101.4	198.3	18.1	0.0	0.0	29.1	204.5	111.3	51.1	0.0	Rv0128 (-)
156430	0.0	0.0	0.0	0.0	0.0	0.0	0.0	0.0	0.0	0.0	0.0	0.0	Rv0128 (-)
156442	0.0	0.0	0.0	0.0	0.0	0.0	0.0	0.0	0.0	0.0	0.0	0.0	Rv0128 (-)
156635	0.0	0.0	0.0	0.0	0.0	0.0	0.0	0.0	0.0	0.0	0.0	0.0	Rv0129c (fbpC)
156670	0.0	19.1	0.0	0.0	12.0	18.1	0.0	0.0	15.0	24.1	0.0	0.0	Rv0129c (fbpC)
156704	0.0	0.0	0.0	0.0	6.0	0.0	0.0	0.0	0.0	0.0	0.0	0.0	Rv0129c (fbpC)
156736	245.7	119.3	244.9	280.5	107.3	151.5	36.1	59.2	0.0	55.1	174.4	508.8	Rv0129c (fbpC)
156795	387.1	19.1	77.3	33.1	44.1	132.5	0.0	0.0	0.0	0.0	0.0	0.0	Rv0129c (fbpC)
156830	0.0	0.0	0.0	0.0	0.0	0.0	0.0	0.0	0.0	0.0	0.0	0.0	Rv0129c (fbpC)
156838	28.1	26.1	17.1	16.0	25.1	18.1	0.0	0.0	7.0	55.1	0.0	0.0	Rv0129c (fbpC)
156946	216.6	165.5	113.4	198.3	126.4	208.7	12.0	74.3	22.1	105.3	0.0	198.3	Rv0129c (fbpC)
157033	0.0	0.0	5.0	0.0	0.0	0.0	0.0	0.0	0.0	0.0	0.0	0.0	Rv0129c (fbpC)
157051	9.0	26.1	53.2	49.1	18.1	94.3	0.0	0.0	0.0	24.1	30.1	22.0	Rv0129c (fbpC)
157054	226.6	272.7	179.6	115.2	132.4	170.6	190.4	285.1	75.2	272.7	813.7	0.0	Rv0129c (fbpC)
157140	0.0	0.0	0.0	0.0	0.0	0.0	0.0	0.0	0.0	0.0	0.0	0.0	Rv0129c (fbpC)
157163	0.0	13.0	5.0	0.0	6.0	18.1	0.0	0.0	0.0	0.0	113.2	0.0	Rv0129c (fbpC)
157183	575.6	258.7	256.9	132.2	214.6	208.7	92.2	285.1	106.3	204.5	123.3	729.1	Rv0129c (fbpC)
157189	320.9	119.3	119.4	115.2	107.3	189.7	86.2	59.2	136.3	148.4	20.0	44.1	Rv0129c (fbpC)
157219	56.2	46.1	41.1	0.0	44.1	132.5	0.0	44.2	7.0	55.1	0.0	0.0	Rv0129c (fbpC)
157231	0.0	0.0	11.0	0.0	12.0	18.1	6.0	59.2	0.0	0.0	71.1	0.0	Rv0129c (fbpC)
157282	500.4	252.7	383.3	760.3	239.7	265.9	184.4	255.0	280.7	173.4	390.8	176.3	Rv0129c (fbpC)
157285	141.4	119.3	317.1	247.4	69.2	113.4	73.2	29.1	98.3	49.1	102.2	397.6	Rv0129c (fbpC)
157324	1067.0	352.0	478.7	412.7	348.0	665.4	463.0	345.3	441.1	557.4	185.4	1282.9	Rv0129c (fbpC)
157357	9.0	13.0	0.0	0.0	6.0	0.0	0.0	0.0	0.0	0.0	0.0	0.0	Rv0129c (fbpC)
157432	47.1	13.0	0.0	0.0	6.0	18.1	0.0	0.0	22.1	0.0	236.5	0.0	Rv0129c (fbpC)
157454	0.0	13.0	0.0	0.0	0.0	0.0	0.0	0.0	0.0	0.0	0.0	0.0	Rv0129c (fbpC)
157490	0.0	19.1	11.0	16.0	6.0	56.2	0.0	0.0	98.3	12.0	113.2	0.0	Rv0129c (fbpC)
157504	0.0	0.0	0.0	0.0	0.0	18.1	18.0	14.1	0.0	6.0	0.0	0.0	Rv0129c (fbpC)
157523	0.0	0.0	0.0	0.0	0.0	0.0	0.0	0.0	0.0	0.0	0.0	0.0	Rv0129c (fbpC)
157532	0.0	0.0	0.0	0.0	0.0	0.0	0.0	0.0	0.0	0.0	0.0	0.0	Rv0129c (fbpC)
157598	84.2	73.2	143.5	49.1	113.3	170.6	61.1	179.7	53.1	290.7	370.8	22.0	Rv0129c (fbpC)
157602	75.2	219.6	275.0	115.2	63.2	227.8	166.4	134.5	333.9	191.5	30.1	265.4	
157605	0.0	0.0	0.0	16.0	12.0	0.0	0.0	0.0	0.0	0.0	0.0	0.0	
157721	0.0	0.0	0.0	0.0	0.0	0.0	0.0	0.0	0.0	0.0	0.0	0.0	
157815	94.3	252.7	137.5	132.2	132.4	151.5	203.5	209.8	220.6	427.0	226.5	0.0	
157821	47.1	126.3	167.6	82.1	284.8	132.5	184.4	119.5	212.5	526.3	10.0	265.4	
158076	37.1	185.5	191.7	66.1	157.5	151.5	320.7	179.7	106.3	309.8	30.1	0.0	Rv0130 (htdZ)
158109	47.1	59.2	47.2	132.2	88.3	37.1	18.0	0.0	144.4	148.4	0.0	0.0	Rv0130 (htdZ)
158143	0.0	66.2	155.5	99.2	56.2	56.2	0.0	0.0	0.0	18.0	0.0	0.0	Rv0130 (htdZ)
158289	37.1	26.1	17.1	16.0	18.1	18.1	0.0	0.0	22.1	37.1	0.0	22.0	Rv0130 (htdZ)
158419	0.0	0.0	11.0	0.0	0.0	0.0	0.0	0.0	0.0	0.0	10.0	0.0	Rv0131c (fadE1)
158432	0.0	0.0	0.0	0.0	0.0	0.0	0.0	0.0	0.0	0.0	0.0	0.0	Rv0131c (fadE1)
158635	37.1	33.1	29.1	0.0	12.0	0.0	0.0	0.0	68.2	0.0	0.0	0.0	Rv0131c (fadE1)
158654	197.6	152.4	59.2	148.2	56.2	0.0	18.0	134.5	68.2	12.0	71.1	309.5	Rv0131c (fadE1)
158673	0.0	0.0	0.0	0.0	0.0	0.0	0.0	14.1	0.0	0.0	0.0	0.0	Rv0131c (fadE1)
158708	84.2	112.3	53.2	16.0	195.6	18.1	30.1	29.1	121.3	80.2	10.0	0.0	Rv0131c (fadE1)
158759	113.3	205.6	202.7	82.1	183.5	94.3	314.7	556.1	166.4	383.9	0.0	0.0	Rv0131c (fadE1)
158838	179.5	152.4	268.9	181.3	252.7	323.1	703.6	300.1	182.5	818.0	287.6	220.3	Rv0131c (fadE1)
158929	0.0	19.1	0.0	0.0	0.0	0.0	0.0	0.0	0.0	0.0	0.0	0.0	Rv0131c (fadE1)
158938	18.1	66.2	11.0	0.0	82.2	18.1	0.0	0.0	0.0	37.1	0.0	0.0	Rv0131c (fadE1)
159043	179.5	159.4	173.6	49.1	75.2	94.3	80.2	179.7	45.1	74.2	0.0	0.0	Rv0131c (fadE1)
159047	9.0	0.0	11.0	0.0	37.1	37.1	6.0	0.0	0.0	0.0	20.0	0.0	Rv0131c (fadE1)
159080	56.2	0.0	17.1	16.0	18.1	18.1	6.0	0.0	0.0	0.0	10.0	0.0	Rv0131c (fadE1)
159220	0.0	0.0	0.0	0.0	0.0	0.0	0.0	14.1	106.3	6.0	0.0	0.0	Rv0131c (fadE1)
159255	18.1	13.0	29.1	16.0	18.1	0.0	0.0	0.0	45.1	0.0	10.0	0.0	Rv0131c (fadE1)
159259	9.0	73.2	185.7	66.1	12.0	113.4	6.0	0.0	0.0	43.1	0.0	22.0	Rv0131c (fadE1)
159511	226.6	385.1	250.9	247.4	252.7	208.7	277.6	149.6	166.4	383.9	277.6	641.0	Rv0131c (fadE1)
159589	56.2	285.8	167.6	181.3	233.7	208.7	203.5	74.3	242.6	0.0	61.1	110.2	Rv0131c (fadE1)
159663	28.1	73.2	77.3	16.0	69.2	94.3	36.1	29.1	37.1	12.0	174.4	22.0	
159679	141.4	152.4	89.3	330.6	341.0	113.4	24.1	420.6	106.3	383.9	823.7	928.4	
159690	18.1	0.0	35.1	0.0	6.0	37.1	98.2	14.1	37.1	0.0	0.0	0.0	
159729	84.2	59.2	41.1	16.0	6.0	94.3	43.1	0.0	83.2	6.0	10.0	22.0	Rv0132c (fgd2)
159835	0.0	0.0	0.0	0.0	0.0	0.0	0.0	0.0	0.0	0.0	0.0	0.0	Rv0132c (fgd2)
160003	56.2	159.4	167.6	148.2	75.2	56.2	418.9	74.3	15.0	86.2	10.0	0.0	Rv0132c (fgd2)
160110	0.0	0.0	0.0	0.0	0.0	0.0	0.0	0.0	0.0	0.0	0.0	0.0	Rv0132c (fgd2)
160185	254.7	165.5	185.7	0.0	75.2	94.3	203.5	104.4	75.2	49.1	813.7	66.1	Rv0132c (fgd2)
160212	9.0	0.0	0.0	0.0	37.1	0.0	0.0	0.0	0.0	0.0	0.0	0.0	Rv0132c (fgd2)
160262	235.7	305.8	341.2	99.2	119.3	360.3	363.8	270.0	517.3	836.0	823.7	0.0	Rv0132c (fgd2)
160299	415.2	292.8	185.7	231.4	277.8	360.3	160.4	59.2	197.5	377.9	113.2	463.7	Rv0132c (fgd2)
160425	18.1	0.0	23.1	0.0	37.1	37.1	6.0	14.1	0.0	0.0	82.2	0.0	Rv0132c (fgd2)
160431	585.7	738.0	748.6	776.3	810.3	721.6	1419.2	1654.2	950.4	668.6	586.2	44.1	Rv0132c (fgd2)
160433	528.5	419.1	365.3	628.1	309.9	474.7	820.8	631.4	600.5	278.7	648.4	397.6	Rv0132c (fgd2)
160544	500.4	518.4	436.5	478.8	499.4	493.8	604.4	751.8	311.8	278.7	535.1	818.2	Rv0132c (fgd2)
160566	113.3	139.4	95.3	82.1	145.4	56.2	264.6	89.3	151.4	321.8	82.2	0.0	Rv0132c (fgd2)
160637	197.6	33.1	77.3	82.1	37.1	170.6	518.2	44.2	418.1	74.2	0.0	0.0	Rv0132c (fgd2)
160712	349.0	439.2	293.0	165.3	379.1	341.2	308.7	149.6	60.2	712.7	123.3	0.0	Rv0132c (fgd2)
160791	103.3	225.6	35.1	165.3	214.6	113.4	0.0	14.1	30.1	80.2	10.0	44.1	
160855	0.0	13.0	0.0	16.0	18.1	18.1	277.6	29.1	0.0	18.0	0.0	0.0	
160939	263.7	272.7	41.1	280.5	290.8	208.7	98.2	59.2	60.2	111.3	370.8	1017.5	Rv0133 (-)
160964	453.3	272.7	383.3	578.0	487.4	493.8	475.1	149.6	144.4	321.8	628.3	397.6	Rv0133 (-)
161242	226.6	372.0	448.6	132.2	328.9	265.9	721.6	330.2	403.0	185.5	82.2	397.6	Rv0133 (-)
161347	75.2	165.5	53.2	16.0	37.1	37.1	129.3	29.1	60.2	0.0	607.3	242.4	Rv0133 (-)
161380	1010.9	671.8	712.5	1107.9	879.5	608.2	580.3	315.2	783.0	421.0	453.0	66.1	Rv0133 (-)
161383	556.6	472.3	460.6	528.9	328.9	398.4	715.6	495.9	265.7	136.3	494.0	419.6	Rv0133 (-)
161444	37.1	13.0	155.5	66.1	50.1	18.1	6.0	0.0	15.0	0.0	10.0	0.0	Rv0133 (-)
161470	0.0	0.0	0.0	0.0	0.0	0.0	0.0	0.0	0.0	0.0	0.0	0.0	Rv0133 (-)
161605	263.7	697.9	658.3	611.0	581.7	512.8	493.1	405.5	630.6	278.7	1317.8	663.0	
161699	310.9	638.7	789.8	644.1	581.7	646.3	573.3	285.1	661.7	849.1	473.0	1393.1	
161720	28.1	66.2	77.3	115.2	18.1	37.1	289.6	29.1	0.0	117.3	71.1	0.0	
161739	113.3	53.1	77.3	66.1	31.1	75.3	61.1	59.2	30.1	68.2	113.2	22.0	
161754	425.2	498.4	610.1	528.9	772.2	570.0	1110.5	526.0	212.5	446.1	1957.1	508.8	
161875	28.1	19.1	131.5	181.3	94.3	94.3	18.0	29.1	60.2	0.0	10.0	0.0	Rv0134 (ephF)
162009	113.3	159.4	173.6	66.1	246.7	151.5	6.0	119.5	227.6	12.0	41.1	574.9	Rv0134 (ephF)
162011	113.3	232.6	244.9	462.8	271.8	132.5	326.7	104.4	204.5	173.4	0.0	22.0	Rv0134 (ephF)
162209	1058.0	604.7	670.4	478.8	753.2	455.6	1728.9	1173.4	920.3	898.2	895.9	1349.0	Rv0134 (ephF)
162225	0.0	59.2	17.1	0.0	18.1	75.3	0.0	0.0	0.0	0.0	298.6	0.0	Rv0134 (ephF)
162278	519.5	458.3	460.6	710.2	841.4	608.2	1178.6	842.2	570.5	383.9	484.0	906.4	Rv0134 (ephF)
162288	226.6	46.1	17.1	49.1	50.1	56.2	86.2	134.5	22.1	18.0	0.0	0.0	Rv0134 (ephF)
162354	188.5	152.4	119.4	66.1	157.5	151.5	295.7	44.2	37.1	92.2	164.3	0.0	Rv0134 (ephF)
162405	150.4	399.1	226.8	478.8	183.5	265.9	561.3	465.8	75.2	216.5	339.7	198.3	Rv0134 (ephF)
162453	207.6	338.9	538.9	595.0	455.3	285.0	160.4	224.8	395.0	166.4	679.4	110.2	Rv0134 (ephF)
162537	160.5	331.9	430.5	214.4	341.0	436.6	314.7	631.4	296.8	861.1	82.2	596.9	Rv0134 (ephF)
162643	292.8	185.5	238.8	198.3	189.5	132.5	55.1	59.2	106.3	247.6	133.3	0.0	Rv0134 (ephF),Rv0135c (-)
162762	0.0	13.0	0.0	0.0	6.0	0.0	0.0	0.0	0.0	0.0	0.0	0.0	Rv0135c (-)
162789	0.0	119.3	53.2	99.2	145.4	18.1	252.6	29.1	204.5	49.1	0.0	0.0	Rv0135c (-)
162794	0.0	0.0	0.0	0.0	6.0	0.0	6.0	0.0	0.0	0.0	0.0	0.0	Rv0135c (-)
162843	0.0	86.2	5.0	33.1	44.1	18.1	0.0	0.0	15.0	6.0	30.1	0.0	Rv0135c (-)
162874	0.0	6.0	11.0	0.0	0.0	0.0	0.0	0.0	0.0	0.0	0.0	0.0	Rv0135c (-)
162941	0.0	0.0	0.0	0.0	0.0	37.1	0.0	0.0	0.0	0.0	0.0	0.0	Rv0135c (-)
162952	47.1	205.6	179.6	99.2	170.5	208.7	12.0	14.1	388.0	92.2	0.0	198.3	Rv0135c (-)
163044	0.0	0.0	0.0	0.0	0.0	0.0	0.0	0.0	0.0	0.0	0.0	0.0	Rv0135c (-)
163090	982.8	225.6	161.6	49.1	157.5	151.5	203.5	119.5	121.3	166.4	20.0	22.0	Rv0135c (-)
163150	0.0	0.0	0.0	0.0	0.0	0.0	0.0	0.0	0.0	0.0	0.0	0.0	Rv0135c (-)
163194	0.0	6.0	0.0	0.0	12.0	0.0	0.0	0.0	7.0	0.0	0.0	0.0	Rv0135c (-)
163260	340.0	325.9	287.0	346.6	321.9	341.2	629.4	390.5	106.3	296.7	195.4	176.3	
163264	94.3	212.6	149.5	264.4	354.0	379.3	438.0	164.6	121.3	253.6	113.2	242.4	
163283	18.1	0.0	11.0	0.0	0.0	0.0	0.0	0.0	0.0	0.0	0.0	0.0	
163293	0.0	0.0	0.0	0.0	0.0	0.0	0.0	0.0	0.0	0.0	0.0	0.0	
163298	9.0	39.1	35.1	0.0	50.1	37.1	12.0	59.2	0.0	0.0	20.0	0.0	
163315	0.0	0.0	0.0	0.0	0.0	0.0	0.0	0.0	0.0	0.0	0.0	0.0	
163325	0.0	0.0	0.0	49.1	0.0	18.1	0.0	0.0	7.0	0.0	0.0	44.1	
163348	122.3	139.4	89.3	132.2	239.7	170.6	18.0	164.6	91.2	160.4	20.0	397.6	
163401	556.6	252.7	196.7	231.4	373.1	285.0	326.7	239.9	204.5	123.3	71.1	0.0	Rv0136 (cyp138)
163499	0.0	0.0	0.0	0.0	0.0	0.0	0.0	0.0	0.0	0.0	0.0	0.0	Rv0136 (cyp138)
163522	310.9	412.1	353.2	33.1	348.0	170.6	400.9	751.8	60.2	222.5	185.4	22.0	Rv0136 (cyp138)
163532	169.5	325.9	377.3	297.5	284.8	189.7	221.5	149.6	212.5	235.6	164.3	22.0	Rv0136 (cyp138)
163566	462.3	179.5	287.0	363.6	246.7	132.5	110.2	209.8	189.5	80.2	51.1	287.4	Rv0136 (cyp138)
163692	18.1	46.1	17.1	16.0	189.5	18.1	0.0	0.0	136.3	18.0	0.0	0.0	Rv0136 (cyp138)
163730	1341.8	1070.9	1329.7	1586.7	1373.0	893.2	1426.2	1865.0	806.1	761.9	2780.8	441.7	Rv0136 (cyp138)
163819	1275.6	1370.8	1527.4	1504.5	1886.4	1197.3	913.0	616.3	829.1	2348.8	1400.9	441.7	Rv0136 (cyp138)
163872	887.5	818.2	795.8	826.4	791.3	759.7	1092.4	1068.0	524.3	805.0	1245.6	242.4	Rv0136 (cyp138)
163932	0.0	0.0	0.0	0.0	0.0	0.0	0.0	0.0	0.0	0.0	0.0	0.0	Rv0136 (cyp138)
163952	179.5	146.4	29.1	82.1	189.5	151.5	36.1	59.2	106.3	154.4	390.8	265.4	Rv0136 (cyp138)
163963	434.2	591.6	646.3	1718.9	721.1	531.9	394.9	345.3	410.0	600.5	1276.7	198.3	Rv0136 (cyp138)
164000	113.3	46.1	149.5	247.4	31.1	37.1	73.2	29.1	15.0	446.1	0.0	110.2	Rv0136 (cyp138)
164070	396.1	331.9	281.0	132.2	619.8	379.3	86.2	239.9	136.3	74.2	349.7	972.5	Rv0136 (cyp138)
164096	75.2	0.0	0.0	16.0	101.3	56.2	18.0	0.0	91.2	24.1	0.0	22.0	Rv0136 (cyp138)
164295	169.5	59.2	47.2	0.0	88.3	37.1	314.7	119.5	106.3	123.3	0.0	44.1	Rv0136 (cyp138)
164351	47.1	86.2	83.3	16.0	18.1	18.1	184.4	14.1	0.0	0.0	0.0	0.0	Rv0136 (cyp138)
164384	0.0	0.0	0.0	0.0	0.0	0.0	0.0	0.0	0.0	0.0	0.0	0.0	Rv0136 (cyp138)
164395	47.1	126.3	89.3	66.1	132.4	94.3	190.4	59.2	53.1	6.0	205.4	242.4	Rv0136 (cyp138)
164401	0.0	0.0	0.0	0.0	0.0	0.0	0.0	0.0	0.0	0.0	0.0	0.0	Rv0136 (cyp138)
164412	1823.2	1263.5	1287.5	859.4	1069.1	1159.1	1117.5	1563.9	1148.9	1102.7	1122.4	1747.6	Rv0136 (cyp138)
164465	207.6	185.5	47.2	280.5	107.3	37.1	332.7	134.5	129.3	43.1	10.0	0.0	Rv0136 (cyp138)
164476	1010.9	697.9	772.7	892.5	822.4	702.5	586.3	1398.3	836.1	668.6	968.0	2699.0	Rv0136 (cyp138)
164770	0.0	13.0	11.0	0.0	0.0	0.0	0.0	0.0	0.0	0.0	0.0	0.0	Rv0137c (msrA)
164804	310.9	359.0	460.6	165.3	379.1	379.3	463.0	315.2	676.7	321.8	669.4	220.3	Rv0137c (msrA)
164816	0.0	0.0	0.0	0.0	0.0	0.0	0.0	0.0	0.0	0.0	0.0	0.0	Rv0137c (msrA)
164828	131.4	265.7	634.2	165.3	398.1	285.0	104.2	44.2	318.8	166.4	92.2	44.1	Rv0137c (msrA)
164966	113.3	252.7	95.3	0.0	107.3	132.5	117.3	14.1	129.3	86.2	318.7	0.0	Rv0137c (msrA)
164984	75.2	106.3	89.3	49.1	138.4	37.1	80.2	315.2	144.4	12.0	41.1	265.4	Rv0137c (msrA)
165003	9.0	39.1	53.2	16.0	25.1	37.1	0.0	0.0	60.2	6.0	20.0	110.2	Rv0137c (msrA)
165065	18.1	33.1	5.0	0.0	107.3	0.0	0.0	0.0	7.0	0.0	0.0	0.0	Rv0137c (msrA)
165123	65.2	26.1	29.1	33.1	25.1	0.0	129.3	119.5	212.5	0.0	0.0	0.0	Rv0137c (msrA)
165128	282.8	212.6	268.9	396.7	189.5	246.9	18.0	330.2	395.0	148.4	20.0	154.2	Rv0137c (msrA)
165158	103.3	73.2	137.5	66.1	56.2	113.4	178.4	194.7	60.2	315.8	226.5	0.0	Rv0137c (msrA)
165280	197.6	192.5	293.0	132.2	405.2	208.7	141.3	465.8	380.0	390.0	133.3	176.3	
165300	37.1	66.2	17.1	66.1	56.2	18.1	36.1	0.0	22.1	0.0	20.0	66.1	
165432	632.8	631.7	460.6	875.5	854.5	665.4	721.6	917.5	844.2	1915.7	226.5	154.2	Rv0138 (-)
165450	18.1	33.1	107.4	16.0	25.1	18.1	0.0	14.1	60.2	0.0	10.0	0.0	Rv0138 (-)
165493	65.2	79.2	107.4	0.0	63.2	113.4	308.7	44.2	60.2	12.0	215.5	220.3	Rv0138 (-)
165593	122.3	59.2	59.2	99.2	157.5	151.5	55.1	29.1	204.5	0.0	154.3	0.0	Rv0138 (-)
165672	802.3	844.3	795.8	511.9	803.3	836.0	221.5	751.8	1125.9	972.4	730.5	1171.8	Rv0138 (-)
165711	2107.0	891.4	1077.8	478.8	734.1	855.0	1252.8	1218.6	1072.7	917.2	1009.1	242.4	Rv0138 (-)
165822	755.1	432.2	226.8	445.7	271.8	246.9	332.7	495.9	356.9	247.6	1338.8	154.2	Rv0138 (-)
165922	245.7	531.5	640.2	445.7	917.6	417.5	641.4	766.9	280.7	228.6	597.3	176.3	Rv0139 (-)
165970	737.1	352.0	484.7	595.0	663.9	285.0	1037.3	405.5	486.2	421.0	174.4	44.1	Rv0139 (-)
166047	519.5	1063.9	970.4	925.6	778.2	702.5	345.8	541.0	494.3	786.9	370.8	419.6	Rv0139 (-)
166050	859.4	1104.0	1150.0	1207.0	1341.9	1216.3	1530.4	1458.5	1019.6	1277.1	689.4	508.8	Rv0139 (-)
166182	443.3	345.9	472.7	611.0	423.2	531.9	295.7	1113.2	356.9	699.7	71.1	685.0	Rv0139 (-)
166238	0.0	0.0	0.0	0.0	0.0	0.0	0.0	0.0	0.0	0.0	0.0	0.0	Rv0139 (-)
166257	547.5	631.7	569.0	379.6	524.5	646.3	345.8	1443.4	441.1	799.0	349.7	752.1	Rv0139 (-)
166299	122.3	272.7	262.9	445.7	290.8	285.0	678.5	89.3	144.4	148.4	92.2	44.1	Rv0139 (-)
166350	982.8	392.1	329.2	544.9	354.0	417.5	80.2	59.2	280.7	508.2	215.5	132.2	Rv0139 (-)
166518	613.7	598.6	484.7	148.2	715.1	646.3	752.7	917.5	326.8	508.2	1400.9	220.3	Rv0139 (-)
166623	0.0	13.0	29.1	0.0	6.0	18.1	61.1	14.1	0.0	173.4	0.0	0.0	Rv0139 (-)
166673	9.0	165.5	89.3	247.4	44.1	75.3	0.0	44.2	75.2	0.0	0.0	0.0	Rv0139 (-)
166860	245.7	345.9	311.1	511.9	335.0	170.6	209.5	541.0	242.6	333.8	246.5	685.0	
166927	434.2	73.2	65.2	0.0	25.1	113.4	104.2	74.3	22.1	37.1	30.1	0.0	Rv0140 (-)
166984	179.5	26.1	77.3	16.0	75.2	75.3	6.0	44.2	174.4	0.0	82.2	22.0	Rv0140 (-)
167046	94.3	6.0	41.1	132.2	37.1	37.1	426.0	134.5	22.1	12.0	30.1	0.0	Rv0140 (-)
167061	0.0	33.1	17.1	49.1	31.1	75.3	36.1	44.2	0.0	315.8	20.0	0.0	Rv0140 (-)
167063	1880.3	671.8	581.0	760.3	727.1	493.8	567.3	812.1	1407.6	340.8	576.2	397.6	Rv0140 (-)
167083	0.0	0.0	0.0	0.0	0.0	0.0	0.0	0.0	0.0	0.0	0.0	0.0	Rv0140 (-)
167090	28.1	0.0	35.1	16.0	12.0	0.0	30.1	0.0	53.1	0.0	0.0	0.0	Rv0140 (-)
167118	340.0	585.6	760.7	445.7	493.4	608.2	795.8	330.2	905.3	755.9	885.9	154.2	Rv0140 (-)
167145	434.2	399.1	232.8	148.2	126.4	304.1	49.1	44.2	600.5	247.6	442.9	88.1	Rv0140 (-)
167148	737.1	452.2	371.3	181.3	189.5	436.6	49.1	89.3	509.3	446.1	442.9	508.8	Rv0140 (-)
167159	28.1	0.0	0.0	0.0	0.0	18.1	0.0	0.0	0.0	0.0	0.0	88.1	Rv0140 (-)
167199	37.1	285.8	250.9	49.1	101.3	151.5	24.1	239.9	630.6	402.0	92.2	154.2	Rv0140 (-)
167211	0.0	0.0	0.0	0.0	0.0	0.0	0.0	0.0	0.0	0.0	0.0	0.0	Rv0140 (-)
167221	0.0	0.0	0.0	0.0	0.0	0.0	0.0	0.0	0.0	0.0	0.0	22.0	Rv0140 (-)
167250	28.1	46.1	5.0	165.3	6.0	56.2	0.0	0.0	136.3	6.0	205.4	0.0	Rv0140 (-)
167286	0.0	0.0	0.0	0.0	0.0	0.0	0.0	0.0	0.0	0.0	0.0	0.0	Rv0140 (-),Rv0141c (-)
167296	0.0	0.0	0.0	0.0	0.0	0.0	0.0	0.0	0.0	0.0	0.0	0.0	Rv0141c (-)
167303	18.1	59.2	89.3	0.0	25.1	18.1	12.0	224.8	0.0	12.0	0.0	0.0	Rv0141c (-)
167305	670.9	858.3	658.3	611.0	696.0	551.0	721.6	601.3	562.4	569.4	390.8	552.8	Rv0141c (-)
167333	566.6	505.4	676.4	264.4	607.8	512.8	530.2	1053.0	1483.8	613.5	463.0	574.9	Rv0141c (-)
167396	9.0	33.1	29.1	0.0	101.3	37.1	6.0	44.2	7.0	173.4	0.0	0.0	Rv0141c (-)
167443	0.0	0.0	0.0	0.0	0.0	0.0	0.0	0.0	0.0	0.0	0.0	0.0	Rv0141c (-)
167547	0.0	0.0	0.0	0.0	0.0	0.0	0.0	0.0	0.0	0.0	0.0	0.0	Rv0141c (-)
167567	37.1	26.1	23.1	148.2	31.1	56.2	0.0	0.0	22.1	43.1	0.0	0.0	Rv0141c (-)
167837	207.6	106.3	71.3	115.2	189.5	132.5	160.4	74.3	166.4	415.0	0.0	88.1	Rv0142 (-)
168109	0.0	0.0	0.0	0.0	0.0	0.0	0.0	0.0	0.0	0.0	0.0	0.0	Rv0142 (-)
168156	37.1	139.4	83.3	0.0	18.1	94.3	6.0	0.0	15.0	92.2	61.1	0.0	Rv0142 (-)
168382	47.1	106.3	35.1	0.0	56.2	94.3	6.0	0.0	15.0	98.2	92.2	66.1	Rv0142 (-)
168447	9.0	26.1	59.2	66.1	101.3	56.2	0.0	74.3	7.0	68.2	82.2	0.0	Rv0142 (-)
168613	0.0	33.1	0.0	16.0	63.2	18.1	0.0	0.0	0.0	0.0	20.0	0.0	Rv0142 (-)
168633	94.3	172.5	137.5	49.1	233.7	208.7	227.5	29.1	37.1	61.1	185.4	331.5	Rv0142 (-)
168703	37.1	0.0	95.3	0.0	157.5	37.1	30.1	0.0	37.1	6.0	0.0	0.0	Rv0143c (-)
168775	491.4	631.7	910.2	231.4	740.1	721.6	301.7	450.7	189.5	600.5	741.6	995.5	Rv0143c (-)
168815	0.0	0.0	0.0	0.0	0.0	0.0	0.0	0.0	0.0	0.0	0.0	0.0	Rv0143c (-)
168987	37.1	73.2	0.0	16.0	6.0	18.1	0.0	0.0	15.0	6.0	0.0	0.0	Rv0143c (-)
169041	56.2	79.2	23.1	0.0	44.1	0.0	6.0	0.0	0.0	0.0	113.2	0.0	Rv0143c (-)
169155	94.3	325.9	323.1	148.2	309.9	113.4	36.1	74.3	136.3	74.2	71.1	331.5	Rv0143c (-)
169171	75.2	59.2	167.6	33.1	227.7	151.5	215.5	89.3	98.3	364.9	0.0	0.0	Rv0143c (-)
169206	575.6	917.5	760.7	925.6	721.1	474.7	789.8	330.2	943.4	352.9	658.4	441.7	Rv0143c (-)
169271	235.7	152.4	214.8	379.6	252.7	151.5	381.9	300.1	448.1	358.9	10.0	596.9	Rv0143c (-)
169303	906.6	1244.4	1029.6	1073.8	1380.0	816.9	512.1	1248.7	1064.7	1041.6	2245.7	995.5	Rv0143c (-)
169309	368.0	624.7	819.9	396.7	531.5	702.5	820.8	149.6	539.4	532.3	885.9	242.4	Rv0143c (-)
169314	207.6	165.5	214.8	379.6	208.6	246.9	190.4	510.9	250.6	427.0	195.4	0.0	Rv0143c (-)
169353	113.3	139.4	71.3	132.2	233.7	208.7	43.1	59.2	75.2	296.7	246.5	0.0	Rv0143c (-)
169378	169.5	238.7	185.7	165.3	321.9	151.5	555.2	209.8	479.2	142.3	92.2	441.7	Rv0143c (-)
169393	18.1	66.2	17.1	33.1	69.2	37.1	12.0	134.5	7.0	0.0	0.0	0.0	Rv0143c (-)
169438	575.6	571.6	365.3	313.5	436.3	304.1	487.1	510.9	653.7	377.9	751.6	66.1	Rv0143c (-)
169480	0.0	0.0	0.0	0.0	0.0	0.0	0.0	0.0	0.0	0.0	0.0	0.0	Rv0143c (-)
169498	0.0	39.1	29.1	0.0	63.2	0.0	80.2	74.3	0.0	0.0	0.0	0.0	Rv0143c (-)
169568	0.0	0.0	0.0	0.0	0.0	0.0	0.0	0.0	0.0	0.0	0.0	0.0	Rv0143c (-)
169578	0.0	0.0	0.0	0.0	0.0	0.0	0.0	0.0	0.0	0.0	0.0	0.0	Rv0143c (-)
169933	75.2	205.6	65.2	0.0	75.2	113.4	129.3	104.4	235.6	30.1	41.1	110.2	Rv0143c (-)
169945	141.4	46.1	0.0	0.0	6.0	18.1	308.7	59.2	37.1	0.0	0.0	0.0	Rv0143c (-)
169969	443.3	331.9	287.0	445.7	386.1	341.2	67.2	224.8	174.4	774.9	556.2	0.0	Rv0143c (-)
169984	103.3	119.3	65.2	0.0	69.2	18.1	55.1	29.1	151.4	24.1	20.0	242.4	Rv0143c (-)
170031	0.0	0.0	17.1	0.0	0.0	0.0	320.7	14.1	30.1	0.0	0.0	22.0	Rv0143c (-)
170053	0.0	6.0	11.0	0.0	0.0	18.1	0.0	0.0	0.0	0.0	0.0	0.0	Rv0143c (-)
170073	0.0	0.0	5.0	0.0	0.0	0.0	0.0	0.0	0.0	0.0	0.0	0.0	Rv0143c (-)
170138	75.2	106.3	179.6	82.1	82.2	189.7	12.0	119.5	7.0	111.3	10.0	22.0	Rv0143c (-)
170199	0.0	0.0	0.0	0.0	0.0	0.0	0.0	0.0	0.0	0.0	0.0	0.0	
170241	235.7	644.8	557.0	330.6	600.7	360.3	604.4	601.3	174.4	935.3	370.8	397.6	
170357	18.1	6.0	5.0	49.1	31.1	0.0	0.0	0.0	30.1	0.0	0.0	0.0	Rv0144 (-)
170430	632.8	732.0	1011.6	379.6	816.4	589.1	518.2	962.6	570.5	699.7	308.6	1504.2	Rv0144 (-)
170448	802.3	545.5	706.5	1073.8	569.6	683.4	400.9	1068.0	867.2	718.8	782.6	2256.4	Rv0144 (-)
170452	594.7	671.8	712.5	694.2	917.6	570.0	475.1	390.5	699.8	749.8	494.0	906.4	Rv0144 (-)
170478	897.5	917.5	442.6	859.4	715.1	702.5	1117.5	1203.5	517.3	706.7	576.2	287.4	Rv0144 (-)
170557	1293.7	412.1	610.1	346.6	607.8	493.8	901.0	691.6	494.3	290.7	1184.5	1304.9	Rv0144 (-)
170597	245.7	252.7	196.7	0.0	195.6	189.7	73.2	74.3	121.3	30.1	20.0	220.3	Rv0144 (-)
170663	84.2	238.7	185.7	198.3	233.7	379.3	400.9	179.7	311.8	352.9	30.1	0.0	Rv0144 (-)
170687	604.7	697.9	490.7	495.8	550.6	455.6	357.8	345.3	691.8	644.6	400.8	1238.9	Rv0144 (-)
170816	28.1	26.1	77.3	33.1	31.1	56.2	463.0	119.5	68.2	0.0	10.0	0.0	Rv0144 (-)
170961	9.0	19.1	59.2	0.0	50.1	37.1	61.1	44.2	7.0	0.0	0.0	0.0	Rv0144 (-)
171029	415.2	445.2	472.7	396.7	524.5	551.0	1191.7	887.3	638.6	477.2	566.2	331.5	Rv0144 (-)
171031	0.0	0.0	0.0	0.0	6.0	18.1	0.0	0.0	0.0	0.0	0.0	0.0	Rv0144 (-)
171050	273.8	385.1	502.8	363.6	220.6	474.7	129.3	526.0	1156.0	761.9	328.7	1083.6	Rv0144 (-)
171133	160.5	165.5	232.8	148.2	126.4	208.7	512.1	435.6	288.7	383.9	514.1	0.0	
171153	75.2	112.3	53.2	82.1	157.5	0.0	6.0	119.5	60.2	0.0	400.8	0.0	
171175	0.0	0.0	0.0	0.0	0.0	0.0	0.0	0.0	0.0	0.0	0.0	0.0	
171177	0.0	0.0	0.0	0.0	0.0	0.0	6.0	0.0	0.0	0.0	0.0	0.0	
171182	28.1	199.5	155.5	33.1	284.8	113.4	104.2	29.1	113.3	6.0	0.0	0.0	
171186	18.1	73.2	35.1	66.1	50.1	18.1	55.1	465.8	53.1	12.0	0.0	0.0	
171191	113.3	46.1	119.4	16.0	56.2	56.2	215.5	29.1	75.2	92.2	30.1	530.8	
171195	0.0	79.2	11.0	0.0	63.2	0.0	24.1	44.2	83.2	30.1	0.0	641.0	
171199	216.6	139.4	161.6	181.3	246.7	304.1	301.7	224.8	258.7	173.4	123.3	0.0	
171241	0.0	13.0	17.1	16.0	0.0	56.2	0.0	0.0	0.0	0.0	0.0	0.0	Rv0145 (-)
171269	47.1	33.1	77.3	82.1	12.0	37.1	6.0	0.0	0.0	0.0	246.5	0.0	Rv0145 (-)
171398	0.0	0.0	0.0	0.0	0.0	0.0	0.0	0.0	0.0	0.0	0.0	0.0	Rv0145 (-)
171486	9.0	112.3	71.3	280.5	6.0	75.3	184.4	164.6	121.3	98.2	10.0	0.0	Rv0145 (-)
171519	491.4	318.9	544.9	363.6	265.8	285.0	357.8	179.7	151.4	569.4	30.1	44.1	Rv0145 (-)
171591	0.0	0.0	0.0	0.0	0.0	0.0	0.0	0.0	0.0	0.0	0.0	0.0	Rv0145 (-)
171624	150.4	165.5	143.5	198.3	132.4	113.4	43.1	239.9	45.1	197.5	215.5	0.0	Rv0145 (-)
171654	699.0	439.2	244.9	214.4	405.2	531.9	92.2	706.7	333.9	625.5	174.4	353.5	Rv0145 (-)
171751	122.3	238.7	202.7	66.1	189.5	170.6	117.3	149.6	220.6	55.1	10.0	0.0	Rv0145 (-)
171790	0.0	0.0	0.0	0.0	0.0	0.0	0.0	0.0	0.0	0.0	0.0	0.0	Rv0145 (-)
171805	37.1	99.3	196.7	0.0	63.2	170.6	36.1	29.1	174.4	18.0	484.0	0.0	Rv0145 (-)
171810	953.7	412.1	646.3	661.1	702.0	551.0	406.9	736.8	395.0	327.8	463.0	685.0	Rv0145 (-)
171838	37.1	53.1	11.0	0.0	31.1	0.0	0.0	0.0	7.0	18.0	0.0	0.0	Rv0145 (-)
171955	94.3	232.6	179.6	313.5	145.4	132.5	172.4	44.2	37.1	61.1	597.3	132.2	Rv0145 (-)
171981	18.1	285.8	149.5	49.1	164.5	323.1	129.3	104.4	129.3	61.1	0.0	419.6	Rv0145 (-)
172235	94.3	66.2	95.3	280.5	195.6	132.5	18.0	89.3	7.0	43.1	123.3	132.2	Rv0146 (-)
172326	37.1	19.1	23.1	0.0	0.0	0.0	0.0	0.0	0.0	0.0	0.0	0.0	Rv0146 (-)
172396	0.0	19.1	29.1	66.1	18.1	75.3	0.0	0.0	0.0	0.0	0.0	0.0	Rv0146 (-)
172443	9.0	0.0	35.1	0.0	0.0	37.1	0.0	0.0	0.0	6.0	0.0	0.0	Rv0146 (-)
172455	84.2	92.3	95.3	49.1	37.1	56.2	135.3	526.0	68.2	61.1	0.0	110.2	Rv0146 (-)
172484	28.1	19.1	11.0	99.2	44.1	56.2	6.0	74.3	30.1	6.0	0.0	22.0	Rv0146 (-)
172488	519.5	585.6	508.8	694.2	341.0	589.1	950.1	510.9	524.3	755.9	380.8	176.3	Rv0146 (-)
172525	113.3	252.7	131.5	313.5	145.4	75.3	567.3	194.7	349.9	197.5	164.3	0.0	Rv0146 (-)
172560	18.1	39.1	53.2	66.1	37.1	37.1	18.0	14.1	30.1	37.1	0.0	0.0	Rv0146 (-)
172593	1171.3	604.7	819.9	396.7	873.5	721.6	1252.8	1037.9	897.3	687.7	1286.7	552.8	Rv0146 (-)
172623	396.1	531.5	418.5	1123.9	398.1	589.1	580.3	1128.3	448.1	204.5	102.2	88.1	Rv0146 (-)
172654	0.0	0.0	0.0	0.0	0.0	0.0	0.0	0.0	0.0	6.0	0.0	0.0	Rv0146 (-)
172779	1265.6	1310.6	904.2	1107.9	1334.8	1159.1	1419.2	1083.1	37.1	1314.2	874.8	552.8	Rv0146 (-)
172783	65.2	132.4	29.1	16.0	119.3	113.4	277.6	44.2	0.0	18.0	10.0	0.0	Rv0146 (-)
172934	0.0	0.0	0.0	0.0	0.0	0.0	0.0	0.0	0.0	0.0	0.0	0.0	Rv0146 (-)
172968	18.1	46.1	113.4	99.2	113.3	75.3	55.1	29.1	30.1	309.8	658.4	0.0	Rv0146 (-)
173139	169.5	252.7	287.0	198.3	113.3	227.8	18.0	149.6	129.3	160.4	102.2	154.2	Rv0146 (-)
173162	2466.0	2229.1	2395.4	3108.2	1747.0	2071.4	2160.8	3068.6	3150.0	1921.7	1730.6	641.0	
173164	670.9	878.4	958.4	1057.8	967.8	778.8	969.2	1218.6	912.3	1102.7	287.6	618.9	
173166	0.0	46.1	35.1	33.1	6.0	37.1	252.6	44.2	7.0	12.0	0.0	0.0	
173174	746.1	551.5	928.3	478.8	581.7	531.9	672.5	526.0	486.2	668.6	484.0	1304.9	
173176	641.8	565.5	760.7	694.2	512.5	893.2	678.5	556.1	395.0	824.0	463.0	2410.6	
173193	197.6	179.5	89.3	82.1	138.4	151.5	147.3	119.5	129.3	68.2	525.1	242.4	
173216	349.0	565.5	412.4	115.2	468.4	493.8	746.7	360.4	341.9	340.8	349.7	774.2	
173228	37.1	26.1	29.1	16.0	0.0	18.1	30.1	0.0	22.1	0.0	0.0	22.0	
173382	349.0	192.5	496.7	132.2	315.9	285.0	227.5	270.0	547.4	321.8	1462.1	265.4	Rv0147 (-)
173424	0.0	0.0	0.0	0.0	0.0	0.0	0.0	0.0	0.0	0.0	0.0	0.0	Rv0147 (-)
173465	9.0	0.0	0.0	16.0	6.0	18.1	43.1	89.3	0.0	49.1	0.0	0.0	Rv0147 (-)
173545	1378.9	571.6	795.8	363.6	550.6	570.0	388.9	1068.0	661.7	1115.7	658.4	463.7	Rv0147 (-)
173584	0.0	6.0	29.1	66.1	12.0	37.1	0.0	0.0	0.0	0.0	0.0	0.0	Rv0147 (-)
173623	94.3	66.2	179.6	396.7	25.1	151.5	190.4	59.2	91.2	179.4	30.1	862.3	Rv0147 (-)
173671	575.6	66.2	424.5	379.6	75.2	94.3	117.3	59.2	106.3	173.4	113.2	154.2	Rv0147 (-)
173680	415.2	112.3	281.0	99.2	220.6	189.7	80.2	224.8	204.5	204.5	1204.5	0.0	Rv0147 (-)
173693	377.1	79.2	173.6	280.5	82.2	189.7	406.9	149.6	113.3	303.7	61.1	88.1	Rv0147 (-)
173713	94.3	59.2	226.8	99.2	132.4	132.5	49.1	74.3	75.2	37.1	20.0	22.0	Rv0147 (-)
173722	103.3	66.2	262.9	99.2	88.3	132.5	18.0	74.3	151.4	197.5	164.3	176.3	Rv0147 (-)
173830	528.5	392.1	999.5	1123.9	373.1	778.8	351.8	330.2	996.5	799.0	1627.4	752.1	Rv0147 (-)
173836	359.0	179.5	293.0	247.4	107.3	246.9	561.3	134.5	151.4	222.5	226.5	884.3	Rv0147 (-)
173956	784.2	697.9	886.1	892.5	455.3	759.7	617.4	616.3	935.4	786.9	514.1	66.1	Rv0147 (-)
174041	613.7	512.4	1059.7	776.3	632.8	721.6	530.2	556.1	623.6	898.2	298.6	198.3	Rv0147 (-)
174112	387.1	598.6	1132.0	412.7	455.3	570.0	561.3	601.3	494.3	780.9	1112.3	1614.4	Rv0147 (-)
174244	65.2	106.3	119.4	33.1	119.3	151.5	12.0	14.1	15.0	210.5	92.2	0.0	Rv0147 (-)
174467	0.0	0.0	0.0	0.0	0.0	0.0	0.0	0.0	0.0	0.0	0.0	0.0	Rv0147 (-)
174475	349.0	159.4	359.3	33.1	151.4	189.7	49.1	164.6	463.2	222.5	328.7	397.6	Rv0147 (-)
174486	273.8	132.4	107.4	445.7	88.3	94.3	92.2	29.1	166.4	148.4	51.1	441.7	Rv0147 (-)
174546	0.0	0.0	29.1	0.0	0.0	0.0	0.0	0.0	60.2	0.0	0.0	0.0	Rv0147 (-)
174619	0.0	0.0	5.0	0.0	6.0	18.1	12.0	14.1	37.1	0.0	0.0	0.0	Rv0147 (-)
174657	169.5	238.7	514.8	313.5	195.6	304.1	98.2	270.0	349.9	1003.5	1235.6	220.3	Rv0147 (-)
174702	94.3	92.3	107.4	49.1	132.4	113.4	49.1	89.3	45.1	160.4	463.0	441.7	Rv0147 (-)
174706	103.3	179.5	226.8	264.4	94.3	227.8	475.1	315.2	159.4	148.4	514.1	220.3	Rv0147 (-)
174715	9.0	13.0	0.0	0.0	0.0	0.0	6.0	300.1	83.2	0.0	0.0	44.1	Rv0147 (-)
174796	897.5	212.6	250.9	396.7	189.5	56.2	227.5	330.2	159.4	148.4	113.2	441.7	
174798	18.1	66.2	29.1	16.0	82.2	151.5	18.0	89.3	75.2	55.1	0.0	0.0	
174863	9.0	33.1	23.1	0.0	0.0	113.4	0.0	0.0	0.0	0.0	82.2	0.0	Rv0148 (-)
174894	65.2	26.1	47.2	181.3	101.3	56.2	617.4	450.7	98.3	86.2	92.2	0.0	Rv0148 (-)
174902	604.7	658.8	676.4	561.9	651.9	493.8	481.1	556.1	494.3	321.8	988.1	1327.0	Rv0148 (-)
175038	141.4	106.3	125.4	0.0	75.2	113.4	0.0	0.0	53.1	185.5	236.5	0.0	Rv0148 (-)
175190	651.8	432.2	778.7	313.5	524.5	608.2	357.8	751.8	235.6	774.9	256.5	419.6	Rv0148 (-)
175203	37.1	13.0	23.1	0.0	37.1	75.3	0.0	179.7	15.0	98.2	10.0	0.0	Rv0148 (-)
175212	0.0	26.1	155.5	16.0	25.1	56.2	0.0	14.1	204.5	0.0	20.0	0.0	Rv0148 (-)
175222	179.5	212.6	275.0	132.2	277.8	151.5	221.5	134.5	189.5	111.3	287.6	66.1	Rv0148 (-)
175257	0.0	19.1	41.1	0.0	6.0	0.0	0.0	0.0	0.0	74.2	20.0	0.0	Rv0148 (-)
175320	226.6	265.7	353.2	445.7	258.7	265.9	536.2	209.8	273.7	471.2	113.2	88.1	Rv0148 (-)
175358	481.4	718.0	742.6	826.4	677.0	778.8	752.7	812.1	1498.8	1071.6	1637.4	110.2	Rv0148 (-)
175383	282.8	285.8	335.2	330.6	417.2	208.7	30.1	29.1	517.3	290.7	359.8	198.3	Rv0148 (-)
175456	28.1	92.3	125.4	82.1	56.2	94.3	512.1	209.8	212.5	37.1	30.1	0.0	Rv0148 (-)
175500	84.2	66.2	77.3	33.1	50.1	56.2	0.0	134.5	22.1	37.1	10.0	0.0	Rv0148 (-)
175539	150.4	205.6	185.7	181.3	202.6	379.3	363.8	270.0	265.7	191.5	256.5	1127.7	Rv0148 (-)
175618	9.0	13.0	83.3	0.0	6.0	0.0	0.0	0.0	7.0	0.0	0.0	0.0	Rv0148 (-)
175689	84.2	86.2	143.5	115.2	258.7	94.3	0.0	59.2	83.2	526.3	51.1	22.0	Rv0148 (-)
175695	273.8	86.2	59.2	264.4	101.3	151.5	6.0	134.5	395.0	6.0	20.0	154.2	
175714	434.2	0.0	17.1	0.0	6.0	37.1	30.1	29.1	227.6	0.0	0.0	574.9	Rv0149 (-)
175746	131.4	265.7	323.1	661.1	252.7	285.0	43.1	616.3	395.0	80.2	61.1	441.7	Rv0149 (-)
175765	0.0	0.0	0.0	0.0	0.0	0.0	0.0	0.0	0.0	0.0	0.0	0.0	Rv0149 (-)
175790	56.2	26.1	59.2	0.0	18.1	0.0	92.2	44.2	174.4	0.0	215.5	0.0	Rv0149 (-)
175798	94.3	33.1	113.4	181.3	56.2	132.5	240.5	179.7	68.2	204.5	10.0	0.0	Rv0149 (-)
175848	56.2	59.2	23.1	0.0	6.0	56.2	24.1	104.4	30.1	148.4	102.2	0.0	Rv0149 (-)
175861	462.3	325.9	359.3	231.4	309.9	379.3	61.1	465.8	326.8	327.8	504.1	397.6	Rv0149 (-)
175974	0.0	0.0	0.0	0.0	0.0	0.0	0.0	0.0	0.0	0.0	0.0	0.0	Rv0149 (-)
175987	28.1	6.0	5.0	115.2	37.1	56.2	6.0	0.0	7.0	0.0	20.0	0.0	Rv0149 (-)
175993	65.2	139.4	119.4	0.0	94.3	56.2	12.0	29.1	53.1	86.2	0.0	0.0	Rv0149 (-)
176064	329.9	325.9	377.3	429.7	683.0	341.2	740.7	797.0	273.7	402.0	833.7	441.7	Rv0149 (-)
176076	103.3	219.6	149.5	412.7	107.3	208.7	178.4	44.2	273.7	241.6	895.9	154.2	Rv0149 (-)
176200	37.1	59.2	119.4	66.1	37.1	94.3	61.1	0.0	7.0	12.0	0.0	0.0	Rv0149 (-)
176232	122.3	79.2	101.4	181.3	164.5	208.7	215.5	44.2	136.3	86.2	61.1	110.2	Rv0149 (-)
176307	329.9	318.9	514.8	297.5	588.7	341.2	301.7	104.4	897.3	675.7	463.0	220.3	Rv0149 (-)
176395	94.3	379.0	167.6	198.3	157.5	208.7	301.7	44.2	388.0	284.7	102.2	663.0	Rv0149 (-)
176425	47.1	73.2	262.9	16.0	170.5	56.2	0.0	0.0	250.6	12.0	453.0	22.0	Rv0149 (-)
176462	37.1	13.0	5.0	0.0	18.1	18.1	0.0	14.1	136.3	0.0	30.1	0.0	Rv0149 (-)
176493	141.4	33.1	107.4	33.1	265.8	132.5	55.1	44.2	37.1	191.5	236.5	0.0	Rv0149 (-)
176539	0.0	0.0	0.0	0.0	0.0	0.0	0.0	0.0	0.0	0.0	0.0	0.0	Rv0149 (-)
176586	0.0	0.0	0.0	0.0	0.0	0.0	0.0	0.0	0.0	0.0	0.0	0.0	Rv0149 (-)
176664	0.0	0.0	0.0	0.0	0.0	0.0	0.0	14.1	0.0	0.0	0.0	0.0	Rv0149 (-),Rv0150c (-)
176689	75.2	19.1	59.2	33.1	50.1	18.1	0.0	0.0	7.0	0.0	41.1	0.0	Rv0150c (-)
176778	0.0	0.0	0.0	0.0	0.0	0.0	0.0	0.0	0.0	0.0	0.0	0.0	Rv0150c (-)
176812	0.0	0.0	47.2	0.0	6.0	0.0	0.0	0.0	0.0	12.0	0.0	0.0	Rv0150c (-)
176838	0.0	0.0	0.0	0.0	0.0	0.0	0.0	0.0	0.0	0.0	0.0	0.0	Rv0150c (-)
177008	0.0	33.1	71.3	0.0	50.1	0.0	117.3	104.4	0.0	0.0	0.0	0.0	
177044	301.9	199.5	214.8	132.2	233.7	246.9	129.3	0.0	113.3	333.8	308.6	22.0	
177072	56.2	119.3	47.2	0.0	132.4	18.1	0.0	0.0	113.3	6.0	710.5	0.0	
177100	0.0	6.0	83.3	66.1	56.2	37.1	6.0	0.0	0.0	0.0	154.3	0.0	
177177	207.6	152.4	185.7	528.9	170.5	285.0	271.6	465.8	242.6	327.8	113.2	110.2	
177190	0.0	33.1	0.0	0.0	44.1	0.0	6.0	0.0	0.0	0.0	0.0	0.0	
177337	688.9	472.3	1029.6	875.5	531.5	627.2	1061.4	962.6	965.5	1258.1	792.7	1415.1	
177341	122.3	139.4	196.7	165.3	183.5	94.3	30.1	89.3	280.7	179.4	0.0	220.3	
177355	216.6	199.5	341.2	181.3	405.2	323.1	197.4	706.7	509.3	495.2	566.2	242.4	
177509	784.2	751.1	694.4	1123.9	740.1	931.3	264.6	239.9	950.4	749.8	669.4	596.9	
177512	519.5	379.0	544.9	875.5	518.5	360.3	487.1	209.8	280.7	687.7	1266.7	220.3	
177570	566.6	644.8	688.4	859.4	696.0	512.8	715.6	435.6	676.7	668.6	514.1	198.3	Rv0151c (PE1)
177713	1408.0	205.6	131.5	363.6	335.0	151.5	98.2	59.2	235.6	327.8	10.0	220.3	Rv0151c (PE1)
177726	28.1	59.2	71.3	165.3	50.1	132.5	55.1	14.1	144.4	0.0	20.0	88.1	Rv0151c (PE1)
177745	94.3	278.8	256.9	644.1	335.0	304.1	123.3	134.5	197.5	333.8	154.3	485.7	Rv0151c (PE1)
177773	18.1	13.0	0.0	0.0	25.1	18.1	0.0	0.0	22.1	0.0	0.0	0.0	Rv0151c (PE1)
177850	9.0	33.1	23.1	0.0	0.0	0.0	0.0	0.0	0.0	6.0	0.0	0.0	Rv0151c (PE1)
177866	141.4	159.4	208.7	198.3	164.5	227.8	61.1	541.0	814.1	321.8	61.1	154.2	Rv0151c (PE1)
178017	207.6	73.2	29.1	0.0	195.6	56.2	12.0	0.0	60.2	24.1	0.0	0.0	Rv0151c (PE1)
178043	425.2	225.6	281.0	280.5	252.7	323.1	456.0	104.4	426.1	160.4	349.7	397.6	Rv0151c (PE1)
178064	18.1	26.1	17.1	0.0	12.0	18.1	0.0	0.0	75.2	6.0	41.1	0.0	Rv0151c (PE1)
178081	727.1	472.3	664.3	661.1	436.3	417.5	363.8	812.1	463.2	1283.1	277.6	22.0	Rv0151c (PE1)
178181	1455.1	897.5	970.4	859.4	948.7	912.2	1055.4	766.9	623.6	1258.1	453.0	641.0	Rv0151c (PE1)
178184	793.2	917.5	1150.0	793.3	948.7	1292.6	678.5	676.6	1049.7	1307.2	3594.5	331.5	Rv0151c (PE1)
178231	103.3	152.4	208.7	132.2	170.5	170.6	129.3	29.1	204.5	74.2	525.1	397.6	Rv0151c (PE1)
178256	670.9	658.8	850.0	628.1	663.9	874.1	1197.7	1503.7	890.3	520.3	1483.1	132.2	Rv0151c (PE1)
178276	0.0	39.1	77.3	0.0	6.0	37.1	0.0	14.1	15.0	0.0	61.1	0.0	Rv0151c (PE1)
178285	28.1	53.1	23.1	16.0	31.1	56.2	6.0	14.1	37.1	92.2	113.2	0.0	Rv0151c (PE1)
178296	0.0	0.0	0.0	0.0	0.0	0.0	0.0	0.0	0.0	6.0	0.0	0.0	Rv0151c (PE1)
178319	0.0	0.0	0.0	0.0	0.0	0.0	0.0	134.5	0.0	0.0	0.0	0.0	Rv0151c (PE1)
178346	47.1	59.2	23.1	0.0	0.0	18.1	0.0	0.0	0.0	0.0	0.0	0.0	Rv0151c (PE1)
178358	1096.1	1077.9	1065.7	1073.8	683.0	1063.8	956.1	842.2	1985.1	898.2	1400.9	287.4	Rv0151c (PE1)
178373	0.0	0.0	0.0	0.0	0.0	0.0	0.0	0.0	0.0	0.0	0.0	0.0	Rv0151c (PE1)
178397	113.3	185.5	232.8	16.0	145.4	285.0	12.0	59.2	75.2	247.6	236.5	0.0	Rv0151c (PE1)
178405	235.7	73.2	137.5	49.1	69.2	151.5	0.0	0.0	7.0	24.1	61.1	66.1	Rv0151c (PE1)
178435	37.1	99.3	47.2	16.0	82.2	37.1	0.0	29.1	265.7	123.3	164.3	0.0	Rv0151c (PE1)
178447	802.3	485.3	311.1	363.6	455.3	531.9	357.8	194.7	829.1	594.5	1040.2	22.0	Rv0151c (PE1)
178574	47.1	53.1	161.6	181.3	25.1	56.2	0.0	0.0	22.1	80.2	0.0	265.4	Rv0151c (PE1)
178639	9.0	26.1	143.5	33.1	170.5	151.5	67.2	134.5	258.7	61.1	0.0	0.0	Rv0151c (PE1)
178694	0.0	0.0	0.0	0.0	0.0	0.0	0.0	0.0	0.0	0.0	0.0	0.0	Rv0151c (PE1)
178696	1180.3	1477.0	1622.7	776.3	1233.6	1615.7	1561.5	1488.6	2304.9	1555.8	3399.1	1127.7	Rv0151c (PE1)
178778	235.7	199.5	143.5	694.2	373.1	246.9	240.5	59.2	189.5	105.3	164.3	0.0	Rv0151c (PE1)
178792	0.0	0.0	0.0	0.0	0.0	0.0	0.0	0.0	0.0	0.0	0.0	0.0	Rv0151c (PE1)
178827	65.2	99.3	71.3	148.2	31.1	37.1	104.2	390.5	7.0	12.0	215.5	0.0	Rv0151c (PE1)
178849	18.1	6.0	71.3	33.1	25.1	37.1	0.0	74.3	0.0	0.0	0.0	0.0	Rv0151c (PE1)
178872	340.0	232.6	250.9	148.2	189.5	208.7	734.6	541.0	630.6	117.3	102.2	331.5	Rv0151c (PE1)
179021	113.3	205.6	95.3	66.1	176.5	189.7	154.3	360.4	68.2	105.3	113.2	198.3	Rv0151c (PE1)
179109	585.7	13.0	29.1	0.0	101.3	37.1	0.0	29.1	0.0	0.0	0.0	0.0	Rv0151c (PE1)
179148	0.0	0.0	0.0	0.0	0.0	0.0	0.0	0.0	0.0	0.0	0.0	0.0	Rv0151c (PE1)
179164	150.4	132.4	137.5	231.4	271.8	246.9	381.9	300.1	296.8	259.6	185.4	287.4	Rv0151c (PE1)
179182	245.7	205.6	359.3	379.6	214.6	398.4	598.3	646.4	129.3	160.4	370.8	66.1	Rv0151c (PE1)
179186	329.9	345.9	281.0	346.6	581.7	323.1	227.5	89.3	364.9	247.6	431.9	22.0	Rv0151c (PE1)
179223	0.0	13.0	5.0	0.0	18.1	0.0	6.0	0.0	91.2	12.0	10.0	0.0	Rv0151c (PE1)
179243	103.3	225.6	214.8	99.2	176.5	170.6	80.2	270.0	258.7	98.2	494.0	110.2	Rv0151c (PE1)
179254	453.3	318.9	347.2	231.4	220.6	189.7	512.1	255.0	410.0	74.2	102.2	66.1	Rv0151c (PE1)
179333	65.2	66.2	125.4	0.0	50.1	75.3	0.0	14.1	182.5	6.0	10.0	22.0	Rv0152c (PE2)
179340	0.0	19.1	41.1	49.1	63.2	56.2	24.1	59.2	7.0	0.0	0.0	0.0	Rv0152c (PE2)
179374	47.1	238.7	365.3	148.2	50.1	132.5	98.2	330.2	182.5	185.5	102.2	0.0	Rv0152c (PE2)
179451	0.0	0.0	0.0	0.0	0.0	0.0	0.0	0.0	0.0	6.0	0.0	0.0	Rv0152c (PE2)
179464	377.1	305.8	478.7	330.6	379.1	398.4	363.8	164.6	448.1	92.2	61.1	22.0	Rv0152c (PE2)
179470	566.6	651.8	658.3	148.2	638.8	551.0	518.2	224.8	950.4	197.5	287.6	1061.6	Rv0152c (PE2)
179489	18.1	39.1	59.2	0.0	56.2	37.1	0.0	0.0	45.1	0.0	0.0	0.0	Rv0152c (PE2)
179549	282.8	452.2	454.6	313.5	524.5	304.1	394.9	676.6	699.8	824.0	792.7	1415.1	Rv0152c (PE2)
179609	699.0	664.8	598.1	809.4	550.6	740.6	783.8	646.4	288.7	843.1	669.4	331.5	Rv0152c (PE2)
179858	387.1	558.5	196.7	313.5	411.2	398.4	92.2	375.4	630.6	315.8	174.4	0.0	Rv0152c (PE2)
179870	9.0	0.0	0.0	16.0	31.1	18.1	0.0	0.0	7.0	0.0	0.0	0.0	Rv0152c (PE2)
179876	349.0	278.8	155.5	297.5	195.6	265.9	301.7	59.2	265.7	111.3	10.0	22.0	Rv0152c (PE2)
179891	18.1	0.0	5.0	0.0	0.0	0.0	0.0	0.0	0.0	0.0	0.0	0.0	Rv0152c (PE2)
180008	1293.7	1343.7	1509.3	1174.0	1271.7	1006.6	721.6	1307.9	1528.9	1139.8	1575.3	1769.6	Rv0152c (PE2)
180011	462.3	79.2	65.2	16.0	25.1	132.5	36.1	89.3	106.3	37.1	328.7	0.0	Rv0152c (PE2)
180027	699.0	884.4	850.0	677.1	562.6	551.0	832.9	405.5	501.3	1133.8	1143.4	1127.7	Rv0152c (PE2)
180029	216.6	66.2	53.2	214.4	50.1	56.2	6.0	14.1	113.3	43.1	30.1	22.0	Rv0152c (PE2)
180046	18.1	26.1	53.2	33.1	82.2	18.1	6.0	89.3	189.5	18.0	0.0	22.0	Rv0152c (PE2)
180051	575.6	238.7	454.6	313.5	239.7	341.2	549.2	255.0	403.0	364.9	102.2	44.1	Rv0152c (PE2)
180054	0.0	0.0	0.0	0.0	0.0	0.0	0.0	0.0	0.0	0.0	0.0	22.0	Rv0152c (PE2)
180089	906.6	791.2	1035.6	578.0	904.6	893.2	734.6	405.5	1041.7	514.3	638.3	685.0	Rv0152c (PE2)
180100	679.9	452.2	353.2	363.6	436.3	455.6	246.6	1307.9	737.9	520.3	390.8	353.5	Rv0152c (PE2)
180152	0.0	0.0	0.0	0.0	0.0	0.0	0.0	0.0	0.0	0.0	0.0	0.0	Rv0152c (PE2)
180179	368.0	399.1	275.0	165.3	277.8	189.7	184.4	917.5	204.5	284.7	328.7	1393.1	Rv0152c (PE2)
180191	282.8	372.0	244.9	165.3	233.7	417.5	672.5	827.1	570.5	111.3	586.2	309.5	Rv0152c (PE2)
180206	235.7	172.5	143.5	214.4	75.2	113.4	234.5	74.3	91.2	0.0	205.4	0.0	Rv0152c (PE2)
180233	368.0	325.9	795.8	346.6	430.2	417.5	444.0	375.4	524.3	631.5	1452.0	663.0	Rv0152c (PE2)
180285	226.6	26.1	101.4	49.1	56.2	37.1	24.1	0.0	98.3	0.0	0.0	0.0	Rv0152c (PE2)
180394	47.1	112.3	202.7	99.2	82.2	151.5	147.3	194.7	15.0	86.2	102.2	22.0	Rv0152c (PE2)
180451	263.7	126.3	406.4	66.1	246.7	323.1	154.3	89.3	418.1	736.8	411.9	0.0	Rv0152c (PE2)
180533	500.4	651.8	736.6	1057.8	588.7	551.0	684.5	797.0	562.4	402.0	411.9	110.2	Rv0152c (PE2)
180562	282.8	179.5	53.2	82.1	119.3	56.2	0.0	29.1	136.3	210.5	10.0	22.0	Rv0152c (PE2)
180582	538.5	711.9	694.4	1073.8	613.8	646.3	506.1	766.9	973.5	1474.6	421.9	309.5	Rv0152c (PE2)
180589	188.5	139.4	143.5	214.4	176.5	208.7	283.6	209.8	182.5	148.4	92.2	44.1	Rv0152c (PE2)
180606	368.0	232.6	484.7	644.1	493.4	455.6	647.5	164.6	547.4	650.6	328.7	552.8	Rv0152c (PE2)
180619	406.1	39.1	101.4	49.1	6.0	56.2	86.2	134.5	60.2	43.1	10.0	508.8	Rv0152c (PE2)
180767	226.6	399.1	238.8	247.4	265.8	189.7	314.7	119.5	144.4	377.9	421.9	265.4	Rv0152c (PE2)
180804	197.6	458.3	365.3	247.4	550.6	304.1	49.1	420.6	106.3	774.9	648.4	132.2	Rv0152c (PE2)
180843	150.4	59.2	23.1	0.0	18.1	0.0	0.0	29.1	7.0	0.0	71.1	0.0	Rv0152c (PE2)
180855	150.4	59.2	119.4	115.2	63.2	75.3	184.4	149.6	106.3	290.7	10.0	0.0	Rv0152c (PE2)
180949	28.1	13.0	17.1	0.0	37.1	56.2	12.0	59.2	7.0	18.0	0.0	0.0	
180995	0.0	19.1	53.2	82.1	25.1	56.2	24.1	255.0	7.0	6.0	20.0	0.0	
181020	169.5	179.5	250.9	148.2	303.9	113.4	80.2	224.8	121.3	179.4	164.3	0.0	
181041	94.3	132.4	101.4	214.4	75.2	37.1	0.0	29.1	68.2	30.1	215.5	0.0	
181119	18.1	92.3	71.3	16.0	25.1	0.0	0.0	0.0	68.2	0.0	0.0	0.0	
181200	0.0	13.0	0.0	0.0	6.0	0.0	0.0	0.0	0.0	0.0	0.0	0.0	Rv0153c (ptbB)
181217	0.0	0.0	0.0	0.0	0.0	0.0	0.0	0.0	0.0	0.0	0.0	0.0	Rv0153c (ptbB)
181235	141.4	119.3	220.8	198.3	88.3	227.8	0.0	14.1	106.3	222.5	0.0	66.1	Rv0153c (ptbB)
181271	0.0	26.1	59.2	0.0	6.0	0.0	6.0	0.0	68.2	30.1	0.0	44.1	Rv0153c (ptbB)
181418	160.5	19.1	0.0	0.0	25.1	0.0	0.0	0.0	22.1	0.0	10.0	22.0	Rv0153c (ptbB)
181494	0.0	0.0	0.0	0.0	0.0	0.0	0.0	0.0	0.0	0.0	0.0	0.0	Rv0153c (ptbB)
181555	9.0	6.0	0.0	16.0	0.0	0.0	0.0	0.0	0.0	37.1	0.0	0.0	Rv0153c (ptbB)
181595	37.1	0.0	0.0	0.0	0.0	0.0	0.0	0.0	15.0	0.0	0.0	0.0	Rv0153c (ptbB)
181610	37.1	6.0	5.0	0.0	56.2	18.1	0.0	0.0	0.0	0.0	0.0	0.0	Rv0153c (ptbB)
181630	28.1	0.0	0.0	0.0	6.0	0.0	0.0	0.0	0.0	0.0	0.0	0.0	Rv0153c (ptbB)
181678	0.0	0.0	0.0	0.0	0.0	0.0	0.0	0.0	0.0	0.0	0.0	0.0	Rv0153c (ptbB)
182100	56.2	26.1	11.0	0.0	31.1	18.1	6.0	0.0	15.0	0.0	143.3	0.0	Rv0154c (fadE2)
182339	0.0	0.0	0.0	0.0	0.0	0.0	0.0	0.0	0.0	0.0	0.0	0.0	Rv0154c (fadE2)
182434	0.0	0.0	0.0	0.0	0.0	0.0	0.0	0.0	0.0	0.0	0.0	0.0	Rv0154c (fadE2)
182462	103.3	112.3	101.4	214.4	25.1	75.3	18.0	29.1	37.1	0.0	10.0	22.0	Rv0154c (fadE2)
182523	47.1	13.0	77.3	231.4	6.0	37.1	0.0	0.0	0.0	0.0	10.0	110.2	Rv0154c (fadE2)
182716	94.3	66.2	161.6	644.1	101.3	56.2	345.8	164.6	37.1	30.1	0.0	0.0	Rv0154c (fadE2)
182733	169.5	318.9	389.4	528.9	157.5	189.7	283.6	74.3	151.4	495.2	82.2	419.6	Rv0154c (fadE2)
182979	18.1	112.3	41.1	33.1	113.3	37.1	12.0	14.1	0.0	6.0	51.1	0.0	Rv0154c (fadE2)
183017	188.5	278.8	202.7	99.2	189.5	170.6	30.1	14.1	174.4	111.3	226.5	0.0	Rv0154c (fadE2)
183108	443.3	0.0	59.2	231.4	101.3	56.2	6.0	209.8	30.1	0.0	0.0	0.0	Rv0154c (fadE2)
183117	37.1	26.1	17.1	0.0	44.1	0.0	0.0	0.0	7.0	0.0	0.0	22.0	Rv0154c (fadE2)
183174	160.5	172.5	113.4	16.0	113.3	37.1	18.0	89.3	30.1	160.4	51.1	287.4	Rv0154c (fadE2)
183219	1114.2	751.1	783.8	941.6	810.3	702.5	1006.3	510.9	1704.4	867.1	1266.7	818.2	
183223	500.4	452.2	916.2	694.2	690.0	608.2	345.8	1158.4	1293.3	557.4	525.1	331.5	
183232	0.0	66.2	29.1	0.0	12.0	18.1	6.0	0.0	45.1	0.0	0.0	0.0	
183243	1019.9	1303.6	1197.2	760.3	1455.2	969.4	2160.8	1563.9	2031.2	1406.4	1586.3	265.4	
183343	18.1	19.1	23.1	16.0	12.0	0.0	61.1	14.1	83.2	24.1	0.0	0.0	
183350	103.3	33.1	11.0	16.0	44.1	94.3	0.0	0.0	30.1	0.0	10.0	0.0	
183403	28.1	39.1	53.2	33.1	164.5	56.2	252.6	104.4	15.0	160.4	154.3	0.0	
183433	18.1	13.0	0.0	0.0	0.0	18.1	0.0	0.0	7.0	0.0	0.0	0.0	
183442	37.1	53.1	59.2	165.3	75.2	170.6	80.2	0.0	98.3	92.2	92.2	22.0	
183506	131.4	212.6	256.9	16.0	189.5	151.5	110.2	330.2	388.0	508.2	277.6	66.1	
183533	263.7	425.2	244.9	214.4	227.7	285.0	55.1	89.3	113.3	321.8	463.0	375.6	
183546	282.8	106.3	185.7	181.3	208.6	37.1	283.6	194.7	53.1	123.3	154.3	44.1	
183557	0.0	0.0	0.0	0.0	0.0	18.1	6.0	0.0	0.0	74.2	0.0	0.0	
183565	56.2	46.1	71.3	0.0	50.1	0.0	30.1	44.2	144.4	80.2	0.0	0.0	
183584	0.0	0.0	0.0	0.0	0.0	0.0	0.0	0.0	0.0	0.0	0.0	0.0	
183597	0.0	19.1	5.0	0.0	44.1	37.1	0.0	0.0	0.0	61.1	0.0	0.0	
183612	179.5	92.3	155.5	66.1	119.3	170.6	30.1	59.2	60.2	98.2	61.1	353.5	
183791	103.3	53.1	59.2	82.1	69.2	113.4	80.2	14.1	0.0	68.2	82.2	44.1	Rv0155 (pntAa)
183912	0.0	0.0	0.0	0.0	0.0	0.0	0.0	0.0	0.0	0.0	0.0	0.0	Rv0155 (pntAa)
183922	9.0	6.0	0.0	0.0	0.0	18.1	0.0	0.0	0.0	0.0	0.0	0.0	Rv0155 (pntAa)
184049	103.3	46.1	35.1	33.1	25.1	94.3	0.0	0.0	0.0	24.1	30.1	0.0	Rv0155 (pntAa)
184051	37.1	59.2	29.1	33.1	6.0	0.0	18.0	44.2	15.0	0.0	10.0	0.0	Rv0155 (pntAa)
184194	0.0	0.0	0.0	0.0	6.0	0.0	0.0	0.0	0.0	0.0	0.0	0.0	Rv0155 (pntAa)
184214	9.0	13.0	5.0	0.0	0.0	37.1	0.0	0.0	0.0	6.0	0.0	0.0	Rv0155 (pntAa)
184304	0.0	0.0	0.0	0.0	0.0	0.0	0.0	0.0	0.0	0.0	0.0	0.0	Rv0155 (pntAa)
184604	37.1	6.0	29.1	66.1	25.1	37.1	0.0	0.0	106.3	0.0	10.0	0.0	Rv0155 (pntAa)
184626	0.0	0.0	0.0	0.0	0.0	0.0	0.0	0.0	7.0	0.0	0.0	0.0	Rv0155 (pntAa)
184718	340.0	172.5	226.8	82.1	284.8	379.3	363.8	315.2	273.7	396.0	0.0	242.4	Rv0155 (pntAa)
184724	150.4	33.1	47.2	165.3	69.2	170.6	6.0	0.0	98.3	117.3	10.0	0.0	Rv0156 (pntAb)
185062	28.1	79.2	23.1	33.1	37.1	94.3	0.0	0.0	68.2	37.1	0.0	22.0	Rv0157 (pntB)
185080	84.2	26.1	143.5	16.0	75.2	246.9	6.0	0.0	106.3	68.2	349.7	22.0	Rv0157 (pntB)
185107	0.0	19.1	29.1	16.0	37.1	0.0	0.0	14.1	0.0	0.0	256.5	0.0	Rv0157 (pntB)
185379	9.0	6.0	0.0	0.0	0.0	0.0	0.0	0.0	0.0	0.0	0.0	0.0	Rv0157 (pntB)
185484	141.4	112.3	77.3	49.1	31.1	94.3	12.0	194.7	75.2	55.1	123.3	0.0	Rv0157 (pntB)
185859	37.1	6.0	29.1	33.1	6.0	18.1	0.0	0.0	7.0	6.0	0.0	0.0	Rv0157 (pntB)
185992	47.1	19.1	23.1	165.3	101.3	18.1	0.0	0.0	7.0	30.1	0.0	0.0	Rv0157 (pntB)
186022	0.0	0.0	0.0	0.0	0.0	0.0	0.0	0.0	0.0	0.0	0.0	0.0	Rv0157 (pntB)
186103	0.0	6.0	5.0	16.0	0.0	0.0	0.0	44.2	0.0	0.0	0.0	0.0	Rv0157 (pntB)
186141	37.1	39.1	41.1	16.0	12.0	75.3	0.0	14.1	68.2	18.0	10.0	0.0	Rv0157 (pntB)
186175	0.0	6.0	5.0	0.0	6.0	18.1	0.0	0.0	0.0	0.0	0.0	0.0	Rv0157 (pntB)
186298	0.0	53.1	5.0	0.0	0.0	18.1	0.0	29.1	22.1	12.0	0.0	0.0	Rv0157 (pntB)
186397	0.0	0.0	0.0	0.0	0.0	0.0	0.0	0.0	0.0	61.1	0.0	0.0	Rv0157 (pntB)
186414	226.6	86.2	95.3	33.1	50.1	151.5	0.0	29.1	151.4	92.2	61.1	44.1	Rv0157 (pntB)
186475	65.2	53.1	41.1	16.0	12.0	56.2	283.6	44.2	75.2	68.2	0.0	22.0	Rv0157 (pntB)
186506	9.0	92.3	0.0	66.1	0.0	0.0	98.2	0.0	53.1	228.6	0.0	0.0	Rv0157A (-)
186521	0.0	0.0	0.0	0.0	0.0	0.0	0.0	0.0	0.0	0.0	0.0	0.0	Rv0157A (-)
186547	226.6	152.4	59.2	33.1	138.4	75.3	12.0	104.4	53.1	24.1	82.2	22.0	Rv0157A (-)
186563	9.0	0.0	0.0	16.0	6.0	0.0	0.0	0.0	0.0	6.0	0.0	0.0	Rv0157A (-)
186599	179.5	119.3	17.1	115.2	63.2	18.1	0.0	0.0	113.3	74.2	20.0	22.0	Rv0157A (-)
186661	113.3	59.2	191.7	297.5	82.2	227.8	295.7	209.8	106.3	6.0	525.1	22.0	
186704	84.2	192.5	293.0	99.2	354.0	94.3	426.0	255.0	479.2	409.0	473.0	132.2	
186728	160.5	59.2	311.1	115.2	239.7	170.6	24.1	119.5	151.4	179.4	308.6	0.0	
186771	0.0	0.0	0.0	0.0	0.0	0.0	0.0	0.0	0.0	0.0	0.0	0.0	
186778	235.7	318.9	149.5	132.2	151.4	132.5	289.6	405.5	182.5	532.3	267.6	0.0	
186811	84.2	26.1	77.3	0.0	0.0	18.1	0.0	0.0	0.0	18.0	0.0	0.0	Rv0158 (-)
186850	150.4	492.3	526.9	33.1	303.9	189.7	444.0	119.5	311.8	74.2	525.1	265.4	Rv0158 (-)
186867	0.0	0.0	0.0	0.0	88.3	0.0	0.0	0.0	0.0	0.0	0.0	0.0	Rv0158 (-)
186927	1029.9	1004.7	964.4	694.2	1151.3	778.8	1018.3	495.9	471.2	446.1	318.7	2831.2	Rv0158 (-)
186933	387.1	338.9	394.4	412.7	354.0	323.1	184.4	270.0	113.3	228.6	71.1	22.0	Rv0158 (-)
186936	718.0	425.2	646.3	974.6	367.1	265.9	43.1	74.3	129.3	272.7	205.4	287.4	Rv0158 (-)
186969	207.6	212.6	161.6	198.3	296.9	285.0	12.0	285.1	136.3	92.2	143.3	1171.8	Rv0158 (-)
187041	453.3	439.2	640.2	760.3	690.0	551.0	123.3	89.3	668.7	358.9	1173.5	1260.9	Rv0158 (-)
187047	216.6	159.4	214.8	33.1	164.5	75.3	6.0	164.6	15.0	6.0	0.0	44.1	Rv0158 (-)
187101	131.4	126.3	83.3	33.1	107.3	56.2	166.4	44.2	53.1	18.0	0.0	0.0	Rv0158 (-)
187119	1378.9	1057.9	1162.1	1636.8	1569.5	931.3	678.5	661.5	456.2	315.8	473.0	2721.1	Rv0158 (-)
187182	292.8	392.1	341.2	412.7	354.0	265.9	129.3	29.1	182.5	111.3	143.3	22.0	Rv0158 (-)
187192	359.0	405.1	448.6	363.6	290.8	379.3	246.6	104.4	235.6	136.3	61.1	22.0	Rv0158 (-)
187233	604.7	824.3	783.8	1174.0	791.3	417.5	320.7	119.5	265.7	259.6	525.1	441.7	Rv0158 (-)
187266	387.1	179.5	214.8	0.0	189.5	208.7	345.8	270.0	159.4	74.2	113.2	22.0	Rv0158 (-)
187290	263.7	366.0	179.6	231.4	315.9	227.8	30.1	465.8	486.2	43.1	41.1	0.0	Rv0158 (-)
187458	0.0	0.0	0.0	0.0	0.0	0.0	0.0	0.0	0.0	0.0	0.0	0.0	Rv0159c (PE3)
187549	641.8	624.7	807.8	941.6	518.5	646.3	789.8	1233.7	593.5	706.7	597.3	840.3	Rv0159c (PE3)
187555	1038.9	997.7	1335.7	1405.4	651.9	1006.6	987.2	1173.4	1110.8	855.1	2193.6	663.0	Rv0159c (PE3)
187559	1331.8	1157.2	825.9	511.9	923.7	1178.2	1289.9	797.0	1026.6	1041.6	937.0	375.6	Rv0159c (PE3)
187566	0.0	0.0	11.0	0.0	12.0	0.0	0.0	0.0	0.0	0.0	10.0	0.0	Rv0159c (PE3)
187581	0.0	6.0	0.0	0.0	6.0	18.1	0.0	0.0	0.0	6.0	0.0	0.0	Rv0159c (PE3)
187596	1293.7	1164.2	1311.6	1090.8	1366.9	1463.2	1258.8	962.6	1681.3	1673.1	1225.6	1482.2	Rv0159c (PE3)
187599	75.2	272.7	299.1	544.9	296.9	285.0	55.1	14.1	212.5	303.7	0.0	66.1	Rv0159c (PE3)
187692	349.0	325.9	418.5	313.5	550.6	493.8	345.8	390.5	882.3	402.0	1050.2	685.0	Rv0159c (PE3)
187702	197.6	185.5	220.8	16.0	233.7	285.0	332.7	104.4	311.8	61.1	51.1	22.0	Rv0159c (PE3)
187708	18.1	225.6	143.5	264.4	25.1	113.4	73.2	164.6	7.0	24.1	0.0	176.3	Rv0159c (PE3)
187714	65.2	172.5	161.6	165.3	94.3	132.5	49.1	44.2	144.4	12.0	20.0	287.4	Rv0159c (PE3)
187728	934.6	419.1	886.1	297.5	772.2	740.6	592.3	646.4	570.5	582.4	1112.3	88.1	Rv0159c (PE3)
187737	254.7	106.3	107.4	49.1	202.6	113.4	351.8	74.3	91.2	383.9	328.7	397.6	Rv0159c (PE3)
187761	235.7	445.2	442.6	528.9	379.1	285.0	227.5	179.7	509.3	265.7	20.0	1127.7	Rv0159c (PE3)
187773	406.1	199.5	125.4	99.2	354.0	94.3	160.4	345.3	212.5	321.8	164.3	397.6	Rv0159c (PE3)
187831	1369.9	1457.0	1760.2	2414.1	1353.9	1729.1	1370.1	1443.4	2281.8	1573.9	1606.4	1702.5	Rv0159c (PE3)
187834	651.8	745.0	837.9	793.3	828.4	627.2	301.7	405.5	958.4	421.0	215.5	176.3	Rv0159c (PE3)
187852	131.4	19.1	47.2	0.0	113.3	37.1	12.0	0.0	30.1	80.2	10.0	0.0	Rv0159c (PE3)
187909	160.5	199.5	173.6	49.1	176.5	246.9	351.8	300.1	106.3	92.2	1060.2	132.2	Rv0159c (PE3)
187961	273.8	412.1	281.0	264.4	239.7	246.9	506.1	315.2	212.5	464.1	226.5	0.0	Rv0159c (PE3)
187972	0.0	0.0	0.0	0.0	0.0	0.0	18.0	14.1	0.0	0.0	0.0	0.0	Rv0159c (PE3)
187990	37.1	79.2	131.5	198.3	101.3	208.7	104.2	74.3	174.4	37.1	164.3	0.0	Rv0159c (PE3)
187999	207.6	86.2	250.9	330.6	176.5	227.8	30.1	224.8	121.3	105.3	0.0	0.0	Rv0159c (PE3)
188011	953.7	1117.1	1431.0	1487.5	721.1	1121.0	2358.3	1880.1	1064.7	991.4	978.1	265.4	Rv0159c (PE3)
188017	1653.7	1250.4	1400.9	958.6	1500.3	1311.7	1493.3	857.2	1955.0	1071.6	525.1	2123.2	Rv0159c (PE3)
188026	340.0	92.3	107.4	132.2	227.7	246.9	215.5	721.7	227.6	80.2	545.1	66.1	Rv0159c (PE3)
188063	18.1	6.0	77.3	297.5	63.2	75.3	61.1	14.1	83.2	37.1	61.1	0.0	Rv0159c (PE3)
188080	37.1	59.2	131.5	297.5	75.2	113.4	215.5	119.5	182.5	216.5	20.0	198.3	Rv0159c (PE3)
188092	141.4	146.4	448.6	445.7	56.2	94.3	61.1	239.9	509.3	228.6	0.0	663.0	Rv0159c (PE3)
188120	18.1	0.0	0.0	0.0	0.0	18.1	43.1	14.1	0.0	0.0	10.0	0.0	Rv0159c (PE3)
188126	150.4	292.8	185.7	99.2	183.5	417.5	234.5	812.1	752.9	390.0	71.1	44.1	Rv0159c (PE3)
188129	340.0	99.3	71.3	181.3	145.4	208.7	12.0	29.1	182.5	148.4	10.0	818.2	Rv0159c (PE3)
188181	179.5	119.3	305.1	82.1	214.6	227.8	30.1	285.1	189.5	749.8	215.5	0.0	Rv0159c (PE3)
188189	216.6	258.7	299.1	214.4	220.6	304.1	289.6	149.6	250.6	409.0	164.3	796.2	Rv0159c (PE3)
188199	226.6	432.2	616.2	247.4	290.8	246.9	209.5	345.3	737.9	383.9	41.1	1238.9	Rv0159c (PE3)
188214	0.0	0.0	0.0	0.0	0.0	0.0	0.0	0.0	0.0	0.0	0.0	0.0	Rv0159c (PE3)
188233	18.1	132.4	107.4	99.2	75.2	151.5	184.4	29.1	159.4	6.0	246.5	0.0	Rv0159c (PE3)
188265	37.1	13.0	149.5	0.0	6.0	37.1	0.0	0.0	75.2	272.7	0.0	110.2	Rv0159c (PE3)
188339	0.0	0.0	11.0	0.0	0.0	37.1	18.0	0.0	0.0	0.0	0.0	0.0	Rv0159c (PE3)
188365	0.0	33.1	23.1	181.3	44.1	56.2	215.5	119.5	15.0	0.0	10.0	0.0	Rv0159c (PE3)
188407	377.1	611.7	299.1	628.1	487.4	474.7	869.9	526.0	371.9	117.3	431.9	419.6	Rv0159c (PE3)
188441	56.2	126.3	281.0	33.1	107.3	75.3	55.1	345.3	273.7	117.3	30.1	0.0	Rv0159c (PE3)
188481	0.0	0.0	0.0	0.0	0.0	0.0	0.0	0.0	0.0	0.0	0.0	0.0	Rv0159c (PE3)
188546	292.8	505.4	652.3	313.5	367.1	417.5	660.5	601.3	296.8	321.8	1184.5	419.6	Rv0159c (PE3)
188578	65.2	92.3	83.3	66.1	56.2	94.3	110.2	14.1	60.2	136.3	0.0	0.0	Rv0159c (PE3)
188640	528.5	385.1	634.2	644.1	619.8	608.2	623.4	586.2	144.4	284.7	617.3	397.6	Rv0159c (PE3)
188665	28.1	33.1	17.1	16.0	25.1	18.1	129.3	29.1	0.0	290.7	226.5	0.0	Rv0159c (PE3)
188763	28.1	53.1	59.2	16.0	12.0	18.1	6.0	0.0	7.0	24.1	277.6	0.0	Rv0159c (PE3)
188830	963.7	1010.8	1370.8	1223.1	1120.2	778.8	1289.9	872.3	943.4	1102.7	669.4	796.2	Rv0159c (PE3)
188866	320.9	232.6	287.0	181.3	63.2	170.6	30.1	209.8	15.0	6.0	20.0	110.2	
188873	245.7	205.6	113.4	148.2	239.7	189.7	61.1	179.7	326.8	309.8	71.1	242.4	
188916	0.0	0.0	0.0	0.0	0.0	0.0	0.0	0.0	0.0	0.0	0.0	0.0	
188992	113.3	265.7	299.1	82.1	202.6	170.6	49.1	14.1	91.2	0.0	92.2	22.0	Rv0160c (PE4)
189020	0.0	0.0	0.0	0.0	0.0	0.0	0.0	0.0	37.1	142.3	0.0	0.0	Rv0160c (PE4)
189040	9.0	0.0	5.0	0.0	0.0	18.1	0.0	0.0	0.0	12.0	0.0	0.0	Rv0160c (PE4)
189059	169.5	272.7	335.2	66.1	82.2	341.2	567.3	631.4	364.9	607.5	102.2	22.0	Rv0160c (PE4)
189125	0.0	132.4	59.2	0.0	94.3	75.3	18.0	29.1	98.3	421.0	20.0	375.6	Rv0160c (PE4)
189155	282.8	252.7	323.1	694.2	246.7	75.3	332.7	239.9	242.6	105.3	958.0	66.1	Rv0160c (PE4)
189158	235.7	245.7	359.3	379.6	183.5	265.9	117.3	209.8	441.1	68.2	411.9	44.1	Rv0160c (PE4)
189210	28.1	33.1	119.4	0.0	25.1	0.0	0.0	0.0	15.0	24.1	30.1	0.0	Rv0160c (PE4)
189218	150.4	179.5	299.1	181.3	189.5	189.7	30.1	44.2	426.1	532.3	123.3	132.2	Rv0160c (PE4)
189236	0.0	46.1	5.0	0.0	0.0	0.0	0.0	0.0	0.0	0.0	0.0	0.0	Rv0160c (PE4)
189245	0.0	6.0	11.0	16.0	0.0	0.0	80.2	29.1	53.1	0.0	0.0	0.0	Rv0160c (PE4)
189308	0.0	26.1	41.1	0.0	0.0	0.0	0.0	0.0	0.0	0.0	0.0	0.0	Rv0160c (PE4)
189362	1190.4	1197.3	1598.6	1289.2	1582.6	1710.1	2024.5	902.4	2145.5	1512.7	2142.5	2344.5	Rv0160c (PE4)
189365	878.5	644.8	640.2	132.2	600.7	455.6	432.0	646.4	638.6	1115.7	1112.3	530.8	Rv0160c (PE4)
189381	47.1	6.0	71.3	0.0	0.0	0.0	0.0	0.0	7.0	6.0	0.0	132.2	Rv0160c (PE4)
189383	141.4	311.9	406.4	1520.6	373.1	227.8	381.9	134.5	144.4	284.7	751.6	840.3	Rv0160c (PE4)
189414	75.2	33.1	11.0	33.1	25.1	0.0	135.3	29.1	0.0	0.0	0.0	0.0	Rv0160c (PE4)
189443	94.3	146.4	185.7	66.1	480.4	75.3	147.3	194.7	836.1	129.3	20.0	0.0	Rv0160c (PE4)
189458	462.3	704.9	934.3	561.9	480.4	570.0	617.4	270.0	1696.3	1233.0	400.8	265.4	Rv0160c (PE4)
189464	113.3	139.4	161.6	82.1	164.5	94.3	221.5	59.2	45.1	241.6	10.0	132.2	Rv0160c (PE4)
189533	207.6	79.2	77.3	82.1	113.3	94.3	30.1	29.1	220.6	61.1	10.0	0.0	Rv0160c (PE4)
189545	169.5	172.5	113.4	82.1	88.3	170.6	104.2	164.6	106.3	49.1	30.1	0.0	Rv0160c (PE4)
189560	18.1	179.5	89.3	33.1	75.2	0.0	0.0	0.0	75.2	18.0	0.0	0.0	Rv0160c (PE4)
189567	320.9	298.8	323.1	280.5	449.3	341.2	345.8	510.9	486.2	718.8	164.3	331.5	Rv0160c (PE4)
189614	491.4	598.6	682.4	363.6	474.4	683.4	752.7	691.6	729.9	880.2	915.9	353.5	Rv0160c (PE4)
189663	9.0	6.0	17.1	0.0	75.2	37.1	18.0	0.0	75.2	0.0	113.2	0.0	Rv0160c (PE4)
189684	197.6	99.3	113.4	462.8	69.2	94.3	49.1	179.7	174.4	55.1	30.1	441.7	Rv0160c (PE4)
189728	1690.8	598.6	652.3	958.6	569.6	1482.3	141.3	601.3	2594.6	1227.0	937.0	884.3	Rv0160c (PE4)
189758	0.0	0.0	0.0	0.0	6.0	0.0	0.0	0.0	0.0	0.0	30.1	0.0	Rv0160c (PE4)
189810	9.0	79.2	95.3	0.0	138.4	37.1	0.0	0.0	15.0	30.1	0.0	0.0	Rv0160c (PE4)
189873	0.0	0.0	0.0	0.0	0.0	0.0	0.0	0.0	0.0	0.0	0.0	0.0	Rv0160c (PE4)
189965	179.5	179.5	377.3	148.2	157.5	208.7	197.4	134.5	242.6	495.2	380.8	22.0	Rv0160c (PE4)
189979	0.0	0.0	0.0	0.0	0.0	0.0	0.0	0.0	0.0	0.0	0.0	0.0	Rv0160c (PE4)
189987	28.1	53.1	53.2	0.0	25.1	113.4	12.0	59.2	0.0	0.0	494.0	0.0	Rv0160c (PE4)
190002	462.3	472.3	514.8	1024.7	740.1	683.4	1339.0	1098.1	547.4	427.0	504.1	331.5	Rv0160c (PE4)
190015	0.0	0.0	0.0	0.0	0.0	0.0	0.0	0.0	0.0	0.0	0.0	0.0	Rv0160c (PE4)
190125	329.9	338.9	179.6	49.1	195.6	341.2	12.0	29.1	22.1	514.3	576.2	752.1	Rv0160c (PE4)
190144	0.0	6.0	5.0	0.0	0.0	0.0	12.0	0.0	0.0	0.0	0.0	0.0	Rv0160c (PE4)
190178	292.8	278.8	424.5	793.3	524.5	227.8	264.6	420.6	98.3	446.1	102.2	220.3	Rv0160c (PE4)
190253	47.1	46.1	95.3	379.6	119.3	113.4	0.0	0.0	15.0	105.3	0.0	0.0	Rv0160c (PE4)
190265	320.9	119.3	275.0	231.4	309.9	113.4	117.3	134.5	68.2	210.5	20.0	0.0	Rv0160c (PE4)
190326	359.0	252.7	89.3	247.4	277.8	94.3	197.4	239.9	68.2	129.3	10.0	0.0	Rv0160c (PE4)
190494	0.0	0.0	0.0	0.0	0.0	0.0	0.0	0.0	0.0	0.0	0.0	0.0	
190503	9.0	146.4	5.0	16.0	12.0	37.1	18.0	134.5	7.0	0.0	10.0	22.0	
190506	472.3	372.0	418.5	132.2	277.8	265.9	567.3	89.3	182.5	433.1	370.8	1260.9	
190510	122.3	119.3	41.1	99.2	50.1	37.1	12.0	0.0	22.1	24.1	236.5	66.1	
190514	368.0	252.7	287.0	66.1	88.3	265.9	326.7	315.2	53.1	197.5	195.4	485.7	
190523	141.4	285.8	113.4	165.3	164.5	151.5	264.6	104.4	60.2	284.7	20.0	530.8	
190540	235.7	245.7	191.7	661.1	284.8	246.9	258.6	209.8	144.4	148.4	494.0	44.1	
190580	94.3	53.1	77.3	49.1	94.3	151.5	117.3	14.1	91.2	43.1	20.0	0.0	
190592	103.3	199.5	281.0	99.2	220.6	285.0	234.5	405.5	121.3	74.2	937.0	375.6	
190594	0.0	0.0	0.0	0.0	0.0	0.0	0.0	0.0	0.0	0.0	0.0	0.0	
190609	18.1	92.3	83.3	313.5	176.5	56.2	0.0	360.4	30.1	74.2	0.0	154.2	Rv0161 (-)
190698	0.0	0.0	0.0	0.0	0.0	0.0	0.0	0.0	0.0	0.0	0.0	0.0	Rv0161 (-)
190785	188.5	199.5	101.4	165.3	145.4	208.7	295.7	224.8	30.1	49.1	10.0	88.1	Rv0161 (-)
190859	0.0	0.0	0.0	0.0	0.0	0.0	0.0	0.0	0.0	0.0	0.0	0.0	Rv0161 (-)
190892	0.0	0.0	5.0	0.0	18.1	0.0	0.0	0.0	0.0	0.0	0.0	0.0	Rv0161 (-)
191000	0.0	26.1	0.0	280.5	6.0	0.0	0.0	0.0	0.0	0.0	0.0	0.0	Rv0161 (-)
191058	0.0	0.0	0.0	0.0	0.0	0.0	0.0	0.0	0.0	0.0	0.0	0.0	Rv0161 (-)
191089	0.0	0.0	0.0	33.1	0.0	0.0	6.0	14.1	0.0	0.0	0.0	0.0	Rv0161 (-)
191111	56.2	106.3	35.1	82.1	101.3	94.3	0.0	0.0	7.0	228.6	0.0	0.0	Rv0161 (-)
191157	0.0	0.0	5.0	0.0	6.0	0.0	18.0	29.1	0.0	0.0	0.0	0.0	Rv0161 (-)
191204	103.3	73.2	113.4	33.1	82.2	18.1	0.0	14.1	7.0	6.0	0.0	0.0	Rv0161 (-)
191365	9.0	0.0	23.1	33.1	44.1	0.0	0.0	0.0	45.1	43.1	0.0	0.0	Rv0161 (-)
191416	47.1	19.1	17.1	0.0	12.0	0.0	0.0	0.0	7.0	92.2	0.0	22.0	Rv0161 (-)
191574	37.1	172.5	161.6	115.2	151.4	265.9	43.1	0.0	37.1	30.1	20.0	0.0	Rv0161 (-)
191769	56.2	53.1	107.4	247.4	101.3	75.3	36.1	89.3	83.2	6.0	30.1	110.2	Rv0161 (-)
191807	9.0	112.3	0.0	0.0	0.0	18.1	0.0	0.0	0.0	0.0	0.0	0.0	Rv0161 (-)
191850	0.0	0.0	0.0	0.0	0.0	0.0	0.0	0.0	0.0	6.0	0.0	0.0	Rv0161 (-)
191925	9.0	0.0	0.0	0.0	0.0	18.1	0.0	0.0	7.0	0.0	0.0	0.0	Rv0161 (-)
191930	9.0	0.0	11.0	0.0	0.0	37.1	0.0	0.0	7.0	0.0	0.0	0.0	Rv0161 (-)
191983	0.0	6.0	5.0	0.0	0.0	0.0	0.0	0.0	0.0	0.0	0.0	0.0	Rv0162c (adhE1)
192056	0.0	0.0	0.0	0.0	0.0	0.0	0.0	0.0	0.0	0.0	0.0	0.0	Rv0162c (adhE1)
192166	28.1	26.1	11.0	16.0	6.0	56.2	0.0	0.0	7.0	55.1	267.6	0.0	Rv0162c (adhE1)
192275	9.0	6.0	11.0	0.0	0.0	18.1	0.0	0.0	0.0	0.0	0.0	0.0	Rv0162c (adhE1)
192370	37.1	139.4	89.3	99.2	31.1	94.3	154.3	134.5	7.0	92.2	0.0	0.0	Rv0162c (adhE1)
192417	0.0	0.0	0.0	0.0	0.0	0.0	0.0	0.0	0.0	0.0	0.0	0.0	Rv0162c (adhE1)
192449	9.0	19.1	41.1	49.1	25.1	0.0	0.0	59.2	7.0	68.2	10.0	0.0	Rv0162c (adhE1)
192451	37.1	33.1	35.1	264.4	44.1	56.2	0.0	0.0	0.0	0.0	0.0	66.1	Rv0162c (adhE1)
192479	0.0	13.0	5.0	0.0	6.0	18.1	24.1	0.0	0.0	0.0	0.0	0.0	Rv0162c (adhE1)
192543	28.1	152.4	125.4	0.0	50.1	132.5	55.1	14.1	22.1	6.0	256.5	0.0	Rv0162c (adhE1)
192579	0.0	0.0	0.0	0.0	0.0	0.0	12.0	104.4	0.0	0.0	0.0	0.0	Rv0162c (adhE1)
192679	216.6	199.5	107.4	132.2	348.0	170.6	49.1	0.0	45.1	86.2	92.2	441.7	Rv0162c (adhE1)
192710	0.0	0.0	0.0	0.0	0.0	0.0	0.0	0.0	0.0	0.0	0.0	0.0	Rv0162c (adhE1)
192918	0.0	0.0	0.0	0.0	0.0	0.0	0.0	0.0	0.0	0.0	0.0	0.0	Rv0162c (adhE1)
193048	47.1	73.2	95.3	33.1	50.1	75.3	30.1	29.1	83.2	92.2	0.0	0.0	Rv0162c (adhE1)
193074	263.7	352.0	335.2	132.2	290.8	246.9	67.2	104.4	280.7	551.3	51.1	485.7	Rv0162c (adhE1)
193108	387.1	631.7	772.7	412.7	543.6	740.6	1469.3	1353.1	958.4	786.9	1173.5	1215.8	Rv0162c (adhE1)
193229	329.9	172.5	383.3	297.5	531.5	551.0	234.5	149.6	220.6	222.5	71.1	353.5	Rv0163 (-)
193232	84.2	112.3	95.3	181.3	88.3	132.5	18.0	285.1	318.8	74.2	10.0	0.0	Rv0163 (-)
193254	37.1	6.0	0.0	0.0	25.1	56.2	0.0	0.0	0.0	18.0	246.5	22.0	Rv0163 (-)
193337	18.1	66.2	89.3	16.0	75.2	56.2	86.2	0.0	174.4	86.2	0.0	0.0	Rv0163 (-)
193368	594.7	359.0	383.3	429.7	411.2	417.5	184.4	119.5	1285.3	1028.5	1122.4	132.2	Rv0163 (-)
193415	28.1	92.3	59.2	132.2	31.1	37.1	252.6	74.3	106.3	123.3	0.0	0.0	Rv0163 (-)
193432	150.4	139.4	155.5	198.3	164.5	246.9	160.4	330.2	182.5	49.1	10.0	44.1	Rv0163 (-)
193487	188.5	238.7	317.1	132.2	75.2	227.8	320.7	797.0	197.5	272.7	576.2	287.4	Rv0163 (-)
193501	65.2	172.5	53.2	478.8	56.2	113.4	172.4	14.1	250.6	142.3	267.6	110.2	Rv0163 (-)
193560	18.1	66.2	23.1	49.1	6.0	75.3	0.0	0.0	136.3	55.1	0.0	0.0	Rv0163 (-)
193568	75.2	92.3	41.1	66.1	44.1	170.6	6.0	134.5	37.1	74.2	61.1	375.6	Rv0163 (-)
193657	1171.3	1151.1	1551.5	1123.9	696.0	740.6	1432.2	872.3	1255.2	712.7	1389.9	685.0	Rv0164 (TB18.5)
193737	0.0	0.0	0.0	0.0	0.0	0.0	0.0	0.0	0.0	0.0	0.0	0.0	Rv0164 (TB18.5)
193747	0.0	0.0	0.0	0.0	0.0	0.0	0.0	0.0	0.0	0.0	0.0	0.0	Rv0164 (TB18.5)
193795	0.0	0.0	0.0	0.0	0.0	0.0	0.0	0.0	0.0	0.0	0.0	0.0	Rv0164 (TB18.5)
193858	0.0	0.0	0.0	0.0	0.0	0.0	0.0	0.0	0.0	0.0	0.0	0.0	Rv0164 (TB18.5)
193860	0.0	0.0	0.0	0.0	0.0	0.0	0.0	0.0	0.0	0.0	0.0	0.0	Rv0164 (TB18.5)
193873	0.0	0.0	0.0	0.0	0.0	0.0	0.0	0.0	0.0	0.0	0.0	0.0	Rv0164 (TB18.5)
193876	0.0	0.0	0.0	0.0	0.0	0.0	0.0	0.0	0.0	0.0	0.0	0.0	Rv0164 (TB18.5)
194107	585.7	631.7	676.4	264.4	644.9	551.0	301.7	405.5	890.3	551.3	287.6	485.7	Rv0164 (TB18.5)
194204	150.4	0.0	5.0	0.0	75.2	18.1	0.0	0.0	0.0	204.5	10.0	22.0	Rv0165c (mce1R)
194306	301.9	345.9	323.1	82.1	556.6	570.0	426.0	661.5	318.8	1071.6	339.7	66.1	Rv0165c (mce1R)
194308	793.2	897.5	724.5	561.9	746.2	778.8	586.3	797.0	630.6	1164.9	2173.6	463.7	Rv0165c (mce1R)
194321	415.2	205.6	226.8	148.2	252.7	265.9	406.9	149.6	98.3	383.9	133.3	0.0	Rv0165c (mce1R)
194423	188.5	278.8	191.7	379.6	386.1	246.9	246.6	721.7	174.4	179.4	102.2	0.0	Rv0165c (mce1R)
194799	0.0	0.0	0.0	0.0	233.7	0.0	0.0	0.0	0.0	0.0	0.0	0.0	Rv0165c (mce1R)
194904	0.0	0.0	0.0	0.0	0.0	0.0	0.0	0.0	0.0	0.0	0.0	0.0	
194931	9.0	59.2	101.4	0.0	12.0	56.2	18.0	29.1	7.0	55.1	10.0	0.0	
194938	216.6	185.5	220.8	132.2	233.7	113.4	320.7	194.7	197.5	30.1	215.5	265.4	
194988	850.4	704.9	658.3	611.0	696.0	570.0	783.8	405.5	1079.8	712.7	1771.7	685.0	
195028	0.0	66.2	101.4	16.0	0.0	0.0	24.1	44.2	106.3	98.2	10.0	66.1	Rv0166 (fadD5)
195034	509.4	379.0	353.2	528.9	398.1	285.0	227.5	315.2	303.8	743.8	400.8	1482.2	Rv0166 (fadD5)
195051	37.1	139.4	71.3	66.1	82.2	132.5	289.6	89.3	159.4	98.2	328.7	0.0	Rv0166 (fadD5)
195160	406.1	265.7	347.2	297.5	379.1	398.4	438.0	586.2	562.4	197.5	792.7	641.0	Rv0166 (fadD5)
195242	28.1	6.0	5.0	0.0	6.0	0.0	0.0	0.0	0.0	6.0	0.0	0.0	Rv0166 (fadD5)
195301	18.1	6.0	0.0	0.0	6.0	37.1	67.2	14.1	136.3	6.0	20.0	0.0	Rv0166 (fadD5)
195480	0.0	6.0	0.0	0.0	6.0	0.0	0.0	0.0	0.0	0.0	0.0	0.0	Rv0166 (fadD5)
195490	263.7	278.8	575.0	445.7	239.7	246.9	264.6	209.8	722.8	247.6	566.2	198.3	Rv0166 (fadD5)
195558	1369.9	1124.1	1041.7	1289.2	1360.9	1025.6	907.0	1985.5	2206.6	929.3	1801.8	1215.8	Rv0166 (fadD5)
195639	1246.5	758.1	880.1	760.3	892.6	570.0	795.8	661.5	821.1	985.4	1184.5	22.0	Rv0166 (fadD5)
195656	122.3	66.2	137.5	231.4	75.2	75.3	61.1	29.1	204.5	303.7	10.0	0.0	Rv0166 (fadD5)
195698	254.7	106.3	83.3	165.3	44.1	151.5	178.4	59.2	258.7	49.1	82.2	508.8	Rv0166 (fadD5)
195756	774.2	771.1	581.0	694.2	772.2	589.1	1024.3	977.7	630.6	1034.5	535.1	441.7	Rv0166 (fadD5)
195857	0.0	0.0	5.0	0.0	0.0	18.1	67.2	0.0	0.0	0.0	0.0	0.0	Rv0166 (fadD5)
195892	28.1	13.0	5.0	115.2	25.1	18.1	0.0	0.0	7.0	0.0	0.0	0.0	Rv0166 (fadD5)
195973	254.7	325.9	544.9	99.2	265.8	227.8	357.8	74.3	441.1	49.1	525.1	220.3	Rv0166 (fadD5)
196043	0.0	0.0	0.0	0.0	69.2	0.0	98.2	14.1	0.0	68.2	0.0	0.0	Rv0166 (fadD5)
196143	0.0	0.0	0.0	0.0	0.0	0.0	0.0	0.0	0.0	0.0	0.0	0.0	Rv0166 (fadD5)
196170	263.7	139.4	17.1	82.1	50.1	37.1	123.3	29.1	441.1	166.4	71.1	0.0	Rv0166 (fadD5)
196241	47.1	19.1	11.0	0.0	44.1	18.1	0.0	29.1	121.3	0.0	10.0	0.0	Rv0166 (fadD5)
196257	349.0	485.3	466.6	495.8	290.8	285.0	777.7	1263.8	676.7	222.5	514.1	88.1	Rv0166 (fadD5)
196292	396.1	512.4	317.1	412.7	398.1	379.3	561.3	255.0	562.4	948.3	761.6	265.4	Rv0166 (fadD5)
196314	406.1	106.3	400.4	49.1	423.2	113.4	104.2	194.7	471.2	489.2	41.1	818.2	Rv0166 (fadD5)
196426	0.0	0.0	0.0	115.2	0.0	0.0	0.0	0.0	15.0	0.0	0.0	0.0	Rv0166 (fadD5)
196456	2513.1	1184.2	1245.4	1190.0	1278.7	1520.4	1721.9	1263.8	1673.3	489.2	1812.8	818.2	Rv0166 (fadD5)
196488	197.6	405.1	311.1	148.2	442.3	208.7	332.7	104.4	706.8	390.0	298.6	0.0	Rv0166 (fadD5)
196575	0.0	0.0	0.0	0.0	0.0	0.0	0.0	0.0	0.0	0.0	0.0	0.0	Rv0166 (fadD5)
196653	0.0	0.0	0.0	0.0	0.0	0.0	0.0	0.0	0.0	0.0	0.0	0.0	Rv0166 (fadD5)
196667	0.0	0.0	0.0	0.0	0.0	0.0	0.0	0.0	0.0	0.0	0.0	0.0	
196681	0.0	0.0	17.1	0.0	6.0	0.0	209.5	29.1	0.0	0.0	0.0	0.0	
196698	953.7	1144.1	1113.9	1487.5	1069.1	1216.3	1592.6	1098.1	1399.6	1450.6	2090.4	2521.8	
196721	169.5	219.6	412.4	743.2	126.4	151.5	36.1	29.1	166.4	377.9	0.0	198.3	
196741	0.0	0.0	0.0	0.0	0.0	0.0	0.0	0.0	0.0	0.0	0.0	0.0	
196754	0.0	0.0	23.1	0.0	12.0	18.1	0.0	0.0	0.0	43.1	0.0	0.0	
196829	47.1	139.4	196.7	181.3	37.1	94.3	0.0	0.0	91.2	458.1	92.2	0.0	
196886	387.1	379.0	256.9	198.3	195.6	246.9	6.0	44.2	174.4	278.7	473.0	0.0	Rv0167 (yrbE1A)
197034	0.0	19.1	5.0	0.0	6.0	0.0	0.0	0.0	0.0	12.0	0.0	0.0	Rv0167 (yrbE1A)
197055	18.1	0.0	0.0	0.0	0.0	18.1	0.0	0.0	7.0	0.0	61.1	0.0	Rv0167 (yrbE1A)
197089	727.1	205.6	293.0	214.4	113.3	151.5	18.0	104.4	113.3	253.6	41.1	22.0	Rv0167 (yrbE1A)
197390	113.3	119.3	196.7	49.1	50.1	113.4	6.0	0.0	7.0	61.1	30.1	22.0	Rv0167 (yrbE1A)
197417	434.2	419.1	460.6	511.9	258.7	323.1	172.4	149.6	113.3	452.1	431.9	132.2	Rv0167 (yrbE1A)
197516	0.0	6.0	11.0	0.0	12.0	0.0	0.0	0.0	15.0	18.0	0.0	0.0	Rv0167 (yrbE1A)
197718	197.6	258.7	275.0	330.6	195.6	227.8	418.9	104.4	91.2	650.6	30.1	995.5	Rv0168 (yrbE1B)
197811	519.5	531.5	532.9	859.4	392.1	360.3	98.2	44.2	129.3	1246.1	473.0	66.1	Rv0168 (yrbE1B)
197814	566.6	452.2	688.4	1156.9	581.7	474.7	6.0	74.3	364.9	1549.8	720.5	906.4	Rv0168 (yrbE1B)
197858	0.0	0.0	17.1	0.0	0.0	0.0	0.0	0.0	0.0	0.0	0.0	0.0	Rv0168 (yrbE1B)
198071	150.4	92.3	107.4	511.9	107.3	170.6	264.6	29.1	106.3	0.0	349.7	0.0	Rv0168 (yrbE1B)
198198	329.9	179.5	226.8	313.5	94.3	132.5	351.8	164.6	220.6	315.8	287.6	530.8	Rv0168 (yrbE1B)
198215	878.5	585.6	694.4	445.7	531.5	646.3	258.6	74.3	615.6	736.8	1379.9	331.5	Rv0168 (yrbE1B)
198255	18.1	86.2	47.2	0.0	25.1	18.1	0.0	0.0	0.0	0.0	10.0	66.1	Rv0168 (yrbE1B)
198276	340.0	345.9	544.9	991.7	176.5	246.9	308.7	74.3	403.0	644.6	431.9	0.0	Rv0168 (yrbE1B)
198285	453.3	352.0	359.3	958.6	386.1	246.9	289.6	119.5	341.9	390.0	267.6	375.6	Rv0168 (yrbE1B)
198375	415.2	578.6	706.5	478.8	487.4	551.0	536.2	556.1	426.1	613.5	2337.9	353.5	Rv0168 (yrbE1B)
198378	216.6	185.5	299.1	330.6	63.2	265.9	49.1	119.5	532.4	228.6	782.6	618.9	Rv0168 (yrbE1B)
198384	9.0	59.2	5.0	0.0	6.0	0.0	0.0	0.0	45.1	0.0	0.0	0.0	Rv0168 (yrbE1B)
198492	519.5	604.7	550.9	958.6	607.8	589.1	586.3	495.9	562.4	1065.6	164.3	641.0	Rv0168 (yrbE1B)
198525	0.0	0.0	17.1	0.0	0.0	0.0	0.0	0.0	0.0	0.0	0.0	22.0	Rv0168 (yrbE1B)
198574	207.6	172.5	281.0	33.1	113.3	151.5	117.3	29.1	37.1	55.1	463.0	198.3	Rv0169 (mce1A)
198596	188.5	272.7	250.9	776.3	252.7	323.1	0.0	0.0	555.4	235.6	20.0	0.0	Rv0169 (mce1A)
198617	47.1	119.3	119.4	214.4	75.2	132.5	0.0	0.0	0.0	0.0	10.0	66.1	Rv0169 (mce1A)
198629	122.3	212.6	268.9	99.2	220.6	113.4	18.0	0.0	197.5	55.1	20.0	1061.6	Rv0169 (mce1A)
198631	56.2	66.2	155.5	115.2	176.5	132.5	6.0	14.1	15.0	6.0	10.0	22.0	Rv0169 (mce1A)
198727	718.0	664.8	801.8	495.8	550.6	665.4	703.6	571.2	791.0	843.1	751.6	265.4	Rv0169 (mce1A)
198729	0.0	53.1	17.1	16.0	0.0	0.0	0.0	0.0	0.0	123.3	0.0	0.0	Rv0169 (mce1A)
198752	263.7	311.9	610.1	346.6	271.8	227.8	30.1	89.3	220.6	390.0	10.0	265.4	Rv0169 (mce1A)
198823	359.0	318.9	616.2	595.0	239.7	455.6	49.1	164.6	814.1	333.8	30.1	0.0	Rv0169 (mce1A)
198885	9.0	13.0	17.1	0.0	12.0	18.1	12.0	0.0	227.6	0.0	0.0	0.0	Rv0169 (mce1A)
198889	755.1	805.2	1059.7	1057.8	607.8	836.0	351.8	420.6	1467.7	582.4	1019.1	840.3	Rv0169 (mce1A)
198932	0.0	0.0	0.0	0.0	0.0	0.0	0.0	0.0	0.0	0.0	0.0	0.0	Rv0169 (mce1A)
198956	349.0	318.9	262.9	181.3	126.4	227.8	24.1	104.4	646.7	86.2	41.1	220.3	Rv0169 (mce1A)
199083	0.0	0.0	35.1	16.0	6.0	18.1	117.3	29.1	0.0	24.1	0.0	0.0	Rv0169 (mce1A)
199192	28.1	19.1	101.4	33.1	12.0	56.2	61.1	14.1	0.0	30.1	0.0	265.4	Rv0169 (mce1A)
199348	160.5	152.4	149.5	231.4	170.5	189.7	12.0	14.1	91.2	191.5	30.1	66.1	Rv0169 (mce1A)
199402	519.5	558.5	581.0	991.7	341.0	512.8	24.1	164.6	333.9	526.3	978.1	1238.9	Rv0169 (mce1A)
199404	131.4	212.6	173.6	99.2	157.5	56.2	92.2	74.3	98.3	532.3	20.0	0.0	Rv0169 (mce1A)
199438	329.9	106.3	95.3	82.1	63.2	56.2	18.0	0.0	98.3	18.0	10.0	0.0	Rv0169 (mce1A)
199458	481.4	345.9	563.0	710.2	405.2	436.6	129.3	104.4	212.5	433.1	359.8	862.3	Rv0169 (mce1A)
199479	0.0	0.0	0.0	0.0	0.0	0.0	0.0	0.0	0.0	0.0	0.0	0.0	Rv0169 (mce1A)
199486	47.1	33.1	143.5	264.4	50.1	170.6	117.3	44.2	0.0	61.1	82.2	22.0	Rv0169 (mce1A)
199514	122.3	245.7	137.5	396.7	126.4	132.5	80.2	0.0	53.1	440.1	10.0	752.1	Rv0169 (mce1A)
199523	850.4	791.2	754.7	776.3	746.2	778.8	178.4	510.9	433.1	1102.7	494.0	463.7	Rv0169 (mce1A)
199527	585.7	611.7	862.0	710.2	569.6	740.6	481.1	315.2	1132.9	904.2	813.7	1149.7	Rv0169 (mce1A)
199553	0.0	0.0	0.0	0.0	0.0	0.0	0.0	0.0	0.0	0.0	0.0	0.0	Rv0169 (mce1A)
199589	0.0	0.0	0.0	0.0	0.0	0.0	0.0	0.0	0.0	0.0	0.0	0.0	Rv0169 (mce1A)
199601	500.4	458.3	460.6	1040.7	214.6	341.2	80.2	0.0	235.6	600.5	535.1	353.5	Rv0169 (mce1A)
199631	103.3	33.1	53.2	16.0	12.0	37.1	0.0	0.0	0.0	18.0	370.8	0.0	Rv0169 (mce1A)
199643	9.0	6.0	0.0	0.0	0.0	18.1	0.0	0.0	0.0	0.0	0.0	0.0	Rv0169 (mce1A)
199675	75.2	66.2	71.3	33.1	56.2	56.2	0.0	0.0	68.2	197.5	0.0	0.0	Rv0169 (mce1A)
199677	1284.6	864.4	1029.6	743.2	638.8	531.9	36.1	541.0	867.2	1102.7	328.7	596.9	Rv0169 (mce1A)
199681	160.5	305.8	155.5	247.4	157.5	132.5	0.0	74.3	235.6	86.2	30.1	0.0	Rv0169 (mce1A)
199777	254.7	252.7	394.4	330.6	202.6	341.2	487.1	59.2	288.7	421.0	30.1	265.4	Rv0169 (mce1A)
199813	169.5	33.1	83.3	214.4	37.1	37.1	92.2	0.0	75.2	55.1	41.1	0.0	Rv0169 (mce1A)
199840	179.5	311.9	371.3	198.3	208.6	304.1	6.0	29.1	197.5	148.4	92.2	44.1	Rv0169 (mce1A)
199852	47.1	106.3	125.4	0.0	37.1	94.3	6.0	74.3	37.1	204.5	41.1	198.3	Rv0169 (mce1A)
199871	9.0	66.2	41.1	0.0	101.3	37.1	12.0	0.0	7.0	0.0	0.0	66.1	Rv0169 (mce1A)
199878	188.5	212.6	238.8	511.9	202.6	398.4	227.5	134.5	441.1	607.5	71.1	154.2	Rv0169 (mce1A)
200000	207.6	252.7	95.3	115.2	113.3	151.5	0.0	0.0	37.1	12.0	226.5	132.2	Rv0170 (mce1B)
200007	519.5	399.1	514.8	214.4	189.5	531.9	98.2	420.6	296.8	446.1	113.2	375.6	Rv0170 (mce1B)
200009	18.1	33.1	275.0	214.4	227.7	132.5	24.1	59.2	106.3	371.9	102.2	441.7	Rv0170 (mce1B)
200071	9.0	13.0	0.0	33.1	0.0	37.1	0.0	0.0	0.0	6.0	0.0	0.0	Rv0170 (mce1B)
200095	320.9	298.8	250.9	412.7	252.7	227.8	18.0	0.0	265.7	123.3	51.1	22.0	Rv0170 (mce1B)
200138	18.1	19.1	35.1	16.0	31.1	18.1	0.0	0.0	0.0	6.0	0.0	0.0	Rv0170 (mce1B)
200160	226.6	272.7	238.8	82.1	157.5	151.5	18.0	0.0	227.6	49.1	0.0	0.0	Rv0170 (mce1B)
200187	37.1	26.1	17.1	0.0	18.1	0.0	0.0	0.0	30.1	0.0	123.3	0.0	Rv0170 (mce1B)
200204	0.0	0.0	0.0	0.0	0.0	0.0	0.0	0.0	0.0	0.0	0.0	0.0	Rv0170 (mce1B)
200211	263.7	172.5	155.5	247.4	195.6	227.8	18.0	74.3	144.4	352.9	102.2	198.3	Rv0170 (mce1B)
200419	934.6	252.7	137.5	82.1	119.3	132.5	30.1	0.0	68.2	92.2	0.0	0.0	Rv0170 (mce1B)
200561	387.1	26.1	119.4	99.2	63.2	18.1	110.2	44.2	0.0	24.1	968.0	0.0	Rv0170 (mce1B)
200700	1539.4	425.2	563.0	511.9	411.2	455.6	18.0	134.5	668.7	644.6	195.4	508.8	Rv0170 (mce1B)
200711	18.1	53.1	17.1	16.0	31.1	18.1	0.0	0.0	0.0	18.0	20.0	0.0	Rv0170 (mce1B)
200808	141.4	139.4	220.8	198.3	88.3	94.3	12.0	14.1	83.2	49.1	41.1	0.0	Rv0170 (mce1B)
200829	141.4	152.4	514.8	478.8	176.5	189.7	6.0	0.0	75.2	489.2	226.5	0.0	Rv0170 (mce1B)
200900	47.1	26.1	5.0	16.0	37.1	37.1	6.0	44.2	45.1	0.0	0.0	0.0	Rv0170 (mce1B)
200915	9.0	59.2	59.2	33.1	6.0	37.1	0.0	0.0	0.0	49.1	123.3	0.0	Rv0170 (mce1B)
201019	282.8	99.3	137.5	82.1	56.2	37.1	0.0	14.1	83.2	303.7	0.0	0.0	Rv0171 (mce1C)
201036	9.0	53.1	17.1	33.1	56.2	37.1	0.0	0.0	98.3	0.0	10.0	0.0	Rv0171 (mce1C)
201053	94.3	73.2	179.6	165.3	138.4	113.4	18.0	14.1	151.4	129.3	41.1	110.2	Rv0171 (mce1C)
201056	65.2	19.1	41.1	16.0	6.0	56.2	0.0	0.0	0.0	0.0	0.0	0.0	Rv0171 (mce1C)
201102	632.8	366.0	466.6	429.7	132.4	151.5	215.5	59.2	326.8	563.4	236.5	22.0	Rv0171 (mce1C)
201213	0.0	6.0	35.1	0.0	0.0	0.0	0.0	0.0	0.0	6.0	0.0	0.0	Rv0171 (mce1C)
201241	122.3	139.4	161.6	33.1	164.5	265.9	6.0	14.1	303.8	154.4	0.0	0.0	Rv0171 (mce1C)
201326	18.1	79.2	41.1	0.0	0.0	18.1	0.0	0.0	0.0	0.0	0.0	0.0	Rv0171 (mce1C)
201335	500.4	571.6	868.0	396.7	474.4	589.1	98.2	300.1	981.5	706.7	431.9	353.5	Rv0171 (mce1C)
201434	56.2	192.5	275.0	66.1	170.5	246.9	6.0	0.0	471.2	6.0	504.1	1260.9	Rv0171 (mce1C)
201469	396.1	591.6	724.5	198.3	277.8	323.1	221.5	164.6	509.3	532.3	1143.4	22.0	Rv0171 (mce1C)
201516	821.3	937.6	1622.7	1090.8	847.4	1197.3	326.7	255.0	1833.7	1598.9	597.3	66.1	Rv0171 (mce1C)
201519	641.8	99.3	53.2	16.0	119.3	37.1	6.0	0.0	121.3	259.6	0.0	0.0	Rv0171 (mce1C)
201579	282.8	212.6	514.8	264.4	360.0	323.1	172.4	44.2	98.3	551.3	669.4	88.1	Rv0171 (mce1C)
201592	688.9	711.9	1239.4	875.5	461.3	855.0	135.3	119.5	646.7	1264.1	442.9	552.8	Rv0171 (mce1C)
201685	349.0	165.5	244.9	396.7	183.5	189.7	12.0	29.1	258.7	111.3	185.4	0.0	Rv0171 (mce1C)
201836	37.1	59.2	107.4	33.1	37.1	94.3	258.6	89.3	113.3	0.0	0.0	0.0	Rv0171 (mce1C)
201916	18.1	39.1	83.3	0.0	44.1	75.3	0.0	0.0	22.1	68.2	20.0	0.0	Rv0171 (mce1C)
201919	84.2	106.3	113.4	231.4	101.3	189.7	73.2	29.1	30.1	216.5	30.1	22.0	Rv0171 (mce1C)
201959	197.6	165.5	196.7	247.4	63.2	285.0	43.1	44.2	174.4	173.4	226.5	22.0	Rv0171 (mce1C)
202082	28.1	86.2	89.3	49.1	101.3	37.1	0.0	44.2	15.0	24.1	0.0	0.0	Rv0171 (mce1C)
202135	18.1	19.1	41.1	0.0	0.0	0.0	6.0	0.0	0.0	37.1	0.0	0.0	Rv0171 (mce1C)
202236	9.0	59.2	23.1	0.0	18.1	0.0	0.0	0.0	7.0	12.0	0.0	0.0	Rv0171 (mce1C)
202447	0.0	0.0	17.1	0.0	0.0	18.1	0.0	0.0	0.0	0.0	0.0	0.0	Rv0171 (mce1C)
202465	103.3	33.1	35.1	16.0	25.1	0.0	0.0	0.0	0.0	6.0	0.0	265.4	Rv0171 (mce1C)
202491	9.0	6.0	5.0	0.0	44.1	75.3	0.0	0.0	37.1	43.1	123.3	0.0	Rv0172 (mce1D)
202594	47.1	39.1	59.2	16.0	50.1	0.0	0.0	29.1	0.0	74.2	10.0	0.0	Rv0172 (mce1D)
202627	755.1	292.8	557.0	280.5	227.7	379.3	184.4	14.1	235.6	235.6	370.8	353.5	Rv0172 (mce1D)
202651	727.1	538.5	736.6	1007.7	512.5	797.8	246.6	541.0	646.7	619.5	431.9	862.3	Rv0172 (mce1D)
202674	340.0	225.6	275.0	429.7	214.6	360.3	36.1	29.1	288.7	371.9	215.5	1105.7	Rv0172 (mce1D)
202744	28.1	73.2	35.1	33.1	18.1	94.3	0.0	0.0	22.1	6.0	10.0	66.1	Rv0172 (mce1D)
202756	982.8	970.7	1059.7	1438.4	961.8	1082.8	141.3	315.2	958.4	1115.7	1524.2	1570.3	Rv0172 (mce1D)
202837	556.6	412.1	688.4	132.2	392.1	570.0	301.7	134.5	517.3	265.7	1173.5	0.0	Rv0172 (mce1D)
202863	0.0	0.0	0.0	0.0	0.0	0.0	0.0	0.0	0.0	0.0	0.0	0.0	Rv0172 (mce1D)
202895	575.6	684.9	676.4	1140.9	411.2	531.9	73.2	315.2	653.7	594.5	1112.3	552.8	Rv0172 (mce1D)
202935	301.9	92.3	179.6	346.6	126.4	75.3	234.5	104.4	7.0	166.4	514.1	0.0	Rv0172 (mce1D)
202938	226.6	159.4	293.0	33.1	151.4	304.1	73.2	89.3	189.5	204.5	174.4	154.2	Rv0172 (mce1D)
203028	47.1	53.1	23.1	0.0	25.1	18.1	0.0	0.0	22.1	49.1	10.0	0.0	Rv0172 (mce1D)
203111	160.5	219.6	238.8	99.2	119.3	208.7	49.1	14.1	441.1	55.1	390.8	22.0	Rv0172 (mce1D)
203126	94.3	252.7	161.6	99.2	126.4	113.4	6.0	74.3	288.7	80.2	0.0	198.3	Rv0172 (mce1D)
203141	263.7	512.4	484.7	412.7	442.3	285.0	369.8	179.7	166.4	352.9	741.6	1769.6	Rv0172 (mce1D)
203316	113.3	46.1	59.2	0.0	31.1	132.5	0.0	29.1	15.0	12.0	0.0	0.0	Rv0172 (mce1D)
203412	56.2	99.3	143.5	231.4	44.1	170.6	0.0	0.0	68.2	352.9	473.0	154.2	Rv0172 (mce1D)
203422	670.9	419.1	910.2	478.8	430.2	436.6	0.0	14.1	364.9	377.9	710.5	928.4	Rv0172 (mce1D)
203514	0.0	0.0	0.0	0.0	0.0	0.0	0.0	0.0	0.0	0.0	0.0	0.0	Rv0172 (mce1D)
203527	377.1	366.0	569.0	511.9	239.7	436.6	178.4	59.2	235.6	191.5	566.2	44.1	Rv0172 (mce1D)
203557	472.3	345.9	478.7	379.6	214.6	398.4	18.0	44.2	364.9	569.4	113.2	707.1	Rv0172 (mce1D)
203593	197.6	53.1	167.6	115.2	56.2	56.2	0.0	149.6	22.1	154.4	0.0	530.8	Rv0172 (mce1D)
203640	28.1	59.2	107.4	280.5	6.0	56.2	110.2	14.1	7.0	0.0	10.0	22.0	Rv0172 (mce1D)
203653	131.4	73.2	107.4	66.1	82.2	75.3	24.1	44.2	151.4	68.2	82.2	0.0	Rv0172 (mce1D)
203686	0.0	39.1	35.1	16.0	50.1	18.1	0.0	0.0	0.0	0.0	0.0	0.0	Rv0172 (mce1D)
203724	9.0	26.1	5.0	49.1	31.1	37.1	0.0	0.0	0.0	18.0	0.0	0.0	Rv0172 (mce1D)
203856	0.0	0.0	0.0	0.0	0.0	0.0	0.0	0.0	0.0	0.0	0.0	0.0	Rv0172 (mce1D)
203908	18.1	112.3	59.2	16.0	88.3	56.2	0.0	0.0	0.0	24.1	0.0	0.0	Rv0172 (mce1D)
203917	56.2	53.1	149.5	297.5	37.1	75.3	12.0	59.2	0.0	117.3	0.0	66.1	Rv0172 (mce1D)
203942	113.3	219.6	371.3	429.7	233.7	246.9	221.5	59.2	121.3	216.5	61.1	397.6	Rv0172 (mce1D)
203963	47.1	73.2	131.5	231.4	119.3	189.7	80.2	44.2	7.0	210.5	205.4	22.0	Rv0172 (mce1D)
203990	169.5	292.8	418.5	363.6	265.8	189.7	190.4	29.1	113.3	613.5	185.4	22.0	Rv0172 (mce1D)
204216	443.3	338.9	550.9	412.7	296.9	379.3	6.0	134.5	136.3	855.1	71.1	0.0	Rv0173 (lprK)
204225	377.1	538.5	856.0	462.8	810.3	417.5	67.2	330.2	151.4	563.4	843.8	265.4	Rv0173 (lprK)
204367	0.0	0.0	0.0	0.0	0.0	0.0	0.0	0.0	0.0	0.0	0.0	0.0	Rv0173 (lprK)
204504	122.3	119.3	143.5	49.1	63.2	75.3	24.1	29.1	235.6	37.1	205.4	66.1	Rv0173 (lprK)
204689	9.0	33.1	11.0	0.0	0.0	0.0	0.0	0.0	0.0	0.0	10.0	419.6	Rv0173 (lprK)
204726	519.5	551.5	712.5	710.2	423.2	436.6	240.5	209.8	562.4	576.4	751.6	353.5	Rv0173 (lprK)
204772	254.7	285.8	196.7	363.6	271.8	341.2	86.2	29.1	509.3	960.4	154.3	265.4	Rv0173 (lprK)
204800	18.1	0.0	65.2	16.0	6.0	37.1	0.0	0.0	7.0	0.0	0.0	0.0	Rv0173 (lprK)
204835	0.0	13.0	0.0	0.0	0.0	18.1	6.0	44.2	0.0	0.0	0.0	0.0	Rv0173 (lprK)
204864	641.8	199.5	143.5	297.5	88.3	75.3	6.0	0.0	296.8	49.1	10.0	0.0	Rv0173 (lprK)
204948	37.1	79.2	77.3	132.2	50.1	56.2	0.0	0.0	30.1	18.0	61.1	0.0	Rv0173 (lprK)
205026	263.7	345.9	341.2	363.6	126.4	227.8	0.0	0.0	388.0	43.1	205.4	375.6	Rv0173 (lprK)
205059	746.1	864.4	1053.7	1685.8	734.1	816.9	432.0	390.5	844.2	409.0	999.1	663.0	Rv0173 (lprK)
205085	0.0	0.0	0.0	0.0	0.0	0.0	0.0	0.0	0.0	0.0	0.0	0.0	Rv0173 (lprK)
205170	18.1	53.1	23.1	0.0	37.1	18.1	0.0	0.0	0.0	210.5	61.1	0.0	Rv0173 (lprK)
205210	28.1	92.3	149.5	66.1	50.1	151.5	6.0	29.1	463.2	142.3	154.3	44.1	Rv0173 (lprK)
205281	56.2	33.1	23.1	0.0	6.0	18.1	0.0	0.0	0.0	30.1	10.0	1304.9	Rv0174 (mce1F)
205296	103.3	106.3	155.5	33.1	0.0	37.1	0.0	0.0	15.0	18.0	10.0	0.0	Rv0174 (mce1F)
205307	0.0	0.0	41.1	16.0	12.0	18.1	0.0	0.0	129.3	0.0	0.0	0.0	Rv0174 (mce1F)
205310	737.1	618.7	964.4	346.6	537.6	816.9	24.1	74.3	1255.2	892.2	1276.7	1526.3	Rv0174 (mce1F)
205336	0.0	0.0	0.0	0.0	25.1	0.0	0.0	0.0	0.0	0.0	0.0	0.0	Rv0174 (mce1F)
205346	359.0	379.0	412.4	511.9	373.1	417.5	12.0	119.5	456.2	446.1	113.2	0.0	Rv0174 (mce1F)
205385	9.0	0.0	29.1	0.0	6.0	18.1	0.0	0.0	30.1	0.0	0.0	0.0	Rv0174 (mce1F)
205406	94.3	33.1	131.5	99.2	12.0	94.3	12.0	0.0	204.5	142.3	10.0	0.0	Rv0174 (mce1F)
205414	9.0	6.0	77.3	33.1	6.0	56.2	0.0	0.0	0.0	98.2	0.0	0.0	Rv0174 (mce1F)
205432	349.0	478.3	604.1	561.9	328.9	379.3	55.1	44.2	288.7	619.5	359.8	353.5	Rv0174 (mce1F)
205490	235.7	172.5	185.7	66.1	214.6	208.7	67.2	74.3	45.1	197.5	185.4	0.0	Rv0174 (mce1F)
205550	613.7	525.4	898.2	727.2	575.7	816.9	234.5	239.9	646.7	563.4	453.0	331.5	Rv0174 (mce1F)
205582	28.1	13.0	41.1	0.0	18.1	0.0	0.0	0.0	0.0	0.0	20.0	0.0	Rv0174 (mce1F)
205586	944.7	1050.9	1323.6	1339.3	1005.9	721.6	154.3	917.5	1331.4	886.2	287.6	287.4	Rv0174 (mce1F)
205978	0.0	0.0	0.0	0.0	0.0	0.0	0.0	0.0	0.0	0.0	0.0	0.0	Rv0174 (mce1F)
205986	18.1	33.1	47.2	115.2	25.1	0.0	6.0	59.2	0.0	18.0	318.7	0.0	Rv0174 (mce1F)
206047	547.5	366.0	575.0	297.5	474.4	570.0	166.4	239.9	555.4	1028.5	123.3	508.8	Rv0174 (mce1F)
206060	75.2	53.1	11.0	280.5	18.1	18.1	0.0	0.0	7.0	0.0	10.0	22.0	Rv0174 (mce1F)
206124	113.3	232.6	424.5	99.2	195.6	132.5	129.3	29.1	129.3	935.3	102.2	22.0	Rv0174 (mce1F)
206177	65.2	26.1	77.3	198.3	88.3	189.7	0.0	59.2	288.7	0.0	123.3	0.0	Rv0174 (mce1F)
206236	28.1	46.1	0.0	0.0	44.1	0.0	0.0	0.0	0.0	86.2	0.0	0.0	Rv0174 (mce1F)
206267	793.2	897.5	1263.4	1123.9	993.9	721.6	160.4	465.8	935.4	638.6	236.5	1282.9	Rv0174 (mce1F)
206374	1124.2	904.5	1059.7	1652.8	709.0	816.9	289.6	556.1	783.0	818.0	318.7	928.4	Rv0174 (mce1F)
206384	207.6	192.5	232.8	115.2	157.5	227.8	18.0	134.5	45.1	197.5	102.2	176.3	Rv0174 (mce1F)
206398	160.5	152.4	95.3	66.1	138.4	56.2	30.1	0.0	113.3	105.3	164.3	0.0	Rv0174 (mce1F)
206593	547.5	165.5	143.5	49.1	94.3	170.6	24.1	0.0	418.1	61.1	174.4	530.8	Rv0174 (mce1F)
206620	254.7	86.2	214.8	198.3	113.3	37.1	0.0	0.0	0.0	6.0	267.6	0.0	Rv0174 (mce1F)
206633	179.5	146.4	256.9	132.2	157.5	189.7	338.8	194.7	68.2	440.1	10.0	641.0	Rv0174 (mce1F)
206663	425.2	419.1	670.4	396.7	417.2	417.5	55.1	119.5	395.0	333.8	164.3	44.1	Rv0174 (mce1F)
206665	273.8	258.7	329.2	66.1	151.4	151.5	30.1	0.0	220.6	315.8	30.1	22.0	Rv0174 (mce1F)
206708	434.2	285.8	347.2	595.0	252.7	265.9	24.1	14.1	326.8	600.5	246.5	796.2	Rv0174 (mce1F)
206793	538.5	311.9	389.4	247.4	138.4	246.9	166.4	270.0	151.4	333.8	236.5	353.5	
206805	28.1	39.1	11.0	66.1	31.1	0.0	12.0	0.0	0.0	154.4	0.0	44.1	
207034	18.1	73.2	41.1	0.0	31.1	37.1	55.1	29.1	53.1	43.1	10.0	0.0	Rv0175 (-)
207105	0.0	0.0	0.0	0.0	0.0	0.0	0.0	0.0	0.0	0.0	0.0	0.0	Rv0175 (-)
207156	122.3	159.4	131.5	528.9	88.3	151.5	0.0	14.1	129.3	247.6	20.0	242.4	Rv0175 (-)
207214	500.4	311.9	496.7	793.3	151.4	341.2	295.7	209.8	182.5	427.0	205.4	132.2	Rv0175 (-)
207238	141.4	258.7	220.8	644.1	138.4	285.0	86.2	104.4	311.8	235.6	246.5	22.0	Rv0175 (-)
207273	47.1	79.2	71.3	16.0	119.3	75.3	104.2	0.0	0.0	0.0	10.0	22.0	Rv0175 (-)
207379	0.0	0.0	0.0	0.0	0.0	0.0	0.0	0.0	0.0	0.0	0.0	0.0	Rv0175 (-)
207418	443.3	525.4	502.8	595.0	354.0	417.5	98.2	134.5	159.4	86.2	463.0	22.0	Rv0175 (-)
207420	320.9	232.6	406.4	429.7	220.6	341.2	338.8	74.3	349.9	197.5	525.1	287.4	Rv0175 (-)
207595	122.3	179.5	155.5	363.6	107.3	75.3	80.2	14.1	68.2	228.6	10.0	44.1	Rv0176 (-)
207628	9.0	6.0	5.0	0.0	0.0	0.0	80.2	0.0	0.0	18.0	0.0	22.0	Rv0176 (-)
207671	0.0	0.0	0.0	0.0	0.0	0.0	0.0	0.0	0.0	0.0	0.0	0.0	Rv0176 (-)
207695	216.6	212.6	208.7	231.4	195.6	227.8	12.0	270.0	45.1	197.5	277.6	441.7	Rv0176 (-)
207722	263.7	212.6	202.7	82.1	183.5	304.1	758.7	134.5	60.2	364.9	494.0	66.1	Rv0176 (-)
207928	160.5	185.5	359.3	710.2	360.0	246.9	283.6	285.1	83.2	352.9	720.5	0.0	Rv0176 (-)
208008	368.0	225.6	256.9	264.4	183.5	417.5	67.2	164.6	395.0	415.0	20.0	220.3	Rv0176 (-)
208089	56.2	172.5	47.2	66.1	82.2	75.3	0.0	0.0	45.1	6.0	0.0	353.5	Rv0176 (-)
208149	47.1	26.1	53.2	0.0	63.2	0.0	0.0	0.0	0.0	55.1	0.0	22.0	Rv0176 (-)
208205	37.1	26.1	59.2	0.0	18.1	0.0	12.0	14.1	30.1	12.0	0.0	0.0	Rv0176 (-)
208212	37.1	19.1	17.1	0.0	18.1	56.2	0.0	29.1	0.0	0.0	1832.8	0.0	Rv0176 (-)
208220	0.0	0.0	0.0	0.0	0.0	0.0	0.0	0.0	7.0	0.0	0.0	0.0	Rv0176 (-)
208292	179.5	92.3	238.8	99.2	208.6	151.5	110.2	59.2	311.8	105.3	0.0	0.0	Rv0176 (-)
208311	37.1	53.1	47.2	16.0	94.3	94.3	30.1	239.9	98.3	12.0	0.0	0.0	Rv0176 (-)
208313	207.6	419.1	430.5	511.9	499.4	360.3	178.4	134.5	403.0	495.2	41.1	110.2	Rv0176 (-)
208429	9.0	13.0	41.1	16.0	0.0	18.1	86.2	14.1	0.0	6.0	0.0	0.0	Rv0177 (-)
208528	122.3	73.2	143.5	33.1	44.1	151.5	86.2	14.1	22.1	0.0	185.4	110.2	Rv0177 (-)
208603	9.0	6.0	0.0	0.0	0.0	18.1	0.0	0.0	0.0	0.0	0.0	0.0	Rv0177 (-)
208676	254.7	225.6	341.2	264.4	101.3	208.7	6.0	0.0	166.4	427.0	669.4	508.8	Rv0177 (-)
208724	84.2	53.1	89.3	561.9	31.1	37.1	18.0	134.5	22.1	68.2	10.0	0.0	Rv0177 (-)
208744	28.1	39.1	77.3	33.1	31.1	94.3	6.0	0.0	0.0	6.0	0.0	0.0	Rv0177 (-)
208791	632.8	684.9	616.2	611.0	436.3	493.8	43.1	29.1	676.7	625.5	1194.5	729.1	Rv0177 (-)
208803	982.8	658.8	694.4	694.2	360.0	665.4	345.8	420.6	501.3	718.8	504.1	22.0	Rv0177 (-)
208825	425.2	272.7	436.5	429.7	258.7	379.3	24.1	74.3	75.2	309.8	30.1	110.2	Rv0177 (-)
208911	9.0	0.0	11.0	0.0	12.0	18.1	6.0	0.0	0.0	0.0	0.0	0.0	Rv0177 (-)
208918	47.1	19.1	23.1	66.1	69.2	37.1	0.0	0.0	37.1	142.3	0.0	22.0	Rv0177 (-)
208930	18.1	19.1	23.1	0.0	44.1	0.0	0.0	0.0	0.0	6.0	0.0	0.0	Rv0177 (-)
209171	0.0	0.0	0.0	0.0	0.0	0.0	0.0	0.0	0.0	0.0	0.0	0.0	Rv0178 (-)
209245	94.3	225.6	287.0	49.1	113.3	323.1	18.0	300.1	227.6	340.8	164.3	242.4	Rv0178 (-)
209326	784.2	844.3	706.5	842.4	594.7	493.8	104.2	465.8	676.7	1065.6	1442.0	44.1	Rv0178 (-)
209371	160.5	159.4	256.9	826.4	233.7	265.9	6.0	74.3	91.2	43.1	514.1	0.0	Rv0178 (-)
209398	0.0	0.0	5.0	0.0	12.0	0.0	0.0	0.0	0.0	0.0	0.0	0.0	Rv0178 (-)
209448	56.2	46.1	65.2	0.0	0.0	0.0	24.1	14.1	68.2	0.0	185.4	0.0	Rv0178 (-)
209457	0.0	0.0	0.0	0.0	0.0	0.0	0.0	0.0	0.0	0.0	0.0	0.0	Rv0178 (-)
209518	197.6	225.6	275.0	313.5	252.7	132.5	67.2	74.3	235.6	433.1	30.1	0.0	Rv0178 (-)
209572	1615.6	1077.9	1886.6	3124.3	993.9	1044.7	326.7	420.6	1026.6	972.4	1534.2	574.9	Rv0178 (-)
209581	0.0	6.0	0.0	0.0	0.0	0.0	0.0	0.0	0.0	0.0	0.0	0.0	Rv0178 (-)
209602	699.0	305.8	191.7	198.3	189.5	246.9	0.0	29.1	121.3	446.1	113.2	0.0	Rv0178 (-)
209668	18.1	26.1	23.1	66.1	63.2	94.3	6.0	74.3	0.0	6.0	20.0	0.0	Rv0178 (-)
209702	292.8	285.8	598.1	346.6	328.9	246.9	301.7	465.8	371.9	228.6	174.4	596.9	Rv0179c (lprO)
209811	75.2	26.1	29.1	115.2	6.0	113.4	0.0	29.1	7.0	43.1	20.0	0.0	Rv0179c (lprO)
209871	75.2	172.5	179.6	165.3	202.6	75.3	0.0	44.2	151.4	86.2	771.6	0.0	Rv0179c (lprO)
209912	547.5	485.3	365.3	544.9	386.1	360.3	110.2	239.9	356.9	142.3	20.0	0.0	Rv0179c (lprO)
209933	491.4	611.7	394.4	264.4	537.6	379.3	1327.0	510.9	593.5	421.0	298.6	88.1	Rv0179c (lprO)
209957	9.0	33.1	155.5	82.1	56.2	56.2	0.0	0.0	15.0	37.1	359.8	0.0	Rv0179c (lprO)
210009	47.1	53.1	29.1	49.1	107.3	37.1	0.0	0.0	0.0	0.0	0.0	0.0	Rv0179c (lprO)
210022	37.1	112.3	41.1	99.2	0.0	0.0	0.0	0.0	53.1	43.1	277.6	88.1	Rv0179c (lprO)
210101	75.2	272.7	173.6	82.1	88.3	113.4	271.6	44.2	144.4	6.0	0.0	441.7	Rv0179c (lprO)
210131	282.8	219.6	287.0	743.2	284.8	265.9	30.1	239.9	242.6	216.5	463.0	44.1	Rv0179c (lprO)
210215	47.1	33.1	35.1	0.0	94.3	18.1	86.2	14.1	83.2	6.0	0.0	0.0	Rv0179c (lprO)
210275	406.1	265.7	137.5	33.1	392.1	170.6	24.1	74.3	129.3	228.6	328.7	1061.6	Rv0179c (lprO)
210378	141.4	139.4	185.7	16.0	107.3	208.7	24.1	44.2	22.1	346.8	421.9	44.1	Rv0179c (lprO)
210393	28.1	59.2	59.2	82.1	31.1	18.1	98.2	44.2	0.0	136.3	0.0	0.0	Rv0179c (lprO)
210404	65.2	0.0	5.0	99.2	12.0	37.1	0.0	0.0	22.1	0.0	92.2	0.0	Rv0179c (lprO)
210490	28.1	6.0	17.1	16.0	31.1	0.0	0.0	0.0	68.2	0.0	0.0	0.0	Rv0179c (lprO)
210496	47.1	112.3	107.4	16.0	113.3	56.2	86.2	270.0	296.8	80.2	494.0	110.2	Rv0179c (lprO)
210563	18.1	0.0	29.1	16.0	0.0	0.0	0.0	0.0	0.0	0.0	0.0	44.1	Rv0179c (lprO)
210594	84.2	146.4	119.4	115.2	157.5	189.7	518.2	44.2	166.4	117.3	236.5	242.4	Rv0179c (lprO)
210617	94.3	13.0	41.1	0.0	88.3	75.3	12.0	0.0	30.1	68.2	0.0	88.1	Rv0179c (lprO)
210626	141.4	285.8	196.7	198.3	138.4	227.8	178.4	179.7	258.7	390.0	390.8	1349.0	Rv0179c (lprO)
210646	0.0	0.0	0.0	0.0	0.0	0.0	0.0	0.0	0.0	0.0	0.0	0.0	Rv0179c (lprO)
210740	113.3	132.4	214.8	280.5	138.4	341.2	49.1	149.6	235.6	123.3	843.8	22.0	Rv0179c (lprO)
210827	0.0	0.0	11.0	0.0	0.0	0.0	0.0	0.0	0.0	0.0	0.0	0.0	
210857	0.0	0.0	0.0	0.0	0.0	0.0	0.0	0.0	0.0	0.0	0.0	0.0	
210891	254.7	59.2	29.1	16.0	25.1	18.1	0.0	0.0	121.3	210.5	154.3	0.0	Rv0180c (-)
210936	0.0	0.0	0.0	0.0	0.0	0.0	18.0	0.0	0.0	0.0	0.0	0.0	Rv0180c (-)
211008	0.0	0.0	0.0	0.0	0.0	18.1	135.3	14.1	0.0	0.0	0.0	0.0	Rv0180c (-)
211110	0.0	0.0	0.0	0.0	6.0	0.0	0.0	0.0	0.0	0.0	0.0	0.0	Rv0180c (-)
211130	0.0	0.0	0.0	0.0	6.0	0.0	166.4	179.7	0.0	0.0	0.0	0.0	Rv0180c (-)
211184	0.0	0.0	0.0	0.0	0.0	0.0	0.0	0.0	0.0	0.0	0.0	0.0	Rv0180c (-)
211310	0.0	6.0	0.0	0.0	0.0	0.0	30.1	0.0	0.0	0.0	0.0	0.0	Rv0180c (-)
211322	0.0	0.0	0.0	0.0	0.0	0.0	24.1	0.0	0.0	0.0	0.0	0.0	Rv0180c (-)
211329	0.0	0.0	0.0	0.0	0.0	0.0	0.0	0.0	0.0	0.0	0.0	0.0	Rv0180c (-)
211337	0.0	6.0	0.0	0.0	6.0	0.0	117.3	29.1	0.0	0.0	0.0	0.0	Rv0180c (-)
211389	0.0	0.0	0.0	0.0	6.0	0.0	0.0	0.0	0.0	0.0	0.0	0.0	Rv0180c (-)
211447	0.0	0.0	0.0	0.0	6.0	0.0	0.0	0.0	0.0	0.0	0.0	0.0	Rv0180c (-)
211485	0.0	0.0	0.0	0.0	0.0	0.0	0.0	0.0	0.0	0.0	0.0	0.0	Rv0180c (-)
211508	9.0	0.0	0.0	0.0	0.0	0.0	36.1	14.1	0.0	0.0	0.0	0.0	Rv0180c (-)
211512	0.0	19.1	0.0	0.0	0.0	0.0	6.0	0.0	0.0	0.0	0.0	0.0	Rv0180c (-)
211558	0.0	0.0	0.0	0.0	0.0	0.0	0.0	0.0	0.0	0.0	0.0	0.0	Rv0180c (-)
211571	0.0	0.0	0.0	0.0	0.0	0.0	0.0	0.0	0.0	0.0	0.0	0.0	Rv0180c (-)
211587	0.0	0.0	0.0	0.0	0.0	0.0	0.0	0.0	0.0	0.0	0.0	0.0	Rv0180c (-)
211590	0.0	0.0	0.0	0.0	0.0	0.0	0.0	0.0	0.0	0.0	0.0	0.0	Rv0180c (-)
211633	0.0	0.0	0.0	0.0	0.0	0.0	0.0	0.0	0.0	0.0	0.0	0.0	Rv0180c (-)
211635	0.0	0.0	5.0	0.0	0.0	0.0	36.1	0.0	0.0	0.0	0.0	0.0	Rv0180c (-)
211718	0.0	0.0	0.0	0.0	0.0	0.0	24.1	0.0	0.0	0.0	0.0	0.0	Rv0180c (-)
211729	0.0	0.0	0.0	0.0	0.0	0.0	0.0	0.0	0.0	0.0	0.0	0.0	Rv0180c (-)
211795	0.0	6.0	0.0	0.0	0.0	0.0	30.1	44.2	0.0	0.0	0.0	0.0	Rv0180c (-)
211889	0.0	6.0	0.0	0.0	6.0	0.0	0.0	0.0	0.0	0.0	0.0	0.0	Rv0180c (-)
211913	0.0	0.0	0.0	0.0	0.0	0.0	0.0	0.0	0.0	0.0	0.0	0.0	Rv0180c (-)
211929	0.0	0.0	0.0	0.0	0.0	0.0	0.0	0.0	0.0	0.0	0.0	0.0	Rv0180c (-)
212102	0.0	0.0	0.0	0.0	0.0	0.0	0.0	0.0	0.0	0.0	0.0	0.0	Rv0180c (-)
212118	0.0	0.0	5.0	0.0	0.0	0.0	12.0	0.0	0.0	0.0	0.0	0.0	Rv0180c (-)
212276	13389.9	11765.2	9853.6	10152.1	16004.2	15112.7	1246.8	2090.9	3545.0	2957.2	74057.4	21083.5	Rv0181c (-)
212320	179.5	352.0	173.6	16.0	423.2	360.3	215.5	706.7	37.1	68.2	0.0	44.1	Rv0181c (-)
212426	0.0	179.5	173.6	66.1	63.2	56.2	12.0	0.0	0.0	0.0	174.4	596.9	Rv0181c (-)
212472	84.2	39.1	29.1	33.1	44.1	18.1	12.0	44.2	7.0	6.0	10.0	0.0	Rv0181c (-)
212517	254.7	112.3	305.1	198.3	233.7	132.5	295.7	330.2	265.7	105.3	71.1	441.7	Rv0181c (-)
212548	18.1	39.1	0.0	0.0	0.0	18.1	6.0	14.1	0.0	0.0	0.0	0.0	Rv0181c (-)
212566	169.5	139.4	208.7	214.4	405.2	227.8	271.6	194.7	144.4	6.0	82.2	22.0	Rv0181c (-)
212596	0.0	6.0	29.1	0.0	6.0	0.0	6.0	14.1	0.0	6.0	0.0	0.0	Rv0181c (-)
212612	245.7	73.2	119.4	148.2	145.4	151.5	6.0	194.7	182.5	173.4	771.6	508.8	Rv0181c (-)
212641	0.0	33.1	119.4	16.0	0.0	0.0	0.0	0.0	0.0	6.0	0.0	0.0	Rv0181c (-)
212644	216.6	33.1	119.4	313.5	37.1	113.4	61.1	74.3	136.3	222.5	761.6	0.0	Rv0181c (-)
212676	9.0	13.0	5.0	16.0	50.1	75.3	30.1	104.4	0.0	0.0	0.0	0.0	Rv0181c (-)
212744	0.0	6.0	0.0	0.0	31.1	0.0	0.0	0.0	15.0	18.0	0.0	0.0	Rv0181c (-)
212757	18.1	6.0	11.0	33.1	12.0	0.0	0.0	0.0	0.0	0.0	0.0	0.0	Rv0181c (-)
212912	887.5	212.6	101.4	49.1	107.3	208.7	252.6	89.3	326.8	185.5	71.1	0.0	Rv0181c (-)
212989	784.2	285.8	143.5	544.9	430.2	323.1	375.8	74.3	638.6	210.5	958.0	265.4	Rv0181c (-)
213122	292.8	139.4	347.2	66.1	132.4	151.5	98.2	44.2	121.3	12.0	20.0	220.3	Rv0182c (sigG)
213159	878.5	1350.7	1162.1	991.7	1227.5	1178.2	901.0	1609.1	1255.2	972.4	1204.5	132.2	Rv0182c (sigG)
213208	18.1	6.0	17.1	0.0	31.1	0.0	6.0	0.0	53.1	0.0	0.0	0.0	Rv0182c (sigG)
213222	0.0	0.0	0.0	0.0	0.0	0.0	0.0	0.0	0.0	0.0	0.0	0.0	Rv0182c (sigG)
213273	28.1	39.1	83.3	0.0	50.1	18.1	80.2	14.1	91.2	68.2	0.0	0.0	Rv0182c (sigG)
213283	28.1	73.2	23.1	115.2	25.1	75.3	92.2	89.3	30.1	18.0	143.3	0.0	Rv0182c (sigG)
213285	538.5	538.5	293.0	495.8	663.9	417.5	36.1	224.8	418.1	216.5	277.6	154.2	Rv0182c (sigG)
213345	75.2	132.4	161.6	214.4	373.1	246.9	18.0	465.8	106.3	55.1	617.3	287.4	Rv0182c (sigG)
213364	56.2	179.5	59.2	148.2	69.2	0.0	12.0	29.1	30.1	0.0	0.0	552.8	Rv0182c (sigG)
213366	47.1	112.3	41.1	0.0	50.1	18.1	18.0	104.4	37.1	0.0	0.0	0.0	Rv0182c (sigG)
213472	65.2	139.4	53.2	99.2	189.5	75.3	0.0	14.1	53.1	117.3	71.1	0.0	Rv0182c (sigG)
213493	9.0	0.0	17.1	0.0	44.1	0.0	0.0	0.0	0.0	0.0	0.0	0.0	Rv0182c (sigG)
213551	263.7	366.0	281.0	264.4	119.3	94.3	129.3	134.5	75.2	74.2	256.5	176.3	Rv0182c (sigG)
213818	94.3	92.3	5.0	16.0	101.3	18.1	0.0	29.1	30.1	6.0	10.0	0.0	Rv0182c (sigG)
213846	887.5	871.4	712.5	1123.9	803.3	665.4	740.7	390.5	630.6	458.1	30.1	818.2	Rv0182c (sigG)
213918	197.6	205.6	341.2	181.3	265.8	265.9	363.8	104.4	395.0	98.2	41.1	220.3	Rv0182c (sigG)
213945	0.0	0.0	0.0	0.0	0.0	0.0	0.0	0.0	0.0	0.0	0.0	0.0	Rv0182c (sigG)
214036	453.3	512.4	736.6	1090.8	619.8	721.6	369.8	89.3	250.6	409.0	3738.8	375.6	Rv0182c (sigG)
214073	0.0	6.0	5.0	16.0	6.0	0.0	0.0	0.0	0.0	0.0	0.0	44.1	Rv0182c (sigG)
214084	0.0	0.0	0.0	0.0	0.0	0.0	0.0	0.0	0.0	0.0	0.0	0.0	Rv0182c (sigG)
214091	329.9	285.8	424.5	528.9	239.7	246.9	1104.5	375.4	494.3	148.4	545.1	242.4	Rv0182c (sigG),Rv0183 (-)
214143	122.3	112.3	220.8	181.3	63.2	265.9	6.0	44.2	242.6	253.6	185.4	331.5	Rv0183 (-)
214221	0.0	6.0	0.0	0.0	0.0	18.1	0.0	0.0	98.3	0.0	0.0	0.0	Rv0183 (-)
214266	245.7	66.2	155.5	132.2	50.1	56.2	135.3	59.2	15.0	210.5	41.1	0.0	Rv0183 (-)
214315	301.9	458.3	634.2	644.1	348.0	304.1	536.2	179.7	242.6	309.8	185.4	198.3	Rv0183 (-)
214335	28.1	53.1	137.5	264.4	94.3	37.1	49.1	14.1	22.1	24.1	226.5	0.0	Rv0183 (-)
214380	56.2	73.2	167.6	379.6	56.2	18.1	6.0	0.0	83.2	49.1	10.0	0.0	Rv0183 (-)
214440	188.5	252.7	502.8	231.4	246.7	360.3	308.7	89.3	562.4	315.8	978.1	0.0	Rv0183 (-)
214464	774.2	658.8	825.9	1156.9	1132.3	702.5	2197.9	661.5	759.9	644.6	370.8	552.8	Rv0183 (-)
214522	56.2	13.0	59.2	49.1	25.1	56.2	221.5	74.3	91.2	37.1	0.0	0.0	Rv0183 (-)
214589	56.2	92.3	281.0	16.0	82.2	132.5	86.2	44.2	7.0	37.1	10.0	198.3	Rv0183 (-)
214626	453.3	651.8	868.0	595.0	791.3	551.0	295.7	721.7	395.0	309.8	1307.7	596.9	Rv0183 (-)
214741	18.1	26.1	23.1	0.0	18.1	37.1	209.5	59.2	0.0	6.0	0.0	0.0	Rv0183 (-)
214836	37.1	53.1	125.4	297.5	69.2	37.1	0.0	74.3	30.1	68.2	0.0	0.0	Rv0183 (-)
214848	197.6	185.5	377.3	99.2	157.5	208.7	190.4	104.4	98.3	452.1	185.4	198.3	Rv0183 (-)
214923	340.0	225.6	226.8	231.4	151.4	227.8	777.7	255.0	136.3	30.1	205.4	242.4	Rv0183 (-)
214954	254.7	385.1	311.1	297.5	632.8	265.9	530.2	270.0	623.6	383.9	174.4	132.2	
215198	207.6	432.2	299.1	379.6	512.5	170.6	227.5	526.0	197.5	371.9	51.1	618.9	Rv0184 (-)
215273	0.0	0.0	29.1	0.0	18.1	18.1	0.0	0.0	0.0	12.0	10.0	154.2	Rv0184 (-)
215279	0.0	0.0	0.0	0.0	0.0	0.0	0.0	0.0	0.0	0.0	0.0	0.0	Rv0184 (-)
215316	56.2	92.3	65.2	115.2	56.2	18.1	141.3	59.2	45.1	129.3	535.1	220.3	Rv0184 (-)
215318	84.2	73.2	101.4	0.0	220.6	151.5	18.0	14.1	45.1	111.3	308.6	88.1	Rv0184 (-)
215360	329.9	66.2	59.2	16.0	107.3	37.1	24.1	0.0	15.0	272.7	0.0	0.0	Rv0184 (-)
215512	0.0	0.0	0.0	0.0	0.0	0.0	0.0	0.0	0.0	0.0	0.0	0.0	Rv0184 (-)
215555	9.0	0.0	0.0	0.0	0.0	0.0	55.1	0.0	0.0	0.0	0.0	0.0	Rv0184 (-)
215558	0.0	0.0	0.0	0.0	0.0	0.0	0.0	0.0	0.0	0.0	0.0	0.0	Rv0184 (-)
215572	0.0	0.0	0.0	0.0	0.0	0.0	0.0	0.0	0.0	0.0	0.0	0.0	Rv0184 (-)
215615	18.1	26.1	29.1	181.3	37.1	37.1	98.2	14.1	37.1	0.0	0.0	66.1	Rv0184 (-)
215758	150.4	205.6	220.8	132.2	373.1	208.7	394.9	224.8	60.2	30.1	648.4	176.3	Rv0185 (-)
215835	0.0	0.0	0.0	0.0	0.0	0.0	0.0	0.0	0.0	0.0	0.0	0.0	Rv0185 (-)
215893	359.0	379.0	238.8	148.2	265.8	304.1	549.2	857.2	106.3	309.8	20.0	663.0	Rv0185 (-)
215915	0.0	0.0	0.0	0.0	0.0	0.0	0.0	0.0	0.0	0.0	0.0	0.0	Rv0185 (-)
215924	0.0	0.0	0.0	0.0	0.0	0.0	0.0	0.0	0.0	0.0	0.0	0.0	Rv0185 (-)
215992	94.3	33.1	5.0	0.0	37.1	18.1	12.0	0.0	37.1	0.0	0.0	0.0	Rv0185 (-)
216018	103.3	139.4	293.0	181.3	296.9	265.9	43.1	194.7	174.4	12.0	256.5	154.2	Rv0185 (-)
216026	0.0	0.0	0.0	0.0	0.0	0.0	0.0	0.0	0.0	0.0	0.0	0.0	Rv0185 (-)
216074	160.5	39.1	29.1	49.1	18.1	0.0	36.1	29.1	0.0	98.2	0.0	0.0	Rv0185 (-)
216199	0.0	0.0	0.0	0.0	0.0	0.0	0.0	0.0	0.0	0.0	0.0	0.0	Rv0185 (-)
216229	28.1	139.4	113.4	49.1	265.8	37.1	400.9	74.3	30.1	80.2	0.0	0.0	
216375	359.0	318.9	484.7	644.1	663.9	436.6	549.2	616.3	333.9	197.5	1091.3	22.0	Rv0186 (bglS)
216453	0.0	0.0	5.0	0.0	0.0	0.0	0.0	0.0	0.0	0.0	0.0	0.0	Rv0186 (bglS)
216473	0.0	0.0	0.0	0.0	0.0	0.0	0.0	0.0	0.0	0.0	0.0	0.0	Rv0186 (bglS)
216499	0.0	0.0	0.0	0.0	0.0	0.0	0.0	59.2	0.0	0.0	0.0	0.0	Rv0186 (bglS)
216512	0.0	0.0	0.0	0.0	0.0	0.0	0.0	74.3	0.0	0.0	0.0	0.0	Rv0186 (bglS)
216620	0.0	0.0	0.0	0.0	0.0	0.0	0.0	0.0	0.0	0.0	0.0	0.0	Rv0186 (bglS)
216639	47.1	0.0	23.1	33.1	50.1	37.1	24.1	0.0	7.0	80.2	215.5	0.0	Rv0186 (bglS)
216867	0.0	0.0	17.1	0.0	0.0	0.0	0.0	0.0	0.0	0.0	0.0	22.0	Rv0186 (bglS)
216888	263.7	205.6	95.3	16.0	284.8	75.3	147.3	224.8	326.8	210.5	61.1	110.2	Rv0186 (bglS)
216942	0.0	0.0	0.0	0.0	0.0	0.0	0.0	0.0	0.0	0.0	0.0	0.0	Rv0186 (bglS)
217083	9.0	53.1	0.0	115.2	31.1	56.2	117.3	164.6	15.0	129.3	0.0	88.1	Rv0186 (bglS)
217099	84.2	146.4	238.8	165.3	75.2	113.4	0.0	44.2	242.6	49.1	669.4	0.0	Rv0186 (bglS)
217126	65.2	26.1	71.3	16.0	44.1	18.1	30.1	315.2	45.1	55.1	51.1	154.2	Rv0186 (bglS)
217295	0.0	119.3	29.1	0.0	0.0	37.1	12.0	14.1	7.0	0.0	0.0	0.0	Rv0186 (bglS)
217314	9.0	13.0	0.0	0.0	82.2	0.0	0.0	0.0	0.0	0.0	0.0	0.0	Rv0186 (bglS)
217341	0.0	0.0	0.0	0.0	0.0	0.0	0.0	0.0	0.0	0.0	0.0	0.0	Rv0186 (bglS)
217374	9.0	33.1	5.0	66.1	88.3	0.0	61.1	0.0	0.0	49.1	0.0	0.0	Rv0186 (bglS)
217387	0.0	0.0	0.0	0.0	0.0	0.0	0.0	0.0	7.0	0.0	0.0	0.0	Rv0186 (bglS)
217424	0.0	6.0	0.0	0.0	31.1	18.1	0.0	0.0	0.0	12.0	0.0	0.0	Rv0186 (bglS)
217431	160.5	126.3	256.9	16.0	252.7	208.7	338.8	44.2	113.3	222.5	1050.2	176.3	Rv0186 (bglS)
217661	9.0	33.1	47.2	0.0	50.1	0.0	86.2	14.1	0.0	0.0	10.0	0.0	Rv0186 (bglS)
217740	0.0	0.0	0.0	0.0	0.0	0.0	0.0	0.0	0.0	0.0	0.0	0.0	Rv0186 (bglS)
217902	75.2	126.3	35.1	49.1	56.2	94.3	36.1	300.1	151.4	396.0	174.4	66.1	Rv0186 (bglS)
217926	0.0	0.0	0.0	0.0	0.0	0.0	0.0	0.0	0.0	0.0	0.0	0.0	Rv0186 (bglS)
217986	329.9	331.9	377.3	33.1	354.0	246.9	92.2	224.8	98.3	179.4	185.4	353.5	Rv0186 (bglS)
217988	103.3	265.7	77.3	49.1	157.5	246.9	123.3	119.5	98.3	179.4	20.0	44.1	Rv0186 (bglS)
218001	28.1	0.0	17.1	0.0	63.2	94.3	12.0	14.1	15.0	6.0	0.0	22.0	Rv0186 (bglS)
218054	0.0	0.0	0.0	0.0	0.0	0.0	0.0	0.0	0.0	0.0	0.0	0.0	Rv0186 (bglS)
218097	188.5	318.9	125.4	297.5	170.5	189.7	178.4	119.5	22.1	136.3	576.2	22.0	Rv0186 (bglS)
218099	141.4	106.3	101.4	82.1	88.3	18.1	110.2	59.2	91.2	86.2	246.5	22.0	Rv0186 (bglS)
218182	0.0	0.0	0.0	0.0	0.0	18.1	0.0	0.0	0.0	0.0	0.0	0.0	Rv0186 (bglS)
218217	0.0	0.0	0.0	0.0	56.2	37.1	0.0	0.0	7.0	0.0	0.0	0.0	Rv0186 (bglS)
218259	235.7	325.9	208.7	379.6	354.0	189.7	135.3	300.1	98.3	377.9	41.1	309.5	Rv0186 (bglS)
218287	0.0	0.0	0.0	0.0	0.0	0.0	0.0	0.0	0.0	0.0	0.0	0.0	Rv0186 (bglS)
218365	0.0	0.0	0.0	0.0	0.0	0.0	0.0	0.0	0.0	0.0	0.0	0.0	
218383	670.9	412.1	592.1	875.5	550.6	646.3	573.3	541.0	517.3	427.0	421.9	132.2	
218389	254.7	232.6	214.8	363.6	246.7	189.7	104.2	435.6	204.5	272.7	390.8	44.1	Rv0186A (mymT)
218428	0.0	0.0	11.0	0.0	0.0	0.0	6.0	0.0	0.0	12.0	0.0	0.0	Rv0186A (mymT)
218524	103.3	292.8	167.6	165.3	214.6	285.0	215.5	285.1	129.3	98.2	576.2	287.4	Rv0186A (mymT)
218538	131.4	199.5	262.9	99.2	119.3	132.5	561.3	270.0	166.4	24.1	133.3	88.1	Rv0186A (mymT)
218594	0.0	0.0	0.0	0.0	0.0	0.0	0.0	0.0	0.0	0.0	0.0	0.0	
218608	9.0	92.3	143.5	33.1	6.0	56.2	0.0	0.0	30.1	0.0	0.0	0.0	
218612	273.8	318.9	394.4	280.5	220.6	323.1	258.6	360.4	333.9	241.6	885.9	242.4	
218616	0.0	0.0	0.0	0.0	0.0	0.0	0.0	0.0	0.0	0.0	0.0	0.0	
218618	0.0	0.0	0.0	0.0	0.0	0.0	0.0	0.0	0.0	0.0	0.0	0.0	
218620	0.0	6.0	11.0	0.0	0.0	18.1	0.0	0.0	0.0	0.0	0.0	22.0	
218625	9.0	0.0	35.1	0.0	37.1	0.0	0.0	0.0	30.1	0.0	0.0	0.0	
218627	0.0	0.0	5.0	0.0	0.0	18.1	0.0	0.0	0.0	0.0	0.0	0.0	
218633	0.0	0.0	0.0	0.0	0.0	0.0	0.0	0.0	0.0	0.0	0.0	0.0	
218640	0.0	0.0	0.0	0.0	0.0	0.0	0.0	0.0	0.0	0.0	0.0	0.0	
218697	9.0	53.1	0.0	0.0	0.0	0.0	0.0	104.4	7.0	0.0	0.0	0.0	
218782	9.0	26.1	0.0	0.0	6.0	0.0	0.0	0.0	98.3	0.0	0.0	0.0	Rv0187 (-)
218818	0.0	0.0	0.0	0.0	0.0	0.0	0.0	0.0	0.0	0.0	0.0	0.0	Rv0187 (-)
218979	9.0	66.2	5.0	0.0	6.0	0.0	0.0	0.0	7.0	0.0	10.0	44.1	Rv0187 (-)
219144	9.0	13.0	5.0	0.0	37.1	0.0	0.0	0.0	0.0	0.0	0.0	0.0	Rv0187 (-)
219146	340.0	159.4	196.7	214.4	164.5	208.7	104.2	300.1	37.1	333.8	41.1	309.5	Rv0187 (-)
219203	9.0	0.0	29.1	0.0	0.0	0.0	0.0	0.0	0.0	0.0	0.0	0.0	Rv0187 (-)
219295	226.6	245.7	383.3	198.3	296.9	246.9	86.2	0.0	189.5	340.8	1071.2	132.2	Rv0187 (-)
219363	9.0	0.0	0.0	0.0	0.0	0.0	0.0	0.0	0.0	0.0	0.0	0.0	Rv0187 (-)
219415	0.0	0.0	0.0	0.0	0.0	0.0	0.0	0.0	0.0	0.0	0.0	0.0	
219466	0.0	0.0	0.0	0.0	0.0	0.0	0.0	0.0	0.0	0.0	0.0	0.0	
219489	28.1	46.1	65.2	0.0	44.1	18.1	0.0	0.0	15.0	0.0	0.0	375.6	Rv0188 (-)
219610	84.2	212.6	394.4	115.2	436.3	113.4	264.6	480.8	212.5	30.1	761.6	44.1	Rv0188 (-)
219675	141.4	119.3	161.6	297.5	44.1	75.3	12.0	0.0	227.6	142.3	185.4	0.0	Rv0188 (-)
219697	301.9	92.3	299.1	165.3	170.5	170.6	363.8	74.3	60.2	278.7	205.4	44.1	Rv0188 (-)
219706	9.0	19.1	23.1	16.0	63.2	0.0	0.0	0.0	0.0	6.0	0.0	0.0	Rv0188 (-)
219755	9.0	19.1	0.0	0.0	0.0	18.1	73.2	134.5	0.0	0.0	0.0	0.0	Rv0188 (-)
219797	150.4	146.4	137.5	99.2	101.3	113.4	18.0	59.2	333.9	136.3	0.0	1083.6	Rv0188 (-)
219857	0.0	6.0	0.0	0.0	44.1	0.0	0.0	0.0	0.0	0.0	0.0	22.0	Rv0188 (-)
219874	0.0	33.1	47.2	16.0	44.1	56.2	381.9	29.1	144.4	0.0	102.2	110.2	Rv0188 (-)
219903	0.0	0.0	0.0	0.0	0.0	0.0	0.0	0.0	0.0	0.0	0.0	0.0	Rv0188 (-)
219913	37.1	33.1	107.4	33.1	170.5	113.4	6.0	0.0	144.4	80.2	20.0	530.8	Rv0188 (-)
219985	0.0	0.0	0.0	0.0	0.0	0.0	0.0	0.0	0.0	0.0	0.0	0.0	
219995	0.0	0.0	0.0	0.0	0.0	0.0	0.0	0.0	0.0	0.0	0.0	0.0	Rv0189c (ilvD)
220040	0.0	0.0	0.0	0.0	0.0	0.0	0.0	0.0	0.0	0.0	0.0	0.0	Rv0189c (ilvD)
220051	0.0	0.0	0.0	0.0	0.0	0.0	0.0	0.0	0.0	0.0	0.0	0.0	Rv0189c (ilvD)
220059	0.0	0.0	0.0	0.0	0.0	0.0	0.0	0.0	0.0	0.0	0.0	0.0	Rv0189c (ilvD)
220064	0.0	0.0	0.0	0.0	0.0	0.0	0.0	0.0	0.0	0.0	0.0	0.0	Rv0189c (ilvD)
220273	0.0	0.0	0.0	0.0	0.0	0.0	0.0	0.0	0.0	0.0	0.0	0.0	Rv0189c (ilvD)
220284	0.0	0.0	0.0	0.0	0.0	0.0	0.0	0.0	0.0	0.0	0.0	0.0	Rv0189c (ilvD)
220361	0.0	0.0	0.0	0.0	0.0	0.0	0.0	0.0	0.0	0.0	0.0	0.0	Rv0189c (ilvD)
220369	0.0	0.0	0.0	0.0	0.0	0.0	0.0	0.0	0.0	0.0	0.0	0.0	Rv0189c (ilvD)
220389	0.0	0.0	0.0	0.0	0.0	0.0	0.0	0.0	0.0	0.0	0.0	0.0	Rv0189c (ilvD)
220459	0.0	0.0	0.0	0.0	0.0	0.0	0.0	0.0	0.0	0.0	0.0	0.0	Rv0189c (ilvD)
220567	0.0	0.0	0.0	0.0	0.0	0.0	0.0	0.0	0.0	0.0	0.0	0.0	Rv0189c (ilvD)
220632	0.0	0.0	0.0	0.0	0.0	0.0	0.0	0.0	0.0	0.0	0.0	0.0	Rv0189c (ilvD)
220654	0.0	0.0	0.0	0.0	0.0	0.0	0.0	0.0	0.0	0.0	0.0	0.0	Rv0189c (ilvD)
220683	0.0	0.0	0.0	0.0	0.0	0.0	0.0	0.0	0.0	0.0	0.0	0.0	Rv0189c (ilvD)
220798	0.0	0.0	0.0	0.0	0.0	0.0	0.0	0.0	0.0	0.0	0.0	0.0	Rv0189c (ilvD)
220870	0.0	0.0	0.0	0.0	0.0	0.0	0.0	0.0	0.0	0.0	0.0	0.0	Rv0189c (ilvD)
221061	0.0	0.0	0.0	0.0	0.0	0.0	0.0	0.0	0.0	0.0	0.0	0.0	Rv0189c (ilvD)
221069	0.0	0.0	0.0	0.0	0.0	0.0	0.0	0.0	0.0	0.0	0.0	0.0	Rv0189c (ilvD)
221202	0.0	0.0	0.0	0.0	0.0	0.0	0.0	0.0	0.0	0.0	0.0	0.0	Rv0189c (ilvD)
221235	0.0	0.0	0.0	0.0	0.0	0.0	0.0	0.0	0.0	0.0	0.0	0.0	Rv0189c (ilvD)
221246	0.0	0.0	0.0	0.0	0.0	0.0	0.0	0.0	0.0	0.0	0.0	0.0	Rv0189c (ilvD)
221468	0.0	0.0	0.0	0.0	0.0	0.0	0.0	0.0	0.0	0.0	0.0	0.0	Rv0189c (ilvD)
221730	235.7	86.2	202.7	148.2	132.4	94.3	43.1	104.4	174.4	117.3	185.4	44.1	
221775	94.3	146.4	137.5	33.1	145.4	94.3	197.4	14.1	410.0	12.0	0.0	66.1	
221784	9.0	0.0	11.0	0.0	12.0	0.0	43.1	14.1	0.0	0.0	185.4	0.0	
221797	160.5	205.6	149.5	99.2	189.5	132.5	24.1	134.5	456.2	154.4	41.1	0.0	
221804	263.7	238.7	191.7	132.2	208.6	208.7	536.2	164.6	1019.6	185.5	20.0	0.0	
221813	925.6	578.6	640.2	231.4	847.4	740.6	851.9	465.8	1399.6	327.8	514.1	242.4	
221847	75.2	99.3	167.6	115.2	119.3	94.3	160.4	59.2	121.3	222.5	0.0	242.4	
221866	122.3	79.2	119.4	231.4	132.4	94.3	110.2	29.1	15.0	68.2	0.0	0.0	
221887	75.2	26.1	11.0	0.0	69.2	0.0	0.0	0.0	0.0	0.0	0.0	0.0	Rv0190 (-)
221908	226.6	238.7	107.4	231.4	138.4	227.8	18.0	0.0	22.1	12.0	0.0	0.0	Rv0190 (-)
221977	310.9	419.1	329.2	826.4	284.8	285.0	12.0	89.3	15.0	24.1	0.0	0.0	Rv0190 (-)
222210	282.8	245.7	359.3	396.7	354.0	189.7	49.1	315.2	75.2	303.7	113.2	22.0	
222215	0.0	0.0	0.0	0.0	0.0	0.0	0.0	0.0	0.0	0.0	0.0	0.0	
222226	453.3	352.0	484.7	941.6	354.0	398.4	487.1	405.5	250.6	551.3	833.7	485.7	
222316	75.2	146.4	131.5	363.6	170.5	75.3	258.6	119.5	273.7	179.4	20.0	0.0	Rv0191 (-)
222379	169.5	399.1	430.5	544.9	321.9	304.1	369.8	209.8	380.0	216.5	185.4	110.2	Rv0191 (-)
222383	1795.1	1336.7	910.2	991.7	1050.0	1178.2	975.2	691.6	684.7	1010.5	823.7	641.0	Rv0191 (-)
222426	0.0	13.0	23.1	0.0	25.1	0.0	0.0	0.0	0.0	0.0	0.0	0.0	Rv0191 (-)
222456	103.3	219.6	137.5	231.4	246.7	170.6	463.0	255.0	227.6	129.3	30.1	0.0	Rv0191 (-)
222479	37.1	73.2	149.5	82.1	107.3	94.3	271.6	89.3	75.2	80.2	30.1	44.1	Rv0191 (-)
222737	160.5	73.2	83.3	33.1	157.5	132.5	73.2	119.5	22.1	6.0	41.1	132.2	Rv0191 (-)
222769	47.1	59.2	35.1	16.0	101.3	56.2	67.2	14.1	7.0	37.1	10.0	220.3	Rv0191 (-)
222937	197.6	205.6	125.4	198.3	88.3	94.3	147.3	315.2	7.0	98.2	71.1	132.2	Rv0191 (-)
222981	0.0	0.0	0.0	0.0	0.0	0.0	0.0	0.0	0.0	0.0	0.0	0.0	Rv0191 (-)
223001	1077.0	492.3	526.9	396.7	531.5	512.8	332.7	224.8	220.6	352.9	92.2	154.2	Rv0191 (-)
223007	708.0	984.7	754.7	925.6	936.7	702.5	432.0	736.8	204.5	594.5	720.5	110.2	Rv0191 (-)
223041	188.5	139.4	179.6	16.0	126.4	151.5	147.3	29.1	68.2	111.3	51.1	66.1	Rv0191 (-)
223076	103.3	152.4	95.3	33.1	233.7	151.5	234.5	224.8	22.1	74.2	41.1	110.2	Rv0191 (-)
223156	122.3	19.1	11.0	115.2	31.1	75.3	6.0	0.0	0.0	0.0	92.2	265.4	Rv0191 (-)
223312	94.3	33.1	35.1	16.0	82.2	37.1	18.0	29.1	91.2	191.5	0.0	66.1	Rv0191 (-)
223349	1388.9	897.5	975.4	661.1	518.5	646.3	469.1	932.5	403.0	563.4	318.7	530.8	Rv0191 (-)
223406	65.2	39.1	11.0	16.0	82.2	94.3	30.1	44.2	60.2	74.2	0.0	353.5	Rv0191 (-)
223480	0.0	0.0	0.0	0.0	12.0	0.0	0.0	0.0	7.0	12.0	0.0	0.0	Rv0191 (-)
223526	18.1	53.1	17.1	16.0	37.1	37.1	6.0	74.3	0.0	0.0	61.1	0.0	Rv0191 (-)
223561	37.1	79.2	113.4	99.2	25.1	94.3	98.2	59.2	0.0	49.1	0.0	0.0	
223604	727.1	531.5	389.4	710.2	468.4	531.9	598.3	375.4	608.6	458.1	782.6	309.5	Rv0192 (-)
223642	84.2	185.5	167.6	0.0	113.3	189.7	388.9	104.4	91.2	49.1	20.0	220.3	Rv0192 (-),Rv0192A (-)
223660	254.7	106.3	299.1	115.2	341.0	151.5	123.3	74.3	106.3	333.8	10.0	22.0	Rv0192 (-),Rv0192A (-)
223905	28.1	13.0	0.0	0.0	56.2	37.1	6.0	0.0	0.0	0.0	20.0	0.0	Rv0192 (-),Rv0192A (-)
224111	396.1	359.0	347.2	280.5	335.0	398.4	271.6	616.3	501.3	675.7	143.3	419.6	Rv0192 (-)
224133	188.5	305.8	329.2	429.7	638.8	474.7	561.3	179.7	791.0	228.6	102.2	0.0	Rv0192 (-)
224175	47.1	39.1	41.1	264.4	31.1	56.2	55.1	14.1	45.1	0.0	30.1	132.2	Rv0192 (-)
224348	197.6	565.5	383.3	611.0	271.8	265.9	338.8	510.9	699.8	315.8	411.9	154.2	Rv0192 (-)
224351	850.4	1037.8	736.6	974.6	847.4	570.0	938.1	1278.8	1270.2	687.7	504.1	1282.9	Rv0192 (-)
224396	282.8	478.3	508.8	644.1	373.1	304.1	277.6	330.2	426.1	377.9	669.4	1061.6	Rv0192 (-)
224426	150.4	311.9	353.2	694.2	379.1	474.7	80.2	420.6	759.9	136.3	246.5	220.3	Rv0192 (-)
224570	141.4	73.2	89.3	82.1	189.5	94.3	147.3	119.5	151.4	321.8	10.0	463.7	Rv0192 (-)
224624	1331.8	758.1	760.7	694.2	543.6	570.0	604.4	601.3	1034.6	545.3	617.3	928.4	Rv0192 (-)
224660	387.1	305.8	412.4	181.3	277.8	360.3	463.0	450.7	265.7	539.3	607.3	1127.7	Rv0192 (-)
224692	0.0	0.0	0.0	0.0	0.0	0.0	0.0	0.0	0.0	0.0	0.0	0.0	
224712	113.3	179.5	383.3	313.5	195.6	227.8	203.5	255.0	159.4	427.0	92.2	309.5	
224723	406.1	331.9	569.0	809.4	411.2	285.0	913.0	1098.1	388.0	278.7	885.9	176.3	Rv0193c (-)
224753	453.3	238.7	143.5	231.4	328.9	285.0	444.0	541.0	182.5	396.0	246.5	44.1	Rv0193c (-)
224816	310.9	278.8	232.8	280.5	348.0	360.3	783.8	631.4	615.6	142.3	700.5	353.5	Rv0193c (-)
224857	113.3	252.7	202.7	148.2	138.4	94.3	857.9	330.2	441.1	98.2	359.8	22.0	Rv0193c (-)
224861	1218.4	964.6	766.7	644.1	1126.2	740.6	549.2	586.2	1346.4	712.7	905.9	1526.3	Rv0193c (-)
225013	434.2	671.8	418.5	445.7	506.5	379.3	506.1	661.5	471.2	867.1	174.4	463.7	Rv0193c (-)
225028	103.3	53.1	71.3	16.0	37.1	56.2	0.0	0.0	30.1	12.0	51.1	0.0	Rv0193c (-)
225052	310.9	405.1	430.5	760.3	392.1	417.5	709.6	1083.1	1140.9	594.5	30.1	419.6	Rv0193c (-)
225110	1048.0	1144.1	898.2	1636.8	879.5	912.2	1518.4	1639.2	1240.2	1059.6	1442.0	574.9	Rv0193c (-)
225112	94.3	185.5	71.3	115.2	107.3	75.3	0.0	0.0	129.3	68.2	10.0	0.0	Rv0193c (-)
225182	226.6	192.5	113.4	115.2	309.9	227.8	98.2	510.9	182.5	173.4	61.1	44.1	Rv0193c (-)
225272	122.3	245.7	208.7	115.2	214.6	151.5	12.0	29.1	83.2	191.5	658.4	0.0	Rv0193c (-)
225382	160.5	146.4	149.5	99.2	126.4	113.4	6.0	14.1	441.1	111.3	123.3	176.3	Rv0193c (-)
225388	0.0	0.0	0.0	0.0	0.0	0.0	0.0	0.0	0.0	0.0	0.0	0.0	Rv0193c (-)
225465	396.1	598.6	670.4	727.2	772.2	379.3	450.0	450.7	471.2	650.6	823.7	220.3	Rv0193c (-)
225479	141.4	106.3	143.5	66.1	157.5	132.5	117.3	149.6	30.1	55.1	0.0	66.1	Rv0193c (-)
225493	216.6	106.3	232.8	214.4	31.1	113.4	0.0	119.5	75.2	495.2	10.0	22.0	Rv0193c (-)
225501	169.5	366.0	478.7	412.7	277.8	323.1	258.6	360.4	638.6	346.8	586.2	44.1	Rv0193c (-)
225661	235.7	325.9	347.2	82.1	474.4	285.0	43.1	14.1	501.3	327.8	236.5	66.1	Rv0193c (-)
225840	245.7	192.5	202.7	214.4	277.8	265.9	24.1	134.5	638.6	123.3	658.4	463.7	Rv0193c (-)
225853	0.0	0.0	11.0	0.0	0.0	0.0	0.0	0.0	0.0	0.0	0.0	0.0	Rv0193c (-)
225906	65.2	66.2	95.3	49.1	50.1	113.4	209.5	315.2	121.3	204.5	61.1	287.4	Rv0193c (-)
225920	188.5	331.9	179.6	165.3	227.7	151.5	258.6	300.1	426.1	210.5	102.2	419.6	Rv0193c (-)
225948	0.0	46.1	0.0	0.0	0.0	0.0	0.0	0.0	0.0	0.0	0.0	0.0	Rv0193c (-)
226037	216.6	338.9	454.6	115.2	335.0	285.0	135.3	360.4	646.7	452.1	143.3	132.2	Rv0193c (-)
226123	28.1	19.1	0.0	0.0	12.0	0.0	0.0	0.0	22.1	37.1	0.0	0.0	Rv0193c (-)
226175	84.2	132.4	185.7	148.2	107.3	75.3	12.0	149.6	106.3	0.0	20.0	22.0	Rv0193c (-)
226183	0.0	6.0	41.1	0.0	0.0	37.1	0.0	0.0	98.3	0.0	20.0	0.0	Rv0193c (-)
226267	0.0	6.0	5.0	0.0	12.0	0.0	0.0	0.0	0.0	0.0	0.0	0.0	Rv0193c (-)
226349	122.3	112.3	65.2	99.2	233.7	75.3	6.0	0.0	53.1	61.1	10.0	22.0	Rv0193c (-)
226366	197.6	199.5	131.5	297.5	499.4	398.4	36.1	44.2	418.1	749.8	648.4	0.0	Rv0193c (-)
226385	575.6	465.3	341.2	561.9	277.8	341.2	67.2	330.2	235.6	92.2	761.6	66.1	Rv0193c (-)
226445	18.1	0.0	23.1	16.0	31.1	0.0	6.0	0.0	45.1	0.0	0.0	0.0	Rv0193c (-)
226459	1492.2	366.0	281.0	132.2	189.5	189.7	246.6	119.5	410.0	333.8	30.1	66.1	Rv0193c (-)
226503	0.0	0.0	0.0	0.0	0.0	0.0	0.0	0.0	0.0	0.0	0.0	0.0	Rv0193c (-)
226583	0.0	0.0	0.0	0.0	0.0	0.0	0.0	0.0	0.0	0.0	0.0	0.0	
226633	94.3	59.2	23.1	16.0	88.3	56.2	0.0	14.1	22.1	136.3	0.0	0.0	
226651	0.0	0.0	0.0	0.0	0.0	0.0	0.0	0.0	0.0	0.0	0.0	0.0	
226663	47.1	13.0	0.0	0.0	50.1	0.0	0.0	0.0	15.0	191.5	0.0	0.0	
226666	56.2	13.0	77.3	346.6	25.1	18.1	0.0	0.0	0.0	18.0	0.0	154.2	
226712	0.0	0.0	0.0	0.0	0.0	0.0	0.0	0.0	0.0	0.0	0.0	0.0	
226729	0.0	39.1	0.0	0.0	18.1	56.2	0.0	0.0	0.0	0.0	0.0	0.0	
226778	0.0	0.0	0.0	0.0	0.0	0.0	0.0	0.0	0.0	0.0	0.0	0.0	
226826	0.0	0.0	0.0	0.0	0.0	0.0	0.0	0.0	0.0	0.0	0.0	0.0	
226868	396.1	272.7	256.9	198.3	348.0	323.1	123.3	526.0	227.6	290.7	164.3	375.6	
226909	18.1	13.0	47.2	16.0	25.1	18.1	6.0	0.0	45.1	6.0	51.1	22.0	Rv0194 (-)
226994	18.1	0.0	0.0	0.0	0.0	0.0	0.0	0.0	0.0	0.0	0.0	0.0	Rv0194 (-)
227009	301.9	366.0	359.3	181.3	271.8	227.8	684.5	480.8	410.0	843.1	51.1	44.1	Rv0194 (-)
227086	1058.0	951.6	819.9	760.3	765.2	627.2	1481.3	1143.3	630.6	514.3	1173.5	663.0	Rv0194 (-)
227098	925.6	1111.0	981.4	1619.7	955.8	931.3	1469.3	1098.1	1049.7	1283.1	1462.1	596.9	Rv0194 (-)
227102	1190.4	1237.4	1311.6	958.6	1208.5	1292.6	1549.5	1293.9	1202.1	1921.7	648.4	1215.8	Rv0194 (-)
227110	18.1	6.0	41.1	0.0	88.3	37.1	0.0	0.0	0.0	18.0	0.0	0.0	Rv0194 (-)
227113	254.7	585.6	569.0	528.9	702.0	417.5	764.7	797.0	380.0	675.7	648.4	375.6	Rv0194 (-)
227138	56.2	126.3	113.4	0.0	132.4	37.1	80.2	164.6	98.3	0.0	10.0	0.0	Rv0194 (-)
227309	982.8	651.8	670.4	544.9	1265.6	721.6	246.6	375.4	441.1	1289.2	854.8	110.2	Rv0194 (-)
227312	802.3	359.0	472.7	363.6	423.2	360.3	555.2	270.0	273.7	364.9	339.7	22.0	Rv0194 (-)
227372	0.0	0.0	0.0	0.0	0.0	0.0	0.0	0.0	0.0	0.0	0.0	0.0	Rv0194 (-)
227560	660.9	458.3	532.9	611.0	468.4	474.7	993.2	480.8	371.9	600.5	1184.5	22.0	Rv0194 (-)
227685	245.7	331.9	383.3	66.1	214.6	246.9	129.3	59.2	68.2	204.5	92.2	22.0	Rv0194 (-)
227801	84.2	13.0	11.0	33.1	18.1	0.0	0.0	14.1	22.1	0.0	123.3	0.0	Rv0194 (-)
227870	0.0	13.0	0.0	49.1	6.0	18.1	0.0	0.0	0.0	37.1	30.1	0.0	Rv0194 (-)
227902	188.5	232.6	89.3	49.1	107.3	113.4	30.1	29.1	30.1	508.2	215.5	641.0	Rv0194 (-)
227933	1038.9	1157.2	1107.9	1090.8	727.1	1121.0	252.6	1413.3	371.9	960.4	1009.1	596.9	Rv0194 (-)
228025	179.5	366.0	616.2	710.2	214.6	113.4	172.4	345.3	159.4	588.4	51.1	862.3	Rv0194 (-)
228113	18.1	46.1	41.1	16.0	31.1	0.0	6.0	14.1	53.1	30.1	10.0	0.0	Rv0194 (-)
228163	207.6	298.8	508.8	363.6	493.4	551.0	388.9	119.5	91.2	272.7	782.6	22.0	Rv0194 (-)
228253	113.3	159.4	155.5	148.2	101.3	37.1	221.5	44.2	30.1	160.4	185.4	265.4	Rv0194 (-)
228329	28.1	112.3	107.4	264.4	138.4	94.3	18.0	315.2	75.2	0.0	0.0	287.4	Rv0194 (-)
228471	1218.4	565.5	634.2	1207.0	632.8	721.6	956.1	420.6	220.6	421.0	658.4	375.6	Rv0194 (-)
228559	0.0	0.0	0.0	0.0	0.0	0.0	0.0	0.0	0.0	0.0	0.0	0.0	Rv0194 (-)
228722	56.2	13.0	5.0	0.0	18.1	56.2	6.0	134.5	0.0	30.1	0.0	110.2	Rv0194 (-)
228828	292.8	571.6	317.1	49.1	461.3	341.2	110.2	691.6	433.1	197.5	256.5	265.4	Rv0194 (-)
228906	774.2	1177.2	1017.6	544.9	1215.5	1082.8	1166.6	917.5	806.1	736.8	1411.0	840.3	Rv0194 (-)
228946	0.0	46.1	59.2	16.0	0.0	37.1	6.0	14.1	7.0	43.1	82.2	0.0	Rv0194 (-)
229252	37.1	13.0	23.1	0.0	69.2	37.1	166.4	255.0	45.1	92.2	0.0	66.1	Rv0194 (-)
229283	0.0	0.0	0.0	0.0	0.0	0.0	0.0	0.0	0.0	0.0	0.0	0.0	Rv0194 (-)
229303	169.5	298.8	287.0	181.3	335.0	265.9	432.0	239.9	296.8	259.6	586.2	862.3	Rv0194 (-)
229345	0.0	0.0	0.0	0.0	0.0	0.0	0.0	0.0	0.0	0.0	0.0	0.0	Rv0194 (-)
229363	65.2	19.1	35.1	16.0	44.1	37.1	166.4	14.1	0.0	37.1	0.0	0.0	Rv0194 (-)
229374	207.6	112.3	137.5	280.5	138.4	208.7	215.5	450.7	129.3	346.8	61.1	0.0	Rv0194 (-)
229384	9.0	0.0	23.1	0.0	18.1	37.1	0.0	44.2	60.2	6.0	0.0	0.0	Rv0194 (-)
229418	94.3	126.3	119.4	0.0	252.7	113.4	110.2	59.2	235.6	98.2	41.1	22.0	Rv0194 (-)
229426	359.0	651.8	400.4	1090.8	436.3	608.2	567.3	315.2	441.1	979.4	133.3	198.3	Rv0194 (-)
229429	235.7	152.4	311.1	478.8	354.0	94.3	129.3	44.2	83.2	265.7	51.1	397.6	Rv0194 (-)
229534	1058.0	618.7	850.0	1553.6	753.2	455.6	110.2	315.2	380.0	743.8	277.6	1171.8	Rv0194 (-)
229543	774.2	465.3	442.6	677.1	321.9	360.3	555.2	541.0	380.0	483.2	133.3	66.1	Rv0194 (-)
229558	301.9	311.9	268.9	198.3	487.4	170.6	289.6	526.0	388.0	749.8	92.2	1437.1	Rv0194 (-)
229568	9.0	0.0	11.0	0.0	0.0	0.0	0.0	0.0	0.0	0.0	0.0	0.0	Rv0194 (-)
229597	75.2	106.3	65.2	148.2	37.1	75.3	18.0	44.2	0.0	12.0	236.5	44.1	Rv0194 (-)
229720	406.1	366.0	335.2	231.4	512.5	341.2	406.9	285.1	303.8	471.2	30.1	110.2	Rv0194 (-)
229726	0.0	0.0	41.1	16.0	12.0	0.0	0.0	0.0	0.0	0.0	0.0	0.0	Rv0194 (-)
229852	226.6	432.2	389.4	264.4	208.6	398.4	283.6	270.0	364.9	477.2	154.3	1680.5	Rv0194 (-)
229918	9.0	6.0	11.0	16.0	0.0	0.0	0.0	0.0	7.0	0.0	0.0	0.0	Rv0194 (-)
229954	1019.9	1144.1	1299.6	578.0	1487.3	1197.3	1944.4	1068.0	1536.9	1649.0	1895.0	508.8	Rv0194 (-)
229990	585.7	345.9	329.2	363.6	556.6	608.2	444.0	736.8	547.4	377.9	442.9	66.1	Rv0194 (-)
230080	216.6	139.4	137.5	330.6	113.3	227.8	215.5	119.5	159.4	74.2	442.9	44.1	Rv0194 (-)
230288	9.0	13.0	35.1	0.0	25.1	0.0	80.2	0.0	15.0	43.1	0.0	287.4	Rv0194 (-)
230386	131.4	73.2	23.1	99.2	12.0	56.2	12.0	0.0	0.0	0.0	0.0	0.0	Rv0194 (-)
230409	528.5	179.5	299.1	280.5	176.5	417.5	598.3	164.6	227.6	247.6	298.6	88.1	Rv0194 (-)
230448	273.8	412.1	299.1	595.0	126.4	285.0	49.1	360.4	615.6	68.2	1040.2	840.3	Rv0194 (-)
230458	226.6	245.7	569.0	132.2	151.4	208.7	332.7	239.9	258.7	489.2	20.0	66.1	Rv0194 (-)
230582	18.1	6.0	5.0	0.0	12.0	0.0	0.0	0.0	0.0	0.0	0.0	0.0	
230598	0.0	0.0	0.0	0.0	0.0	0.0	0.0	0.0	0.0	0.0	0.0	0.0	
230601	0.0	0.0	0.0	0.0	0.0	0.0	0.0	0.0	0.0	0.0	0.0	0.0	
230603	0.0	0.0	0.0	0.0	0.0	0.0	0.0	0.0	0.0	0.0	0.0	0.0	
230626	0.0	0.0	0.0	0.0	0.0	0.0	0.0	0.0	0.0	0.0	0.0	0.0	
230707	443.3	498.4	466.6	412.7	619.8	379.3	73.2	390.5	897.3	346.8	710.5	66.1	
230781	56.2	159.4	125.4	99.2	50.1	151.5	252.6	59.2	144.4	24.1	41.1	88.1	
231069	699.0	518.4	466.6	462.8	715.1	836.0	647.5	827.1	1125.9	582.4	556.2	774.2	Rv0195 (-)
231194	282.8	278.8	281.0	165.3	354.0	285.0	715.6	405.5	539.4	204.5	308.6	309.5	Rv0195 (-)
231284	18.1	33.1	0.0	0.0	0.0	0.0	0.0	14.1	0.0	0.0	0.0	0.0	Rv0195 (-)
231381	65.2	66.2	143.5	214.4	113.3	113.4	117.3	14.1	113.3	259.6	0.0	22.0	Rv0195 (-)
231425	878.5	465.3	293.0	214.4	436.3	570.0	227.5	345.3	242.6	333.8	185.4	331.5	Rv0195 (-)
231462	349.0	798.2	1005.5	1570.6	1246.6	740.6	1135.5	947.6	479.2	557.4	782.6	1238.9	Rv0195 (-)
231553	1757.0	1656.5	1467.2	1322.2	1651.8	1539.5	1833.1	1083.1	1963.0	1598.9	1225.6	1504.2	
231587	774.2	745.0	622.2	694.2	759.2	436.6	944.1	1307.9	585.5	836.0	102.2	1415.1	
231599	0.0	0.0	0.0	0.0	0.0	0.0	0.0	0.0	0.0	0.0	0.0	0.0	
231606	37.1	66.2	41.1	66.1	94.3	37.1	0.0	0.0	0.0	0.0	0.0	0.0	
231610	18.1	46.1	0.0	0.0	6.0	0.0	0.0	0.0	0.0	18.0	0.0	0.0	
231612	0.0	0.0	0.0	0.0	0.0	0.0	0.0	0.0	0.0	0.0	0.0	0.0	
231620	18.1	33.1	47.2	0.0	6.0	0.0	252.6	390.5	22.1	18.0	10.0	0.0	
231624	0.0	33.1	11.0	0.0	0.0	0.0	0.0	44.2	0.0	61.1	0.0	0.0	
231765	65.2	86.2	95.3	49.1	101.3	37.1	172.4	134.5	98.3	37.1	41.1	0.0	Rv0196 (-)
231771	359.0	478.3	377.3	148.2	506.5	551.0	289.6	465.8	380.0	191.5	915.9	1083.6	Rv0196 (-)
231788	377.1	212.6	125.4	198.3	220.6	170.6	49.1	179.7	280.7	625.5	51.1	44.1	Rv0196 (-)
231799	415.2	472.3	454.6	214.4	493.4	360.3	487.1	706.7	311.8	148.4	164.3	1371.0	Rv0196 (-)
231816	47.1	92.3	89.3	165.3	44.1	94.3	6.0	74.3	53.1	111.3	484.0	463.7	Rv0196 (-)
231894	340.0	311.9	353.2	595.0	321.9	227.8	418.9	827.1	113.3	265.7	154.3	862.3	Rv0196 (-)
232069	150.4	225.6	268.9	82.1	170.5	170.6	43.1	164.6	45.1	191.5	133.3	22.0	Rv0196 (-)
232358	56.2	0.0	5.0	181.3	0.0	0.0	0.0	0.0	0.0	0.0	0.0	0.0	Rv0197 (-)
232391	9.0	33.1	23.1	0.0	6.0	37.1	0.0	0.0	106.3	166.4	0.0	0.0	Rv0197 (-)
232448	0.0	0.0	41.1	0.0	0.0	0.0	0.0	0.0	0.0	117.3	0.0	0.0	Rv0197 (-)
232513	359.0	119.3	137.5	231.4	107.3	227.8	36.1	224.8	189.5	117.3	133.3	0.0	Rv0197 (-)
232538	0.0	13.0	0.0	0.0	25.1	18.1	0.0	0.0	0.0	6.0	71.1	0.0	Rv0197 (-)
232541	329.9	331.9	359.3	264.4	341.0	227.8	98.2	405.5	288.7	6.0	143.3	22.0	Rv0197 (-)
232580	0.0	26.1	0.0	0.0	0.0	0.0	0.0	0.0	0.0	123.3	0.0	0.0	Rv0197 (-)
232616	0.0	0.0	0.0	0.0	0.0	0.0	0.0	0.0	0.0	0.0	0.0	0.0	Rv0197 (-)
232676	18.1	6.0	65.2	0.0	50.1	18.1	0.0	29.1	22.1	49.1	0.0	0.0	Rv0197 (-)
232866	0.0	13.0	29.1	16.0	56.2	0.0	0.0	0.0	0.0	0.0	20.0	0.0	Rv0197 (-)
232939	9.0	6.0	17.1	132.2	25.1	56.2	6.0	0.0	15.0	49.1	30.1	0.0	Rv0197 (-)
233018	0.0	0.0	0.0	0.0	44.1	0.0	0.0	0.0	0.0	0.0	0.0	0.0	Rv0197 (-)
233147	9.0	13.0	35.1	66.1	0.0	37.1	0.0	149.6	0.0	0.0	0.0	0.0	Rv0197 (-)
233272	84.2	19.1	11.0	16.0	151.4	18.1	147.3	315.2	45.1	0.0	0.0	0.0	Rv0197 (-)
233275	18.1	26.1	5.0	0.0	37.1	56.2	30.1	0.0	22.1	0.0	0.0	0.0	Rv0197 (-)
233355	226.6	172.5	226.8	313.5	246.7	360.3	357.8	360.4	288.7	501.2	1235.6	154.2	Rv0197 (-)
233477	0.0	86.2	59.2	16.0	44.1	37.1	0.0	0.0	45.1	98.2	0.0	0.0	Rv0197 (-)
233640	0.0	0.0	0.0	0.0	50.1	0.0	0.0	0.0	0.0	0.0	0.0	0.0	Rv0197 (-)
233699	56.2	73.2	131.5	33.1	157.5	132.5	18.0	0.0	91.2	296.7	236.5	0.0	Rv0197 (-)
233701	9.0	0.0	35.1	0.0	18.1	0.0	0.0	0.0	22.1	49.1	30.1	22.0	Rv0197 (-)
233759	179.5	179.5	208.7	661.1	271.8	304.1	388.9	59.2	83.2	284.7	545.1	287.4	Rv0197 (-)
233768	197.6	33.1	95.3	33.1	37.1	0.0	12.0	119.5	15.0	6.0	71.1	0.0	Rv0197 (-)
233852	0.0	0.0	0.0	0.0	0.0	0.0	0.0	0.0	0.0	0.0	0.0	0.0	Rv0197 (-)
233938	0.0	0.0	0.0	33.1	0.0	18.1	0.0	0.0	0.0	6.0	0.0	0.0	Rv0197 (-)
233951	113.3	126.3	167.6	148.2	386.1	113.4	92.2	164.6	68.2	179.4	494.0	110.2	Rv0197 (-)
233974	84.2	185.5	101.4	115.2	75.2	94.3	703.6	345.3	113.3	86.2	10.0	0.0	Rv0197 (-)
234107	9.0	26.1	11.0	0.0	6.0	0.0	0.0	14.1	7.0	18.0	0.0	0.0	Rv0197 (-)
234226	9.0	6.0	0.0	0.0	12.0	0.0	0.0	0.0	0.0	18.0	0.0	0.0	Rv0197 (-)
234323	0.0	6.0	0.0	0.0	0.0	0.0	6.0	0.0	0.0	0.0	0.0	0.0	Rv0197 (-)
234376	47.1	66.2	17.1	49.1	145.4	56.2	12.0	0.0	98.3	0.0	298.6	0.0	Rv0197 (-)
234401	0.0	0.0	0.0	0.0	0.0	0.0	0.0	0.0	0.0	0.0	0.0	0.0	Rv0197 (-)
234473	0.0	0.0	0.0	0.0	0.0	0.0	0.0	0.0	0.0	0.0	0.0	0.0	Rv0197 (-)
234512	131.4	159.4	161.6	66.1	113.3	75.3	0.0	0.0	113.3	49.1	277.6	0.0	Rv0197 (-)
234517	47.1	53.1	71.3	0.0	69.2	37.1	30.1	104.4	68.2	43.1	10.0	0.0	Rv0197 (-),Rv0198c (zmp1)
234589	9.0	0.0	41.1	66.1	31.1	37.1	6.0	270.0	30.1	142.3	0.0	0.0	Rv0198c (zmp1)
234699	0.0	0.0	11.0	16.0	44.1	75.3	6.0	59.2	0.0	74.2	30.1	0.0	Rv0198c (zmp1)
234749	0.0	0.0	0.0	0.0	0.0	0.0	0.0	0.0	0.0	0.0	0.0	0.0	Rv0198c (zmp1)
234784	9.0	0.0	5.0	99.2	0.0	0.0	6.0	0.0	0.0	0.0	0.0	0.0	Rv0198c (zmp1)
234834	94.3	73.2	29.1	132.2	157.5	56.2	110.2	330.2	166.4	0.0	267.6	0.0	Rv0198c (zmp1)
234895	56.2	106.3	83.3	16.0	202.6	94.3	18.0	134.5	151.4	105.3	30.1	22.0	Rv0198c (zmp1)
234904	188.5	439.2	466.6	330.6	296.9	189.7	610.4	270.0	729.9	173.4	0.0	375.6	Rv0198c (zmp1)
234991	0.0	0.0	11.0	0.0	0.0	0.0	0.0	0.0	0.0	0.0	0.0	0.0	Rv0198c (zmp1)
235057	0.0	39.1	59.2	82.1	63.2	0.0	215.5	194.7	204.5	284.7	174.4	198.3	Rv0198c (zmp1)
235101	0.0	0.0	0.0	0.0	0.0	0.0	0.0	0.0	0.0	0.0	0.0	0.0	Rv0198c (zmp1)
235144	18.1	79.2	41.1	0.0	44.1	18.1	0.0	0.0	7.0	136.3	0.0	0.0	Rv0198c (zmp1)
235147	47.1	26.1	17.1	0.0	37.1	0.0	12.0	14.1	0.0	0.0	0.0	0.0	Rv0198c (zmp1)
235212	9.0	19.1	5.0	0.0	6.0	0.0	0.0	0.0	0.0	0.0	0.0	0.0	Rv0198c (zmp1)
235237	0.0	0.0	0.0	0.0	0.0	0.0	0.0	0.0	0.0	0.0	0.0	0.0	Rv0198c (zmp1)
235253	0.0	0.0	0.0	0.0	0.0	0.0	0.0	0.0	0.0	0.0	0.0	0.0	Rv0198c (zmp1)
235258	0.0	0.0	0.0	0.0	0.0	0.0	0.0	0.0	0.0	0.0	0.0	0.0	Rv0198c (zmp1)
235291	0.0	0.0	0.0	0.0	0.0	0.0	6.0	14.1	0.0	0.0	0.0	0.0	Rv0198c (zmp1)
235312	0.0	0.0	0.0	0.0	0.0	0.0	0.0	0.0	0.0	0.0	0.0	0.0	Rv0198c (zmp1)
235347	0.0	0.0	0.0	0.0	0.0	0.0	0.0	0.0	0.0	0.0	0.0	0.0	Rv0198c (zmp1)
235405	0.0	0.0	0.0	0.0	0.0	0.0	0.0	0.0	0.0	0.0	0.0	0.0	Rv0198c (zmp1)
235473	47.1	19.1	59.2	0.0	50.1	0.0	0.0	59.2	0.0	80.2	0.0	0.0	Rv0198c (zmp1)
235477	0.0	26.1	5.0	16.0	25.1	18.1	49.1	0.0	7.0	37.1	10.0	0.0	Rv0198c (zmp1)
235562	0.0	0.0	0.0	0.0	0.0	0.0	0.0	0.0	0.0	0.0	0.0	0.0	Rv0198c (zmp1)
235576	0.0	0.0	23.1	0.0	0.0	0.0	0.0	0.0	0.0	0.0	30.1	0.0	Rv0198c (zmp1)
235673	0.0	0.0	0.0	0.0	0.0	0.0	0.0	0.0	0.0	0.0	0.0	0.0	Rv0198c (zmp1)
235708	0.0	0.0	0.0	0.0	0.0	0.0	0.0	0.0	0.0	0.0	0.0	0.0	Rv0198c (zmp1)
235831	9.0	66.2	53.2	16.0	31.1	37.1	110.2	14.1	22.1	92.2	154.3	0.0	Rv0198c (zmp1)
235945	75.2	119.3	167.6	214.4	157.5	170.6	166.4	676.6	273.7	501.2	431.9	198.3	Rv0198c (zmp1)
235981	0.0	0.0	0.0	0.0	0.0	0.0	0.0	0.0	0.0	0.0	0.0	0.0	Rv0198c (zmp1)
235989	0.0	0.0	5.0	0.0	18.1	18.1	6.0	14.1	22.1	179.4	0.0	0.0	Rv0198c (zmp1)
236017	28.1	59.2	0.0	0.0	25.1	37.1	18.0	29.1	60.2	18.0	185.4	0.0	Rv0198c (zmp1)
236020	18.1	46.1	101.4	82.1	25.1	94.3	12.0	14.1	60.2	37.1	10.0	0.0	Rv0198c (zmp1)
236034	0.0	0.0	5.0	0.0	0.0	18.1	0.0	0.0	0.0	0.0	0.0	0.0	Rv0198c (zmp1)
236068	56.2	0.0	35.1	115.2	63.2	94.3	6.0	89.3	106.3	204.5	0.0	22.0	Rv0198c (zmp1)
236093	0.0	0.0	0.0	0.0	0.0	0.0	0.0	0.0	0.0	0.0	10.0	0.0	Rv0198c (zmp1)
236101	56.2	99.3	77.3	49.1	328.9	189.7	141.3	89.3	60.2	68.2	30.1	0.0	Rv0198c (zmp1)
236257	84.2	132.4	59.2	0.0	119.3	75.3	6.0	89.3	7.0	166.4	0.0	154.2	Rv0198c (zmp1)
236289	0.0	0.0	0.0	0.0	0.0	0.0	0.0	0.0	0.0	0.0	0.0	0.0	Rv0198c (zmp1)
236360	28.1	46.1	5.0	280.5	63.2	56.2	172.4	14.1	129.3	61.1	10.0	0.0	Rv0198c (zmp1)
236394	47.1	19.1	5.0	33.1	31.1	18.1	12.0	14.1	0.0	6.0	20.0	0.0	Rv0198c (zmp1)
236423	0.0	0.0	0.0	0.0	0.0	0.0	0.0	0.0	0.0	0.0	0.0	0.0	Rv0198c (zmp1)
236483	0.0	0.0	5.0	0.0	0.0	0.0	0.0	0.0	0.0	0.0	0.0	0.0	Rv0198c (zmp1)
236673	406.1	432.2	238.8	198.3	506.5	341.2	381.9	149.6	98.3	197.5	0.0	44.1	Rv0199 (-)
236678	0.0	0.0	11.0	0.0	0.0	0.0	0.0	0.0	0.0	0.0	0.0	0.0	Rv0199 (-)
236692	56.2	79.2	35.1	33.1	195.6	56.2	0.0	0.0	0.0	0.0	20.0	0.0	Rv0199 (-)
236704	18.1	79.2	77.3	33.1	44.1	37.1	0.0	0.0	0.0	0.0	0.0	0.0	Rv0199 (-)
236771	292.8	385.1	394.4	396.7	239.7	227.8	6.0	44.2	7.0	0.0	359.8	309.5	Rv0199 (-)
236775	56.2	112.3	35.1	33.1	44.1	75.3	18.0	14.1	0.0	12.0	0.0	0.0	Rv0199 (-)
236922	9.0	0.0	0.0	0.0	0.0	0.0	0.0	0.0	0.0	0.0	0.0	0.0	Rv0199 (-)
236977	9.0	0.0	5.0	16.0	0.0	56.2	0.0	0.0	0.0	0.0	0.0	0.0	Rv0199 (-)
236987	0.0	0.0	0.0	0.0	0.0	0.0	0.0	0.0	0.0	0.0	0.0	0.0	Rv0199 (-)
237008	0.0	0.0	0.0	0.0	0.0	0.0	0.0	104.4	0.0	0.0	0.0	0.0	Rv0199 (-)
237034	141.4	146.4	268.9	82.1	88.3	189.7	0.0	0.0	45.1	43.1	30.1	22.0	Rv0199 (-)
237037	349.0	199.5	317.1	462.8	303.9	436.6	160.4	14.1	60.2	117.3	0.0	0.0	Rv0199 (-)
237390	0.0	0.0	0.0	0.0	0.0	0.0	0.0	0.0	0.0	0.0	0.0	0.0	Rv0200 (-)
237400	0.0	0.0	0.0	0.0	0.0	0.0	0.0	0.0	0.0	0.0	0.0	0.0	Rv0200 (-)
237482	84.2	33.1	89.3	99.2	69.2	75.3	30.1	14.1	7.0	6.0	10.0	0.0	Rv0200 (-)
237659	169.5	318.9	377.3	231.4	335.0	323.1	0.0	0.0	0.0	86.2	0.0	44.1	Rv0200 (-)
237697	0.0	13.0	5.0	0.0	0.0	0.0	0.0	0.0	68.2	6.0	0.0	0.0	Rv0200 (-)
237712	47.1	53.1	89.3	198.3	44.1	170.6	0.0	0.0	7.0	105.3	30.1	0.0	Rv0200 (-)
237778	0.0	13.0	0.0	0.0	37.1	18.1	0.0	0.0	0.0	24.1	0.0	0.0	Rv0200 (-)
237893	84.2	152.4	149.5	82.1	220.6	208.7	283.6	179.7	83.2	154.4	61.1	0.0	Rv0200 (-),Rv0201c (-)
237910	37.1	99.3	113.4	66.1	126.4	151.5	55.1	104.4	15.0	30.1	10.0	0.0	Rv0201c (-)
237995	28.1	6.0	5.0	231.4	37.1	56.2	0.0	0.0	7.0	12.0	20.0	0.0	Rv0201c (-)
238114	28.1	33.1	65.2	0.0	25.1	18.1	0.0	0.0	22.1	0.0	41.1	0.0	Rv0201c (-)
238122	28.1	26.1	11.0	330.6	69.2	94.3	154.3	89.3	15.0	55.1	113.2	0.0	Rv0201c (-)
238174	18.1	99.3	89.3	16.0	69.2	75.3	0.0	0.0	75.2	0.0	41.1	0.0	Rv0201c (-)
238217	0.0	0.0	0.0	0.0	0.0	0.0	0.0	104.4	0.0	0.0	0.0	0.0	Rv0201c (-)
238243	65.2	106.3	125.4	66.1	227.7	113.4	49.1	285.1	37.1	136.3	71.1	0.0	Rv0201c (-)
238299	103.3	106.3	119.4	33.1	151.4	75.3	12.0	29.1	7.0	204.5	0.0	0.0	Rv0201c (-)
238570	472.3	392.1	365.3	198.3	442.3	608.2	271.6	586.2	68.2	68.2	525.1	22.0	Rv0202c (mmpL11)
238573	216.6	132.4	137.5	49.1	94.3	37.1	6.0	89.3	37.1	18.0	92.2	0.0	Rv0202c (mmpL11)
238622	113.3	139.4	119.4	0.0	107.3	75.3	43.1	74.3	15.0	0.0	0.0	0.0	Rv0202c (mmpL11)
238648	0.0	6.0	0.0	0.0	0.0	0.0	0.0	0.0	0.0	6.0	0.0	0.0	Rv0202c (mmpL11)
238681	359.0	318.9	329.2	429.7	430.2	436.6	221.5	450.7	60.2	74.2	41.1	44.1	Rv0202c (mmpL11)
238780	0.0	0.0	0.0	0.0	0.0	0.0	0.0	0.0	0.0	0.0	0.0	0.0	Rv0202c (mmpL11)
238908	37.1	99.3	137.5	33.1	227.7	94.3	0.0	239.9	7.0	98.2	0.0	22.0	Rv0202c (mmpL11)
238933	0.0	0.0	0.0	0.0	0.0	0.0	0.0	0.0	0.0	0.0	0.0	0.0	Rv0202c (mmpL11)
238961	84.2	66.2	59.2	33.1	37.1	94.3	12.0	0.0	7.0	0.0	0.0	0.0	Rv0202c (mmpL11)
239000	0.0	0.0	0.0	0.0	0.0	0.0	0.0	0.0	0.0	0.0	0.0	0.0	Rv0202c (mmpL11)
239229	37.1	26.1	47.2	0.0	63.2	18.1	0.0	0.0	0.0	0.0	0.0	0.0	Rv0202c (mmpL11)
239301	28.1	39.1	5.0	0.0	69.2	18.1	0.0	0.0	0.0	43.1	0.0	0.0	Rv0202c (mmpL11)
239392	75.2	53.1	11.0	0.0	37.1	37.1	12.0	74.3	15.0	0.0	0.0	0.0	Rv0202c (mmpL11)
239447	94.3	53.1	35.1	33.1	63.2	18.1	0.0	0.0	0.0	6.0	0.0	0.0	Rv0202c (mmpL11)
239464	131.4	139.4	41.1	33.1	0.0	113.4	6.0	14.1	7.0	0.0	20.0	552.8	Rv0202c (mmpL11)
239590	0.0	46.1	65.2	0.0	12.0	37.1	0.0	0.0	0.0	24.1	0.0	0.0	Rv0202c (mmpL11)
239796	9.0	0.0	0.0	0.0	31.1	18.1	0.0	0.0	0.0	0.0	0.0	0.0	Rv0202c (mmpL11)
239856	0.0	0.0	0.0	0.0	0.0	0.0	0.0	0.0	0.0	0.0	0.0	0.0	Rv0202c (mmpL11)
239969	859.4	219.6	196.7	280.5	354.0	646.3	166.4	119.5	15.0	61.1	453.0	375.6	Rv0202c (mmpL11)
240264	0.0	26.1	5.0	0.0	0.0	0.0	0.0	0.0	0.0	0.0	0.0	0.0	Rv0202c (mmpL11)
240303	122.3	66.2	125.4	33.1	107.3	75.3	6.0	0.0	30.1	0.0	0.0	0.0	Rv0202c (mmpL11)
240403	263.7	232.6	143.5	363.6	423.2	360.3	209.5	29.1	45.1	117.3	154.3	22.0	Rv0202c (mmpL11)
240434	28.1	126.3	77.3	33.1	56.2	75.3	12.0	0.0	15.0	18.0	0.0	22.0	Rv0202c (mmpL11)
240523	0.0	0.0	0.0	0.0	0.0	0.0	0.0	0.0	0.0	0.0	0.0	0.0	Rv0202c (mmpL11)
240547	65.2	192.5	131.5	115.2	151.4	94.3	0.0	0.0	15.0	6.0	10.0	0.0	Rv0202c (mmpL11)
240731	75.2	53.1	41.1	33.1	75.2	18.1	0.0	0.0	0.0	24.1	102.2	0.0	Rv0202c (mmpL11)
240761	0.0	0.0	0.0	0.0	0.0	0.0	0.0	0.0	0.0	0.0	0.0	0.0	Rv0202c (mmpL11)
240817	122.3	192.5	47.2	16.0	132.4	37.1	18.0	0.0	15.0	6.0	195.4	44.1	Rv0202c (mmpL11)
240870	207.6	165.5	107.4	280.5	88.3	94.3	0.0	0.0	22.1	6.0	0.0	0.0	Rv0202c (mmpL11)
240943	37.1	26.1	167.6	181.3	12.0	94.3	0.0	29.1	0.0	18.0	0.0	0.0	Rv0202c (mmpL11)
241014	84.2	139.4	161.6	66.1	189.5	246.9	55.1	14.1	0.0	12.0	864.8	44.1	Rv0202c (mmpL11)
241026	150.4	106.3	89.3	99.2	50.1	113.4	0.0	0.0	30.1	105.3	0.0	22.0	Rv0202c (mmpL11)
241054	9.0	6.0	11.0	181.3	6.0	37.1	0.0	0.0	0.0	0.0	0.0	0.0	Rv0202c (mmpL11)
241058	273.8	139.4	202.7	495.8	208.6	360.3	178.4	0.0	15.0	61.1	0.0	0.0	Rv0202c (mmpL11)
241080	0.0	0.0	0.0	0.0	0.0	0.0	0.0	0.0	0.0	0.0	0.0	0.0	Rv0202c (mmpL11)
241114	18.1	66.2	0.0	0.0	50.1	0.0	0.0	0.0	0.0	0.0	0.0	22.0	Rv0202c (mmpL11)
241182	0.0	0.0	0.0	0.0	0.0	18.1	0.0	14.1	0.0	0.0	10.0	0.0	Rv0202c (mmpL11)
241210	122.3	106.3	59.2	132.2	94.3	208.7	36.1	194.7	0.0	55.1	215.5	0.0	Rv0202c (mmpL11)
241224	169.5	79.2	119.4	66.1	113.3	75.3	12.0	29.1	7.0	105.3	0.0	22.0	Rv0202c (mmpL11)
241318	0.0	0.0	11.0	165.3	0.0	0.0	0.0	0.0	53.1	37.1	0.0	0.0	
241347	47.1	13.0	59.2	16.0	63.2	18.1	24.1	29.1	60.2	0.0	10.0	0.0	
241501	75.2	126.3	131.5	49.1	75.2	113.4	12.0	0.0	22.1	24.1	10.0	22.0	
241557	75.2	152.4	149.5	82.1	138.4	227.8	24.1	104.4	15.0	396.0	102.2	132.2	Rv0203 (-)
241691	263.7	238.7	353.2	82.1	354.0	341.2	450.0	194.7	75.2	272.7	308.6	66.1	Rv0203 (-)
241749	103.3	146.4	119.4	214.4	107.3	113.4	61.1	119.5	159.4	30.1	20.0	0.0	Rv0203 (-)
241922	188.5	132.4	131.5	16.0	107.3	94.3	178.4	74.3	53.1	433.1	143.3	44.1	Rv0203 (-)
241977	18.1	33.1	0.0	0.0	25.1	75.3	0.0	0.0	0.0	49.1	0.0	0.0	Rv0204c (-)
242214	37.1	53.1	5.0	82.1	107.3	37.1	0.0	0.0	37.1	30.1	0.0	0.0	Rv0204c (-)
242261	0.0	0.0	0.0	0.0	0.0	0.0	0.0	0.0	0.0	6.0	0.0	0.0	Rv0204c (-)
242273	0.0	0.0	5.0	0.0	0.0	18.1	0.0	0.0	0.0	6.0	0.0	0.0	Rv0204c (-)
242318	150.4	119.3	53.2	99.2	63.2	132.5	0.0	0.0	22.1	30.1	0.0	309.5	Rv0204c (-)
242346	37.1	0.0	53.2	0.0	6.0	0.0	0.0	0.0	7.0	0.0	0.0	0.0	Rv0204c (-)
242391	28.1	66.2	11.0	0.0	31.1	113.4	49.1	44.2	7.0	0.0	0.0	0.0	Rv0204c (-)
242414	0.0	19.1	0.0	0.0	88.3	18.1	0.0	0.0	0.0	0.0	0.0	0.0	Rv0204c (-)
242519	84.2	26.1	11.0	16.0	63.2	56.2	18.0	74.3	0.0	12.0	0.0	0.0	Rv0204c (-)
242539	0.0	0.0	0.0	0.0	0.0	0.0	0.0	0.0	0.0	0.0	0.0	0.0	Rv0204c (-)
242624	160.5	152.4	29.1	0.0	56.2	151.5	6.0	29.1	0.0	18.0	205.4	22.0	Rv0204c (-)
242807	65.2	13.0	5.0	33.1	101.3	56.2	6.0	0.0	0.0	12.0	0.0	0.0	Rv0204c (-)
242815	0.0	0.0	5.0	33.1	0.0	18.1	0.0	0.0	0.0	0.0	0.0	0.0	Rv0204c (-)
242868	65.2	73.2	29.1	0.0	0.0	113.4	18.0	0.0	7.0	18.0	0.0	0.0	Rv0204c (-)
243006	18.1	19.1	53.2	0.0	37.1	0.0	6.0	0.0	7.0	30.1	0.0	0.0	Rv0204c (-)
243056	113.3	99.3	41.1	16.0	126.4	56.2	12.0	0.0	22.1	55.1	10.0	0.0	Rv0204c (-)
243058	320.9	179.5	137.5	99.2	113.3	170.6	6.0	29.1	7.0	30.1	0.0	0.0	Rv0204c (-)
243086	9.0	0.0	0.0	0.0	0.0	0.0	6.0	0.0	0.0	0.0	0.0	0.0	Rv0204c (-)
243108	310.9	53.1	5.0	33.1	63.2	0.0	0.0	14.1	0.0	6.0	0.0	0.0	Rv0204c (-)
243125	0.0	0.0	0.0	0.0	0.0	0.0	0.0	0.0	0.0	0.0	0.0	0.0	Rv0204c (-)
243220	368.0	325.9	107.4	247.4	315.9	227.8	406.9	209.8	45.1	253.6	10.0	22.0	
243226	28.1	0.0	0.0	0.0	0.0	37.1	0.0	0.0	0.0	0.0	0.0	0.0	
243246	9.0	0.0	5.0	16.0	37.1	37.1	0.0	0.0	0.0	0.0	0.0	0.0	
243255	141.4	79.2	155.5	82.1	227.7	94.3	0.0	285.1	45.1	80.2	20.0	22.0	
243263	0.0	0.0	0.0	0.0	0.0	0.0	0.0	0.0	0.0	0.0	0.0	0.0	
243317	282.8	232.6	179.6	346.6	107.3	170.6	369.8	134.5	60.2	0.0	267.6	375.6	
243321	396.1	465.3	628.2	231.4	411.2	360.3	987.2	902.4	212.5	638.6	133.3	353.5	
243352	585.7	399.1	196.7	429.7	170.5	189.7	92.2	450.7	151.4	216.5	215.5	110.2	
243372	47.1	26.1	95.3	132.2	50.1	37.1	24.1	0.0	0.0	92.2	0.0	0.0	
243866	28.1	13.0	5.0	0.0	0.0	0.0	0.0	0.0	0.0	0.0	0.0	0.0	Rv0205 (-)
243878	94.3	73.2	29.1	16.0	107.3	94.3	55.1	0.0	45.1	43.1	0.0	0.0	Rv0205 (-)
243895	320.9	366.0	293.0	412.7	303.9	323.1	357.8	300.1	83.2	377.9	133.3	176.3	Rv0205 (-)
243921	122.3	132.4	107.4	148.2	170.5	151.5	0.0	14.1	113.3	80.2	287.6	287.4	Rv0205 (-)
243945	254.7	179.5	377.3	231.4	157.5	113.4	110.2	29.1	129.3	526.3	82.2	44.1	Rv0205 (-)
244008	0.0	0.0	0.0	0.0	0.0	18.1	0.0	0.0	7.0	0.0	0.0	0.0	Rv0205 (-)
244026	0.0	0.0	0.0	0.0	0.0	37.1	0.0	0.0	0.0	0.0	0.0	0.0	Rv0205 (-)
244045	509.4	106.3	125.4	115.2	69.2	113.4	0.0	0.0	151.4	6.0	0.0	0.0	Rv0205 (-)
244111	415.2	385.1	448.6	677.1	442.3	360.3	764.7	270.0	418.1	154.4	978.1	265.4	Rv0205 (-)
244218	0.0	0.0	0.0	0.0	0.0	0.0	0.0	0.0	0.0	0.0	0.0	0.0	Rv0205 (-)
244243	0.0	13.0	0.0	0.0	0.0	0.0	0.0	0.0	0.0	0.0	0.0	0.0	Rv0205 (-)
244273	65.2	59.2	119.4	181.3	233.7	113.4	55.1	300.1	182.5	12.0	143.3	88.1	Rv0205 (-)
244485	179.5	265.7	353.2	231.4	506.5	360.3	332.7	255.0	53.1	346.8	349.7	154.2	Rv0205 (-),Rv0206c (mmpL3)
244558	0.0	0.0	5.0	0.0	6.0	37.1	6.0	14.1	0.0	0.0	20.0	0.0	Rv0206c (mmpL3)
244622	28.1	0.0	5.0	0.0	6.0	18.1	0.0	0.0	0.0	12.0	0.0	0.0	Rv0206c (mmpL3)
244696	47.1	79.2	29.1	16.0	18.1	75.3	0.0	0.0	0.0	166.4	0.0	0.0	Rv0206c (mmpL3)
245165	0.0	0.0	0.0	0.0	0.0	0.0	0.0	0.0	0.0	0.0	0.0	0.0	Rv0206c (mmpL3)
245226	0.0	0.0	0.0	0.0	0.0	0.0	0.0	0.0	0.0	0.0	0.0	0.0	Rv0206c (mmpL3)
245296	0.0	0.0	0.0	0.0	0.0	0.0	0.0	0.0	0.0	0.0	0.0	0.0	Rv0206c (mmpL3)
245397	0.0	0.0	0.0	0.0	0.0	0.0	0.0	0.0	0.0	0.0	0.0	0.0	Rv0206c (mmpL3)
245408	0.0	0.0	0.0	0.0	0.0	0.0	0.0	0.0	0.0	0.0	0.0	0.0	Rv0206c (mmpL3)
245504	0.0	0.0	0.0	0.0	0.0	0.0	0.0	0.0	0.0	0.0	0.0	0.0	Rv0206c (mmpL3)
245809	0.0	0.0	5.0	0.0	0.0	0.0	0.0	0.0	0.0	0.0	0.0	0.0	Rv0206c (mmpL3)
245819	0.0	0.0	0.0	0.0	0.0	0.0	0.0	0.0	0.0	0.0	0.0	0.0	Rv0206c (mmpL3)
245826	0.0	0.0	0.0	0.0	0.0	0.0	0.0	0.0	0.0	0.0	0.0	0.0	Rv0206c (mmpL3)
245845	0.0	0.0	0.0	0.0	0.0	0.0	0.0	0.0	0.0	0.0	0.0	0.0	Rv0206c (mmpL3)
245979	0.0	0.0	0.0	0.0	0.0	0.0	0.0	0.0	0.0	0.0	0.0	0.0	Rv0206c (mmpL3)
246042	0.0	0.0	0.0	0.0	0.0	0.0	0.0	0.0	0.0	0.0	0.0	0.0	Rv0206c (mmpL3)
246085	0.0	0.0	0.0	0.0	0.0	0.0	0.0	0.0	0.0	0.0	0.0	0.0	Rv0206c (mmpL3)
246151	0.0	0.0	0.0	0.0	0.0	0.0	0.0	0.0	0.0	0.0	0.0	0.0	Rv0206c (mmpL3)
246231	0.0	0.0	0.0	0.0	0.0	0.0	0.0	0.0	0.0	0.0	0.0	0.0	Rv0206c (mmpL3)
246343	0.0	0.0	0.0	0.0	0.0	0.0	0.0	0.0	0.0	0.0	0.0	0.0	Rv0206c (mmpL3)
246384	0.0	0.0	0.0	0.0	0.0	0.0	0.0	0.0	0.0	0.0	0.0	0.0	Rv0206c (mmpL3)
246497	0.0	0.0	0.0	0.0	0.0	0.0	0.0	0.0	0.0	0.0	0.0	0.0	Rv0206c (mmpL3)
246516	0.0	0.0	0.0	0.0	0.0	0.0	0.0	0.0	0.0	0.0	0.0	0.0	Rv0206c (mmpL3)
246564	0.0	0.0	0.0	0.0	0.0	0.0	0.0	0.0	0.0	0.0	0.0	0.0	Rv0206c (mmpL3)
246615	0.0	0.0	0.0	0.0	0.0	0.0	0.0	0.0	0.0	0.0	0.0	0.0	Rv0206c (mmpL3)
246695	0.0	0.0	0.0	0.0	0.0	0.0	0.0	0.0	0.0	0.0	0.0	0.0	Rv0206c (mmpL3)
246882	0.0	0.0	0.0	0.0	0.0	0.0	0.0	0.0	0.0	0.0	0.0	0.0	Rv0206c (mmpL3)
246939	0.0	0.0	0.0	0.0	0.0	0.0	0.0	0.0	0.0	0.0	0.0	0.0	Rv0206c (mmpL3)
246987	0.0	0.0	0.0	0.0	0.0	0.0	0.0	0.0	0.0	0.0	0.0	0.0	Rv0206c (mmpL3)
247137	0.0	0.0	0.0	0.0	0.0	0.0	0.0	0.0	0.0	0.0	0.0	0.0	Rv0206c (mmpL3)
247188	0.0	0.0	0.0	0.0	0.0	0.0	0.0	0.0	0.0	0.0	0.0	0.0	Rv0206c (mmpL3)
247250	0.0	0.0	0.0	0.0	0.0	0.0	0.0	0.0	0.0	0.0	0.0	0.0	Rv0206c (mmpL3)
247271	0.0	0.0	0.0	0.0	0.0	0.0	0.0	0.0	0.0	0.0	0.0	0.0	Rv0206c (mmpL3)
247284	0.0	0.0	0.0	0.0	0.0	0.0	0.0	0.0	0.0	0.0	0.0	0.0	Rv0206c (mmpL3)
247290	0.0	0.0	0.0	0.0	0.0	0.0	0.0	0.0	0.0	0.0	0.0	0.0	Rv0206c (mmpL3)
247320	0.0	0.0	0.0	0.0	0.0	0.0	0.0	0.0	0.0	0.0	0.0	0.0	
247329	94.3	126.3	208.7	0.0	37.1	94.3	73.2	44.2	280.7	0.0	226.5	66.1	
247352	75.2	106.3	335.2	33.1	176.5	132.5	147.3	285.1	242.6	43.1	185.4	0.0	
247450	113.3	106.3	101.4	0.0	195.6	132.5	0.0	0.0	144.4	433.1	41.1	0.0	Rv0207c (-)
247474	56.2	159.4	125.4	16.0	94.3	0.0	43.1	0.0	7.0	18.0	10.0	0.0	Rv0207c (-)
247527	9.0	79.2	47.2	82.1	50.1	18.1	0.0	0.0	0.0	0.0	0.0	0.0	Rv0207c (-)
247537	0.0	0.0	0.0	0.0	0.0	0.0	0.0	0.0	0.0	0.0	0.0	0.0	Rv0207c (-)
247670	0.0	0.0	0.0	0.0	0.0	0.0	0.0	0.0	0.0	0.0	0.0	0.0	Rv0207c (-)
247723	150.4	298.8	281.0	82.1	208.6	94.3	264.6	14.1	68.2	471.2	164.3	0.0	Rv0207c (-)
247993	226.6	338.9	268.9	280.5	214.6	246.9	160.4	224.8	30.1	86.2	535.1	331.5	Rv0207c (-)
248038	235.7	152.4	442.6	132.2	132.4	265.9	36.1	224.8	341.9	216.5	20.0	198.3	Rv0207c (-)
248053	75.2	119.3	41.1	82.1	44.1	18.1	0.0	44.2	45.1	86.2	0.0	0.0	Rv0207c (-)
248120	37.1	66.2	59.2	16.0	75.2	37.1	246.6	29.1	60.2	18.0	0.0	198.3	Rv0208c (-)
248160	0.0	0.0	0.0	0.0	0.0	0.0	0.0	0.0	0.0	0.0	0.0	0.0	Rv0208c (-)
248206	0.0	6.0	23.1	0.0	0.0	0.0	0.0	0.0	0.0	0.0	0.0	0.0	Rv0208c (-)
248213	0.0	0.0	0.0	0.0	0.0	0.0	0.0	0.0	0.0	0.0	0.0	0.0	Rv0208c (-)
248311	0.0	0.0	0.0	0.0	0.0	0.0	0.0	0.0	0.0	0.0	0.0	0.0	Rv0208c (-)
248391	0.0	6.0	11.0	0.0	6.0	0.0	0.0	0.0	0.0	0.0	0.0	0.0	Rv0208c (-)
248405	18.1	6.0	0.0	33.1	0.0	0.0	0.0	0.0	0.0	6.0	0.0	0.0	Rv0208c (-)
248581	0.0	0.0	0.0	0.0	0.0	0.0	0.0	0.0	0.0	0.0	0.0	0.0	Rv0208c (-)
248702	0.0	0.0	0.0	0.0	0.0	0.0	0.0	0.0	0.0	0.0	0.0	0.0	Rv0208c (-)
248733	0.0	0.0	0.0	0.0	0.0	0.0	0.0	0.0	0.0	0.0	0.0	0.0	Rv0208c (-)
248862	0.0	19.1	89.3	0.0	18.1	18.1	24.1	0.0	7.0	24.1	10.0	0.0	Rv0208c (-)
248868	0.0	0.0	0.0	0.0	0.0	0.0	0.0	0.0	0.0	0.0	0.0	0.0	Rv0208c (-)
248919	18.1	6.0	0.0	0.0	0.0	0.0	0.0	0.0	0.0	0.0	0.0	0.0	
248942	56.2	99.3	341.2	148.2	164.5	151.5	30.1	134.5	30.1	80.2	10.0	950.4	
248966	0.0	0.0	0.0	0.0	0.0	0.0	0.0	0.0	0.0	0.0	0.0	0.0	
249111	75.2	79.2	77.3	16.0	88.3	151.5	80.2	209.8	151.4	86.2	82.2	309.5	Rv0209 (-)
249150	0.0	0.0	0.0	0.0	0.0	0.0	0.0	0.0	0.0	0.0	0.0	0.0	Rv0209 (-)
249281	150.4	26.1	53.2	16.0	75.2	75.3	18.0	44.2	0.0	111.3	0.0	0.0	Rv0209 (-)
249297	131.4	79.2	173.6	66.1	44.1	132.5	12.0	0.0	68.2	129.3	226.5	0.0	Rv0209 (-)
249436	84.2	245.7	311.1	247.4	202.6	75.3	24.1	74.3	106.3	43.1	174.4	397.6	Rv0209 (-)
249534	0.0	0.0	47.2	0.0	18.1	0.0	6.0	14.1	0.0	0.0	61.1	0.0	Rv0209 (-)
249610	0.0	0.0	0.0	33.1	12.0	0.0	0.0	0.0	0.0	0.0	0.0	0.0	Rv0209 (-)
249618	94.3	79.2	149.5	132.2	145.4	56.2	0.0	59.2	7.0	154.4	20.0	729.1	Rv0209 (-)
249726	37.1	6.0	17.1	0.0	44.1	56.2	6.0	375.4	7.0	43.1	0.0	0.0	Rv0209 (-)
249791	0.0	0.0	0.0	0.0	0.0	0.0	0.0	0.0	0.0	0.0	0.0	0.0	Rv0209 (-)
249924	226.6	219.6	281.0	429.7	315.9	189.7	641.4	360.4	113.3	532.3	61.1	88.1	Rv0209 (-)
249942	47.1	159.4	47.2	198.3	164.5	75.3	24.1	14.1	7.0	68.2	20.0	66.1	Rv0209 (-)
250004	0.0	26.1	41.1	66.1	25.1	75.3	6.0	0.0	0.0	43.1	10.0	0.0	Rv0209 (-)
250048	0.0	0.0	0.0	0.0	0.0	0.0	0.0	0.0	0.0	0.0	0.0	0.0	Rv0209 (-)
250106	9.0	0.0	0.0	33.1	12.0	0.0	0.0	0.0	7.0	37.1	10.0	0.0	Rv0209 (-)
250134	9.0	59.2	47.2	16.0	56.2	37.1	6.0	119.5	7.0	43.1	0.0	132.2	Rv0210 (-)
250260	0.0	0.0	0.0	0.0	0.0	0.0	0.0	0.0	0.0	0.0	0.0	0.0	Rv0210 (-)
250302	359.0	345.9	226.8	330.6	252.7	285.0	30.1	285.1	129.3	98.2	154.3	463.7	Rv0210 (-)
250439	263.7	132.4	196.7	264.4	315.9	189.7	301.7	59.2	68.2	61.1	61.1	0.0	Rv0210 (-)
250488	387.1	664.8	514.8	396.7	638.8	436.6	629.4	360.4	296.8	477.2	71.1	110.2	Rv0210 (-)
250494	0.0	0.0	0.0	0.0	0.0	0.0	0.0	0.0	0.0	0.0	0.0	0.0	Rv0210 (-)
250528	0.0	0.0	0.0	0.0	0.0	0.0	0.0	0.0	0.0	0.0	0.0	0.0	Rv0210 (-)
250582	282.8	425.2	526.9	148.2	379.1	627.2	463.0	315.2	75.2	315.8	905.9	331.5	Rv0210 (-)
250846	329.9	46.1	71.3	33.1	31.1	94.3	24.1	29.1	75.2	24.1	0.0	884.3	Rv0210 (-)
250939	84.2	99.3	161.6	115.2	233.7	208.7	561.3	375.4	45.1	284.7	30.1	220.3	Rv0210 (-)
251154	9.0	0.0	11.0	33.1	25.1	0.0	24.1	0.0	0.0	111.3	113.2	0.0	Rv0210 (-)
251190	556.6	711.9	682.4	264.4	892.6	608.2	381.9	89.3	204.5	557.4	185.4	641.0	Rv0210 (-)
251400	122.3	272.7	149.5	49.1	119.3	151.5	1006.3	194.7	182.5	148.4	535.1	0.0	Rv0210 (-)
251628	0.0	19.1	35.1	0.0	75.2	113.4	0.0	14.1	182.5	6.0	0.0	0.0	
251630	0.0	0.0	5.0	0.0	0.0	0.0	0.0	0.0	0.0	0.0	0.0	0.0	
251666	0.0	0.0	0.0	0.0	0.0	0.0	0.0	14.1	0.0	0.0	0.0	0.0	
251675	0.0	0.0	0.0	0.0	0.0	0.0	0.0	14.1	0.0	0.0	0.0	0.0	
251690	0.0	6.0	0.0	0.0	6.0	0.0	6.0	0.0	0.0	0.0	0.0	22.0	
251704	0.0	0.0	0.0	0.0	0.0	0.0	0.0	0.0	0.0	0.0	0.0	0.0	
251730	0.0	13.0	29.1	16.0	56.2	0.0	30.1	119.5	37.1	37.1	0.0	22.0	
251734	28.1	46.1	17.1	0.0	50.1	18.1	12.0	149.6	60.2	12.0	41.1	22.0	
251741	0.0	0.0	11.0	0.0	12.0	0.0	36.1	0.0	15.0	0.0	0.0	0.0	
251745	0.0	19.1	0.0	16.0	0.0	0.0	6.0	44.2	0.0	68.2	0.0	0.0	
251762	0.0	0.0	0.0	0.0	0.0	0.0	0.0	0.0	0.0	0.0	0.0	0.0	
251766	0.0	13.0	5.0	16.0	6.0	18.1	18.0	0.0	0.0	12.0	0.0	0.0	
251811	0.0	0.0	0.0	0.0	0.0	0.0	0.0	0.0	0.0	0.0	0.0	0.0	Rv0211 (pckA)
251936	0.0	0.0	5.0	0.0	0.0	0.0	0.0	0.0	0.0	0.0	0.0	0.0	Rv0211 (pckA)
251989	0.0	0.0	0.0	0.0	0.0	0.0	0.0	0.0	0.0	0.0	0.0	22.0	Rv0211 (pckA)
252040	9.0	0.0	5.0	0.0	6.0	0.0	0.0	0.0	0.0	0.0	0.0	22.0	Rv0211 (pckA)
252127	0.0	0.0	0.0	0.0	0.0	0.0	0.0	0.0	0.0	0.0	0.0	0.0	Rv0211 (pckA)
252157	9.0	0.0	0.0	0.0	6.0	0.0	0.0	0.0	0.0	0.0	0.0	44.1	Rv0211 (pckA)
252174	0.0	0.0	0.0	0.0	0.0	0.0	0.0	0.0	0.0	0.0	0.0	0.0	Rv0211 (pckA)
252232	0.0	0.0	0.0	16.0	6.0	0.0	0.0	0.0	0.0	0.0	0.0	0.0	Rv0211 (pckA)
252388	18.1	6.0	0.0	0.0	0.0	0.0	0.0	0.0	0.0	0.0	0.0	0.0	Rv0211 (pckA)
252427	0.0	0.0	0.0	0.0	0.0	18.1	0.0	0.0	0.0	0.0	0.0	0.0	Rv0211 (pckA)
252439	0.0	0.0	0.0	0.0	0.0	0.0	0.0	0.0	0.0	0.0	0.0	0.0	Rv0211 (pckA)
252472	0.0	0.0	0.0	0.0	0.0	0.0	0.0	0.0	7.0	0.0	0.0	0.0	Rv0211 (pckA)
252483	0.0	0.0	0.0	0.0	0.0	0.0	0.0	0.0	0.0	0.0	0.0	0.0	Rv0211 (pckA)
252568	0.0	6.0	0.0	0.0	0.0	0.0	0.0	0.0	0.0	0.0	0.0	0.0	Rv0211 (pckA)
252571	0.0	13.0	0.0	0.0	0.0	0.0	0.0	0.0	0.0	0.0	0.0	22.0	Rv0211 (pckA)
252706	0.0	0.0	0.0	0.0	0.0	0.0	0.0	0.0	0.0	0.0	0.0	0.0	Rv0211 (pckA)
252771	0.0	0.0	0.0	0.0	0.0	0.0	0.0	0.0	0.0	0.0	0.0	0.0	Rv0211 (pckA)
252904	0.0	0.0	0.0	0.0	0.0	0.0	0.0	0.0	0.0	0.0	0.0	0.0	Rv0211 (pckA)
252949	0.0	0.0	0.0	0.0	0.0	0.0	0.0	0.0	0.0	0.0	0.0	0.0	Rv0211 (pckA)
253116	0.0	0.0	0.0	0.0	0.0	0.0	0.0	0.0	0.0	0.0	0.0	0.0	Rv0211 (pckA)
253195	0.0	0.0	0.0	0.0	0.0	0.0	0.0	0.0	0.0	0.0	0.0	0.0	Rv0211 (pckA)
253210	0.0	0.0	0.0	0.0	0.0	0.0	0.0	0.0	0.0	0.0	0.0	22.0	Rv0211 (pckA)
253463	0.0	0.0	0.0	0.0	0.0	0.0	0.0	0.0	0.0	0.0	0.0	0.0	Rv0211 (pckA)
253595	28.1	0.0	29.1	0.0	75.2	18.1	86.2	44.2	166.4	0.0	0.0	0.0	Rv0211 (pckA)
253600	28.1	39.1	17.1	181.3	50.1	18.1	12.0	164.6	15.0	61.1	10.0	0.0	Rv0211 (pckA)
253617	651.8	305.8	520.8	198.3	575.7	627.2	684.5	887.3	456.2	613.5	185.4	862.3	
253650	1124.2	1024.8	1005.5	1140.9	1095.2	931.3	1678.8	782.0	897.3	1536.8	1905.0	1171.8	
253670	0.0	0.0	0.0	0.0	0.0	0.0	0.0	0.0	0.0	0.0	0.0	0.0	Rv0212c (nadR)
253800	387.1	126.3	161.6	66.1	75.2	113.4	49.1	465.8	227.6	24.1	0.0	0.0	Rv0212c (nadR)
253877	0.0	92.3	113.4	49.1	107.3	56.2	0.0	0.0	0.0	148.4	0.0	110.2	Rv0212c (nadR)
253891	263.7	33.1	11.0	0.0	176.5	18.1	0.0	0.0	68.2	6.0	20.0	0.0	Rv0212c (nadR)
254050	1162.3	658.8	557.0	445.7	562.6	474.7	801.8	179.7	759.9	942.3	349.7	463.7	Rv0212c (nadR)
254333	103.3	252.7	71.3	82.1	82.2	75.3	49.1	315.2	212.5	86.2	0.0	0.0	Rv0212c (nadR)
254585	160.5	245.7	232.8	214.4	265.8	227.8	24.1	44.2	265.7	247.6	92.2	44.1	Rv0212c (nadR)
254704	47.1	192.5	256.9	165.3	195.6	151.5	154.3	119.5	144.4	204.5	318.7	110.2	Rv0213c (-)
254754	396.1	152.4	107.4	82.1	101.3	170.6	73.2	14.1	333.9	68.2	102.2	22.0	Rv0213c (-)
254767	0.0	0.0	0.0	0.0	0.0	0.0	0.0	14.1	0.0	0.0	0.0	0.0	Rv0213c (-)
254830	519.5	439.2	281.0	82.1	246.7	341.2	123.3	541.0	403.0	303.7	164.3	0.0	Rv0213c (-)
254845	28.1	53.1	0.0	0.0	56.2	75.3	234.5	59.2	106.3	18.0	0.0	0.0	Rv0213c (-)
254854	56.2	53.1	173.6	115.2	75.2	37.1	61.1	14.1	7.0	278.7	154.3	22.0	Rv0213c (-)
254872	0.0	0.0	0.0	0.0	0.0	0.0	0.0	0.0	0.0	0.0	0.0	0.0	Rv0213c (-)
254909	28.1	6.0	0.0	0.0	12.0	18.1	6.0	300.1	7.0	12.0	0.0	0.0	Rv0213c (-)
254911	141.4	212.6	238.8	313.5	113.3	398.4	209.5	315.2	630.6	222.5	61.1	110.2	Rv0213c (-)
254946	141.4	325.9	220.8	99.2	227.7	208.7	98.2	164.6	920.3	278.7	0.0	309.5	Rv0213c (-)
254978	462.3	205.6	377.3	495.8	138.4	304.1	209.5	1053.0	517.3	383.9	576.2	44.1	Rv0213c (-)
254993	18.1	19.1	17.1	0.0	82.2	18.1	0.0	0.0	45.1	61.1	10.0	0.0	Rv0213c (-)
255070	18.1	46.1	77.3	0.0	0.0	94.3	0.0	29.1	53.1	0.0	30.1	110.2	Rv0213c (-)
255088	84.2	192.5	191.7	148.2	88.3	37.1	0.0	59.2	159.4	179.4	535.1	22.0	Rv0213c (-)
255114	179.5	99.3	23.1	99.2	18.1	75.3	227.5	345.3	0.0	68.2	0.0	397.6	Rv0213c (-)
255182	0.0	0.0	0.0	0.0	0.0	0.0	0.0	0.0	0.0	0.0	0.0	0.0	Rv0213c (-)
255219	340.0	571.6	532.9	462.8	341.0	665.4	838.9	736.8	1132.9	433.1	205.4	663.0	Rv0213c (-)
255272	481.4	638.7	694.4	379.6	537.6	512.8	1086.4	1233.7	1019.6	501.2	874.8	552.8	Rv0213c (-)
255294	359.0	478.3	448.6	313.5	321.9	341.2	320.7	526.0	532.4	278.7	751.6	198.3	Rv0213c (-)
255310	84.2	86.2	196.7	16.0	94.3	132.5	6.0	0.0	136.3	61.1	236.5	0.0	Rv0213c (-)
255325	179.5	238.7	299.1	33.1	126.4	189.7	338.8	360.4	265.7	222.5	154.3	154.2	Rv0213c (-)
255367	207.6	86.2	155.5	49.1	50.1	94.3	18.0	104.4	242.6	185.5	20.0	0.0	Rv0213c (-)
255381	0.0	26.1	47.2	99.2	56.2	0.0	30.1	420.6	113.3	12.0	0.0	0.0	Rv0213c (-)
255424	0.0	0.0	5.0	99.2	50.1	0.0	6.0	0.0	22.1	0.0	0.0	0.0	Rv0213c (-)
255563	9.0	0.0	17.1	0.0	6.0	37.1	0.0	0.0	0.0	0.0	0.0	0.0	Rv0213c (-)
255573	131.4	225.6	35.1	16.0	6.0	113.4	24.1	0.0	113.3	30.1	0.0	0.0	Rv0213c (-)
255636	368.0	465.3	412.4	396.7	271.8	323.1	110.2	571.2	577.5	92.2	1338.8	1017.5	Rv0213c (-)
255661	131.4	212.6	214.8	231.4	252.7	285.0	295.7	104.4	333.9	210.5	246.5	176.3	Rv0213c (-)
255697	349.0	152.4	335.2	214.4	239.7	341.2	123.3	330.2	577.5	98.2	463.0	928.4	Rv0213c (-)
255831	56.2	112.3	107.4	132.2	69.2	132.5	6.0	0.0	235.6	18.0	349.7	242.4	Rv0213c (-)
255934	425.2	379.0	430.5	561.9	512.5	512.8	764.7	691.6	441.1	321.8	607.3	530.8	Rv0213c (-)
255982	887.5	1037.8	736.6	1190.0	696.0	893.2	326.7	782.0	1414.6	383.9	1750.7	950.4	
256018	122.3	258.7	191.7	66.1	189.5	341.2	345.8	89.3	197.5	197.5	256.5	287.4	
256082	18.1	66.2	71.3	181.3	18.1	18.1	166.4	29.1	7.0	0.0	113.2	0.0	Rv0214 (fadD4)
256148	56.2	165.5	155.5	231.4	227.7	227.8	49.1	14.1	426.1	446.1	71.1	1260.9	Rv0214 (fadD4)
256175	56.2	132.4	83.3	181.3	132.4	132.5	0.0	0.0	227.6	105.3	51.1	22.0	Rv0214 (fadD4)
256177	575.6	86.2	89.3	0.0	69.2	75.3	98.2	89.3	91.2	24.1	71.1	0.0	Rv0214 (fadD4)
256189	75.2	79.2	149.5	16.0	50.1	75.3	6.0	0.0	37.1	117.3	20.0	0.0	Rv0214 (fadD4)
256208	207.6	19.1	11.0	0.0	6.0	18.1	0.0	0.0	0.0	6.0	0.0	22.0	Rv0214 (fadD4)
256376	179.5	385.1	526.9	297.5	506.5	285.0	154.3	104.4	349.9	296.7	484.0	552.8	Rv0214 (fadD4)
256379	226.6	165.5	202.7	528.9	157.5	151.5	444.0	134.5	242.6	204.5	999.1	0.0	Rv0214 (fadD4)
256393	160.5	66.2	53.2	82.1	56.2	113.4	6.0	29.1	113.3	0.0	10.0	22.0	Rv0214 (fadD4)
256421	56.2	46.1	71.3	49.1	63.2	0.0	172.4	29.1	30.1	43.1	143.3	22.0	Rv0214 (fadD4)
256565	0.0	26.1	47.2	33.1	12.0	56.2	0.0	0.0	0.0	136.3	0.0	0.0	Rv0214 (fadD4)
256634	0.0	0.0	0.0	0.0	0.0	0.0	0.0	0.0	0.0	0.0	0.0	0.0	Rv0214 (fadD4)
256755	188.5	225.6	341.2	363.6	277.8	189.7	326.7	209.8	524.3	352.9	71.1	198.3	Rv0214 (fadD4)
256757	359.0	492.3	538.9	677.1	487.4	398.4	1500.4	706.7	1308.3	712.7	298.6	596.9	Rv0214 (fadD4)
256778	141.4	165.5	65.2	0.0	151.4	113.4	6.0	0.0	265.7	0.0	390.8	0.0	Rv0214 (fadD4)
256886	0.0	0.0	0.0	0.0	0.0	0.0	0.0	0.0	0.0	0.0	0.0	0.0	Rv0214 (fadD4)
256957	0.0	0.0	0.0	0.0	0.0	0.0	0.0	0.0	0.0	0.0	0.0	0.0	Rv0214 (fadD4)
256964	0.0	0.0	0.0	0.0	0.0	0.0	0.0	0.0	0.0	0.0	0.0	0.0	Rv0214 (fadD4)
256981	0.0	0.0	0.0	0.0	0.0	0.0	0.0	0.0	0.0	0.0	0.0	0.0	Rv0214 (fadD4)
257066	160.5	278.8	329.2	66.1	202.6	360.3	203.5	209.8	517.3	631.5	195.4	0.0	Rv0214 (fadD4)
257069	141.4	372.0	262.9	115.2	373.1	246.9	412.9	179.7	333.9	166.4	380.8	1215.8	Rv0214 (fadD4)
257151	65.2	252.7	83.3	16.0	56.2	18.1	24.1	14.1	159.4	92.2	205.4	0.0	Rv0214 (fadD4)
257219	37.1	0.0	0.0	0.0	6.0	75.3	6.0	14.1	75.2	80.2	0.0	0.0	Rv0214 (fadD4)
257234	0.0	0.0	5.0	0.0	12.0	0.0	6.0	0.0	0.0	24.1	0.0	0.0	Rv0214 (fadD4)
257246	0.0	26.1	125.4	0.0	56.2	0.0	0.0	0.0	0.0	68.2	0.0	0.0	Rv0214 (fadD4)
257298	0.0	0.0	0.0	0.0	0.0	0.0	0.0	0.0	0.0	0.0	0.0	0.0	Rv0214 (fadD4)
257318	0.0	0.0	5.0	0.0	0.0	0.0	0.0	0.0	136.3	0.0	0.0	0.0	Rv0214 (fadD4)
257336	188.5	146.4	220.8	165.3	309.9	189.7	1018.3	797.0	448.1	774.9	751.6	397.6	Rv0214 (fadD4)
257393	9.0	0.0	0.0	0.0	0.0	0.0	6.0	0.0	37.1	0.0	0.0	0.0	Rv0214 (fadD4)
257547	103.3	385.1	406.4	346.6	405.2	304.1	86.2	164.6	471.2	613.5	92.2	729.1	Rv0214 (fadD4)
257550	0.0	0.0	0.0	0.0	0.0	18.1	6.0	0.0	113.3	0.0	0.0	0.0	Rv0214 (fadD4)
257559	226.6	331.9	191.7	346.6	246.7	208.7	1178.6	616.3	288.7	495.2	1215.6	110.2	Rv0214 (fadD4)
257642	197.6	185.5	125.4	346.6	88.3	246.9	86.2	405.5	182.5	129.3	41.1	110.2	Rv0214 (fadD4)
257666	9.0	0.0	11.0	16.0	0.0	0.0	18.0	14.1	30.1	0.0	0.0	0.0	Rv0214 (fadD4)
257720	103.3	86.2	41.1	412.7	101.3	94.3	444.0	345.3	98.3	86.2	10.0	22.0	
257722	0.0	39.1	0.0	0.0	18.1	56.2	0.0	0.0	22.1	86.2	0.0	0.0	
257752	0.0	0.0	0.0	0.0	0.0	0.0	0.0	0.0	7.0	0.0	0.0	0.0	
257802	122.3	39.1	59.2	16.0	25.1	18.1	357.8	29.1	136.3	98.2	782.6	0.0	Rv0215c (fadE3)
257814	0.0	0.0	0.0	0.0	0.0	0.0	0.0	0.0	0.0	0.0	0.0	0.0	Rv0215c (fadE3)
257820	0.0	0.0	0.0	0.0	0.0	0.0	0.0	0.0	0.0	0.0	0.0	0.0	Rv0215c (fadE3)
257833	443.3	485.3	185.7	561.9	531.5	323.1	1395.1	239.9	912.3	613.5	287.6	397.6	Rv0215c (fadE3)
257846	56.2	6.0	71.3	82.1	63.2	37.1	258.6	74.3	0.0	74.2	10.0	0.0	Rv0215c (fadE3)
257902	75.2	46.1	17.1	16.0	44.1	37.1	12.0	44.2	60.2	80.2	51.1	441.7	Rv0215c (fadE3)
257925	94.3	106.3	83.3	82.1	94.3	151.5	351.8	104.4	15.0	74.2	51.1	663.0	Rv0215c (fadE3)
257940	28.1	66.2	5.0	49.1	88.3	37.1	0.0	44.2	45.1	6.0	20.0	0.0	Rv0215c (fadE3)
257991	47.1	132.4	0.0	33.1	183.5	18.1	147.3	44.2	0.0	6.0	0.0	22.0	Rv0215c (fadE3)
258051	9.0	0.0	41.1	33.1	44.1	0.0	6.0	0.0	30.1	166.4	0.0	0.0	Rv0215c (fadE3)
258234	131.4	311.9	149.5	66.1	176.5	189.7	6.0	59.2	189.5	377.9	92.2	198.3	Rv0215c (fadE3)
258485	0.0	0.0	0.0	0.0	0.0	0.0	0.0	0.0	0.0	0.0	0.0	0.0	Rv0215c (fadE3)
258531	1096.1	604.7	676.4	611.0	702.0	474.7	660.5	330.2	1049.7	1028.5	504.1	574.9	Rv0215c (fadE3)
258651	415.2	272.7	424.5	330.6	328.9	512.8	147.3	902.4	220.6	495.2	463.0	1105.7	Rv0215c (fadE3)
258681	18.1	53.1	47.2	0.0	12.0	37.1	0.0	89.3	68.2	0.0	30.1	0.0	Rv0215c (fadE3)
258705	37.1	19.1	65.2	16.0	18.1	56.2	30.1	0.0	121.3	80.2	30.1	0.0	Rv0215c (fadE3)
258747	75.2	99.3	77.3	99.2	94.3	56.2	129.3	224.8	7.0	6.0	51.1	331.5	Rv0215c (fadE3)
258751	481.4	531.5	508.8	727.2	405.2	323.1	703.6	495.9	166.4	805.0	277.6	1083.6	Rv0215c (fadE3)
258873	207.6	265.7	365.3	33.1	101.3	151.5	0.0	0.0	83.2	191.5	10.0	353.5	
258891	9.0	13.0	47.2	0.0	0.0	75.3	0.0	14.1	7.0	0.0	0.0	0.0	
258918	0.0	0.0	0.0	0.0	0.0	0.0	0.0	0.0	0.0	0.0	0.0	0.0	Rv0216 (-)
258925	0.0	0.0	0.0	0.0	0.0	0.0	0.0	0.0	0.0	0.0	0.0	0.0	Rv0216 (-)
258952	131.4	0.0	23.1	0.0	12.0	0.0	0.0	0.0	7.0	0.0	0.0	44.1	Rv0216 (-)
259047	0.0	0.0	0.0	0.0	0.0	0.0	0.0	0.0	0.0	0.0	0.0	0.0	Rv0216 (-)
259055	47.1	146.4	125.4	33.1	69.2	56.2	0.0	89.3	37.1	12.0	41.1	0.0	Rv0216 (-)
259098	0.0	13.0	35.1	0.0	0.0	18.1	0.0	0.0	0.0	0.0	0.0	0.0	Rv0216 (-)
259192	0.0	39.1	53.2	0.0	18.1	0.0	6.0	0.0	0.0	18.0	0.0	0.0	Rv0216 (-)
259240	56.2	126.3	119.4	49.1	25.1	94.3	0.0	0.0	0.0	0.0	0.0	0.0	Rv0216 (-)
259248	0.0	0.0	0.0	0.0	0.0	0.0	0.0	0.0	0.0	0.0	0.0	0.0	Rv0216 (-)
259363	0.0	13.0	17.1	0.0	0.0	0.0	0.0	0.0	0.0	0.0	0.0	0.0	Rv0216 (-)
259533	0.0	6.0	0.0	0.0	0.0	0.0	0.0	0.0	7.0	0.0	0.0	0.0	Rv0216 (-)
259554	169.5	179.5	149.5	82.1	277.8	37.1	0.0	149.6	0.0	43.1	0.0	0.0	Rv0216 (-)
259608	0.0	0.0	0.0	0.0	0.0	0.0	0.0	0.0	0.0	0.0	0.0	0.0	Rv0216 (-)
259617	0.0	0.0	0.0	0.0	0.0	0.0	0.0	0.0	0.0	0.0	0.0	0.0	Rv0216 (-)
259657	0.0	0.0	0.0	0.0	0.0	0.0	0.0	0.0	0.0	0.0	0.0	0.0	Rv0216 (-)
259668	0.0	0.0	5.0	0.0	0.0	0.0	0.0	0.0	0.0	0.0	0.0	0.0	Rv0216 (-)
259703	9.0	0.0	0.0	0.0	0.0	0.0	0.0	0.0	0.0	0.0	0.0	0.0	Rv0216 (-)
259710	47.1	0.0	0.0	0.0	0.0	0.0	0.0	0.0	0.0	0.0	0.0	0.0	Rv0216 (-)
259760	9.0	19.1	17.1	82.1	0.0	18.1	0.0	0.0	0.0	0.0	0.0	0.0	Rv0216 (-)
259780	94.3	33.1	35.1	0.0	63.2	0.0	6.0	14.1	7.0	0.0	0.0	0.0	Rv0216 (-)
259794	18.1	19.1	17.1	0.0	44.1	56.2	0.0	0.0	0.0	12.0	0.0	0.0	Rv0216 (-)
259852	0.0	0.0	41.1	0.0	37.1	0.0	0.0	0.0	0.0	0.0	0.0	0.0	Rv0216 (-)
259908	0.0	0.0	0.0	0.0	0.0	0.0	0.0	0.0	0.0	0.0	0.0	0.0	Rv0216 (-)
259924	0.0	26.1	0.0	0.0	6.0	0.0	0.0	0.0	75.2	0.0	0.0	0.0	Rv0216 (-),Rv0217c (lipW)
259934	0.0	0.0	11.0	16.0	0.0	0.0	0.0	0.0	22.1	6.0	41.1	0.0	Rv0217c (lipW)
259937	0.0	13.0	89.3	16.0	12.0	0.0	73.2	14.1	0.0	37.1	102.2	0.0	Rv0217c (lipW)
259973	0.0	0.0	0.0	0.0	0.0	0.0	0.0	0.0	0.0	0.0	0.0	0.0	Rv0217c (lipW)
260043	179.5	73.2	47.2	214.4	75.2	56.2	166.4	209.8	7.0	0.0	102.2	0.0	Rv0217c (lipW)
260049	18.1	19.1	0.0	16.0	25.1	37.1	0.0	0.0	144.4	6.0	0.0	0.0	Rv0217c (lipW)
260089	103.3	106.3	179.6	82.1	31.1	37.1	18.0	29.1	326.8	30.1	514.1	331.5	Rv0217c (lipW)
260157	9.0	119.3	35.1	330.6	31.1	75.3	6.0	0.0	7.0	0.0	10.0	154.2	Rv0217c (lipW)
260209	425.2	265.7	400.4	313.5	613.8	285.0	697.6	721.7	258.7	960.4	463.0	729.1	Rv0217c (lipW)
260247	0.0	0.0	0.0	0.0	0.0	0.0	0.0	0.0	0.0	0.0	0.0	0.0	Rv0217c (lipW)
260254	28.1	26.1	35.1	0.0	31.1	0.0	0.0	0.0	22.1	0.0	0.0	44.1	Rv0217c (lipW)
260302	0.0	0.0	0.0	0.0	0.0	0.0	0.0	0.0	0.0	24.1	20.0	0.0	Rv0217c (lipW)
260387	122.3	126.3	119.4	165.3	107.3	132.5	80.2	164.6	30.1	98.2	10.0	0.0	Rv0217c (lipW)
260455	9.0	59.2	23.1	99.2	113.3	18.1	0.0	59.2	75.2	12.0	10.0	0.0	Rv0217c (lipW)
260479	0.0	6.0	29.1	0.0	6.0	37.1	0.0	0.0	22.1	18.0	20.0	0.0	Rv0217c (lipW)
260503	18.1	26.1	41.1	115.2	12.0	18.1	0.0	0.0	0.0	80.2	10.0	0.0	Rv0217c (lipW)
260583	528.5	571.6	412.4	363.6	670.9	436.6	838.9	1128.3	189.5	296.7	318.7	198.3	Rv0217c (lipW)
260587	84.2	33.1	47.2	0.0	18.1	0.0	0.0	0.0	68.2	0.0	0.0	0.0	Rv0217c (lipW)
260647	47.1	86.2	41.1	0.0	18.1	37.1	6.0	0.0	258.7	6.0	185.4	0.0	Rv0217c (lipW)
260649	0.0	0.0	0.0	0.0	0.0	0.0	0.0	0.0	0.0	0.0	0.0	0.0	Rv0217c (lipW)
260690	0.0	0.0	0.0	0.0	0.0	0.0	0.0	0.0	0.0	0.0	0.0	0.0	Rv0217c (lipW)
260702	443.3	325.9	365.3	198.3	373.1	341.2	889.0	315.2	433.1	259.6	287.6	1304.9	Rv0217c (lipW)
260840	47.1	179.5	250.9	181.3	183.5	189.7	129.3	89.3	212.5	24.1	700.5	331.5	
260866	0.0	19.1	0.0	0.0	37.1	0.0	0.0	0.0	0.0	6.0	0.0	0.0	
260894	9.0	39.1	35.1	0.0	12.0	18.1	0.0	0.0	0.0	0.0	82.2	0.0	
260963	18.1	46.1	53.2	0.0	31.1	0.0	0.0	0.0	0.0	12.0	0.0	0.0	Rv0218 (-)
261087	28.1	66.2	65.2	33.1	113.3	37.1	203.5	59.2	98.3	55.1	0.0	176.3	Rv0218 (-)
261123	301.9	6.0	89.3	33.1	195.6	113.4	92.2	104.4	106.3	74.2	20.0	0.0	Rv0218 (-)
261131	292.8	285.8	575.0	511.9	550.6	436.6	463.0	255.0	547.4	452.1	874.8	508.8	Rv0218 (-)
261133	273.8	331.9	173.6	330.6	506.5	379.3	295.7	255.0	341.9	557.4	400.8	287.4	Rv0218 (-)
261140	0.0	0.0	0.0	0.0	0.0	0.0	0.0	134.5	0.0	0.0	0.0	0.0	Rv0218 (-)
261230	141.4	73.2	107.4	0.0	56.2	94.3	277.6	104.4	45.1	98.2	205.4	0.0	Rv0218 (-)
261309	47.1	86.2	89.3	0.0	88.3	75.3	0.0	0.0	15.0	160.4	0.0	0.0	Rv0218 (-)
261431	56.2	185.5	65.2	16.0	132.4	189.7	0.0	14.1	311.8	55.1	41.1	0.0	Rv0218 (-)
261437	585.7	458.3	622.2	214.4	657.9	683.4	963.2	691.6	1056.7	1059.6	813.7	220.3	Rv0218 (-)
261458	75.2	126.3	131.5	132.2	75.2	37.1	308.7	89.3	166.4	0.0	473.0	22.0	Rv0218 (-)
261470	9.0	53.1	35.1	0.0	31.1	18.1	0.0	14.1	0.0	0.0	0.0	0.0	Rv0218 (-)
261511	169.5	159.4	196.7	214.4	227.7	189.7	117.3	480.8	242.6	222.5	473.0	0.0	Rv0218 (-)
261555	0.0	0.0	0.0	0.0	0.0	0.0	0.0	0.0	0.0	0.0	0.0	0.0	Rv0218 (-)
261577	0.0	0.0	0.0	0.0	0.0	0.0	0.0	0.0	0.0	0.0	0.0	0.0	Rv0218 (-)
261654	65.2	79.2	131.5	165.3	56.2	75.3	12.0	0.0	151.4	37.1	10.0	0.0	Rv0218 (-)
261888	131.4	212.6	208.7	247.4	392.1	189.7	629.4	194.7	15.0	129.3	400.8	397.6	Rv0218 (-)
262048	84.2	119.3	125.4	297.5	164.5	113.4	67.2	104.4	22.1	86.2	20.0	198.3	Rv0218 (-)
262169	0.0	0.0	0.0	0.0	0.0	0.0	0.0	0.0	0.0	0.0	0.0	0.0	Rv0218 (-)
262287	0.0	0.0	0.0	0.0	0.0	0.0	0.0	0.0	0.0	0.0	0.0	0.0	Rv0219 (-)
262344	47.1	13.0	17.1	49.1	75.2	132.5	12.0	44.2	91.2	222.5	802.7	0.0	Rv0219 (-)
262432	0.0	0.0	0.0	0.0	0.0	0.0	0.0	0.0	0.0	0.0	0.0	0.0	Rv0219 (-)
262452	188.5	99.3	256.9	214.4	113.3	170.6	24.1	315.2	106.3	6.0	174.4	0.0	Rv0219 (-)
262461	245.7	146.4	383.3	247.4	398.1	227.8	203.5	285.1	166.4	191.5	1194.5	44.1	Rv0219 (-)
262492	9.0	53.1	11.0	0.0	0.0	0.0	0.0	0.0	0.0	0.0	0.0	0.0	Rv0219 (-)
262537	301.9	199.5	484.7	396.7	246.7	208.7	67.2	59.2	15.0	136.3	20.0	198.3	Rv0219 (-)
262543	0.0	0.0	0.0	0.0	0.0	0.0	0.0	0.0	0.0	0.0	0.0	0.0	Rv0219 (-)
262551	425.2	472.3	329.2	297.5	417.2	341.2	721.6	405.5	182.5	433.1	226.5	154.2	Rv0219 (-)
262632	103.3	165.5	161.6	346.6	284.8	304.1	6.0	255.0	129.3	105.3	113.2	242.4	Rv0219 (-)
262722	75.2	272.7	53.2	181.3	138.4	113.4	18.0	300.1	174.4	98.2	597.3	22.0	Rv0219 (-)
262800	245.7	179.5	185.7	412.7	164.5	94.3	240.5	104.4	98.3	228.6	71.1	110.2	Rv0219 (-)
262851	65.2	66.2	59.2	0.0	82.2	18.1	154.3	119.5	7.0	18.0	0.0	0.0	Rv0220 (lipC)
262867	18.1	6.0	65.2	33.1	69.2	37.1	264.6	14.1	0.0	0.0	82.2	44.1	Rv0220 (lipC)
262887	0.0	0.0	17.1	0.0	0.0	0.0	0.0	0.0	0.0	0.0	41.1	0.0	Rv0220 (lipC)
262889	0.0	0.0	0.0	0.0	6.0	0.0	0.0	0.0	30.1	0.0	0.0	0.0	Rv0220 (lipC)
262921	0.0	0.0	0.0	0.0	0.0	0.0	0.0	0.0	0.0	0.0	0.0	0.0	Rv0220 (lipC)
262934	0.0	0.0	0.0	0.0	0.0	0.0	0.0	0.0	0.0	0.0	0.0	0.0	Rv0220 (lipC)
262961	28.1	126.3	5.0	16.0	12.0	37.1	0.0	0.0	7.0	0.0	0.0	0.0	Rv0220 (lipC)
263026	37.1	19.1	65.2	0.0	101.3	151.5	30.1	14.1	30.1	37.1	10.0	0.0	Rv0220 (lipC)
263039	28.1	53.1	71.3	115.2	132.4	37.1	43.1	149.6	136.3	24.1	20.0	508.8	Rv0220 (lipC)
263098	65.2	126.3	95.3	16.0	69.2	132.5	43.1	104.4	15.0	55.1	185.4	485.7	Rv0220 (lipC)
263190	47.1	119.3	83.3	16.0	132.4	113.4	86.2	224.8	45.1	6.0	10.0	22.0	Rv0220 (lipC)
263214	9.0	33.1	41.1	0.0	126.4	18.1	0.0	0.0	30.1	117.3	0.0	0.0	Rv0220 (lipC)
263245	263.7	165.5	179.6	264.4	271.8	341.2	617.4	330.2	204.5	61.1	174.4	0.0	Rv0220 (lipC)
263261	113.3	205.6	232.8	181.3	303.9	285.0	258.6	134.5	189.5	98.2	71.1	44.1	Rv0220 (lipC)
263340	0.0	0.0	0.0	0.0	6.0	0.0	0.0	0.0	0.0	0.0	0.0	0.0	Rv0220 (lipC)
263383	0.0	0.0	0.0	0.0	0.0	0.0	0.0	0.0	0.0	0.0	0.0	0.0	Rv0220 (lipC)
263394	0.0	0.0	0.0	0.0	0.0	0.0	0.0	0.0	0.0	0.0	0.0	0.0	Rv0220 (lipC)
263574	28.1	106.3	41.1	66.1	246.7	132.5	0.0	0.0	121.3	18.0	0.0	0.0	Rv0220 (lipC)
263631	56.2	159.4	53.2	49.1	101.3	170.6	36.1	29.1	113.3	6.0	71.1	0.0	Rv0220 (lipC)
263640	18.1	53.1	89.3	0.0	12.0	18.1	277.6	14.1	45.1	0.0	0.0	0.0	Rv0220 (lipC)
263701	0.0	26.1	0.0	0.0	0.0	0.0	6.0	14.1	0.0	0.0	0.0	0.0	Rv0220 (lipC)
263857	0.0	19.1	11.0	66.1	0.0	18.1	0.0	0.0	0.0	18.0	20.0	0.0	Rv0220 (lipC)
263886	37.1	33.1	0.0	0.0	6.0	18.1	6.0	14.1	0.0	0.0	20.0	0.0	Rv0220 (lipC)
263926	0.0	0.0	35.1	0.0	56.2	0.0	0.0	0.0	22.1	6.0	0.0	0.0	Rv0220 (lipC)
264021	9.0	159.4	53.2	0.0	63.2	0.0	12.0	0.0	68.2	12.0	0.0	0.0	Rv0220 (lipC)
264038	94.3	39.1	119.4	214.4	145.4	246.9	86.2	44.2	68.2	86.2	10.0	44.1	
264049	141.4	152.4	83.3	33.1	25.1	94.3	43.1	29.1	113.3	111.3	380.8	485.7	
264055	9.0	13.0	5.0	33.1	6.0	37.1	0.0	0.0	30.1	61.1	174.4	0.0	
264095	0.0	0.0	0.0	0.0	0.0	0.0	0.0	0.0	0.0	0.0	0.0	0.0	Rv0221 (-)
264103	47.1	86.2	5.0	49.1	44.1	37.1	0.0	0.0	30.1	80.2	0.0	22.0	Rv0221 (-)
264222	65.2	73.2	71.3	214.4	82.2	18.1	43.1	0.0	7.0	105.3	185.4	0.0	Rv0221 (-)
264241	0.0	0.0	0.0	0.0	0.0	0.0	0.0	0.0	0.0	0.0	0.0	0.0	Rv0221 (-)
264313	122.3	205.6	323.1	247.4	132.4	285.0	36.1	29.1	471.2	30.1	10.0	641.0	Rv0221 (-)
264427	528.5	359.0	347.2	115.2	556.6	285.0	110.2	29.1	333.9	650.6	792.7	287.4	Rv0221 (-)
264562	84.2	126.3	317.1	66.1	94.3	151.5	592.3	149.6	75.2	545.3	195.4	220.3	Rv0221 (-)
264582	688.9	311.9	460.6	297.5	562.6	512.8	277.6	345.3	836.1	675.7	802.7	375.6	Rv0221 (-)
264658	207.6	205.6	275.0	66.1	75.2	170.6	160.4	255.0	113.3	303.7	20.0	198.3	Rv0221 (-)
264674	0.0	33.1	59.2	0.0	69.2	37.1	67.2	29.1	83.2	0.0	0.0	0.0	Rv0221 (-)
264690	9.0	33.1	23.1	0.0	82.2	18.1	12.0	14.1	30.1	0.0	0.0	0.0	Rv0221 (-)
264729	0.0	0.0	5.0	0.0	0.0	37.1	0.0	0.0	0.0	0.0	0.0	0.0	Rv0221 (-)
264882	0.0	19.1	29.1	16.0	18.1	18.1	0.0	14.1	144.4	12.0	0.0	0.0	Rv0221 (-)
264890	359.0	372.0	323.1	99.2	341.0	398.4	197.4	375.4	912.3	501.2	154.3	44.1	Rv0221 (-)
264898	0.0	6.0	35.1	0.0	12.0	0.0	98.2	0.0	60.2	0.0	0.0	0.0	Rv0221 (-)
264943	169.5	179.5	341.2	429.7	220.6	208.7	271.6	556.1	227.6	191.5	154.3	0.0	Rv0221 (-)
264972	0.0	0.0	0.0	0.0	0.0	0.0	0.0	0.0	0.0	0.0	0.0	0.0	Rv0221 (-)
265117	245.7	265.7	202.7	198.3	309.9	246.9	123.3	390.5	242.6	433.1	421.9	265.4	Rv0221 (-)
265184	387.1	432.2	526.9	214.4	321.9	208.7	154.3	239.9	395.0	526.3	92.2	397.6	Rv0221 (-)
265197	18.1	66.2	59.2	0.0	12.0	94.3	30.1	59.2	273.7	111.3	10.0	0.0	Rv0221 (-)
265261	453.3	285.8	460.6	346.6	348.0	417.5	412.9	1007.8	744.9	501.2	556.2	220.3	Rv0221 (-)
265287	0.0	0.0	0.0	0.0	0.0	0.0	0.0	0.0	0.0	0.0	0.0	0.0	Rv0221 (-)
265299	28.1	73.2	5.0	0.0	6.0	18.1	0.0	0.0	22.1	111.3	10.0	0.0	Rv0221 (-)
265315	94.3	179.5	71.3	330.6	44.1	189.7	18.0	74.3	113.3	160.4	20.0	574.9	Rv0221 (-)
265332	660.9	684.9	718.5	544.9	791.3	436.6	295.7	255.0	973.5	1102.7	421.9	1393.1	Rv0221 (-)
265343	0.0	0.0	0.0	0.0	0.0	0.0	0.0	14.1	0.0	0.0	0.0	0.0	Rv0221 (-)
265379	18.1	39.1	0.0	0.0	31.1	37.1	123.3	29.1	7.0	0.0	0.0	0.0	Rv0221 (-)
265412	0.0	0.0	23.1	0.0	0.0	0.0	0.0	0.0	15.0	111.3	10.0	0.0	Rv0221 (-)
265495	131.4	6.0	101.4	66.1	18.1	56.2	0.0	0.0	45.1	18.0	0.0	0.0	
265506	9.0	46.1	41.1	16.0	12.0	37.1	0.0	0.0	22.1	0.0	0.0	0.0	
265553	65.2	73.2	131.5	82.1	94.3	75.3	18.0	14.1	136.3	12.0	0.0	0.0	Rv0222 (echA1)
265785	0.0	0.0	5.0	0.0	0.0	0.0	0.0	0.0	7.0	0.0	0.0	0.0	Rv0222 (echA1)
265831	0.0	0.0	11.0	0.0	0.0	18.1	0.0	0.0	7.0	6.0	0.0	22.0	Rv0222 (echA1)
265975	9.0	0.0	47.2	16.0	31.1	37.1	0.0	0.0	37.1	0.0	0.0	0.0	Rv0222 (echA1)
265982	0.0	0.0	0.0	0.0	0.0	0.0	0.0	0.0	0.0	0.0	0.0	0.0	Rv0222 (echA1)
266015	131.4	212.6	101.4	33.1	252.7	132.5	369.8	164.6	250.6	68.2	226.5	44.1	Rv0222 (echA1)
266151	0.0	0.0	11.0	0.0	31.1	37.1	0.0	0.0	0.0	18.0	0.0	0.0	Rv0222 (echA1)
266184	245.7	99.3	244.9	0.0	69.2	113.4	18.0	766.9	189.5	30.1	10.0	0.0	Rv0222 (echA1)
266293	0.0	26.1	17.1	0.0	0.0	0.0	0.0	0.0	68.2	0.0	0.0	0.0	Rv0222 (echA1)
266302	0.0	0.0	0.0	0.0	0.0	0.0	0.0	0.0	0.0	0.0	0.0	0.0	Rv0223c (-)
266314	0.0	0.0	0.0	0.0	0.0	0.0	0.0	0.0	0.0	0.0	0.0	0.0	Rv0223c (-)
266401	141.4	119.3	202.7	49.1	101.3	170.6	301.7	330.2	113.3	290.7	61.1	110.2	Rv0223c (-)
266434	0.0	0.0	35.1	0.0	12.0	0.0	0.0	0.0	0.0	0.0	0.0	0.0	Rv0223c (-)
266449	0.0	6.0	0.0	165.3	0.0	18.1	0.0	0.0	0.0	6.0	0.0	0.0	Rv0223c (-)
266527	37.1	73.2	101.4	16.0	56.2	56.2	0.0	44.2	75.2	111.3	20.0	22.0	Rv0223c (-)
266572	368.0	359.0	484.7	991.7	550.6	341.2	993.2	209.8	509.3	117.3	267.6	66.1	Rv0223c (-)
266646	0.0	0.0	0.0	0.0	0.0	18.1	0.0	0.0	0.0	0.0	0.0	0.0	Rv0223c (-)
266660	28.1	39.1	53.2	16.0	6.0	18.1	0.0	0.0	0.0	0.0	0.0	0.0	Rv0223c (-)
266740	0.0	0.0	0.0	0.0	0.0	0.0	6.0	0.0	0.0	0.0	0.0	0.0	Rv0223c (-)
266829	0.0	0.0	0.0	0.0	0.0	0.0	0.0	0.0	0.0	0.0	0.0	0.0	Rv0223c (-)
266837	0.0	0.0	0.0	0.0	0.0	0.0	0.0	0.0	0.0	0.0	0.0	0.0	Rv0223c (-)
266841	9.0	66.2	11.0	16.0	31.1	18.1	12.0	44.2	15.0	0.0	10.0	0.0	Rv0223c (-)
266863	9.0	0.0	0.0	0.0	0.0	0.0	0.0	0.0	0.0	0.0	0.0	0.0	Rv0223c (-)
266948	0.0	13.0	23.1	0.0	18.1	0.0	6.0	0.0	0.0	43.1	10.0	22.0	Rv0223c (-)
267006	113.3	205.6	281.0	132.2	227.7	208.7	227.5	164.6	204.5	37.1	390.8	0.0	Rv0223c (-)
267080	0.0	26.1	29.1	0.0	18.1	37.1	0.0	0.0	0.0	0.0	0.0	22.0	Rv0223c (-)
267101	0.0	0.0	0.0	0.0	0.0	0.0	0.0	0.0	0.0	0.0	0.0	0.0	Rv0223c (-)
267141	0.0	0.0	0.0	0.0	0.0	0.0	0.0	0.0	0.0	0.0	0.0	0.0	Rv0223c (-)
267355	84.2	39.1	113.4	49.1	56.2	75.3	0.0	14.1	0.0	210.5	164.3	0.0	Rv0223c (-)
267409	1058.0	232.6	268.9	49.1	309.9	323.1	73.2	209.8	273.7	303.7	473.0	110.2	Rv0223c (-)
267658	37.1	92.3	23.1	132.2	44.1	56.2	18.0	0.0	83.2	30.1	0.0	0.0	Rv0223c (-)
267681	169.5	92.3	53.2	16.0	164.5	94.3	147.3	59.2	68.2	12.0	30.1	0.0	Rv0223c (-)
267689	245.7	252.7	155.5	264.4	246.7	285.0	450.0	345.3	273.7	402.0	102.2	508.8	Rv0223c (-)
267742	9.0	39.1	23.1	0.0	12.0	0.0	147.3	14.1	53.1	0.0	0.0	0.0	Rv0223c (-)
267764	613.7	512.4	484.7	760.3	493.4	740.6	617.4	526.0	814.1	185.5	442.9	663.0	Rv0223c (-)
267825	0.0	0.0	0.0	0.0	0.0	0.0	0.0	0.0	0.0	0.0	0.0	0.0	
267861	0.0	0.0	0.0	0.0	0.0	0.0	0.0	0.0	0.0	0.0	0.0	0.0	
267864	150.4	232.6	149.5	99.2	442.3	56.2	141.3	661.5	197.5	136.3	92.2	66.1	Rv0224c (-)
267881	0.0	0.0	0.0	0.0	0.0	0.0	0.0	0.0	0.0	0.0	0.0	0.0	Rv0224c (-)
267951	0.0	0.0	0.0	0.0	0.0	0.0	0.0	0.0	0.0	0.0	0.0	0.0	Rv0224c (-)
267962	0.0	0.0	0.0	0.0	0.0	0.0	0.0	0.0	0.0	0.0	0.0	0.0	Rv0224c (-)
267968	0.0	0.0	0.0	0.0	0.0	0.0	0.0	0.0	0.0	0.0	0.0	0.0	Rv0224c (-)
268038	0.0	0.0	0.0	0.0	0.0	0.0	0.0	0.0	0.0	0.0	0.0	0.0	Rv0224c (-)
268074	0.0	0.0	0.0	0.0	0.0	0.0	0.0	0.0	0.0	0.0	0.0	0.0	Rv0224c (-)
268104	0.0	0.0	0.0	0.0	0.0	0.0	0.0	0.0	0.0	0.0	0.0	0.0	Rv0224c (-)
268155	0.0	0.0	0.0	0.0	0.0	0.0	0.0	0.0	0.0	0.0	0.0	0.0	Rv0224c (-)
268262	0.0	0.0	0.0	0.0	0.0	0.0	0.0	0.0	0.0	0.0	0.0	0.0	Rv0224c (-)
268380	0.0	0.0	0.0	0.0	0.0	0.0	0.0	0.0	0.0	0.0	0.0	0.0	Rv0224c (-)
268416	0.0	0.0	0.0	0.0	0.0	0.0	0.0	0.0	0.0	0.0	0.0	0.0	Rv0224c (-)
268447	0.0	0.0	0.0	0.0	0.0	0.0	0.0	0.0	0.0	0.0	0.0	0.0	Rv0224c (-)
268468	0.0	0.0	0.0	0.0	0.0	0.0	0.0	0.0	0.0	0.0	0.0	0.0	Rv0224c (-)
268527	0.0	0.0	0.0	0.0	0.0	0.0	0.0	0.0	0.0	0.0	0.0	0.0	Rv0224c (-)
268554	0.0	0.0	0.0	0.0	0.0	0.0	0.0	0.0	0.0	0.0	0.0	0.0	Rv0224c (-)
268639	141.4	92.3	173.6	99.2	246.7	113.4	24.1	29.1	113.3	24.1	0.0	331.5	
268649	37.1	46.1	155.5	0.0	37.1	132.5	172.4	89.3	91.2	197.5	370.8	110.2	
268654	0.0	0.0	0.0	0.0	0.0	0.0	0.0	0.0	0.0	0.0	0.0	0.0	
268738	0.0	0.0	0.0	0.0	0.0	0.0	0.0	0.0	0.0	0.0	0.0	0.0	Rv0225 (-)
268804	0.0	0.0	0.0	0.0	0.0	0.0	0.0	0.0	0.0	0.0	0.0	0.0	Rv0225 (-)
268867	0.0	0.0	0.0	0.0	0.0	0.0	0.0	0.0	0.0	0.0	0.0	0.0	Rv0225 (-)
268876	0.0	0.0	0.0	0.0	0.0	0.0	0.0	0.0	0.0	0.0	0.0	0.0	Rv0225 (-)
268880	0.0	0.0	0.0	0.0	0.0	0.0	0.0	0.0	0.0	0.0	0.0	0.0	Rv0225 (-)
268959	0.0	0.0	0.0	0.0	0.0	0.0	0.0	0.0	0.0	0.0	0.0	0.0	Rv0225 (-)
268996	0.0	0.0	0.0	0.0	0.0	0.0	0.0	0.0	0.0	0.0	0.0	0.0	Rv0225 (-)
269015	0.0	0.0	0.0	0.0	0.0	0.0	0.0	0.0	0.0	0.0	0.0	0.0	Rv0225 (-)
269021	0.0	0.0	0.0	0.0	0.0	0.0	0.0	0.0	0.0	0.0	0.0	0.0	Rv0225 (-)
269083	0.0	0.0	0.0	0.0	0.0	0.0	0.0	0.0	0.0	0.0	0.0	0.0	Rv0225 (-)
269111	0.0	0.0	0.0	0.0	0.0	0.0	0.0	0.0	0.0	0.0	0.0	0.0	Rv0225 (-)
269128	0.0	0.0	0.0	0.0	0.0	0.0	0.0	0.0	0.0	0.0	0.0	0.0	Rv0225 (-)
269333	0.0	0.0	0.0	0.0	0.0	0.0	0.0	0.0	0.0	0.0	0.0	0.0	Rv0225 (-)
269345	0.0	0.0	0.0	0.0	0.0	0.0	0.0	0.0	0.0	0.0	0.0	0.0	Rv0225 (-)
269360	0.0	0.0	0.0	0.0	0.0	0.0	0.0	0.0	0.0	0.0	0.0	0.0	Rv0225 (-)
269436	0.0	0.0	0.0	0.0	0.0	0.0	0.0	0.0	0.0	0.0	0.0	0.0	Rv0225 (-)
269514	0.0	0.0	0.0	0.0	0.0	0.0	0.0	0.0	0.0	0.0	0.0	0.0	Rv0225 (-)
269575	0.0	0.0	0.0	0.0	0.0	0.0	0.0	0.0	0.0	0.0	0.0	0.0	Rv0225 (-)
269627	0.0	0.0	0.0	0.0	0.0	0.0	0.0	0.0	0.0	0.0	0.0	0.0	Rv0225 (-)
269724	0.0	0.0	0.0	0.0	0.0	0.0	0.0	0.0	0.0	0.0	0.0	0.0	Rv0225 (-)
269835	122.3	165.5	47.2	16.0	214.6	189.7	240.5	194.7	136.3	241.6	41.1	22.0	Rv0226c (-)
269876	519.5	638.7	442.6	313.5	411.2	551.0	727.6	601.3	326.8	340.8	400.8	154.2	Rv0226c (-)
269895	0.0	0.0	0.0	0.0	0.0	0.0	0.0	0.0	0.0	0.0	0.0	0.0	Rv0226c (-)
270009	0.0	0.0	0.0	0.0	0.0	0.0	0.0	0.0	0.0	0.0	0.0	0.0	Rv0226c (-)
270044	0.0	0.0	0.0	0.0	0.0	0.0	0.0	0.0	0.0	0.0	0.0	0.0	Rv0226c (-)
270272	0.0	0.0	0.0	0.0	0.0	0.0	0.0	0.0	0.0	0.0	0.0	0.0	Rv0226c (-)
270384	0.0	0.0	0.0	0.0	0.0	0.0	0.0	0.0	0.0	0.0	0.0	0.0	Rv0226c (-)
270437	0.0	0.0	0.0	0.0	0.0	0.0	0.0	0.0	0.0	0.0	0.0	0.0	Rv0226c (-)
270500	0.0	0.0	0.0	0.0	0.0	0.0	0.0	0.0	0.0	0.0	0.0	0.0	Rv0226c (-)
270528	0.0	0.0	0.0	0.0	0.0	0.0	0.0	0.0	0.0	0.0	0.0	0.0	Rv0226c (-)
270536	0.0	0.0	0.0	0.0	0.0	0.0	0.0	0.0	0.0	0.0	0.0	0.0	Rv0226c (-)
270608	0.0	0.0	0.0	0.0	0.0	0.0	0.0	0.0	0.0	0.0	0.0	0.0	Rv0226c (-)
270668	0.0	0.0	0.0	0.0	0.0	0.0	0.0	0.0	0.0	0.0	0.0	0.0	Rv0226c (-)
270713	0.0	0.0	0.0	0.0	0.0	0.0	0.0	0.0	0.0	0.0	0.0	0.0	Rv0226c (-)
270737	0.0	0.0	0.0	0.0	0.0	0.0	0.0	0.0	0.0	0.0	0.0	0.0	Rv0226c (-)
270740	0.0	0.0	0.0	0.0	0.0	0.0	0.0	0.0	0.0	0.0	0.0	0.0	Rv0226c (-)
270781	0.0	0.0	0.0	0.0	0.0	0.0	0.0	0.0	0.0	0.0	0.0	0.0	Rv0226c (-)
270785	0.0	0.0	0.0	0.0	0.0	0.0	0.0	0.0	0.0	0.0	0.0	0.0	Rv0226c (-)
270871	0.0	0.0	0.0	0.0	0.0	0.0	0.0	0.0	0.0	0.0	0.0	0.0	Rv0226c (-)
271046	0.0	0.0	0.0	0.0	0.0	0.0	0.0	0.0	0.0	0.0	0.0	0.0	Rv0226c (-)
271139	0.0	0.0	0.0	0.0	0.0	0.0	0.0	0.0	0.0	0.0	0.0	0.0	Rv0226c (-)
271173	0.0	0.0	0.0	0.0	0.0	0.0	0.0	0.0	0.0	0.0	0.0	0.0	Rv0226c (-)
271221	0.0	0.0	0.0	0.0	0.0	0.0	0.0	0.0	0.0	0.0	0.0	0.0	Rv0226c (-)
271280	0.0	0.0	0.0	0.0	0.0	0.0	0.0	0.0	0.0	0.0	0.0	0.0	Rv0226c (-)
271433	0.0	0.0	0.0	0.0	0.0	0.0	0.0	0.0	0.0	0.0	0.0	0.0	Rv0226c (-)
271452	0.0	0.0	0.0	0.0	0.0	0.0	0.0	0.0	0.0	0.0	0.0	0.0	Rv0226c (-)
271487	0.0	0.0	0.0	0.0	0.0	0.0	0.0	0.0	0.0	0.0	0.0	0.0	Rv0226c (-)
271491	0.0	0.0	0.0	0.0	0.0	0.0	0.0	0.0	0.0	0.0	0.0	0.0	Rv0226c (-)
271505	0.0	0.0	0.0	0.0	0.0	0.0	0.0	0.0	0.0	0.0	10.0	0.0	Rv0226c (-)
271542	0.0	0.0	0.0	0.0	0.0	0.0	0.0	0.0	0.0	0.0	0.0	0.0	Rv0226c (-)
271575	0.0	0.0	0.0	0.0	0.0	0.0	0.0	0.0	0.0	0.0	0.0	0.0	Rv0227c (-)
271758	0.0	0.0	0.0	0.0	0.0	0.0	0.0	0.0	0.0	0.0	0.0	0.0	Rv0227c (-)
271816	0.0	0.0	0.0	0.0	0.0	0.0	0.0	0.0	0.0	0.0	0.0	0.0	Rv0227c (-)
271873	0.0	0.0	0.0	0.0	0.0	0.0	0.0	0.0	0.0	0.0	0.0	0.0	Rv0227c (-)
271971	0.0	0.0	0.0	0.0	0.0	0.0	0.0	0.0	0.0	0.0	0.0	0.0	Rv0227c (-)
272016	0.0	0.0	0.0	0.0	0.0	0.0	0.0	0.0	0.0	0.0	0.0	0.0	Rv0227c (-)
272091	0.0	0.0	0.0	0.0	0.0	0.0	0.0	0.0	0.0	0.0	0.0	0.0	Rv0227c (-)
272094	0.0	0.0	0.0	0.0	0.0	0.0	0.0	0.0	0.0	0.0	0.0	0.0	Rv0227c (-)
272132	0.0	0.0	0.0	0.0	0.0	0.0	0.0	0.0	0.0	0.0	0.0	0.0	Rv0227c (-)
272184	0.0	0.0	0.0	0.0	0.0	0.0	0.0	0.0	0.0	0.0	0.0	0.0	Rv0227c (-)
272196	0.0	0.0	0.0	0.0	0.0	0.0	0.0	0.0	0.0	0.0	0.0	0.0	Rv0227c (-)
272232	0.0	0.0	0.0	0.0	0.0	0.0	0.0	0.0	0.0	0.0	0.0	0.0	Rv0227c (-)
272256	0.0	0.0	0.0	0.0	0.0	0.0	0.0	0.0	0.0	0.0	0.0	0.0	Rv0227c (-)
272264	0.0	0.0	0.0	0.0	0.0	0.0	0.0	0.0	0.0	0.0	0.0	0.0	Rv0227c (-)
272292	0.0	0.0	0.0	0.0	0.0	0.0	0.0	0.0	0.0	0.0	0.0	0.0	Rv0227c (-)
272331	0.0	0.0	0.0	0.0	0.0	0.0	0.0	0.0	0.0	0.0	0.0	0.0	Rv0227c (-)
272337	0.0	0.0	0.0	0.0	0.0	0.0	0.0	0.0	0.0	0.0	0.0	0.0	Rv0227c (-)
272370	0.0	0.0	0.0	0.0	0.0	0.0	0.0	0.0	0.0	0.0	0.0	0.0	Rv0227c (-)
272672	0.0	0.0	0.0	0.0	0.0	0.0	0.0	0.0	0.0	0.0	0.0	0.0	Rv0227c (-)
272728	0.0	0.0	0.0	0.0	0.0	0.0	0.0	0.0	0.0	0.0	0.0	0.0	Rv0227c (-)
272761	0.0	0.0	0.0	0.0	0.0	0.0	0.0	0.0	0.0	0.0	0.0	0.0	Rv0227c (-)
272763	0.0	0.0	0.0	0.0	0.0	0.0	0.0	0.0	0.0	0.0	0.0	0.0	Rv0227c (-)
272792	0.0	0.0	0.0	0.0	0.0	0.0	0.0	0.0	0.0	0.0	0.0	0.0	Rv0227c (-)
272812	0.0	0.0	0.0	0.0	0.0	0.0	0.0	0.0	0.0	0.0	0.0	0.0	Rv0227c (-)
272972	547.5	624.7	305.1	214.4	518.5	417.5	487.1	556.1	403.0	309.8	82.2	110.2	
273041	0.0	19.1	0.0	0.0	12.0	18.1	55.1	0.0	7.0	0.0	0.0	0.0	
273054	226.6	219.6	208.7	462.8	524.5	227.8	172.4	270.0	75.2	265.7	82.2	44.1	
273240	0.0	0.0	0.0	0.0	0.0	0.0	0.0	0.0	0.0	0.0	0.0	0.0	Rv0228 (-)
273376	0.0	0.0	0.0	0.0	0.0	0.0	0.0	0.0	0.0	0.0	0.0	0.0	Rv0228 (-)
273412	0.0	0.0	0.0	0.0	0.0	0.0	0.0	0.0	0.0	0.0	0.0	0.0	Rv0228 (-)
273508	0.0	0.0	0.0	0.0	0.0	0.0	0.0	0.0	0.0	0.0	0.0	0.0	Rv0228 (-)
273574	0.0	0.0	0.0	0.0	0.0	0.0	0.0	0.0	0.0	0.0	0.0	0.0	Rv0228 (-)
273593	0.0	0.0	0.0	0.0	0.0	0.0	0.0	0.0	0.0	0.0	0.0	0.0	Rv0228 (-)
273775	0.0	0.0	0.0	0.0	0.0	0.0	0.0	0.0	0.0	0.0	0.0	0.0	Rv0228 (-)
273831	0.0	0.0	0.0	0.0	0.0	0.0	0.0	0.0	0.0	0.0	0.0	0.0	Rv0228 (-)
273847	0.0	0.0	0.0	0.0	0.0	0.0	0.0	0.0	0.0	0.0	0.0	0.0	Rv0228 (-)
273941	0.0	0.0	0.0	0.0	0.0	0.0	0.0	0.0	0.0	0.0	0.0	0.0	Rv0228 (-)
274039	0.0	0.0	0.0	0.0	0.0	0.0	0.0	0.0	0.0	0.0	0.0	0.0	Rv0228 (-)
274107	0.0	0.0	0.0	0.0	0.0	0.0	0.0	0.0	0.0	0.0	0.0	0.0	Rv0228 (-)
274174	0.0	0.0	0.0	0.0	0.0	0.0	0.0	0.0	0.0	0.0	0.0	0.0	Rv0228 (-)
274238	670.9	439.2	581.0	214.4	562.6	665.4	567.3	194.7	517.3	265.7	1194.5	596.9	Rv0228 (-)
274307	1265.6	644.8	664.3	793.3	619.8	417.5	512.1	390.5	593.5	892.2	885.9	774.2	Rv0229c (-)
274385	1823.2	911.5	1162.1	826.4	898.6	969.4	1981.4	827.1	691.8	843.1	2234.7	1482.2	Rv0229c (-)
274390	491.4	578.6	760.7	561.9	360.0	436.6	820.8	390.5	410.0	650.6	1009.1	995.5	Rv0229c (-)
274461	84.2	99.3	23.1	16.0	119.3	37.1	6.0	179.7	129.3	6.0	10.0	0.0	Rv0229c (-)
274474	9.0	19.1	59.2	0.0	0.0	18.1	0.0	0.0	91.2	43.1	20.0	0.0	Rv0229c (-)
274586	150.4	53.1	179.6	0.0	113.3	151.5	363.8	104.4	121.3	68.2	71.1	397.6	Rv0229c (-)
274606	481.4	126.3	119.4	165.3	321.9	151.5	555.2	149.6	30.1	68.2	10.0	242.4	Rv0229c (-)
274706	301.9	238.7	496.7	280.5	227.7	208.7	363.8	255.0	303.8	539.3	411.9	309.5	Rv0229c (-)
274853	0.0	0.0	0.0	0.0	0.0	0.0	0.0	0.0	0.0	0.0	0.0	0.0	Rv0229c (-)
274866	0.0	0.0	0.0	0.0	0.0	56.2	0.0	0.0	0.0	0.0	0.0	0.0	Rv0229c (-)
274914	0.0	0.0	0.0	0.0	0.0	0.0	0.0	0.0	0.0	0.0	0.0	0.0	Rv0229c (-)
274916	0.0	0.0	0.0	0.0	0.0	0.0	0.0	0.0	0.0	0.0	0.0	0.0	Rv0229c (-)
274918	0.0	0.0	0.0	0.0	0.0	0.0	0.0	0.0	0.0	0.0	0.0	0.0	Rv0229c (-)
274924	0.0	0.0	0.0	0.0	0.0	0.0	0.0	0.0	0.0	0.0	0.0	0.0	Rv0229c (-)
274935	0.0	0.0	0.0	0.0	0.0	0.0	0.0	0.0	7.0	0.0	0.0	0.0	Rv0229c (-)
274937	320.9	99.3	179.6	16.0	50.1	170.6	117.3	29.1	15.0	18.0	10.0	0.0	Rv0229c (-)
274939	245.7	252.7	317.1	148.2	335.0	360.3	320.7	119.5	691.8	390.0	113.2	353.5	Rv0229c (-)
274990	0.0	0.0	11.0	33.1	12.0	56.2	0.0	0.0	7.0	0.0	0.0	0.0	Rv0230c (php)
275107	868.5	957.6	1059.7	313.5	929.7	931.3	1080.4	812.1	874.2	724.8	937.0	663.0	Rv0230c (php)
275161	216.6	298.8	202.7	115.2	271.8	227.8	67.2	164.6	395.0	390.0	10.0	44.1	Rv0230c (php)
275181	150.4	465.3	508.8	396.7	537.6	551.0	654.5	285.1	776.0	730.8	164.3	110.2	Rv0230c (php)
275287	273.8	232.6	299.1	396.7	233.7	189.7	92.2	59.2	212.5	105.3	287.6	685.0	Rv0230c (php)
275317	0.0	6.0	0.0	0.0	44.1	0.0	6.0	119.5	0.0	86.2	113.2	0.0	Rv0230c (php)
275351	0.0	0.0	0.0	0.0	0.0	0.0	0.0	0.0	0.0	0.0	0.0	0.0	Rv0230c (php)
275638	47.1	146.4	71.3	214.4	195.6	132.5	18.0	194.7	22.1	309.8	0.0	0.0	Rv0230c (php)
275647	349.0	405.1	161.6	66.1	157.5	170.6	43.1	420.6	75.2	259.6	205.4	88.1	Rv0230c (php)
275665	75.2	318.9	670.4	396.7	341.0	379.3	166.4	89.3	303.8	228.6	41.1	22.0	Rv0230c (php)
275671	632.8	858.3	628.2	694.2	721.1	702.5	1358.0	646.4	273.7	861.1	1286.7	485.7	Rv0230c (php)
275737	982.8	565.5	538.9	297.5	670.9	398.4	1221.7	962.6	296.8	1102.7	123.3	154.2	Rv0230c (php)
275802	226.6	192.5	59.2	0.0	18.1	37.1	0.0	0.0	30.1	6.0	10.0	66.1	Rv0230c (php)
275857	9.0	6.0	77.3	0.0	18.1	0.0	6.0	0.0	22.1	12.0	0.0	0.0	Rv0230c (php)
275948	784.2	1224.3	1251.4	892.5	797.3	950.4	1573.5	992.7	882.3	985.4	1071.2	1636.4	Rv0230c (php)
275952	263.7	352.0	317.1	247.4	499.4	323.1	240.5	74.3	364.9	569.4	864.8	0.0	Rv0230c (php)
275975	179.5	611.7	394.4	264.4	309.9	493.8	406.9	300.1	288.7	440.1	802.7	707.1	
276012	47.1	59.2	161.6	165.3	69.2	94.3	506.1	194.7	121.3	136.3	30.1	0.0	
276057	197.6	531.5	472.7	379.6	379.1	379.3	697.6	1113.2	752.9	668.6	328.7	0.0	
276091	75.2	92.3	167.6	16.0	101.3	56.2	0.0	14.1	204.5	0.0	0.0	44.1	Rv0231 (fadE4)
276193	216.6	26.1	113.4	49.1	138.4	132.5	117.3	59.2	30.1	290.7	133.3	287.4	Rv0231 (fadE4)
276242	65.2	119.3	167.6	0.0	82.2	56.2	400.9	29.1	113.3	37.1	0.0	0.0	Rv0231 (fadE4)
276259	254.7	372.0	329.2	528.9	183.5	265.9	86.2	89.3	280.7	303.7	380.8	397.6	Rv0231 (fadE4)
276289	103.3	119.3	59.2	82.1	82.2	151.5	141.3	224.8	91.2	30.1	411.9	176.3	Rv0231 (fadE4)
276325	604.7	512.4	592.1	346.6	468.4	436.6	129.3	44.2	494.3	619.5	133.3	818.2	Rv0231 (fadE4)
276337	1190.4	745.0	563.0	727.2	651.9	874.1	308.7	465.8	798.0	1096.7	328.7	485.7	Rv0231 (fadE4)
276343	94.3	53.1	53.2	49.1	69.2	56.2	36.1	0.0	15.0	43.1	0.0	0.0	Rv0231 (fadE4)
276365	113.3	132.4	77.3	33.1	164.5	113.4	6.0	255.0	364.9	55.1	10.0	0.0	Rv0231 (fadE4)
276487	387.1	212.6	412.4	99.2	202.6	227.8	426.0	420.6	646.7	179.4	71.1	66.1	Rv0231 (fadE4)
276507	292.8	232.6	256.9	363.6	233.7	379.3	832.9	601.3	159.4	278.7	885.9	44.1	Rv0231 (fadE4)
276547	737.1	725.0	940.3	925.6	911.6	816.9	524.2	932.5	981.5	836.0	1286.7	774.2	Rv0231 (fadE4)
276550	292.8	392.1	383.3	445.7	398.1	341.2	660.5	480.8	311.8	557.4	802.7	309.5	Rv0231 (fadE4)
276625	641.8	318.9	305.1	346.6	379.1	379.3	418.9	751.8	318.8	253.6	205.4	774.2	Rv0231 (fadE4)
276661	292.8	272.7	131.5	264.4	63.2	170.6	338.8	194.7	395.0	80.2	51.1	287.4	Rv0231 (fadE4)
276697	632.8	745.0	813.9	544.9	715.1	797.8	184.4	586.2	1056.7	675.7	1338.8	1039.6	Rv0231 (fadE4)
276709	188.5	232.6	287.0	198.3	157.5	189.7	295.7	164.6	68.2	204.5	102.2	574.9	Rv0231 (fadE4)
276724	75.2	53.1	59.2	49.1	107.3	0.0	6.0	74.3	7.0	0.0	30.1	0.0	Rv0231 (fadE4)
276805	737.1	538.5	508.8	478.8	436.3	304.1	1227.8	691.6	608.6	148.4	988.1	154.2	Rv0231 (fadE4)
276850	349.0	232.6	406.4	198.3	367.1	341.2	487.1	616.3	220.6	421.0	525.1	641.0	Rv0231 (fadE4)
276886	47.1	285.8	238.8	66.1	195.6	208.7	418.9	29.1	212.5	296.7	102.2	331.5	Rv0231 (fadE4)
276940	131.4	372.0	575.0	231.4	367.1	341.2	135.3	194.7	996.5	501.2	143.3	220.3	Rv0231 (fadE4)
276950	75.2	46.1	119.4	16.0	176.5	94.3	172.4	330.2	380.0	98.2	0.0	176.3	Rv0231 (fadE4)
276988	75.2	112.3	89.3	181.3	56.2	75.3	61.1	14.1	220.6	129.3	298.6	0.0	Rv0231 (fadE4)
277021	94.3	172.5	113.4	330.6	69.2	246.9	190.4	405.5	212.5	61.1	597.3	22.0	Rv0231 (fadE4)
277030	103.3	238.7	238.8	66.1	132.4	56.2	6.0	134.5	326.8	272.7	0.0	242.4	Rv0231 (fadE4)
277202	47.1	6.0	65.2	16.0	63.2	37.1	506.1	224.8	15.0	80.2	10.0	0.0	Rv0231 (fadE4)
277225	368.0	325.9	377.3	363.6	386.1	360.3	203.5	405.5	479.2	675.7	328.7	132.2	Rv0231 (fadE4)
277326	651.8	512.4	335.2	396.7	417.2	398.4	586.3	751.8	1719.4	346.8	525.1	1149.7	Rv0231 (fadE4)
277380	784.2	292.8	377.3	346.6	386.1	512.8	240.5	164.6	456.2	489.2	195.4	265.4	Rv0231 (fadE4)
277464	0.0	0.0	0.0	0.0	0.0	0.0	0.0	0.0	0.0	0.0	0.0	0.0	Rv0231 (fadE4)
277510	94.3	165.5	137.5	313.5	50.1	132.5	0.0	59.2	98.3	43.1	20.0	22.0	Rv0231 (fadE4)
277541	28.1	112.3	185.7	33.1	145.4	37.1	49.1	104.4	45.1	55.1	30.1	0.0	Rv0231 (fadE4)
277583	18.1	0.0	35.1	165.3	18.1	0.0	6.0	14.1	7.0	0.0	0.0	22.0	Rv0231 (fadE4)
277702	368.0	199.5	196.7	115.2	183.5	208.7	178.4	330.2	318.8	6.0	51.1	309.5	Rv0231 (fadE4)
277747	235.7	272.7	226.8	247.4	208.6	246.9	432.0	541.0	410.0	166.4	41.1	44.1	Rv0231 (fadE4)
277762	1246.5	824.3	825.9	478.8	683.0	683.4	758.7	766.9	1361.5	1195.9	843.8	110.2	Rv0231 (fadE4)
277863	47.1	13.0	83.3	0.0	12.0	18.1	0.0	104.4	75.2	18.0	0.0	110.2	
278011	65.2	146.4	29.1	16.0	56.2	37.1	166.4	224.8	60.2	0.0	20.0	22.0	Rv0232 (-)
278052	84.2	172.5	359.3	148.2	354.0	265.9	55.1	14.1	98.3	197.5	10.0	485.7	Rv0232 (-)
278076	65.2	19.1	173.6	49.1	101.3	113.4	0.0	0.0	91.2	30.1	215.5	0.0	Rv0232 (-)
278084	500.4	439.2	202.7	644.1	759.2	341.2	381.9	390.5	212.5	514.3	102.2	287.4	Rv0232 (-)
278118	991.8	838.3	987.5	644.1	1057.0	836.0	1308.9	887.3	486.2	1890.6	958.0	1835.7	Rv0232 (-)
278202	113.3	126.3	287.0	132.2	138.4	304.1	314.7	59.2	159.4	74.2	0.0	22.0	Rv0232 (-)
278304	226.6	99.3	125.4	198.3	195.6	56.2	18.0	119.5	532.4	736.8	20.0	22.0	Rv0232 (-)
278317	406.1	366.0	389.4	694.2	335.0	285.0	604.4	179.7	471.2	501.2	185.4	419.6	Rv0232 (-)
278430	443.3	758.1	772.7	908.5	696.0	759.7	1184.7	797.0	144.4	1133.8	525.1	309.5	Rv0232 (-)
278750	216.6	179.5	131.5	33.1	164.5	132.5	203.5	74.3	166.4	92.2	0.0	0.0	Rv0233 (nrdB)
278861	1927.4	1883.2	2270.0	1835.1	1766.1	1900.8	3537.9	3670.9	3027.7	3800.3	1122.4	2432.6	Rv0233 (nrdB)
278954	9.0	59.2	161.6	16.0	31.1	18.1	135.3	14.1	15.0	6.0	113.2	0.0	Rv0233 (nrdB)
278975	0.0	13.0	65.2	66.1	0.0	0.0	0.0	0.0	0.0	0.0	0.0	0.0	Rv0233 (nrdB)
278990	28.1	39.1	29.1	0.0	0.0	18.1	0.0	14.1	0.0	6.0	0.0	1482.2	Rv0233 (nrdB)
279068	329.9	146.4	311.1	528.9	220.6	285.0	36.1	164.6	593.5	588.4	400.8	66.1	Rv0233 (nrdB)
279107	2030.7	732.0	754.7	1306.2	740.1	740.6	820.8	1203.5	1262.2	259.6	1442.0	441.7	Rv0233 (nrdB)
279110	179.5	245.7	508.8	82.1	252.7	304.1	277.6	646.4	668.7	86.2	277.6	110.2	Rv0233 (nrdB)
279329	122.3	212.6	268.9	280.5	227.7	189.7	221.5	330.2	197.5	588.4	380.8	22.0	Rv0233 (nrdB)
279377	94.3	26.1	65.2	115.2	63.2	56.2	0.0	0.0	0.0	61.1	0.0	0.0	Rv0233 (nrdB)
279458	131.4	112.3	23.1	66.1	119.3	94.3	6.0	14.1	159.4	179.4	10.0	0.0	Rv0233 (nrdB)
279527	56.2	73.2	83.3	49.1	69.2	170.6	0.0	29.1	0.0	154.4	0.0	0.0	Rv0233 (nrdB)
279606	37.1	46.1	0.0	0.0	25.1	37.1	0.0	29.1	0.0	12.0	0.0	0.0	Rv0234c (gabD1)
279644	0.0	0.0	11.0	49.1	0.0	18.1	0.0	0.0	0.0	0.0	0.0	0.0	Rv0234c (gabD1)
279672	94.3	112.3	185.7	49.1	63.2	18.1	6.0	119.5	106.3	105.3	0.0	44.1	Rv0234c (gabD1)
279711	0.0	0.0	0.0	0.0	0.0	0.0	0.0	0.0	0.0	0.0	0.0	0.0	Rv0234c (gabD1)
279733	94.3	53.1	41.1	33.1	6.0	18.1	0.0	14.1	0.0	98.2	10.0	132.2	Rv0234c (gabD1)
279903	84.2	79.2	137.5	198.3	82.2	113.4	49.1	0.0	91.2	37.1	20.0	287.4	Rv0234c (gabD1)
279948	37.1	46.1	11.0	33.1	101.3	56.2	0.0	0.0	7.0	61.1	102.2	0.0	Rv0234c (gabD1)
280103	0.0	0.0	0.0	0.0	6.0	0.0	0.0	0.0	0.0	0.0	0.0	0.0	Rv0234c (gabD1)
280146	292.8	205.6	65.2	49.1	132.4	113.4	117.3	29.1	30.1	111.3	226.5	530.8	Rv0234c (gabD1)
280258	18.1	33.1	41.1	49.1	132.4	0.0	172.4	59.2	53.1	18.0	41.1	0.0	Rv0234c (gabD1)
280312	0.0	0.0	0.0	0.0	0.0	0.0	0.0	0.0	0.0	0.0	0.0	0.0	Rv0234c (gabD1)
280321	0.0	0.0	0.0	0.0	6.0	0.0	0.0	0.0	0.0	0.0	0.0	0.0	Rv0234c (gabD1)
280414	56.2	6.0	35.1	16.0	0.0	37.1	12.0	14.1	0.0	0.0	0.0	0.0	Rv0234c (gabD1)
280476	28.1	19.1	89.3	16.0	50.1	94.3	110.2	14.1	0.0	49.1	0.0	0.0	Rv0234c (gabD1)
280617	9.0	13.0	35.1	0.0	6.0	0.0	0.0	0.0	0.0	0.0	0.0	0.0	Rv0234c (gabD1)
280626	235.7	92.3	161.6	99.2	151.4	151.5	24.1	0.0	37.1	117.3	205.4	0.0	Rv0234c (gabD1)
280698	0.0	13.0	5.0	115.2	0.0	0.0	0.0	0.0	0.0	0.0	0.0	0.0	Rv0234c (gabD1)
280701	28.1	19.1	29.1	82.1	63.2	18.1	24.1	59.2	15.0	0.0	0.0	0.0	Rv0234c (gabD1)
280863	0.0	0.0	0.0	0.0	0.0	0.0	0.0	0.0	0.0	0.0	0.0	0.0	Rv0234c (gabD1)
280892	0.0	0.0	0.0	0.0	0.0	18.1	0.0	0.0	0.0	0.0	0.0	0.0	Rv0234c (gabD1)
280951	254.7	311.9	341.2	330.6	284.8	265.9	586.3	255.0	136.3	210.5	226.5	530.8	Rv0234c (gabD1)
281035	18.1	33.1	17.1	0.0	0.0	37.1	0.0	0.0	37.1	0.0	0.0	0.0	Rv0234c (gabD1)
281077	113.3	172.5	113.4	412.7	94.3	94.3	209.5	164.6	60.2	129.3	92.2	287.4	Rv0234c (gabD1)
281096	301.9	126.3	125.4	115.2	94.3	208.7	203.5	194.7	311.8	98.2	113.2	88.1	Rv0234c (gabD1)
281154	18.1	0.0	0.0	16.0	12.0	0.0	0.0	0.0	0.0	0.0	0.0	0.0	
281196	0.0	0.0	77.3	0.0	0.0	0.0	12.0	0.0	53.1	0.0	0.0	0.0	Rv0235c (-)
281215	9.0	13.0	11.0	0.0	12.0	18.1	0.0	0.0	0.0	0.0	0.0	0.0	Rv0235c (-)
281284	9.0	26.1	0.0	0.0	0.0	56.2	0.0	0.0	98.3	6.0	0.0	0.0	Rv0235c (-)
281290	9.0	6.0	5.0	0.0	12.0	37.1	0.0	0.0	0.0	117.3	0.0	0.0	Rv0235c (-)
281308	75.2	59.2	23.1	16.0	37.1	56.2	0.0	0.0	22.1	18.0	328.7	198.3	Rv0235c (-)
281385	160.5	19.1	167.6	231.4	113.3	113.4	6.0	134.5	136.3	6.0	0.0	0.0	Rv0235c (-)
281406	0.0	0.0	0.0	0.0	0.0	0.0	0.0	0.0	0.0	0.0	0.0	0.0	Rv0235c (-)
281413	0.0	0.0	0.0	0.0	0.0	0.0	0.0	0.0	0.0	0.0	0.0	0.0	Rv0235c (-)
281464	18.1	199.5	5.0	16.0	0.0	0.0	0.0	0.0	0.0	0.0	0.0	0.0	Rv0235c (-)
281521	0.0	0.0	0.0	0.0	0.0	0.0	0.0	0.0	0.0	0.0	0.0	0.0	Rv0235c (-)
281546	0.0	0.0	0.0	0.0	0.0	0.0	0.0	0.0	0.0	0.0	0.0	0.0	Rv0235c (-)
281574	0.0	0.0	0.0	0.0	0.0	0.0	0.0	0.0	0.0	0.0	0.0	0.0	Rv0235c (-)
281617	0.0	0.0	0.0	0.0	0.0	0.0	0.0	0.0	0.0	0.0	0.0	0.0	Rv0235c (-)
281695	0.0	0.0	0.0	0.0	0.0	0.0	0.0	0.0	0.0	0.0	0.0	0.0	Rv0235c (-)
281724	18.1	46.1	0.0	0.0	44.1	18.1	12.0	14.1	22.1	0.0	0.0	0.0	Rv0235c (-)
281883	56.2	112.3	107.4	16.0	75.2	132.5	61.1	0.0	68.2	142.3	0.0	0.0	Rv0235c (-)
281891	0.0	6.0	11.0	0.0	0.0	18.1	6.0	0.0	0.0	0.0	0.0	0.0	Rv0235c (-)
282005	0.0	0.0	35.1	49.1	56.2	0.0	0.0	0.0	7.0	0.0	0.0	0.0	Rv0235c (-)
282064	37.1	79.2	23.1	66.1	56.2	56.2	98.2	44.2	166.4	111.3	10.0	22.0	Rv0235c (-)
282067	37.1	39.1	11.0	49.1	82.2	37.1	18.0	29.1	83.2	61.1	0.0	0.0	Rv0235c (-)
282253	9.0	106.3	107.4	346.6	25.1	56.2	6.0	0.0	7.0	68.2	10.0	22.0	Rv0235c (-)
282286	150.4	232.6	232.8	33.1	195.6	265.9	258.6	74.3	83.2	383.9	256.5	66.1	Rv0235c (-)
282415	141.4	86.2	17.1	16.0	126.4	170.6	610.4	149.6	68.2	204.5	154.3	44.1	Rv0235c (-)
282466	18.1	53.1	113.4	313.5	25.1	56.2	154.3	74.3	121.3	55.1	0.0	353.5	Rv0235c (-)
282544	94.3	33.1	77.3	0.0	138.4	170.6	141.3	44.2	182.5	24.1	10.0	22.0	Rv0235c (-)
282548	179.5	258.7	275.0	82.1	220.6	75.3	277.6	179.7	615.6	452.1	61.1	154.2	Rv0235c (-)
282589	0.0	6.0	59.2	0.0	0.0	0.0	0.0	0.0	0.0	0.0	0.0	0.0	Rv0235c (-)
282621	28.1	13.0	65.2	0.0	25.1	37.1	0.0	104.4	30.1	0.0	41.1	0.0	
282650	113.3	232.6	394.4	247.4	321.9	323.1	264.6	345.3	388.0	290.7	30.1	796.2	Rv0236c (aftD)
282758	0.0	0.0	0.0	0.0	0.0	0.0	0.0	0.0	0.0	0.0	0.0	0.0	Rv0236c (aftD)
282850	0.0	0.0	0.0	0.0	0.0	0.0	0.0	0.0	0.0	0.0	0.0	0.0	Rv0236c (aftD)
282875	0.0	0.0	0.0	0.0	0.0	0.0	0.0	0.0	0.0	0.0	0.0	0.0	Rv0236c (aftD)
283039	0.0	0.0	0.0	0.0	0.0	0.0	0.0	0.0	0.0	0.0	0.0	0.0	Rv0236c (aftD)
283063	0.0	0.0	0.0	0.0	0.0	0.0	0.0	0.0	0.0	0.0	0.0	0.0	Rv0236c (aftD)
283082	0.0	0.0	0.0	0.0	0.0	0.0	0.0	0.0	0.0	0.0	0.0	0.0	Rv0236c (aftD)
283231	0.0	0.0	0.0	0.0	0.0	0.0	0.0	0.0	0.0	0.0	0.0	0.0	Rv0236c (aftD)
283314	0.0	0.0	0.0	0.0	0.0	0.0	0.0	0.0	0.0	0.0	0.0	0.0	Rv0236c (aftD)
283423	0.0	0.0	0.0	0.0	0.0	0.0	0.0	0.0	0.0	0.0	0.0	0.0	Rv0236c (aftD)
283614	0.0	0.0	0.0	0.0	0.0	0.0	0.0	0.0	0.0	0.0	0.0	0.0	Rv0236c (aftD)
283741	0.0	0.0	0.0	0.0	0.0	0.0	0.0	0.0	0.0	0.0	0.0	0.0	Rv0236c (aftD)
283750	0.0	0.0	0.0	0.0	0.0	0.0	0.0	0.0	0.0	0.0	0.0	0.0	Rv0236c (aftD)
283970	0.0	0.0	0.0	0.0	0.0	0.0	0.0	0.0	0.0	0.0	0.0	0.0	Rv0236c (aftD)
284107	0.0	0.0	0.0	0.0	0.0	0.0	0.0	0.0	0.0	0.0	0.0	0.0	Rv0236c (aftD)
284318	0.0	0.0	0.0	0.0	0.0	0.0	0.0	0.0	0.0	0.0	0.0	0.0	Rv0236c (aftD)
284388	0.0	0.0	0.0	0.0	0.0	0.0	0.0	0.0	0.0	0.0	0.0	0.0	Rv0236c (aftD)
284414	0.0	0.0	0.0	0.0	0.0	0.0	0.0	0.0	0.0	0.0	0.0	0.0	Rv0236c (aftD)
284768	0.0	0.0	0.0	0.0	0.0	0.0	0.0	0.0	0.0	0.0	0.0	0.0	Rv0236c (aftD)
284786	0.0	0.0	0.0	0.0	0.0	0.0	0.0	0.0	0.0	0.0	0.0	0.0	Rv0236c (aftD)
284846	0.0	0.0	0.0	0.0	0.0	0.0	0.0	0.0	0.0	0.0	0.0	0.0	Rv0236c (aftD)
285038	0.0	0.0	0.0	0.0	0.0	0.0	0.0	0.0	0.0	0.0	0.0	0.0	Rv0236c (aftD)
285074	0.0	0.0	0.0	0.0	0.0	0.0	0.0	0.0	0.0	0.0	0.0	0.0	Rv0236c (aftD)
285092	0.0	0.0	0.0	0.0	0.0	0.0	0.0	0.0	0.0	0.0	0.0	0.0	Rv0236c (aftD)
285175	0.0	0.0	0.0	0.0	0.0	0.0	0.0	0.0	0.0	0.0	0.0	0.0	Rv0236c (aftD)
285198	0.0	0.0	0.0	0.0	0.0	0.0	0.0	0.0	0.0	0.0	0.0	0.0	Rv0236c (aftD)
285256	0.0	0.0	0.0	0.0	0.0	0.0	0.0	0.0	0.0	0.0	0.0	0.0	Rv0236c (aftD)
285266	0.0	0.0	0.0	0.0	0.0	0.0	0.0	0.0	0.0	0.0	0.0	0.0	Rv0236c (aftD)
285291	0.0	0.0	0.0	0.0	0.0	0.0	0.0	0.0	0.0	0.0	0.0	0.0	Rv0236c (aftD)
285548	0.0	0.0	0.0	0.0	0.0	0.0	0.0	0.0	0.0	0.0	0.0	0.0	Rv0236c (aftD)
285634	0.0	0.0	0.0	0.0	0.0	0.0	0.0	0.0	0.0	0.0	0.0	0.0	Rv0236c (aftD)
285649	0.0	0.0	0.0	0.0	0.0	0.0	0.0	0.0	0.0	0.0	0.0	0.0	Rv0236c (aftD)
285787	0.0	0.0	0.0	0.0	0.0	0.0	0.0	0.0	0.0	0.0	0.0	0.0	Rv0236c (aftD)
285939	0.0	0.0	0.0	0.0	0.0	0.0	0.0	0.0	0.0	0.0	0.0	0.0	Rv0236c (aftD)
286165	0.0	0.0	0.0	0.0	0.0	0.0	0.0	0.0	0.0	0.0	0.0	0.0	Rv0236c (aftD)
286214	0.0	0.0	0.0	0.0	0.0	0.0	0.0	0.0	0.0	0.0	0.0	0.0	Rv0236c (aftD)
286531	0.0	0.0	0.0	0.0	0.0	0.0	0.0	0.0	0.0	0.0	0.0	0.0	Rv0236c (aftD)
286652	0.0	0.0	0.0	0.0	0.0	0.0	0.0	0.0	0.0	0.0	0.0	0.0	Rv0236c (aftD)
286658	0.0	0.0	0.0	0.0	0.0	0.0	0.0	0.0	0.0	0.0	0.0	0.0	Rv0236c (aftD)
286807	0.0	0.0	0.0	0.0	0.0	0.0	0.0	0.0	0.0	0.0	0.0	0.0	Rv0236c (aftD)
286899	47.1	92.3	23.1	66.1	113.3	18.1	12.0	59.2	7.0	12.0	0.0	22.0	Rv0236A (-)
286903	0.0	0.0	0.0	0.0	0.0	0.0	0.0	0.0	0.0	0.0	0.0	0.0	Rv0236A (-)
286909	0.0	0.0	0.0	0.0	0.0	0.0	0.0	0.0	0.0	0.0	0.0	0.0	Rv0236A (-)
286914	0.0	0.0	0.0	0.0	0.0	0.0	0.0	0.0	0.0	0.0	0.0	0.0	Rv0236A (-)
287111	0.0	6.0	59.2	247.4	18.1	18.1	0.0	0.0	0.0	55.1	0.0	22.0	
287122	37.1	92.3	29.1	33.1	37.1	37.1	0.0	0.0	166.4	55.1	0.0	375.6	
287159	528.5	711.9	652.3	677.1	936.7	683.4	320.7	1940.3	326.8	886.2	2296.8	110.2	
287211	0.0	0.0	0.0	0.0	6.0	0.0	0.0	0.0	0.0	0.0	0.0	0.0	Rv0237 (lpqI)
287307	0.0	0.0	0.0	0.0	0.0	0.0	0.0	0.0	0.0	0.0	0.0	0.0	Rv0237 (lpqI)
287441	594.7	265.7	220.8	346.6	449.3	341.2	549.2	89.3	30.1	191.5	287.6	198.3	Rv0237 (lpqI)
287599	9.0	0.0	11.0	0.0	31.1	18.1	0.0	0.0	15.0	0.0	0.0	0.0	Rv0237 (lpqI)
287695	28.1	106.3	71.3	16.0	18.1	18.1	0.0	74.3	0.0	0.0	0.0	0.0	Rv0237 (lpqI)
287785	18.1	26.1	41.1	33.1	37.1	0.0	67.2	29.1	0.0	24.1	0.0	0.0	Rv0237 (lpqI)
287798	65.2	146.4	107.4	16.0	37.1	56.2	49.1	149.6	22.1	43.1	82.2	176.3	Rv0237 (lpqI)
287810	0.0	0.0	0.0	33.1	0.0	0.0	0.0	0.0	45.1	0.0	0.0	0.0	Rv0237 (lpqI)
287951	0.0	0.0	0.0	0.0	0.0	0.0	0.0	0.0	0.0	0.0	0.0	0.0	Rv0237 (lpqI)
288080	0.0	86.2	17.1	0.0	31.1	37.1	0.0	0.0	75.2	0.0	41.1	66.1	Rv0237 (lpqI)
288130	491.4	392.1	329.2	264.4	328.9	208.7	129.3	285.1	356.9	228.6	287.6	663.0	Rv0237 (lpqI)
288199	0.0	0.0	0.0	0.0	0.0	0.0	0.0	0.0	0.0	0.0	0.0	0.0	Rv0237 (lpqI)
288214	0.0	0.0	35.1	0.0	0.0	0.0	0.0	0.0	0.0	0.0	0.0	22.0	Rv0237 (lpqI)
288350	0.0	0.0	0.0	0.0	0.0	0.0	0.0	0.0	0.0	0.0	0.0	0.0	Rv0237 (lpqI)
288379	9.0	26.1	5.0	16.0	18.1	56.2	0.0	0.0	30.1	6.0	0.0	0.0	
288384	235.7	106.3	89.3	132.2	176.5	132.5	86.2	44.2	45.1	117.3	164.3	242.4	
288390	387.1	152.4	196.7	462.8	309.9	189.7	209.5	300.1	197.5	427.0	915.9	22.0	
288394	0.0	0.0	0.0	0.0	12.0	0.0	6.0	0.0	22.1	0.0	0.0	0.0	
288403	0.0	0.0	0.0	0.0	0.0	0.0	0.0	0.0	0.0	0.0	0.0	0.0	
288439	0.0	0.0	0.0	0.0	0.0	0.0	0.0	0.0	0.0	0.0	0.0	0.0	Rv0238 (-)
288450	0.0	0.0	0.0	0.0	0.0	0.0	0.0	0.0	0.0	0.0	0.0	0.0	Rv0238 (-)
288508	0.0	0.0	0.0	0.0	0.0	0.0	0.0	0.0	0.0	0.0	0.0	0.0	Rv0238 (-)
288515	0.0	0.0	0.0	0.0	0.0	0.0	0.0	0.0	0.0	0.0	0.0	0.0	Rv0238 (-)
288575	0.0	0.0	0.0	0.0	0.0	0.0	0.0	0.0	0.0	0.0	0.0	0.0	Rv0238 (-)
288581	0.0	0.0	17.1	0.0	0.0	0.0	0.0	0.0	0.0	0.0	0.0	0.0	Rv0238 (-)
288584	0.0	0.0	5.0	0.0	0.0	0.0	0.0	0.0	0.0	0.0	0.0	0.0	Rv0238 (-)
288717	9.0	33.1	11.0	0.0	37.1	56.2	0.0	0.0	68.2	18.0	0.0	0.0	Rv0238 (-)
288722	0.0	0.0	0.0	0.0	0.0	0.0	0.0	0.0	0.0	0.0	0.0	0.0	Rv0238 (-)
288724	0.0	0.0	0.0	0.0	0.0	56.2	0.0	0.0	0.0	0.0	0.0	0.0	Rv0238 (-)
288758	0.0	0.0	0.0	0.0	0.0	0.0	0.0	0.0	0.0	0.0	0.0	0.0	Rv0238 (-)
288868	0.0	0.0	0.0	0.0	0.0	0.0	0.0	0.0	0.0	0.0	0.0	0.0	Rv0238 (-)
288940	0.0	0.0	0.0	0.0	0.0	0.0	0.0	0.0	0.0	0.0	0.0	0.0	Rv0238 (-)
289052	0.0	0.0	0.0	0.0	0.0	0.0	0.0	0.0	0.0	0.0	0.0	0.0	
289075	0.0	39.1	11.0	0.0	101.3	0.0	55.1	0.0	60.2	30.1	0.0	0.0	
289080	37.1	46.1	35.1	0.0	63.2	56.2	129.3	0.0	0.0	0.0	51.1	0.0	
289092	65.2	0.0	5.0	0.0	0.0	18.1	0.0	0.0	0.0	0.0	0.0	0.0	
289103	0.0	0.0	0.0	0.0	0.0	0.0	0.0	0.0	0.0	0.0	0.0	0.0	
289140	547.5	379.0	383.3	694.2	461.3	285.0	567.3	751.8	250.6	129.3	1101.3	242.4	Rv0239 (vapB24)
289227	94.3	99.3	101.4	33.1	107.3	56.2	55.1	0.0	30.1	18.0	10.0	0.0	Rv0239 (vapB24)
289339	94.3	146.4	196.7	231.4	189.5	113.4	86.2	89.3	242.6	80.2	20.0	796.2	
289359	75.2	6.0	125.4	198.3	6.0	94.3	166.4	44.2	0.0	98.2	0.0	22.0	Rv0240 (vapC24)
289365	9.0	66.2	29.1	0.0	107.3	94.3	0.0	0.0	53.1	80.2	0.0	0.0	Rv0240 (vapC24)
289375	47.1	139.4	202.7	82.1	183.5	151.5	141.3	164.6	75.2	37.1	10.0	22.0	Rv0240 (vapC24)
289473	150.4	92.3	244.9	49.1	246.7	189.7	1197.7	270.0	197.5	68.2	41.1	176.3	Rv0240 (vapC24)
289483	103.3	146.4	137.5	231.4	82.2	189.7	80.2	375.4	98.3	24.1	20.0	220.3	Rv0240 (vapC24)
289503	0.0	39.1	83.3	99.2	63.2	56.2	351.8	14.1	0.0	12.0	0.0	0.0	Rv0240 (vapC24)
289635	75.2	53.1	59.2	33.1	6.0	18.1	154.3	194.7	22.1	136.3	0.0	0.0	Rv0240 (vapC24)
289655	18.1	0.0	29.1	148.2	31.1	18.1	12.0	14.1	7.0	0.0	0.0	0.0	Rv0240 (vapC24)
289766	0.0	0.0	0.0	0.0	0.0	0.0	0.0	0.0	0.0	0.0	0.0	0.0	Rv0240 (vapC24)
289813	0.0	0.0	0.0	33.1	12.0	0.0	0.0	0.0	0.0	0.0	0.0	0.0	Rv0241c (htdX)
289815	359.0	345.9	490.7	809.4	638.8	474.7	487.1	541.0	615.6	718.8	658.4	198.3	Rv0241c (htdX)
289829	0.0	0.0	0.0	0.0	0.0	0.0	0.0	0.0	0.0	0.0	0.0	0.0	Rv0241c (htdX)
289846	0.0	0.0	0.0	0.0	0.0	0.0	0.0	0.0	0.0	0.0	0.0	0.0	Rv0241c (htdX)
289859	56.2	46.1	41.1	16.0	82.2	75.3	0.0	0.0	45.1	98.2	10.0	0.0	Rv0241c (htdX)
289903	18.1	119.3	17.1	82.1	31.1	75.3	92.2	29.1	75.2	6.0	0.0	375.6	Rv0241c (htdX)
289954	0.0	0.0	0.0	0.0	0.0	0.0	0.0	0.0	0.0	0.0	0.0	0.0	Rv0241c (htdX)
289985	0.0	6.0	0.0	0.0	0.0	18.1	0.0	0.0	0.0	0.0	0.0	0.0	Rv0241c (htdX)
289995	28.1	6.0	23.1	0.0	0.0	0.0	0.0	0.0	0.0	43.1	0.0	0.0	Rv0241c (htdX)
290104	0.0	0.0	5.0	0.0	6.0	0.0	0.0	0.0	0.0	0.0	0.0	0.0	Rv0241c (htdX)
290154	65.2	26.1	77.3	49.1	37.1	18.1	129.3	14.1	45.1	37.1	143.3	0.0	Rv0241c (htdX)
290362	0.0	6.0	0.0	0.0	0.0	0.0	0.0	0.0	0.0	0.0	0.0	0.0	Rv0241c (htdX)
290388	56.2	6.0	5.0	0.0	0.0	18.1	0.0	0.0	15.0	0.0	0.0	132.2	Rv0241c (htdX)
290467	28.1	46.1	59.2	0.0	37.1	94.3	67.2	14.1	0.0	30.1	0.0	0.0	Rv0241c (htdX)
290491	0.0	0.0	0.0	0.0	0.0	0.0	0.0	0.0	0.0	0.0	0.0	0.0	Rv0241c (htdX)
290515	0.0	0.0	11.0	0.0	0.0	0.0	0.0	0.0	0.0	18.0	0.0	0.0	Rv0241c (htdX)
290601	0.0	0.0	0.0	0.0	0.0	0.0	0.0	0.0	0.0	0.0	0.0	0.0	Rv0241c (htdX)
290655	207.6	366.0	250.9	396.7	195.6	323.1	801.8	74.3	60.2	117.3	339.7	22.0	
290741	0.0	46.1	35.1	0.0	0.0	0.0	6.0	89.3	0.0	0.0	0.0	0.0	Rv0242c (fabG4)
290806	18.1	0.0	0.0	0.0	12.0	18.1	0.0	0.0	0.0	0.0	0.0	0.0	Rv0242c (fabG4)
290951	37.1	73.2	11.0	49.1	50.1	94.3	117.3	0.0	7.0	30.1	0.0	0.0	Rv0242c (fabG4)
291467	84.2	26.1	29.1	0.0	12.0	0.0	0.0	14.1	0.0	6.0	0.0	0.0	Rv0242c (fabG4)
291516	0.0	6.0	11.0	0.0	18.1	0.0	6.0	0.0	0.0	0.0	0.0	44.1	Rv0242c (fabG4)
291545	9.0	13.0	0.0	0.0	0.0	18.1	0.0	0.0	7.0	0.0	0.0	0.0	Rv0242c (fabG4)
291703	9.0	39.1	17.1	16.0	25.1	113.4	6.0	209.8	15.0	24.1	10.0	22.0	Rv0242c (fabG4)
291711	28.1	33.1	29.1	66.1	0.0	0.0	6.0	0.0	0.0	0.0	0.0	22.0	Rv0242c (fabG4)
291817	9.0	86.2	65.2	82.1	157.5	56.2	0.0	14.1	60.2	12.0	30.1	66.1	Rv0242c (fabG4)
291827	37.1	39.1	11.0	0.0	12.0	0.0	0.0	14.1	0.0	0.0	0.0	0.0	Rv0242c (fabG4)
291920	0.0	0.0	0.0	0.0	0.0	0.0	0.0	0.0	0.0	0.0	0.0	0.0	Rv0242c (fabG4)
292045	0.0	0.0	0.0	0.0	0.0	0.0	0.0	0.0	0.0	0.0	0.0	0.0	
292071	301.9	252.7	149.5	198.3	258.7	132.5	67.2	164.6	159.4	129.3	113.2	928.4	
292077	443.3	658.8	789.8	429.7	625.8	455.6	481.1	194.7	509.3	917.2	494.0	375.6	
292083	0.0	0.0	0.0	0.0	0.0	0.0	0.0	0.0	0.0	0.0	0.0	0.0	
292093	9.0	33.1	137.5	0.0	25.1	0.0	43.1	29.1	7.0	210.5	0.0	0.0	
292098	131.4	152.4	250.9	280.5	138.4	323.1	18.0	29.1	227.6	111.3	82.2	110.2	
292108	9.0	6.0	35.1	0.0	0.0	18.1	0.0	0.0	0.0	6.0	71.1	242.4	
292121	141.4	345.9	430.5	49.1	328.9	398.4	314.7	209.8	106.3	364.9	82.2	663.0	
292124	396.1	824.3	581.0	710.2	543.6	683.4	1617.6	751.8	684.7	625.5	854.8	641.0	
292185	359.0	439.2	305.1	346.6	328.9	379.3	369.8	510.9	242.6	216.5	854.8	220.3	Rv0243 (fadA2)
292220	28.1	13.0	17.1	16.0	6.0	37.1	110.2	74.3	0.0	30.1	10.0	0.0	Rv0243 (fadA2)
292264	141.4	219.6	41.1	66.1	126.4	94.3	141.3	74.3	45.1	86.2	20.0	22.0	Rv0243 (fadA2)
292397	18.1	106.3	47.2	16.0	69.2	18.1	0.0	0.0	7.0	6.0	205.4	0.0	Rv0243 (fadA2)
292435	0.0	26.1	5.0	0.0	25.1	0.0	104.2	29.1	7.0	0.0	0.0	0.0	Rv0243 (fadA2)
292522	65.2	86.2	59.2	760.3	126.4	94.3	160.4	119.5	0.0	24.1	71.1	44.1	Rv0243 (fadA2)
292620	65.2	46.1	23.1	49.1	6.0	0.0	215.5	29.1	0.0	0.0	0.0	0.0	Rv0243 (fadA2)
292766	37.1	13.0	5.0	0.0	0.0	75.3	0.0	0.0	0.0	18.0	20.0	0.0	Rv0243 (fadA2)
292803	282.8	99.3	89.3	132.2	119.3	132.5	92.2	29.1	68.2	98.2	41.1	0.0	Rv0243 (fadA2)
292816	0.0	33.1	11.0	0.0	0.0	0.0	0.0	0.0	0.0	0.0	0.0	0.0	Rv0243 (fadA2)
292856	0.0	13.0	29.1	49.1	18.1	56.2	147.3	0.0	0.0	6.0	41.1	0.0	Rv0243 (fadA2)
292864	9.0	26.1	0.0	16.0	31.1	0.0	36.1	74.3	0.0	0.0	41.1	0.0	Rv0243 (fadA2)
292887	113.3	212.6	59.2	82.1	75.2	132.5	86.2	89.3	53.1	68.2	71.1	44.1	Rv0243 (fadA2)
293053	179.5	112.3	29.1	214.4	107.3	37.1	129.3	74.3	30.1	0.0	20.0	0.0	Rv0243 (fadA2)
293086	75.2	33.1	41.1	165.3	138.4	75.3	12.0	104.4	37.1	55.1	10.0	0.0	Rv0243 (fadA2)
293125	65.2	79.2	0.0	66.1	132.4	75.3	18.0	59.2	0.0	43.1	10.0	0.0	Rv0243 (fadA2)
293132	9.0	0.0	17.1	0.0	0.0	0.0	0.0	0.0	15.0	0.0	0.0	0.0	Rv0243 (fadA2)
293151	0.0	0.0	0.0	0.0	0.0	0.0	0.0	0.0	0.0	0.0	0.0	0.0	Rv0243 (fadA2)
293182	18.1	6.0	5.0	0.0	0.0	18.1	0.0	0.0	0.0	24.1	20.0	0.0	Rv0243 (fadA2)
293248	28.1	39.1	47.2	214.4	113.3	151.5	147.3	375.4	22.1	30.1	0.0	0.0	Rv0243 (fadA2)
293508	812.3	1091.0	1077.8	595.0	911.6	931.3	1184.7	646.4	1224.1	960.4	854.8	1304.9	
293592	75.2	33.1	11.0	0.0	12.0	0.0	6.0	89.3	22.1	37.1	0.0	0.0	
293608	28.1	112.3	11.0	16.0	31.1	0.0	12.0	104.4	0.0	12.0	0.0	22.0	
293761	207.6	79.2	394.4	379.6	214.6	151.5	67.2	74.3	189.5	43.1	102.2	132.2	
293792	491.4	638.7	442.6	595.0	727.1	455.6	1135.5	1037.9	418.1	464.1	185.4	530.8	
293922	9.0	6.0	0.0	0.0	6.0	0.0	6.0	0.0	0.0	0.0	0.0	0.0	Rv0244c (fadE5)
294057	47.1	33.1	0.0	0.0	31.1	56.2	6.0	0.0	0.0	0.0	0.0	0.0	Rv0244c (fadE5)
294093	9.0	13.0	0.0	0.0	0.0	18.1	0.0	0.0	0.0	0.0	0.0	0.0	Rv0244c (fadE5)
294297	0.0	13.0	5.0	0.0	0.0	18.1	49.1	0.0	0.0	0.0	0.0	0.0	Rv0244c (fadE5)
294327	0.0	59.2	11.0	0.0	12.0	56.2	55.1	59.2	0.0	12.0	0.0	0.0	Rv0244c (fadE5)
294342	0.0	0.0	0.0	0.0	6.0	0.0	0.0	0.0	0.0	0.0	0.0	0.0	Rv0244c (fadE5)
294399	0.0	19.1	11.0	0.0	6.0	18.1	30.1	14.1	0.0	0.0	0.0	0.0	Rv0244c (fadE5)
294428	0.0	0.0	0.0	0.0	0.0	0.0	0.0	0.0	0.0	0.0	0.0	0.0	Rv0244c (fadE5)
294522	18.1	19.1	11.0	16.0	50.1	75.3	0.0	0.0	0.0	6.0	0.0	0.0	Rv0244c (fadE5)
294528	84.2	53.1	11.0	49.1	94.3	113.4	49.1	59.2	0.0	12.0	10.0	0.0	Rv0244c (fadE5)
294552	0.0	13.0	0.0	0.0	12.0	18.1	0.0	0.0	0.0	0.0	0.0	0.0	Rv0244c (fadE5)
294669	0.0	6.0	5.0	0.0	6.0	18.1	0.0	0.0	7.0	0.0	0.0	0.0	Rv0244c (fadE5)
294687	9.0	0.0	5.0	0.0	0.0	0.0	0.0	0.0	0.0	6.0	0.0	0.0	Rv0244c (fadE5)
294776	0.0	0.0	17.1	0.0	18.1	56.2	6.0	14.1	0.0	6.0	0.0	0.0	Rv0244c (fadE5)
294851	0.0	13.0	0.0	0.0	6.0	56.2	0.0	0.0	0.0	0.0	0.0	0.0	Rv0244c (fadE5)
294945	9.0	26.1	5.0	0.0	12.0	75.3	0.0	0.0	30.1	0.0	0.0	0.0	Rv0244c (fadE5)
295042	47.1	39.1	17.1	82.1	31.1	56.2	67.2	74.3	7.0	6.0	0.0	0.0	Rv0244c (fadE5)
295178	18.1	0.0	0.0	0.0	0.0	0.0	0.0	0.0	15.0	0.0	0.0	0.0	Rv0244c (fadE5)
295218	18.1	0.0	0.0	0.0	12.0	94.3	0.0	0.0	7.0	0.0	0.0	0.0	Rv0244c (fadE5)
295251	18.1	6.0	5.0	16.0	50.1	18.1	43.1	0.0	7.0	0.0	0.0	22.0	Rv0244c (fadE5)
295259	28.1	0.0	0.0	0.0	25.1	37.1	0.0	0.0	0.0	18.0	0.0	0.0	Rv0244c (fadE5)
295594	0.0	0.0	0.0	0.0	0.0	0.0	0.0	0.0	0.0	0.0	0.0	0.0	Rv0244c (fadE5)
295623	0.0	0.0	0.0	0.0	0.0	0.0	0.0	0.0	0.0	0.0	0.0	0.0	Rv0244c (fadE5)
295674	47.1	59.2	23.1	49.1	69.2	113.4	160.4	59.2	0.0	0.0	10.0	0.0	
295684	9.0	19.1	65.2	0.0	31.1	94.3	24.1	14.1	0.0	0.0	30.1	0.0	
295699	75.2	6.0	23.1	66.1	12.0	18.1	24.1	14.1	7.0	0.0	10.0	0.0	
295709	0.0	0.0	0.0	0.0	0.0	0.0	0.0	0.0	0.0	0.0	0.0	0.0	
295723	245.7	245.7	305.1	231.4	227.7	341.2	678.5	631.4	265.7	377.9	51.1	375.6	
295725	0.0	19.1	41.1	0.0	18.1	56.2	0.0	0.0	0.0	0.0	0.0	0.0	
295736	613.7	644.8	563.0	247.4	386.1	721.6	808.8	827.1	585.5	296.7	308.6	198.3	
295761	377.1	798.2	460.6	132.2	512.5	702.5	709.6	1068.0	714.8	204.5	473.0	44.1	
295775	0.0	0.0	11.0	16.0	0.0	18.1	0.0	0.0	98.3	6.0	10.0	0.0	
295779	103.3	112.3	131.5	33.1	151.4	285.0	61.1	224.8	280.7	37.1	308.6	441.7	
295796	0.0	0.0	0.0	0.0	0.0	0.0	0.0	0.0	0.0	0.0	0.0	0.0	
295838	65.2	39.1	113.4	0.0	50.1	113.4	30.1	134.5	53.1	68.2	61.1	265.4	
295856	613.7	205.6	329.2	611.0	277.8	417.5	932.1	616.3	433.1	576.4	504.1	552.8	
295867	131.4	79.2	107.4	49.1	6.0	75.3	55.1	164.6	91.2	24.1	41.1	265.4	
295890	699.0	512.4	658.3	859.4	537.6	702.5	1339.0	857.2	927.4	668.6	525.1	419.6	
295924	84.2	19.1	11.0	0.0	0.0	56.2	0.0	0.0	15.0	74.2	10.0	22.0	
295953	9.0	19.1	11.0	0.0	0.0	18.1	0.0	0.0	0.0	12.0	0.0	0.0	
295972	329.9	252.7	226.8	247.4	309.9	227.8	406.9	571.2	638.6	303.7	205.4	22.0	
295986	0.0	119.3	17.1	0.0	6.0	18.1	6.0	14.1	22.1	0.0	0.0	0.0	
296124	0.0	0.0	0.0	0.0	0.0	0.0	0.0	0.0	0.0	0.0	0.0	0.0	Rv0245 (-)
296309	0.0	0.0	0.0	0.0	0.0	0.0	0.0	0.0	0.0	0.0	0.0	0.0	Rv0245 (-)
296411	0.0	6.0	11.0	0.0	0.0	0.0	0.0	0.0	0.0	0.0	20.0	0.0	Rv0245 (-)
296444	0.0	13.0	11.0	0.0	6.0	0.0	6.0	0.0	7.0	0.0	10.0	0.0	Rv0245 (-)
296491	103.3	26.1	77.3	0.0	44.1	94.3	154.3	59.2	121.3	18.0	41.1	265.4	Rv0245 (-)
296499	0.0	0.0	5.0	16.0	0.0	75.3	0.0	0.0	7.0	0.0	0.0	0.0	
296501	75.2	53.1	35.1	0.0	18.1	94.3	6.0	0.0	37.1	55.1	0.0	0.0	
296533	103.3	53.1	71.3	16.0	75.2	56.2	18.0	44.2	7.0	216.5	370.8	0.0	
296562	75.2	92.3	179.6	148.2	164.5	208.7	92.2	164.6	30.1	136.3	92.2	596.9	
296572	18.1	0.0	0.0	33.1	6.0	94.3	6.0	0.0	60.2	154.4	0.0	0.0	
296596	0.0	13.0	0.0	0.0	12.0	0.0	0.0	0.0	0.0	0.0	0.0	0.0	
296625	292.8	372.0	167.6	99.2	227.7	227.8	36.1	255.0	448.1	421.0	473.0	0.0	
296665	0.0	0.0	0.0	0.0	0.0	0.0	0.0	0.0	0.0	0.0	20.0	0.0	
296686	9.0	86.2	77.3	66.1	44.1	37.1	12.0	59.2	60.2	80.2	10.0	0.0
[truncated: 5,329,893 more chars]
