# Supplementary material for: Statistical analysis of variability in TnSeq data across conditions using zero-inflated negative binomial regression
Source: BMC Bioinformatics. 2019 Nov 21;20:603. doi: 10.1186/s12859-019-3156-z (PMC6873424; doi:10.1186/s12859-019-3156-z)
Supplement: Supplementary file 3 — Additional file 3 Data from Mouse Infections, and ZINB Test Example (zip file) - Experimental data for the mouse experiment in Section 3.2 (.wig files with transposon insertion counts at TA sites), along with Instructions (README.docx) on how to do the ZINB analysis in TRANSIT (commands and output files). [file 12859_2019_3156_MOESM3_ESM.zip › ZINB_test_data/IV_samples_metadata.txt]

Id	Condition	Original	Filename
A1	in_vitro	BMlib1-K+T_raw_templates.txt	A1_TTR.wig
A2	in_vitro	BMlib1+K-T_raw_templates.txt	A2_TTR.wig
A3	in_vitro	BMlib1+K+T_raw_templates.txt	A3_TTR.wig
A4	in_vitro	BMlib2-K+T_raw_templates.txt	A4_TTR.wig
A5	in_vitro	BMlib2+K-T_raw_templates.txt	A5_TTR.wig
A6	in_vitro	BMlib3+T-K_raw_templates.txt	A6_TTR.wig
B1	in_vivo	BB_C57BL_6_d25-1_raw_templates.txt	B1_TTR.wig
B2	in_vivo	BB_C57BL_6_d25-2_raw_templates.txt	B2_TTR.wig
B3	in_vivo	CC_B6-1_raw_templates.txt	B3_TTR.wig
B4	in_vivo	CC_B6-2_raw_templates.txt	B4_TTR.wig
B5	in_vivo	CCB6_R_raw_templates.txt	B5_TTR.wig
B6	in_vivo	CCB6G_chal3_raw_templates.txt	B6_TTR.wig
