# Supplementary material for: Statistical analysis of variability in TnSeq data across conditions using zero-inflated negative binomial regression
Source: BMC Bioinformatics. 2019 Nov 21;20:603. doi: 10.1186/s12859-019-3156-z (PMC6873424; doi:10.1186/s12859-019-3156-z)
Supplement: Supplementary file 3 — Additional file 3 Data from Mouse Infections, and ZINB Test Example (zip file) - Experimental data for the mouse experiment in Section 3.2 (.wig files with transposon insertion counts at TA sites), along with Instructions (README.docx) on how to do the ZINB analysis in TRANSIT (commands and output files). [file 12859_2019_3156_MOESM3_ESM.zip › ZINB_test_data/ZINB_IV.txt]

#Console: python ../../transit/src/transit.py zinb IV_combined_wig_TTR.txt H37RvBD1.prot_table IV_samples_metadata.txt ZINB_IV.txt
Rv	Gene	TAs	mean_in_vitro	mean_in_vivo	NZmean_in_vitro	NZmean_in_vivo	NZperc_in_vitro	NZperc_in_vivo	pval	padj	status
Rv0001	dnaA	29	0.00	0.00	0.00	0.00	0.00	0.00	1.000000	1.000000	No counts in all conditions
Rv0002	dnaN	27	0.00	0.00	0.00	0.00	0.00	0.00	1.000000	1.000000	No counts in all conditions
Rv0003	recF	33	4.47	6.66	19.23	36.64	0.23	0.18	0.024935	0.230903	-
Rv0004	-	5	0.00	0.00	0.00	0.00	0.00	0.00	1.000000	1.000000	No counts in all conditions
Rv0005	gyrB	35	0.00	0.00	0.00	0.00	0.00	0.00	1.000000	1.000000	No counts in all conditions
Rv0006	gyrA	42	0.22	0.05	18.73	6.50	0.01	0.01	0.161080	0.661945	-
Rv0007	-	10	23.03	5.48	51.19	32.88	0.45	0.17	0.008458	0.110697	-
Rv0008c	-	4	118.04	136.11	157.38	204.16	0.75	0.67	0.989750	1.000000	-
Rv0009	ppiA	6	89.81	51.24	124.35	87.85	0.72	0.58	0.106173	0.546957	-
Rv0010c	-	9	167.94	141.80	251.92	255.24	0.67	0.56	0.804931	1.000000	-
Rv0011c	-	3	0.00	0.00	0.00	0.00	0.00	0.00	1.000000	1.000000	No counts in all conditions
Rv0012	-	14	119.71	69.23	186.22	153.05	0.64	0.45	0.126247	0.580535	-
Rv0013	trpG	12	0.22	0.40	8.00	29.10	0.03	0.01	0.064741	0.416978	-
Rv0014c	pknB	22	0.00	0.00	0.00	0.00	0.00	0.00	1.000000	1.000000	No counts in all conditions
Rv0015c	pknA	13	0.30	2.46	23.10	63.90	0.01	0.04	0.241992	0.783346	-
Rv0016c	pbpA	34	0.75	0.48	12.69	19.46	0.06	0.02	0.465081	0.956871	-
Rv0017c	rodA	23	7.68	5.81	27.89	44.56	0.28	0.13	0.125994	0.580457	-
Rv0018c	pstP	23	3.44	1.87	25.02	25.84	0.14	0.07	0.544482	1.000000	-
Rv0019c	fhaB	12	4.89	3.02	20.70	24.18	0.24	0.12	0.704762	1.000000	-
Rv0020c	fhaA	50	5.17	3.37	51.74	53.25	0.10	0.06	0.848882	1.000000	-
Rv0021c	-	18	180.04	164.01	216.04	227.10	0.83	0.72	0.430026	0.933486	-
Rv0022c	whiB5	8	364.83	298.12	416.95	386.75	0.88	0.77	0.384723	0.909531	-
Rv0023	-	12	0.00	0.00	0.00	0.00	0.00	0.00	1.000000	1.000000	No counts in all conditions
Rv0024	-	11	143.52	132.90	215.28	243.65	0.67	0.55	0.830315	1.000000	-
Rv0025	-	6	164.95	110.28	179.94	141.78	0.92	0.78	0.114557	0.561640	-
Rv0026	-	12	96.76	65.34	158.34	127.14	0.61	0.51	0.119355	0.567780	-
Rv0027	-	5	39.54	52.39	84.74	130.97	0.47	0.40	0.822011	1.000000	-
Rv0028	-	4	150.95	178.91	190.67	330.29	0.79	0.54	0.291638	0.844304	-
Rv0029	-	17	234.96	180.82	303.37	263.48	0.77	0.69	0.264244	0.812648	-
Rv0030	-	5	42.93	31.85	117.07	119.45	0.37	0.27	0.929415	1.000000	-
Rv0031	-	1	0.00	0.00	0.00	0.00	0.00	0.00	1.000000	1.000000	TA sites <= 1
Rv0032	bioF2	50	137.60	169.42	280.82	434.40	0.49	0.39	0.437138	0.938492	-
Rv0033	acpA	3	122.37	186.72	122.37	197.70	1.00	0.94	0.412200	0.932712	-
Rv0034	-	5	178.08	129.41	197.87	215.68	0.90	0.60	0.110905	0.551644	-
Rv0035	fadD34	24	261.52	253.30	291.93	331.59	0.90	0.76	0.189136	0.717199	-
Rv0036c	-	4	321.51	351.50	385.81	496.23	0.83	0.71	0.910944	1.000000	-
Rv0037c	-	17	336.55	246.75	399.17	405.94	0.84	0.61	0.022264	0.213472	-
Rv0038	-	7	145.21	139.94	184.81	209.90	0.79	0.67	0.870694	1.000000	-
Rv0039c	-	4	336.36	256.61	538.17	439.91	0.62	0.58	0.565585	1.000000	-
Rv0040c	mtc28	8	70.84	43.70	79.07	58.27	0.90	0.75	0.062911	0.407806	-
Rv0041	leuS	66	0.06	0.04	8.00	8.50	0.01	0.01	0.969790	1.000000	-
Rv0042c	-	5	42.28	51.21	52.85	85.35	0.80	0.60	0.434071	0.935344	-
Rv0043c	-	7	111.85	52.70	134.22	85.12	0.83	0.62	0.008884	0.113508	-
Rv0044c	-	19	174.40	150.73	223.38	232.20	0.78	0.65	0.412920	0.932712	-
Rv0045c	-	6	282.26	261.22	338.71	348.29	0.83	0.75	0.498875	0.981822	-
Rv0046c	ino1	15	0.00	0.08	0.00	7.00	0.00	0.01	0.315716	0.866964	-
Rv0047c	-	7	216.00	119.96	336.00	239.92	0.64	0.50	0.205662	0.737746	-
Rv0048c	-	14	428.91	491.06	514.69	606.61	0.83	0.81	0.767042	1.000000	-
Rv0049	-	6	60.37	54.32	98.78	108.64	0.61	0.50	0.948360	1.000000	-
Rv0050	ponA1	33	18.61	18.57	40.95	68.10	0.45	0.27	0.038442	0.305921	-
Rv0051	-	33	92.29	83.18	163.15	216.70	0.57	0.38	0.222779	0.755468	-
Rv0052	-	6	111.60	75.04	138.53	103.90	0.81	0.72	0.130175	0.593167	-
Rv0053	rpsF	5	0.37	0.00	5.50	0.00	0.07	0.00	0.190807	0.721405	-
Rv0054	ssb	5	0.00	0.00	0.00	0.00	0.00	0.00	1.000000	1.000000	No counts in all conditions
Rv0055	rpsR1	4	2.63	4.97	15.80	23.86	0.17	0.21	0.412013	0.932712	-
Rv0056	rplI	7	21.42	13.94	33.31	41.83	0.64	0.33	0.136993	0.607042	-
Rv0057	-	15	47.43	55.51	99.27	135.02	0.48	0.41	0.790964	1.000000	-
Rv0058	dnaB	36	0.05	0.06	5.00	12.00	0.01	0.00	0.151819	0.646355	-
Rv0059	-	16	227.37	254.19	276.29	338.92	0.82	0.75	0.994239	1.000000	-
Rv0060	-	20	0.00	0.00	0.00	0.00	0.00	0.00	1.000000	1.000000	No counts in all conditions
Rv0061c	-	6	186.60	174.23	258.37	261.35	0.72	0.67	0.761662	1.000000	-
Rv0062	celA1	19	129.57	109.99	167.85	156.74	0.77	0.70	0.171011	0.687294	-
Rv0063	-	21	114.25	115.59	141.13	177.61	0.81	0.65	0.364720	0.898276	-
Rv0064	-	64	100.01	107.76	187.34	243.41	0.53	0.44	0.851000	1.000000	-
Rv0064A	vapB1	3	449.55	381.27	449.55	403.70	1.00	0.94	0.374635	0.903387	-
Rv0065	vapC1	7	113.44	96.86	280.26	254.26	0.40	0.38	0.493013	0.977735	-
Rv0066c	icd2	32	0.03	0.00	5.00	0.00	0.01	0.00	0.451800	0.944949	-
Rv0067c	-	11	3.29	3.36	12.78	18.47	0.26	0.18	0.761214	1.000000	-
Rv0068	-	11	134.08	144.89	173.52	245.20	0.77	0.59	0.424036	0.933486	-
Rv0069c	sdaA	11	44.91	55.00	92.63	151.24	0.48	0.36	0.632614	1.000000	-
Rv0070c	glyA2	16	105.43	120.92	153.36	241.83	0.69	0.50	0.248928	0.790237	-
Rv0071	-	8	215.04	275.07	332.96	412.61	0.65	0.67	0.492170	0.977288	-
Rv0072	-	16	240.48	264.29	303.76	396.44	0.79	0.67	0.726031	1.000000	-
Rv0073	-	13	134.94	201.69	146.18	228.00	0.92	0.88	0.360959	0.896768	-
Rv0074	-	14	115.15	119.16	142.24	200.19	0.81	0.60	0.141552	0.617965	-
Rv0075	-	22	212.06	238.95	264.08	380.01	0.80	0.63	0.180775	0.703317	-
Rv0076c	-	3	175.35	195.21	175.35	195.21	1.00	1.00	0.680718	1.000000	-
Rv0077c	-	11	111.24	130.61	159.60	232.99	0.70	0.56	0.661576	1.000000	-
Rv0078	-	7	25.15	15.40	44.01	38.06	0.57	0.40	0.326194	0.866964	-
Rv0078A	-	9	74.88	104.13	86.04	165.38	0.87	0.63	0.017762	0.183979	-
Rv0078B	-	2	205.47	417.74	205.47	417.74	1.00	1.00	0.013640	0.151435	-
Rv0079	-	13	197.89	209.63	275.63	333.70	0.72	0.63	0.972728	1.000000	-
Rv0080	-	3	398.53	553.29	421.97	553.29	0.94	1.00	0.425196	0.933486	-
Rv0081	-	5	237.74	235.14	297.17	306.70	0.80	0.77	0.408701	0.929925	-
Rv0082	-	7	126.95	73.86	213.27	141.01	0.60	0.52	0.058386	0.392442	-
Rv0083	-	20	192.63	151.28	245.91	229.79	0.78	0.66	0.173190	0.689831	-
Rv0084	hycD	7	56.76	76.16	85.14	145.40	0.67	0.52	0.646172	1.000000	-
Rv0085	hycP	3	30.92	35.41	79.50	106.23	0.39	0.33	0.934960	1.000000	-
Rv0086	hycQ	14	36.66	44.82	58.11	110.73	0.63	0.40	0.030525	0.266119	-
Rv0087	hycE	22	20.15	7.78	83.10	57.08	0.24	0.14	0.107529	0.547861	-
Rv0088	-	11	22.84	17.73	100.50	97.54	0.23	0.18	0.677852	1.000000	-
Rv0089	-	9	163.19	148.54	195.83	216.79	0.83	0.69	0.580483	1.000000	-
Rv0090	-	12	154.20	149.43	205.60	233.89	0.75	0.64	0.886029	1.000000	-
Rv0091	mtn	11	175.63	176.92	246.63	265.38	0.71	0.67	0.717639	1.000000	-
Rv0092	ctpA	27	115.43	87.05	148.41	148.44	0.78	0.59	0.044218	0.334678	-
Rv0093c	-	7	25.77	16.75	49.20	54.12	0.52	0.31	0.510426	0.989105	-
Rv0094c	-	14	154.64	190.21	154.64	204.84	1.00	0.93	0.041373	0.320381	-
Rv0095c	-	7	31.04	27.83	186.26	194.82	0.17	0.14	0.892181	1.000000	-
Rv0096	PPE1	30	95.28	42.08	141.74	132.89	0.67	0.32	0.000002	0.000096	-
Rv0097	-	24	103.66	38.46	138.21	102.57	0.75	0.38	0.000000	0.000023	-
Rv0098	fcoT	10	85.81	29.64	119.74	59.27	0.72	0.50	0.002755	0.048147	-
Rv0099	fadD10	30	39.41	12.12	105.88	55.94	0.37	0.22	0.000487	0.011571	-
Rv0100	-	3	143.32	33.63	214.98	55.03	0.67	0.61	0.006447	0.091232	-
Rv0101	nrp	103	106.55	40.75	186.53	116.58	0.57	0.35	0.000000	0.000000	-
Rv0102	-	38	0.00	0.11	0.00	24.10	0.00	0.00	0.213863	0.745053	-
Rv0103c	ctpB	28	252.52	211.17	298.75	293.20	0.85	0.72	0.123241	0.575266	-
Rv0104	-	25	175.19	184.02	232.55	273.30	0.75	0.67	0.966497	1.000000	-
Rv0105c	rpmB1	5	121.35	115.85	227.54	289.63	0.53	0.40	0.965042	1.000000	-
Rv0106	-	10	136.49	155.97	154.52	207.97	0.88	0.75	0.518477	0.994183	-
Rv0107c	ctpI	59	91.42	94.72	181.81	231.24	0.50	0.41	0.957153	1.000000	-
Rv0108c	-	2	596.04	467.73	596.04	510.25	1.00	0.92	0.420298	0.933486	-
Rv0109	PE_PGRS1	25	36.61	28.77	87.18	98.09	0.42	0.29	0.729956	1.000000	-
Rv0110	-	13	361.40	345.64	440.46	434.84	0.82	0.79	0.311188	0.863718	-
Rv0111	-	40	110.54	55.85	160.78	118.63	0.69	0.47	0.000088	0.002750	-
Rv0112	gca	29	22.21	41.27	56.83	132.97	0.39	0.31	0.013195	0.148547	-
Rv0113	gmhA	12	43.75	123.60	116.66	494.40	0.38	0.25	0.052010	0.366240	-
Rv0114	gmhB	9	145.16	164.24	174.20	246.36	0.83	0.67	0.426273	0.933486	-
Rv0115	hddA	17	136.70	151.30	164.04	230.34	0.83	0.66	0.200057	0.733762	-
Rv0116c	ldtA	15	189.32	200.91	202.84	244.35	0.93	0.82	0.344045	0.883069	-
Rv0117	oxyS	16	112.88	88.30	200.68	188.38	0.56	0.47	0.544095	1.000000	-
Rv0118c	oxcA	25	62.44	61.68	141.90	151.67	0.44	0.41	0.408574	0.929925	-
Rv0119	fadD7	13	3.19	0.00	27.63	0.00	0.12	0.00	0.002892	0.049458	-
Rv0120c	fusA2	25	32.55	32.38	97.64	156.68	0.33	0.21	0.371718	0.902138	-
Rv0121c	-	10	56.18	72.56	116.23	207.32	0.48	0.35	0.675050	1.000000	-
Rv0122	-	9	33.79	51.82	62.91	133.25	0.54	0.39	0.139510	0.612106	-
Rv0123	-	7	0.00	0.00	0.00	0.00	0.00	0.00	1.000000	1.000000	No counts in all conditions
Rv0124	PE_PGRS2	11	66.78	57.50	122.43	114.99	0.55	0.50	0.463081	0.955407	-
Rv0125	pepA	9	122.27	117.17	137.55	143.80	0.89	0.81	0.499357	0.981822	-
Rv0126	treS	29	1.42	1.24	13.76	17.95	0.10	0.07	0.961228	1.000000	-
Rv0127	mak	27	0.00	0.00	0.00	0.00	0.00	0.00	1.000000	1.000000	No counts in all conditions
Rv0128	-	17	284.05	320.29	292.66	384.35	0.97	0.83	0.022181	0.213472	-
Rv0129c	fbpC	27	88.99	70.72	148.62	170.99	0.60	0.41	0.249998	0.791662	-
Rv0130	htdZ	3	90.77	70.86	96.11	141.71	0.94	0.50	0.022514	0.214413	-
Rv0131c	fadE1	18	72.95	76.00	109.42	157.85	0.67	0.48	0.304440	0.856630	-
Rv0132c	fgd2	14	214.93	256.19	277.75	377.55	0.77	0.68	0.794503	1.000000	-
Rv0133	-	6	386.69	338.00	386.69	347.66	1.00	0.97	0.111395	0.552712	-
Rv0134	ephF	11	273.13	315.60	281.66	378.72	0.97	0.83	0.107691	0.547861	-
Rv0135c	-	11	50.87	29.65	111.92	97.84	0.45	0.30	0.548586	1.000000	-
Rv0136	cyp138	22	374.03	360.13	470.21	500.39	0.80	0.72	0.620008	1.000000	-
Rv0137c	msrA	11	118.53	116.16	150.44	182.53	0.79	0.64	0.689009	1.000000	-
Rv0138	-	6	448.70	468.18	461.52	543.70	0.97	0.86	0.422755	0.933486	-
Rv0139	-	12	456.73	403.08	513.82	491.90	0.89	0.82	0.301164	0.855344	-
Rv0140	-	15	171.05	168.54	240.54	270.86	0.71	0.62	0.952275	1.000000	-
Rv0141c	-	8	165.00	180.44	282.86	412.44	0.58	0.44	0.797189	1.000000	-
Rv0142	-	5	61.72	52.92	84.16	88.21	0.73	0.60	0.817063	1.000000	-
Rv0143c	-	25	186.30	191.04	271.31	321.97	0.69	0.59	0.972619	1.000000	-
Rv0144	-	14	384.33	452.66	419.26	567.52	0.92	0.80	0.397099	0.919739	-
Rv0145	-	14	169.69	135.86	226.25	215.33	0.75	0.63	0.319264	0.866964	-
Rv0146	-	15	240.32	232.25	304.63	387.09	0.79	0.60	0.276110	0.824491	-
Rv0147	-	23	257.08	281.97	308.49	363.66	0.83	0.78	0.907145	1.000000	-
Rv0148	-	15	221.30	256.87	242.89	335.05	0.91	0.77	0.201507	0.735757	-
Rv0149	-	19	120.59	139.25	161.73	220.47	0.75	0.63	0.766776	1.000000	-
Rv0150c	-	4	12.83	2.50	38.50	20.03	0.33	0.12	0.117391	0.564298	-
Rv0151c	PE1	40	252.07	263.56	315.09	402.90	0.80	0.65	0.239973	0.779670	-
Rv0152c	PE2	35	316.13	327.21	358.85	411.46	0.88	0.80	0.542386	1.000000	-
Rv0153c	ptbB	11	23.27	10.05	61.42	51.05	0.38	0.20	0.288505	0.843273	-
Rv0154c	fadE2	11	99.45	51.50	131.28	99.97	0.76	0.52	0.030084	0.264243	-
Rv0155	pntAa	10	21.42	9.33	41.47	37.30	0.52	0.25	0.082408	0.472464	-
Rv0156	pntAb	0	0.00	0.00	0.00	0.00	0.00	0.00	1.000000	1.000000	TA sites <= 1
Rv0157	pntB	10	23.05	13.15	38.41	43.84	0.60	0.30	0.074840	0.452393	-
Rv0157A	-	5	46.53	30.44	77.54	65.23	0.60	0.47	0.622143	1.000000	-
Rv0158	-	15	430.15	288.54	460.88	324.61	0.93	0.89	0.000169	0.004713	-
Rv0159c	PE3	48	335.62	351.52	383.57	440.16	0.88	0.80	0.601095	1.000000	-
Rv0160c	PE4	41	223.67	242.15	294.24	369.99	0.76	0.65	0.838394	1.000000	-
Rv0161	-	16	43.50	18.00	85.22	55.75	0.51	0.32	0.022103	0.213472	-
Rv0162c	adhE1	15	55.46	43.46	92.43	111.77	0.60	0.39	0.314286	0.866964	-
Rv0163	-	9	176.93	207.50	183.73	249.00	0.96	0.83	0.200053	0.733762	-
Rv0164	TB18.5	8	134.05	132.24	1072.40	1057.89	0.12	0.12	0.406438	0.927764	-
Rv0165c	mce1R	5	337.21	384.42	361.30	461.31	0.93	0.83	0.766625	1.000000	-
Rv0166	fadD5	23	304.87	341.58	385.99	491.02	0.79	0.70	0.916842	1.000000	-
Rv0167	yrbE1A	6	134.71	62.31	186.53	101.96	0.72	0.61	0.097809	0.523429	-
Rv0168	yrbE1B	13	321.43	319.35	358.16	415.16	0.90	0.77	0.448831	0.944949	-
Rv0169	mce1A	33	252.54	197.38	303.05	300.63	0.83	0.66	0.015877	0.171073	-
Rv0170	mce1B	16	183.93	100.37	205.31	166.13	0.90	0.60	0.000104	0.003181	-
Rv0171	mce1C	23	224.94	165.52	246.36	253.80	0.91	0.65	0.000137	0.003964	-
Rv0172	mce1D	31	235.99	190.56	267.64	274.76	0.88	0.69	0.003061	0.051437	-
Rv0173	lprK	15	237.20	163.34	309.39	277.36	0.77	0.59	0.137224	0.607042	-
Rv0174	mce1F	28	286.85	201.42	327.83	304.86	0.88	0.66	0.000912	0.019426	-
Rv0175	-	8	185.67	91.72	254.63	142.01	0.73	0.65	0.005845	0.085415	-
Rv0176	-	15	133.57	127.15	171.73	197.30	0.78	0.64	0.703299	1.000000	-
Rv0177	-	11	201.59	138.00	225.51	227.70	0.89	0.61	0.008261	0.109218	-
Rv0178	-	11	309.43	189.66	486.25	347.71	0.64	0.55	0.137841	0.608106	-
Rv0179c	lprO	22	133.12	142.08	150.19	213.12	0.89	0.67	0.007806	0.104574	-
Rv0180c	-	27	0.72	5.55	7.75	56.17	0.09	0.10	0.000002	0.000087	-
Rv0181c	-	14	104.12	100.03	126.76	164.76	0.82	0.61	0.137298	0.607042	-
Rv0182c	sigG	19	233.14	190.19	288.89	289.09	0.81	0.66	0.232144	0.764116	-
Rv0183	-	14	233.12	206.08	247.87	262.28	0.94	0.79	0.071240	0.443207	-
Rv0184	-	11	61.43	67.68	122.86	154.03	0.50	0.44	0.889973	1.000000	-
Rv0185	-	9	87.94	94.21	169.61	221.20	0.52	0.43	0.992078	1.000000	-
Rv0186	bglS	32	63.79	69.53	126.26	155.23	0.51	0.45	0.684514	1.000000	-
Rv0186A	mymT	3	121.36	158.49	168.03	203.78	0.72	0.78	0.637233	1.000000	-
Rv0187	-	7	74.07	73.93	124.44	207.01	0.60	0.36	0.346430	0.883069	-
Rv0188	-	8	95.14	125.46	117.09	200.73	0.81	0.62	0.236360	0.772200	-
Rv0189c	ilvD	18	0.00	0.00	0.00	0.00	0.00	0.00	1.000000	1.000000	No counts in all conditions
Rv0190	-	3	211.51	10.69	237.95	27.50	0.89	0.39	0.000002	0.000097	-
Rv0191	-	17	286.25	190.29	313.95	231.07	0.91	0.82	0.007001	0.096692	-
Rv0192	-	11	303.65	317.43	318.11	349.17	0.95	0.91	0.723574	1.000000	-
Rv0192A	-	2	167.34	128.63	182.55	128.63	0.92	1.00	0.091731	0.502958	-
Rv0193c	-	31	242.09	243.84	283.20	328.66	0.85	0.74	0.482421	0.971891	-
Rv0194	-	48	332.82	319.70	396.09	422.35	0.84	0.76	0.324027	0.866964	-
Rv0195	-	6	407.78	398.45	458.75	478.14	0.89	0.83	0.726898	1.000000	-
Rv0196	-	7	245.70	301.50	245.70	308.85	1.00	0.98	0.595885	1.000000	-
Rv0197	-	31	62.31	62.95	99.05	150.12	0.63	0.42	0.037194	0.302596	-
Rv0198c	zmp1	39	34.82	44.45	75.45	116.86	0.46	0.38	0.251383	0.793651	-
Rv0199	-	12	114.61	31.37	171.91	98.20	0.67	0.32	0.000239	0.006307	-
Rv0200	-	7	68.91	10.43	125.83	33.71	0.55	0.31	0.000570	0.013115	-
Rv0201c	-	7	65.54	37.65	78.65	71.87	0.83	0.52	0.049583	0.357124	-
Rv0202c	mmpL11	36	94.76	36.02	134.66	94.89	0.70	0.38	0.000000	0.000001	-
Rv0203	-	3	181.25	140.63	181.25	148.90	1.00	0.94	0.177953	0.697070	-
Rv0204c	-	19	43.22	10.83	69.39	32.49	0.62	0.33	0.000000	0.000013	-
Rv0205	-	12	128.25	98.22	192.37	202.06	0.67	0.49	0.471386	0.961675	-
Rv0206c	mmpL3	27	1.67	1.03	38.54	166.40	0.04	0.01	0.046318	0.344725	-
Rv0207c	-	9	107.76	78.89	145.47	157.79	0.74	0.50	0.251621	0.793772	-
Rv0208c	-	10	4.23	1.19	21.16	14.24	0.20	0.08	0.262468	0.810470	-
Rv0209	-	14	73.72	70.07	110.58	127.96	0.67	0.55	0.863787	1.000000	-
Rv0210	-	12	204.97	180.45	283.81	270.68	0.72	0.67	0.250164	0.791662	-
Rv0211	pckA	22	0.93	1.05	9.48	23.18	0.10	0.05	0.098721	0.526145	-
Rv0212c	nadR	6	214.59	166.59	227.22	239.90	0.94	0.69	0.075080	0.452393	-
Rv0213c	-	29	157.96	203.97	193.56	286.22	0.82	0.71	0.290387	0.844304	-
Rv0214	fadD4	31	116.48	167.81	180.55	297.26	0.65	0.56	0.122736	0.574088	-
Rv0215c	fadE3	14	158.47	190.95	179.88	250.62	0.88	0.76	0.467874	0.958402	-
Rv0216	-	19	23.87	3.88	59.15	34.02	0.40	0.11	0.000045	0.001556	-
Rv0217c	lipW	19	98.00	119.98	147.00	239.95	0.67	0.50	0.247843	0.788038	-
Rv0218	-	18	140.71	162.80	187.61	262.42	0.75	0.62	0.576312	1.000000	-
Rv0219	-	11	142.72	129.76	209.33	214.11	0.68	0.61	0.596082	1.000000	-
Rv0220	lipC	22	51.85	42.07	88.88	95.75	0.58	0.44	0.547109	1.000000	-
Rv0221	-	25	158.88	182.56	214.70	279.43	0.74	0.65	0.934935	1.000000	-
Rv0222	echA1	8	50.24	50.33	86.12	115.04	0.58	0.44	0.851191	1.000000	-
Rv0223c	-	22	84.94	69.90	140.15	164.76	0.61	0.42	0.403519	0.926407	-
Rv0224c	-	14	0.00	0.00	0.00	0.00	0.00	0.00	1.000000	1.000000	No counts in all conditions
Rv0225	-	20	0.00	0.00	0.00	0.00	0.00	0.00	1.000000	1.000000	No counts in all conditions
Rv0226c	-	23	0.00	0.00	0.00	0.00	0.00	0.00	1.000000	1.000000	No counts in all conditions
Rv0227c	-	21	0.00	0.00	0.00	0.00	0.00	0.00	1.000000	1.000000	No counts in all conditions
Rv0228	-	13	0.00	0.00	0.00	0.00	0.00	0.00	1.000000	1.000000	No counts in all conditions
Rv0229c	-	16	172.75	201.80	318.93	387.45	0.54	0.52	0.520127	0.994183	-
Rv0230c	php	13	298.88	282.86	358.65	350.21	0.83	0.81	0.423979	0.933486	-
Rv0231	fadE4	33	267.07	299.80	281.28	337.27	0.95	0.89	0.505088	0.984933	-
Rv0232	-	9	357.67	360.75	357.67	397.56	1.00	0.91	0.071866	0.444355	-
Rv0233	nrdB	11	378.20	476.22	409.20	654.80	0.92	0.73	0.038015	0.305921	-
Rv0234c	gabD1	19	53.13	43.53	84.13	118.16	0.63	0.37	0.040990	0.318025	-
Rv0235c	-	22	43.52	39.95	75.58	103.40	0.58	0.39	0.273364	0.821729	-
Rv0236c	aftD	34	0.00	0.00	0.00	0.00	0.00	0.00	1.000000	1.000000	No counts in all conditions
Rv0236A	-	1	0.00	0.00	0.00	0.00	0.00	0.00	1.000000	1.000000	TA sites <= 1
Rv0237	lpqI	12	74.77	59.42	138.04	152.79	0.54	0.39	0.698352	1.000000	-
Rv0238	-	11	3.40	1.31	28.09	43.10	0.12	0.03	0.302986	0.856395	-
Rv0239	vapB24	2	270.16	262.99	270.16	315.59	1.00	0.83	0.341997	0.883069	-
Rv0240	vapC24	6	97.23	114.94	102.95	147.77	0.94	0.78	0.229103	0.761665	-
Rv0241c	htdX	13	17.85	18.21	38.67	71.00	0.46	0.26	0.119737	0.568331	-
Rv0242c	fabG4	11	24.28	12.70	39.08	34.93	0.62	0.36	0.070412	0.438739	-
Rv0243	fadA2	18	61.54	34.93	81.06	65.05	0.76	0.54	0.007189	0.098274	-
Rv0244c	fadE5	21	16.37	5.58	28.26	24.27	0.58	0.23	0.000041	0.001474	-
Rv0245	-	4	1.96	1.79	9.40	10.75	0.21	0.17	0.961335	1.000000	-
Rv0246	-	29	124.47	122.02	174.66	216.65	0.71	0.56	0.543183	1.000000	-
Rv0247c	-	9	18.57	2.68	47.76	24.08	0.39	0.11	0.008899	0.113508	-
Rv0248c	-	33	39.64	9.28	71.36	39.94	0.56	0.23	0.000000	0.000001	-
Rv0249c	-	22	46.66	14.41	75.11	51.42	0.62	0.28	0.000008	0.000361	-
Rv0250c	-	3	42.01	36.03	58.17	92.66	0.72	0.39	0.298141	0.852227	-
Rv0251c	hsp	5	222.47	187.59	256.70	267.99	0.87	0.70	0.553387	1.000000	-
Rv0252	nirB	38	161.80	124.11	257.98	257.25	0.63	0.48	0.231264	0.763722	-
Rv0253	nirD	6	96.47	88.93	119.76	128.06	0.81	0.69	0.851679	1.000000	-
Rv0254c	cobU	5	226.75	254.55	283.43	332.02	0.80	0.77	0.875098	1.000000	-
Rv0255c	cobQ1	13	86.04	100.17	108.24	144.70	0.79	0.69	0.934391	1.000000	-
Rv0256c	PPE2	30	163.98	77.90	195.48	123.00	0.84	0.63	0.000000	0.000013	-
Rv0257	-	3	172.74	123.00	222.09	201.27	0.78	0.61	0.558830	1.000000	-
Rv0258c	-	6	71.82	91.99	152.10	220.77	0.47	0.42	0.856072	1.000000	-
Rv0259c	-	7	60.41	69.31	115.34	132.31	0.52	0.52	0.599445	1.000000	-
Rv0260c	-	18	18.95	27.04	55.30	116.83	0.34	0.23	0.114961	0.561640	-
Rv0261c	narK3	22	92.96	84.27	170.42	195.15	0.55	0.43	0.938542	1.000000	-
Rv0262c	aac	6	42.19	27.04	60.75	60.83	0.69	0.44	0.326594	0.866964	-
Rv0263c	-	15	127.35	81.02	224.74	186.97	0.57	0.43	0.267866	0.815497	-
Rv0264c	-	9	222.68	248.87	267.21	363.21	0.83	0.69	0.620614	1.000000	-
Rv0265c	-	9	285.43	256.84	308.26	315.21	0.93	0.81	0.393525	0.915264	-
Rv0266c	oplA	37	307.11	299.92	374.60	426.81	0.82	0.70	0.405603	0.927500	-
Rv0267	narU	11	258.28	257.61	274.94	369.61	0.94	0.70	0.014791	0.161977	-
Rv0268c	-	12	450.04	499.94	506.29	553.78	0.89	0.90	0.432928	0.934593	-
Rv0269c	-	10	237.99	252.18	285.59	351.88	0.83	0.72	0.834016	1.000000	-
Rv0270	fadD2	21	324.66	220.04	378.77	288.80	0.86	0.76	0.003503	0.057006	-
Rv0271c	fadE6	25	141.44	159.42	176.80	251.72	0.80	0.63	0.163729	0.668926	-
Rv0272c	-	15	55.35	69.21	115.86	151.92	0.48	0.46	0.553656	1.000000	-
Rv0273c	-	15	64.84	68.00	145.89	226.67	0.44	0.30	0.661542	1.000000	-
Rv0274	-	8	98.59	137.93	157.75	348.45	0.62	0.40	0.116433	0.562432	-
Rv0275c	-	7	118.09	139.14	236.18	365.24	0.50	0.38	0.862053	1.000000	-
Rv0276	-	17	188.29	188.86	259.53	315.80	0.73	0.60	0.854087	1.000000	-
Rv0277c	vapC25	5	168.83	223.16	253.24	371.93	0.67	0.60	0.852575	1.000000	-
Rv0278c	PE_PGRS3	24	33.55	28.56	86.26	79.09	0.39	0.36	0.265292	0.814500	-
Rv0279c	PE_PGRS4	18	74.25	65.23	101.50	121.46	0.73	0.54	0.235102	0.769443	-
Rv0280	PPE3	26	368.03	273.01	422.15	327.61	0.87	0.83	0.003809	0.061482	-
Rv0281	-	12	212.00	191.82	242.28	226.41	0.88	0.85	0.176399	0.694365	-
Rv0282	eccA3	19	0.04	0.00	5.00	0.00	0.01	0.00	0.452045	0.944949	-
Rv0283	eccB3	22	0.00	0.08	0.00	10.00	0.00	0.01	0.369640	0.900856	-
Rv0284	eccC3	57	0.04	0.00	7.00	0.00	0.01	0.00	0.218776	0.752829	-
Rv0285	PE5	5	0.00	0.00	0.00	0.00	0.00	0.00	1.000000	1.000000	No counts in all conditions
Rv0286	PPE4	28	0.00	0.11	0.00	18.00	0.00	0.01	1.000000	1.000000	Has Coefs, pvals are NAs
Rv0287	esxG	3	0.00	0.00	0.00	0.00	0.00	0.00	1.000000	1.000000	No counts in all conditions
Rv0288	esxH	7	0.00	0.00	0.00	0.00	0.00	0.00	1.000000	1.000000	No counts in all conditions
Rv0289	espG3	13	0.08	0.00	6.00	0.00	0.01	0.00	0.430326	0.933486	-
Rv0290	eccD3	18	0.00	0.00	0.00	0.00	0.00	0.00	1.000000	1.000000	No counts in all conditions
Rv0291	mycP3	12	0.00	0.00	0.00	0.00	0.00	0.00	1.000000	1.000000	No counts in all conditions
Rv0292	eccE3	16	14.63	11.04	234.03	151.41	0.06	0.07	0.000098	0.003042	-
Rv0293c	-	26	106.96	118.92	168.54	231.89	0.63	0.51	0.704780	1.000000	-
Rv0294	tam	13	98.62	115.66	170.94	257.75	0.58	0.45	0.879665	1.000000	-
Rv0295c	-	7	126.02	87.40	176.43	135.96	0.71	0.64	0.255766	0.800199	-
Rv0296c	-	42	146.72	62.37	213.72	133.19	0.69	0.47	0.000000	0.000007	-
Rv0297	PE_PGRS5	14	101.35	58.09	197.98	152.48	0.51	0.38	0.263716	0.812648	-
Rv0298	-	5	219.98	247.97	274.97	297.56	0.80	0.83	0.542367	1.000000	-
Rv0299	-	2	89.60	132.66	179.20	227.41	0.50	0.58	0.650347	1.000000	-
Rv0300	vapB2	4	337.55	441.19	368.24	529.42	0.92	0.83	0.774343	1.000000	-
Rv0301	vapC2	7	309.36	390.14	309.36	431.20	1.00	0.90	0.112640	0.556142	-
Rv0302	-	8	267.21	255.05	356.28	382.58	0.75	0.67	0.845351	1.000000	-
Rv0303	-	12	323.66	267.23	342.69	310.33	0.94	0.86	0.066073	0.423985	-
Rv0304c	PPE5	118	134.34	162.93	199.40	290.56	0.67	0.56	0.080596	0.468014	-
Rv0305c	PPE6	53	135.33	167.71	218.45	303.02	0.62	0.55	0.391332	0.914929	-
Rv0306	-	6	181.31	149.21	210.55	198.95	0.86	0.75	0.568286	1.000000	-
Rv0307c	-	8	152.50	126.25	197.84	183.63	0.77	0.69	0.491908	0.977287	-
Rv0308	-	15	89.57	122.46	138.99	256.30	0.64	0.48	0.059657	0.395614	-
Rv0309	-	11	45.92	45.80	73.92	107.95	0.62	0.42	0.413095	0.932712	-
Rv0310c	-	12	28.24	17.81	52.13	55.76	0.54	0.32	0.291472	0.844304	-
Rv0311	-	15	58.02	86.57	116.03	185.51	0.50	0.47	0.345698	0.883069	-
Rv0312	-	19	29.81	27.73	91.86	150.52	0.32	0.18	0.294620	0.847615	-
Rv0313	-	4	173.98	249.17	208.78	314.74	0.83	0.79	0.811782	1.000000	-
Rv0314c	-	7	564.77	474.51	658.90	569.41	0.86	0.83	0.176948	0.694487	-
Rv0315	-	8	165.37	148.66	188.99	230.18	0.88	0.65	0.186284	0.714386	-
Rv0316	-	8	139.40	108.73	185.87	193.30	0.75	0.56	0.479347	0.969233	-
Rv0317c	glpQ2	13	200.37	187.84	252.08	287.28	0.79	0.65	0.687031	1.000000	-
Rv0318c	-	6	191.49	241.89	191.49	248.80	1.00	0.97	0.598670	1.000000	-
Rv0319	pcp	6	180.41	209.49	282.38	418.97	0.64	0.50	0.865238	1.000000	-
Rv0320	-	12	343.42	402.10	392.48	474.61	0.88	0.85	0.922577	1.000000	-
Rv0321	dcd	4	61.15	48.83	73.38	90.15	0.83	0.54	0.292416	0.844873	-
Rv0322	udgA	21	117.46	108.49	176.19	201.03	0.67	0.54	0.811285	1.000000	-
Rv0323c	-	11	77.06	82.14	133.85	164.28	0.58	0.50	0.941172	1.000000	-
Rv0324	-	11	8.33	3.00	20.35	16.47	0.41	0.18	0.039262	0.308793	-
Rv0325	-	5	586.82	591.01	586.82	611.39	1.00	0.97	0.427238	0.933486	-
Rv0326	-	9	86.66	113.33	179.98	278.17	0.48	0.41	0.648872	1.000000	-
Rv0327c	cyp135A1	21	140.07	149.28	263.42	368.82	0.53	0.40	0.740730	1.000000	-
Rv0328	-	11	63.18	59.65	115.82	151.42	0.55	0.39	0.817709	1.000000	-
Rv0329c	-	8	98.35	107.13	168.59	233.75	0.58	0.46	0.909677	1.000000	-
Rv0330c	-	9	294.23	324.65	397.21	438.27	0.74	0.74	0.547025	1.000000	-
Rv0331	-	18	137.87	103.38	177.27	171.78	0.78	0.60	0.173702	0.689831	-
Rv0332	-	8	237.19	235.51	237.19	282.61	1.00	0.83	0.017751	0.183979	-
Rv0333	-	4	268.60	223.76	429.76	358.01	0.62	0.62	0.490534	0.977287	-
Rv0334	rmlA	15	0.00	0.07	0.00	6.00	0.00	0.01	0.324478	0.866964	-
Rv0335c	PE6	1	0.00	0.00	0.00	0.00	0.00	0.00	1.000000	1.000000	TA sites <= 1
Rv0336	-	18	341.82	405.26	376.70	486.32	0.91	0.83	0.742072	1.000000	-
Rv0337c	aspC	20	0.00	0.00	0.00	0.00	0.00	0.00	1.000000	1.000000	No counts in all conditions
Rv0338c	-	35	0.00	0.00	0.00	0.00	0.00	0.00	1.000000	1.000000	No counts in all conditions
Rv0339c	-	26	106.90	80.93	203.37	194.24	0.53	0.42	0.416561	0.933486	-
Rv0340	-	4	200.41	208.68	534.43	626.04	0.38	0.33	0.928305	1.000000	-
Rv0341	iniB	15	48.76	40.42	115.49	107.00	0.42	0.38	0.320761	0.866964	-
Rv0342	iniA	24	216.85	253.10	281.32	371.90	0.77	0.68	0.915881	1.000000	-
Rv0343	iniC	10	106.25	112.11	138.59	186.84	0.77	0.60	0.621857	1.000000	-
Rv0344c	lpqJ	10	226.24	216.68	315.68	361.14	0.72	0.60	0.929398	1.000000	-
Rv0345	-	7	275.48	240.19	330.57	325.42	0.83	0.74	0.649512	1.000000	-
Rv0346c	ansP2	26	473.14	355.03	590.47	494.51	0.80	0.72	0.062735	0.407320	-
Rv0347	-	15	0.00	0.00	0.00	0.00	0.00	0.00	1.000000	1.000000	No counts in all conditions
Rv0348	-	16	16.06	17.98	46.72	90.86	0.34	0.20	0.230228	0.762054	-
Rv0349	-	8	287.90	258.28	300.42	364.63	0.96	0.71	0.022656	0.214953	-
Rv0350	dnaK	17	0.00	0.06	0.00	6.00	0.00	0.01	0.323913	0.866964	-
Rv0351	grpE	9	0.61	0.41	33.10	22.00	0.02	0.02	0.016235	0.174000	-
Rv0352	dnaJ1	11	0.00	0.00	0.00	0.00	0.00	0.00	1.000000	1.000000	No counts in all conditions
Rv0353	hspR	6	212.46	25.42	254.95	53.83	0.83	0.47	0.000001	0.000037	-
Rv0354c	PPE7	4	268.22	375.35	268.22	391.67	1.00	0.96	0.514432	0.991517	-
Rv0355c	PPE8	154	217.33	262.96	290.62	400.29	0.75	0.66	0.132724	0.599345	-
Rv0356c	-	8	183.30	243.59	214.60	354.31	0.85	0.69	0.200100	0.733762	-
Rv0357c	purA	23	0.00	0.04	0.00	6.00	0.00	0.01	0.322696	0.866964	-
Rv0358	-	10	0.10	0.00	6.00	0.00	0.02	0.00	0.430533	0.933486	-
Rv0359	-	10	617.93	603.55	617.93	635.31	1.00	0.95	0.138632	0.608921	-
Rv0360c	-	8	113.09	102.26	159.66	163.61	0.71	0.62	0.653531	1.000000	-
Rv0361	-	8	18.55	34.15	42.41	91.07	0.44	0.38	0.246651	0.787757	-
Rv0362	mgtE	14	306.65	273.27	378.81	358.67	0.81	0.76	0.320873	0.866964	-
Rv0363c	fba	14	0.00	0.00	0.00	0.00	0.00	0.00	1.000000	1.000000	No counts in all conditions
Rv0364	-	12	3.95	3.69	35.59	66.43	0.11	0.06	0.578682	1.000000	-
Rv0365c	-	19	186.50	159.23	250.13	255.67	0.75	0.62	0.450512	0.944949	-
Rv0366c	-	5	254.75	191.83	293.94	274.05	0.87	0.70	0.333174	0.874899	-
Rv0367c	-	2	80.08	82.28	80.08	123.41	1.00	0.67	0.081050	0.468014	-
Rv0368c	-	17	162.10	128.04	229.64	237.45	0.71	0.54	0.391270	0.914929	-
Rv0369c	-	7	25.81	18.64	49.27	60.22	0.52	0.31	0.541716	1.000000	-
Rv0370c	-	19	24.13	27.41	50.02	94.69	0.48	0.29	0.040176	0.313532	-
Rv0371c	-	5	1.17	0.00	17.55	0.00	0.07	0.00	0.197848	0.732859	-
Rv0372c	-	6	42.81	52.26	128.44	156.77	0.33	0.33	0.712485	1.000000	-
Rv0373c	-	37	50.60	40.94	110.14	128.02	0.46	0.32	0.617912	1.000000	-
Rv0374c	-	4	27.29	64.62	50.38	110.78	0.54	0.58	0.329494	0.869493	-
Rv0375c	-	8	56.01	85.49	122.21	241.37	0.46	0.35	0.398204	0.920287	-
Rv0376c	-	18	110.58	130.87	183.73	277.14	0.60	0.47	0.695917	1.000000	-
Rv0377	-	8	149.71	97.05	256.65	194.10	0.58	0.50	0.328088	0.868633	-
Rv0378	-	3	113.60	91.94	340.80	275.82	0.33	0.33	0.200867	0.735509	-
Rv0379	secE2	2	81.91	52.23	163.82	125.36	0.50	0.42	0.355827	0.891847	-
Rv0380c	-	10	30.62	18.97	76.55	81.29	0.40	0.23	0.606681	1.000000	-
Rv0381c	-	17	223.53	85.40	288.60	155.55	0.77	0.55	0.000026	0.001000	-
Rv0382c	pyrE	12	0.00	0.08	0.00	6.00	0.00	0.01	0.325580	0.866964	-
Rv0383c	-	8	0.25	0.38	6.00	18.00	0.04	0.02	0.050074	0.358091	-
Rv0384c	clpB	21	0.00	0.17	0.00	22.00	0.00	0.01	0.423135	0.933486	-
Rv0385	-	19	260.52	154.70	322.82	229.03	0.81	0.68	0.002666	0.047209	-
Rv0386	-	41	220.23	209.19	282.17	302.71	0.78	0.69	0.553933	1.000000	-
Rv0387c	-	11	177.94	160.80	225.85	230.72	0.79	0.70	0.581977	1.000000	-
Rv0388c	PPE9	9	91.78	115.62	107.74	145.20	0.85	0.80	0.974485	1.000000	-
Rv0389	purT	7	316.51	286.92	349.83	365.18	0.90	0.79	0.473612	0.963771	-
Rv0390	-	6	202.72	39.45	317.30	101.45	0.64	0.39	0.002238	0.040876	-
Rv0391	metZ	20	187.77	29.52	352.07	88.57	0.53	0.33	0.000000	0.000002	-
Rv0392c	ndhA	15	52.39	72.66	77.29	152.08	0.68	0.48	0.006355	0.090252	-
Rv0393	-	10	266.29	310.54	355.05	433.32	0.75	0.72	0.785405	1.000000	-
Rv0394c	-	9	192.00	203.42	235.63	305.14	0.81	0.67	0.700375	1.000000	-
Rv0395	-	6	148.34	119.02	166.88	164.80	0.89	0.72	0.399610	0.923006	-
Rv0396	-	4	305.85	359.18	524.32	663.11	0.58	0.54	0.911082	1.000000	-
Rv0397	-	3	227.82	293.86	341.72	480.85	0.67	0.61	0.890471	1.000000	-
Rv0397A	-	7	45.75	38.04	101.13	145.25	0.45	0.26	0.607047	1.000000	-
Rv0398c	-	4	34.69	30.15	69.37	72.35	0.50	0.42	0.830803	1.000000	-
Rv0399c	lpqK	22	61.68	58.62	145.39	157.93	0.42	0.37	0.636909	1.000000	-
Rv0400c	fadE7	10	34.46	24.10	60.82	76.09	0.57	0.32	0.229190	0.761665	-
Rv0401	-	3	106.98	71.96	192.57	185.03	0.56	0.39	0.865083	1.000000	-
Rv0402c	mmpL1	48	168.17	200.94	215.26	302.98	0.78	0.66	0.291043	0.844304	-
Rv0403c	mmpS1	7	146.76	105.88	192.63	148.23	0.76	0.71	0.110771	0.551644	-
Rv0404	fadD30	80	37.04	49.40	136.76	227.98	0.27	0.22	0.123594	0.576246	-
Rv0405	pks6	103	84.20	97.85	222.38	300.84	0.38	0.33	0.305565	0.856630	-
Rv0406c	-	13	220.90	155.17	273.49	228.36	0.81	0.68	0.160112	0.661945	-
Rv0407	fgd1	18	19.96	29.56	36.55	61.40	0.55	0.48	0.348480	0.885053	-
Rv0408	pta	38	59.64	42.98	119.29	111.36	0.50	0.39	0.224057	0.755468	-
Rv0409	ackA	16	55.88	78.08	90.92	187.39	0.61	0.42	0.035766	0.296378	-
Rv0410c	pknG	29	0.03	0.07	6.00	6.00	0.01	0.01	0.649774	1.000000	-
Rv0411c	glnH	8	0.00	0.00	0.00	0.00	0.00	0.00	1.000000	1.000000	No counts in all conditions
Rv0412c	-	21	0.29	0.79	37.10	33.10	0.01	0.02	0.005164	0.078028	-
Rv0413	mutT3	5	401.23	474.36	481.47	646.86	0.83	0.73	0.940030	1.000000	-
Rv0414c	thiE	9	0.00	0.00	0.00	0.00	0.00	0.00	1.000000	1.000000	No counts in all conditions
Rv0415	thiO	11	0.00	0.00	0.00	0.00	0.00	0.00	1.000000	1.000000	No counts in all conditions
Rv0416	thiS	4	0.00	0.00	0.00	0.00	0.00	0.00	1.000000	1.000000	No counts in all conditions
Rv0417	thiG	14	0.00	0.00	0.00	0.00	0.00	0.00	1.000000	1.000000	No counts in all conditions
Rv0418	lpqL	26	66.45	79.51	117.79	174.69	0.56	0.46	0.608371	1.000000	-
Rv0419	lpqM	18	230.76	211.18	262.33	296.20	0.88	0.71	0.148057	0.640520	-
Rv0420c	-	7	149.54	202.20	149.54	242.64	1.00	0.83	0.012235	0.141299	-
Rv0421c	-	8	12.18	14.43	48.73	69.24	0.25	0.21	0.929183	1.000000	-
Rv0422c	thiD	14	0.00	0.00	0.00	0.00	0.00	0.00	1.000000	1.000000	No counts in all conditions
Rv0423c	thiC	19	0.00	0.00	0.00	0.00	0.00	0.00	1.000000	1.000000	No counts in all conditions
Rv0424c	-	8	249.42	284.00	292.00	389.48	0.85	0.73	0.759999	1.000000	-
Rv0425c	ctpH	34	96.94	118.54	163.44	217.86	0.59	0.54	0.549605	1.000000	-
Rv0426c	-	2	266.88	163.53	266.88	178.40	1.00	0.92	0.094017	0.512694	-
Rv0427c	xthA	13	86.84	63.92	123.15	124.64	0.71	0.51	0.357500	0.892973	-
Rv0428c	-	12	114.55	70.19	187.45	153.15	0.61	0.46	0.179351	0.700496	-
Rv0429c	def	8	0.00	0.00	0.00	0.00	0.00	0.00	1.000000	1.000000	No counts in all conditions
Rv0430	-	3	0.00	0.00	0.00	0.00	0.00	0.00	1.000000	1.000000	No counts in all conditions
Rv0431	-	9	2.32	0.80	12.53	14.37	0.19	0.06	0.341983	0.883069	-
Rv0432	sodC	12	136.78	45.95	153.88	87.07	0.89	0.53	0.000002	0.000097	-
Rv0433	-	22	357.42	255.89	467.12	367.15	0.77	0.70	0.009785	0.121003	-
Rv0434	-	13	256.23	237.47	350.64	394.09	0.73	0.60	0.782529	1.000000	-
Rv0435c	-	21	297.63	266.61	357.16	332.60	0.83	0.80	0.034060	0.287089	-
Rv0436c	pssA	16	8.24	6.37	71.94	76.43	0.11	0.08	0.979913	1.000000	-
Rv0437c	psd	8	1.61	0.25	9.64	6.00	0.17	0.04	0.144385	0.629376	-
Rv0438c	moeA2	13	158.09	139.01	237.13	278.01	0.67	0.50	0.689749	1.000000	-
Rv0439c	-	18	192.53	166.25	284.84	294.35	0.68	0.56	0.684579	1.000000	-
Rv0440	groEL2	11	0.14	0.00	9.00	0.00	0.02	0.00	0.385099	0.909660	-
Rv0441c	-	7	141.61	149.23	156.52	202.18	0.90	0.74	0.405774	0.927500	-
Rv0442c	PPE10	22	217.30	194.31	322.29	316.65	0.67	0.61	0.260440	0.807022	-
Rv0443	-	12	387.14	444.45	442.45	524.59	0.88	0.85	0.831731	1.000000	-
Rv0444c	rskA	7	55.28	40.06	85.99	88.55	0.64	0.45	0.546998	1.000000	-
Rv0445c	sigK	10	312.76	410.30	399.27	586.14	0.78	0.70	0.825060	1.000000	-
Rv0446c	-	15	204.48	174.24	245.38	261.36	0.83	0.67	0.274529	0.823381	-
Rv0447c	ufaA1	25	317.99	311.38	390.98	428.50	0.81	0.73	0.616329	1.000000	-
Rv0448c	-	13	421.80	358.51	444.60	411.24	0.95	0.87	0.168382	0.681726	-
Rv0449c	-	23	263.75	225.19	319.28	304.67	0.83	0.74	0.067369	0.429089	-
Rv0450c	mmpL4	77	101.02	24.98	183.75	80.72	0.55	0.31	0.000000	0.000000	-
Rv0451c	mmpS4	13	22.90	4.31	41.54	33.60	0.55	0.13	0.000012	0.000490	-
Rv0452	-	9	181.56	155.80	200.08	200.31	0.91	0.78	0.270385	0.818897	-
Rv0453	PPE11	21	216.91	206.10	300.33	337.25	0.72	0.61	0.825889	1.000000	-
Rv0454	-	6	247.72	214.41	262.29	285.88	0.94	0.75	0.186981	0.715691	-
Rv0455c	-	10	0.00	0.00	0.00	0.00	0.00	0.00	1.000000	1.000000	No counts in all conditions
Rv0456c	echA2	9	89.15	60.51	100.29	99.01	0.89	0.61	0.026281	0.239512	-
Rv0456A	mazF1	4	324.49	223.02	370.85	297.37	0.88	0.75	0.326433	0.866964	-
Rv0456B	mazE1	11	178.27	170.33	202.86	229.42	0.88	0.74	0.512271	0.990769	-
Rv0457c	-	33	180.71	136.88	273.13	235.67	0.66	0.58	0.086634	0.486966	-
Rv0458	-	18	232.01	222.05	266.56	285.49	0.87	0.78	0.457054	0.948920	-
Rv0459	-	5	71.04	67.57	78.93	144.80	0.90	0.47	0.003686	0.059733	-
Rv0460	-	2	39.29	49.44	47.15	74.16	0.83	0.67	0.762097	1.000000	-
Rv0461	-	15	380.36	342.42	412.44	416.45	0.92	0.82	0.226120	0.756683	-
Rv0462	lpdC	25	0.00	0.04	0.00	6.00	0.00	0.01	0.322396	0.866964	-
Rv0463	-	3	136.49	114.45	204.74	206.01	0.67	0.56	0.711206	1.000000	-
Rv0464c	-	14	155.20	116.63	200.57	199.93	0.77	0.58	0.226019	0.756683	-
Rv0465c	-	24	246.17	113.22	283.59	146.88	0.87	0.77	0.000000	0.000001	-
Rv0466	-	8	153.29	129.17	179.47	167.57	0.85	0.77	0.573382	1.000000	-
Rv0467	icl1	18	0.36	0.00	13.03	0.00	0.03	0.00	0.115417	0.561999	-
Rv0468	fadB2	10	52.34	49.54	87.23	110.08	0.60	0.45	0.837212	1.000000	-
Rv0469	umaA	21	53.10	71.28	80.61	140.33	0.66	0.51	0.094610	0.512871	-
Rv0470c	pcaA	10	21.77	4.18	34.37	35.80	0.63	0.12	0.000003	0.000123	-
Rv0470A	-	11	501.92	420.01	571.15	486.32	0.88	0.86	0.097649	0.523429	-
Rv0471c	-	11	531.71	431.02	594.80	482.16	0.89	0.89	0.021155	0.208680	-
Rv0472c	-	9	48.90	13.01	60.01	39.04	0.81	0.33	0.000016	0.000655	-
Rv0473	-	14	202.85	219.15	250.58	340.89	0.81	0.64	0.383349	0.908405	-
Rv0474	-	7	223.77	203.60	261.07	244.32	0.86	0.83	0.363423	0.897724	-
Rv0475	hbhA	9	116.33	145.87	146.09	207.29	0.80	0.70	0.789431	1.000000	-
Rv0476	-	5	338.68	299.62	338.68	321.02	1.00	0.93	0.162093	0.665427	-
Rv0477	-	5	471.03	542.25	588.79	677.82	0.80	0.80	0.780693	1.000000	-
Rv0478	deoC	3	114.76	101.03	129.11	129.89	0.89	0.78	0.824786	1.000000	-
Rv0479c	-	12	0.49	0.25	17.55	18.00	0.03	0.01	0.937114	1.000000	-
Rv0480c	-	14	265.94	201.79	333.42	277.87	0.80	0.73	0.257378	0.802042	-
Rv0481c	-	11	357.97	422.54	421.89	507.04	0.85	0.83	0.812016	1.000000	-
Rv0482	murB	10	0.00	0.00	0.00	0.00	0.00	0.00	1.000000	1.000000	No counts in all conditions
Rv0483	lprQ	24	352.54	340.89	373.28	399.09	0.94	0.85	0.174826	0.691560	-
Rv0484c	-	8	272.59	256.21	353.63	307.45	0.77	0.83	0.076863	0.456973	-
Rv0485	-	21	145.83	13.06	193.42	49.86	0.75	0.26	0.000000	0.000000	-
Rv0486	mshA	11	1.84	0.58	24.26	12.70	0.08	0.05	0.298011	0.852227	-
Rv0487	-	9	445.90	250.84	445.90	294.46	1.00	0.85	0.000374	0.009276	-
Rv0488	-	9	196.04	227.70	216.04	341.55	0.91	0.67	0.043824	0.332947	-
Rv0489	gpm1	11	0.00	0.00	0.00	0.00	0.00	0.00	1.000000	1.000000	No counts in all conditions
Rv0490	senX3	16	143.79	77.00	237.99	157.27	0.60	0.49	0.005516	0.082105	-
Rv0491	regX3	8	377.77	336.56	503.70	521.12	0.75	0.65	0.684222	1.000000	-
Rv0492c	-	14	153.41	142.78	198.25	230.65	0.77	0.62	0.528727	1.000000	-
Rv0492A	-	4	246.65	200.93	246.65	219.20	1.00	0.92	0.076784	0.456973	-
Rv0493c	-	16	221.72	238.39	253.39	313.49	0.88	0.76	0.601662	1.000000	-
Rv0494	-	6	61.81	21.94	89.01	43.89	0.69	0.50	0.008053	0.107269	-
Rv0495c	-	11	13.42	11.37	80.52	83.41	0.17	0.14	0.881328	1.000000	-
Rv0496	-	8	77.86	86.81	120.56	143.69	0.65	0.60	0.861993	1.000000	-
Rv0497	-	12	23.93	9.30	55.58	66.96	0.43	0.14	0.013029	0.148341	-
Rv0498	-	12	164.43	131.45	219.24	225.35	0.75	0.58	0.402988	0.926020	-
Rv0499	-	5	177.25	88.73	183.36	115.74	0.97	0.77	0.009892	0.121201	-
Rv0500	proC	11	0.00	0.00	0.00	0.00	0.00	0.00	1.000000	1.000000	No counts in all conditions
Rv0500A	-	3	22.16	29.08	39.89	87.23	0.56	0.33	0.352710	0.888183	-
Rv0500B	-	1	80.73	23.22	80.73	46.43	1.00	0.50	1.000000	1.000000	TA sites <= 1
Rv0501	galE2	22	74.47	83.62	102.40	149.17	0.73	0.56	0.220354	0.755468	-
Rv0502	-	16	60.05	95.76	94.51	204.28	0.64	0.47	0.048209	0.351386	-
Rv0503c	cmaA2	19	536.42	648.86	550.92	711.25	0.97	0.91	0.322906	0.866964	-
Rv0504c	-	8	3.22	1.38	30.90	33.05	0.10	0.04	0.723178	1.000000	-
Rv0505c	serB1	19	2.47	2.67	23.48	43.53	0.11	0.06	0.638354	1.000000	-
Rv0506	mmpS2	8	236.83	288.94	315.77	396.26	0.75	0.73	0.788765	1.000000	-
Rv0507	mmpL2	79	99.65	112.36	206.27	292.63	0.48	0.38	0.563747	1.000000	-
Rv0508	-	5	191.75	216.44	319.58	360.73	0.60	0.60	0.661888	1.000000	-
Rv0509	hemA	19	0.00	0.00	0.00	0.00	0.00	0.00	1.000000	1.000000	No counts in all conditions
Rv0510	hemC	10	0.00	0.00	0.00	0.00	0.00	0.00	1.000000	1.000000	No counts in all conditions
Rv0511	hemD	16	0.00	0.00	0.00	0.00	0.00	0.00	1.000000	1.000000	No counts in all conditions
Rv0512	hemB	18	0.00	0.00	0.00	0.00	0.00	0.00	1.000000	1.000000	No counts in all conditions
Rv0513	-	6	193.04	100.76	248.20	201.53	0.78	0.50	0.127704	0.585892	-
Rv0514	-	1	608.76	659.85	608.76	659.85	1.00	1.00	1.000000	1.000000	TA sites <= 1
Rv0515	-	18	344.72	428.16	383.81	502.63	0.90	0.85	0.922886	1.000000	-
Rv0516c	-	6	301.65	337.17	301.65	357.00	1.00	0.94	0.358793	0.895026	-
Rv0517	-	17	511.91	495.71	527.42	521.26	0.97	0.95	0.310855	0.863718	-
Rv0518	-	10	216.46	203.51	282.34	297.81	0.77	0.68	0.665311	1.000000	-
Rv0519c	-	7	205.79	243.66	246.94	319.80	0.83	0.76	0.981017	1.000000	-
Rv0520	-	4	236.86	272.38	247.16	326.85	0.96	0.83	0.526131	1.000000	-
Rv0521	-	4	250.35	180.87	250.35	188.73	1.00	0.96	0.059082	0.393540	-
Rv0522	gabP	19	175.01	182.71	201.52	236.69	0.87	0.77	0.749751	1.000000	-
Rv0523c	-	7	330.80	419.77	408.63	568.72	0.81	0.74	0.901766	1.000000	-
Rv0524	hemL	20	0.05	0.00	6.00	0.00	0.01	0.00	0.429876	0.933486	-
Rv0525	-	9	0.00	0.00	0.00	0.00	0.00	0.00	1.000000	1.000000	No counts in all conditions
Rv0526	-	7	0.00	0.00	0.00	0.00	0.00	0.00	1.000000	1.000000	No counts in all conditions
Rv0527	ccdA	5	0.00	0.00	0.00	0.00	0.00	0.00	1.000000	1.000000	No counts in all conditions
Rv0528	-	15	0.00	0.00	0.00	0.00	0.00	0.00	1.000000	1.000000	No counts in all conditions
Rv0529	ccsA	15	0.00	0.11	0.00	10.00	0.00	0.01	0.371944	0.902138	-
Rv0530	-	16	248.45	284.55	274.16	374.20	0.91	0.76	0.208471	0.739185	-
Rv0530A	-	2	213.36	153.72	213.36	167.69	1.00	0.92	0.176907	0.694487	-
Rv0531	-	2	0.00	0.00	0.00	0.00	0.00	0.00	1.000000	1.000000	No counts in all conditions
Rv0532	PE_PGRS6	14	82.95	83.49	148.24	171.05	0.56	0.49	0.798868	1.000000	-
Rv0533c	fabH	13	275.13	336.67	357.66	505.01	0.77	0.67	0.778025	1.000000	-
Rv0534c	menA	11	0.00	0.00	0.00	0.00	0.00	0.00	1.000000	1.000000	No counts in all conditions
Rv0535	pnp	9	161.66	111.59	311.76	231.77	0.52	0.48	0.273668	0.822026	-
Rv0536	galE3	12	166.85	140.86	222.46	241.47	0.75	0.58	0.508490	0.987734	-
Rv0537c	-	18	222.32	172.66	275.98	233.09	0.81	0.74	0.057121	0.387783	-
Rv0538	-	14	130.43	145.04	168.55	243.67	0.77	0.60	0.382214	0.908405	-
Rv0539	-	6	37.86	25.78	71.73	51.57	0.53	0.50	0.116064	0.561999	-
Rv0540	-	10	79.07	38.82	135.55	80.32	0.58	0.48	0.008176	0.108444	-
Rv0541c	-	17	0.00	0.00	0.00	0.00	0.00	0.00	1.000000	1.000000	No counts in all conditions
Rv0542c	menE	14	0.00	0.00	0.00	0.00	0.00	0.00	1.000000	1.000000	No counts in all conditions
Rv0543c	-	2	0.00	0.00	0.00	0.00	0.00	0.00	1.000000	1.000000	No counts in all conditions
Rv0544c	-	6	46.22	28.38	75.63	63.85	0.61	0.44	0.379330	0.908405	-
Rv0545c	pitA	14	34.59	24.21	55.87	96.84	0.62	0.25	0.000660	0.014654	-
Rv0546c	-	7	143.04	155.73	193.80	297.30	0.74	0.52	0.412014	0.932712	-
Rv0547c	-	10	283.30	273.88	354.12	432.44	0.80	0.63	0.582049	1.000000	-
Rv0548c	menB	10	0.20	0.10	12.00	6.00	0.02	0.02	0.264190	0.812648	-
Rv0549c	vapC3	4	128.20	129.13	146.51	163.11	0.88	0.79	0.762340	1.000000	-
Rv0550c	vapB3	3	290.38	308.27	871.15	924.80	0.33	0.33	0.585141	1.000000	-
Rv0551c	fadD8	28	190.96	193.81	216.77	234.24	0.88	0.83	0.474740	0.964921	-
Rv0552	-	18	109.07	114.47	170.72	199.41	0.64	0.57	0.860175	1.000000	-
Rv0553	menC	7	0.00	0.14	0.00	6.00	0.00	0.02	0.348236	0.885053	-
Rv0554	bpoC	13	248.24	445.86	289.00	526.93	0.86	0.85	0.091477	0.502819	-
Rv0555	menD	15	0.00	0.00	0.00	0.00	0.00	0.00	1.000000	1.000000	No counts in all conditions
Rv0556	-	12	1.32	0.31	23.82	22.00	0.06	0.01	0.536783	1.000000	-
Rv0557	mgtA	13	27.72	36.82	127.18	220.89	0.22	0.17	0.607591	1.000000	-
Rv0558	menH	13	0.00	0.08	0.00	6.00	0.00	0.01	0.344548	0.883069	-
Rv0559c	-	6	163.76	254.74	173.39	286.58	0.94	0.89	0.387637	0.909896	-
Rv0560c	-	12	186.67	170.67	227.80	219.43	0.82	0.78	0.207856	0.739185	-
Rv0561c	-	18	37.00	25.30	58.76	66.63	0.63	0.38	0.078241	0.461596	-
Rv0562	grcC1	13	0.00	0.00	0.00	0.00	0.00	0.00	1.000000	1.000000	No counts in all conditions
Rv0563	htpX	11	15.07	21.60	55.26	109.67	0.27	0.20	0.581121	1.000000	-
Rv0564c	gpdA1	10	220.73	256.35	294.31	366.21	0.75	0.70	0.921112	1.000000	-
Rv0565c	-	34	174.67	220.45	240.76	354.12	0.73	0.62	0.511818	0.990369	-
Rv0566c	-	4	131.67	138.92	243.08	238.15	0.54	0.58	0.352447	0.888079	-
Rv0567	-	16	293.01	290.01	338.91	381.38	0.86	0.76	0.675022	1.000000	-
Rv0568	cyp135B1	12	210.24	197.02	315.36	417.22	0.67	0.47	0.511116	0.989964	-
Rv0569	-	3	790.41	764.04	790.41	764.04	1.00	1.00	0.901475	1.000000	-
Rv0570	nrdZ	34	147.18	137.13	196.24	223.79	0.75	0.61	0.430625	0.933486	-
Rv0571c	-	12	119.18	90.07	168.25	196.51	0.71	0.46	0.160885	0.661945	-
Rv0572c	-	7	201.66	222.66	211.74	275.05	0.95	0.81	0.316489	0.866964	-
Rv0573c	pncB2	14	117.69	118.57	156.92	187.93	0.75	0.63	0.913574	1.000000	-
Rv0574c	-	19	209.94	195.29	291.86	285.43	0.72	0.68	0.217684	0.752829	-
Rv0575c	-	11	274.42	288.43	317.75	359.18	0.86	0.80	0.843881	1.000000	-
Rv0576	-	18	55.63	50.89	91.03	107.76	0.61	0.47	0.827286	1.000000	-
Rv0577	TB27.3	12	256.94	222.67	308.33	296.90	0.83	0.75	0.463278	0.955407	-
Rv0578c	PE_PGRS7	23	32.80	32.67	88.76	104.84	0.37	0.31	0.818249	1.000000	-
Rv0579	-	11	110.13	150.55	161.53	301.11	0.68	0.50	0.246873	0.787757	-
Rv0580c	-	7	159.25	97.19	267.54	177.48	0.60	0.55	0.121973	0.573346	-
Rv0581	vapB26	4	209.86	218.11	209.86	249.27	1.00	0.88	0.197173	0.731877	-
Rv0582	vapC26	9	39.93	33.38	74.35	120.17	0.54	0.28	0.162931	0.667504	-
Rv0583c	lpqN	7	349.80	339.85	358.33	366.00	0.98	0.93	0.563664	1.000000	-
Rv0584	-	56	118.46	127.24	159.85	212.70	0.74	0.60	0.260829	0.807605	-
Rv0585c	-	34	72.19	90.76	148.76	217.81	0.49	0.42	0.495694	0.980331	-
Rv0586	mce2R	10	41.35	67.01	82.69	138.65	0.50	0.48	0.387498	0.909896	-
Rv0587	yrbE2A	11	57.27	57.66	99.46	140.95	0.58	0.41	0.645787	1.000000	-
Rv0588	yrbE2B	13	53.53	55.45	74.56	116.90	0.72	0.47	0.066146	0.423985	-
Rv0589	mce2A	23	51.91	73.85	108.53	207.99	0.48	0.36	0.088458	0.494455	-
Rv0590	mce2B	9	76.93	61.07	115.39	131.91	0.67	0.46	0.533556	1.000000	-
Rv0590A	-	7	48.55	40.53	81.56	100.13	0.60	0.40	0.713067	1.000000	-
Rv0591	mce2C	21	117.99	131.46	135.16	204.49	0.87	0.64	0.004701	0.072951	-
Rv0592	mce2D	27	69.67	81.16	114.01	190.54	0.61	0.43	0.043435	0.330616	-
Rv0593	lprL	17	115.36	156.10	152.81	248.79	0.75	0.63	0.303162	0.856395	-
Rv0594	mce2F	28	263.97	293.61	307.96	388.40	0.86	0.76	0.685897	1.000000	-
Rv0595c	vapC4	6	341.57	301.75	341.57	329.18	1.00	0.92	0.159429	0.660561	-
Rv0596c	vapB4	4	0.79	0.00	9.50	0.00	0.08	0.00	0.204285	0.737746	-
Rv0597c	-	11	224.82	201.37	329.73	332.26	0.68	0.61	0.683081	1.000000	-
Rv0598c	vapC27	7	118.82	164.74	166.35	256.26	0.71	0.64	0.743461	1.000000	-
Rv0599c	vapB27	5	85.73	122.53	111.83	175.04	0.77	0.70	0.816164	1.000000	-
Rv0600c	-	2	49.80	89.06	66.40	178.12	0.75	0.50	0.223068	0.755468	-
Rv0601c	-	4	131.16	156.21	262.32	340.83	0.50	0.46	0.907588	1.000000	-
Rv0602c	tcrA	11	89.61	77.04	113.74	141.24	0.79	0.55	0.168267	0.681726	-
Rv0603	-	1	3.00	2.35	9.00	14.10	0.33	0.17	1.000000	1.000000	TA sites <= 1
Rv0604	lpqO	5	187.11	304.89	233.89	381.11	0.80	0.80	0.360166	0.896289	-
Rv0605	-	8	265.98	414.22	271.64	568.07	0.98	0.73	0.001836	0.035134	-
Rv0606	-	8	128.20	87.05	175.81	130.57	0.73	0.67	0.118561	0.565253	-
Rv0607	-	1	21.07	48.30	21.07	72.45	1.00	0.67	1.000000	1.000000	TA sites <= 1
Rv0608	vapB28	2	46.97	139.56	93.93	279.12	0.50	0.50	0.099364	0.526145	-
Rv0609	vapC28	7	142.78	131.45	230.65	276.04	0.62	0.48	0.883806	1.000000	-
Rv0609A	-	2	88.34	23.07	117.79	55.38	0.75	0.42	0.168438	0.681726	-
Rv0610c	-	7	176.22	143.49	211.47	231.79	0.83	0.62	0.342341	0.883069	-
Rv0611c	-	12	156.89	154.98	217.24	253.60	0.72	0.61	0.941275	1.000000	-
Rv0612	-	6	70.17	101.73	84.21	166.46	0.83	0.61	0.218328	0.752829	-
Rv0613c	-	16	222.92	265.25	254.77	330.70	0.88	0.80	0.935140	1.000000	-
Rv0614	-	13	231.70	196.90	273.82	247.71	0.85	0.79	0.103154	0.537014	-
Rv0615	-	3	262.38	236.86	314.86	327.95	0.83	0.72	0.796648	1.000000	-
Rv0616c	-	5	214.64	240.21	357.73	423.91	0.60	0.57	0.864028	1.000000	-
Rv0616A	vapB29	3	42.58	23.56	58.95	60.57	0.72	0.39	0.344066	0.883069	-
Rv0617	vapC29	2	354.49	320.57	354.49	320.57	1.00	1.00	0.718897	1.000000	-
Rv0618	galTa	6	23.65	8.71	56.76	44.81	0.42	0.19	0.231594	0.764116	-
Rv0619	galTb	12	39.48	28.69	76.82	76.51	0.51	0.38	0.592790	1.000000	-
Rv0620	galK	7	11.97	8.02	62.82	56.13	0.19	0.14	0.673747	1.000000	-
Rv0621	-	9	190.78	241.28	286.17	449.29	0.67	0.54	0.727606	1.000000	-
Rv0622	-	10	38.07	34.01	73.69	85.03	0.52	0.40	0.960411	1.000000	-
Rv0623	vapB30	2	1.33	0.83	16.00	10.00	0.08	0.08	0.034711	0.291847	-
Rv0624	vapC30	6	172.83	134.88	207.40	211.11	0.83	0.64	0.346072	0.883069	-
Rv0625c	-	10	111.83	112.54	156.05	168.82	0.72	0.67	0.736995	1.000000	-
Rv0626	vapB5	4	93.77	35.70	173.12	107.11	0.54	0.33	0.369902	0.900856	-
Rv0627	vapC5	1	3.02	55.25	18.10	331.50	0.17	0.17	1.000000	1.000000	TA sites <= 1
Rv0628c	-	3	311.64	264.38	509.96	475.89	0.61	0.56	0.759272	1.000000	-
Rv0629c	recD	15	74.00	53.32	118.93	119.96	0.62	0.44	0.380356	0.908405	-
Rv0630c	recB	31	79.39	93.98	123.06	178.38	0.65	0.53	0.488270	0.977287	-
Rv0631c	recC	17	77.21	65.35	143.19	180.15	0.54	0.36	0.533922	1.000000	-
Rv0632c	echA3	10	187.09	145.65	320.72	336.11	0.58	0.43	0.751614	1.000000	-
Rv0633c	-	12	296.18	222.65	355.42	281.24	0.83	0.79	0.008483	0.110697	-
Rv0634c	-	12	177.24	196.39	202.56	239.66	0.88	0.82	0.959160	1.000000	-
Rv0634A	-	6	57.06	32.00	102.70	82.29	0.56	0.39	0.392281	0.915264	-
Rv0634B	rpmG2	3	0.00	0.00	0.00	0.00	0.00	0.00	1.000000	1.000000	No counts in all conditions
Rv0635	hadA	14	0.00	0.07	0.00	6.00	0.00	0.01	0.344180	0.883069	-
Rv0636	hadB	6	0.44	0.00	16.00	0.00	0.03	0.00	0.379737	0.908405	-
Rv0637	hadC	6	0.50	0.00	18.10	0.00	0.03	0.00	0.308480	0.860959	-
Rv0638	secE1	9	0.00	0.00	0.00	0.00	0.00	0.00	1.000000	1.000000	No counts in all conditions
Rv0639	nusG	11	0.00	0.00	0.00	0.00	0.00	0.00	1.000000	1.000000	No counts in all conditions
Rv0640	rplK	5	0.00	0.00	0.00	0.00	0.00	0.00	1.000000	1.000000	No counts in all conditions
Rv0641	rplA	6	0.00	0.00	0.00	0.00	0.00	0.00	1.000000	1.000000	No counts in all conditions
Rv0642c	mmaA4	16	1.56	3.91	11.50	22.11	0.14	0.18	0.000031	0.001141	-
Rv0643c	mmaA3	20	145.61	126.54	160.30	161.55	0.91	0.78	0.074149	0.450837	-
Rv0644c	mmaA2	9	402.89	516.13	453.25	593.00	0.89	0.87	0.829812	1.000000	-
Rv0645c	mmaA1	16	512.70	721.34	523.61	769.43	0.98	0.94	0.349705	0.885053	-
Rv0646c	lipG	9	165.59	206.69	178.84	293.71	0.93	0.70	0.037029	0.302596	-
Rv0647c	-	11	0.08	0.00	5.00	0.00	0.02	0.00	0.452128	0.944949	-
Rv0648	-	35	196.92	218.51	266.79	352.98	0.74	0.62	0.775503	1.000000	-
Rv0649	fabD2	4	39.57	64.33	79.14	128.66	0.50	0.50	0.646735	1.000000	-
Rv0650	-	5	166.66	176.45	263.14	311.38	0.63	0.57	0.945423	1.000000	-
Rv0651	rplJ	5	0.00	0.00	0.00	0.00	0.00	0.00	1.000000	1.000000	No counts in all conditions
Rv0652	rplL	0	0.00	0.00	0.00	0.00	0.00	0.00	1.000000	1.000000	TA sites <= 1
Rv0653c	-	10	80.53	48.22	107.37	85.09	0.75	0.57	0.071507	0.443496	-
Rv0654	-	25	343.14	384.14	415.09	514.47	0.83	0.75	0.968918	1.000000	-
Rv0655	mkl	11	221.84	25.29	305.02	75.88	0.73	0.33	0.000000	0.000002	-
Rv0656c	vapC6	4	337.27	361.03	337.27	412.61	1.00	0.88	0.207654	0.739185	-
Rv0657c	vapB6	1	201.45	207.67	201.45	249.20	1.00	0.83	1.000000	1.000000	TA sites <= 1
Rv0658c	-	14	97.68	94.11	141.47	155.00	0.69	0.61	0.778678	1.000000	-
Rv0659c	mazF2	4	309.24	370.37	412.32	634.93	0.75	0.58	0.752469	1.000000	-
Rv0660c	mazE2	2	154.12	156.68	168.13	235.01	0.92	0.67	0.509836	0.988438	-
Rv0661c	vapC7	4	118.81	83.18	123.98	110.91	0.96	0.75	0.100695	0.528622	-
Rv0662c	vapB7	0	0.00	0.00	0.00	0.00	0.00	0.00	1.000000	1.000000	TA sites <= 1
Rv0663	atsD	43	78.20	92.04	139.15	210.15	0.56	0.44	0.263406	0.812455	-
Rv0664	vapB8	3	208.82	159.83	341.71	359.63	0.61	0.44	0.860943	1.000000	-
Rv0665	vapC8	5	97.74	102.64	122.17	192.46	0.80	0.53	0.273331	0.821729	-
Rv0666	-	0	0.00	0.00	0.00	0.00	0.00	0.00	1.000000	1.000000	TA sites <= 1
Rv0667	rpoB	32	0.00	0.00	0.00	0.00	0.00	0.00	1.000000	1.000000	No counts in all conditions
Rv0668	rpoC	35	0.00	0.09	0.00	18.00	0.00	0.00	0.234342	0.768206	-
Rv0669c	-	32	203.44	198.59	242.62	270.42	0.84	0.73	0.456306	0.948920	-
Rv0670	end	5	344.30	278.19	382.55	490.93	0.90	0.57	0.040816	0.317905	-
Rv0671	lpqP	12	145.94	156.59	184.34	212.73	0.79	0.74	0.913244	1.000000	-
Rv0672	fadE8	23	90.21	93.16	133.86	171.42	0.67	0.54	0.835643	1.000000	-
Rv0673	echA4	8	126.09	115.00	183.40	212.32	0.69	0.54	0.864832	1.000000	-
Rv0674	-	6	25.27	23.90	75.81	95.59	0.33	0.25	0.999965	1.000000	-
Rv0675	echA5	4	44.46	44.97	82.08	107.93	0.54	0.42	0.984206	1.000000	-
Rv0676c	mmpL5	31	257.58	357.01	307.12	454.82	0.84	0.78	0.364987	0.898276	-
Rv0677c	mmpS5	5	270.26	336.20	324.31	458.45	0.83	0.73	0.867914	1.000000	-
Rv0678	-	5	192.94	197.36	241.18	348.28	0.80	0.57	0.419828	0.933486	-
Rv0679c	-	6	172.15	153.78	258.22	240.70	0.67	0.64	0.544532	1.000000	-
Rv0680c	-	3	163.02	105.11	163.02	126.13	1.00	0.83	0.035586	0.296378	-
Rv0681	-	11	180.96	132.48	234.19	218.59	0.77	0.61	0.288090	0.843273	-
Rv0682	rpsL	7	0.00	0.00	0.00	0.00	0.00	0.00	1.000000	1.000000	No counts in all conditions
Rv0683	rpsG	4	0.00	0.00	0.00	0.00	0.00	0.00	1.000000	1.000000	No counts in all conditions
Rv0684	fusA1	29	0.00	0.00	0.00	0.00	0.00	0.00	1.000000	1.000000	No counts in all conditions
Rv0685	tuf	11	0.09	0.00	6.00	0.00	0.02	0.00	0.430467	0.933486	-
Rv0686	-	8	286.08	423.31	286.08	461.79	1.00	0.92	0.071811	0.444355	-
Rv0687	-	15	71.48	47.20	134.03	157.35	0.53	0.30	0.153827	0.648381	-
Rv0688	-	17	112.59	159.43	161.75	285.30	0.70	0.56	0.236539	0.772200	-
Rv0689c	-	3	133.34	237.10	200.01	609.69	0.67	0.39	0.121767	0.573047	-
Rv0690c	-	17	121.31	105.86	196.41	220.37	0.62	0.48	0.740994	1.000000	-
Rv0691c	-	9	126.54	160.32	184.69	254.63	0.69	0.63	0.804380	1.000000	-
Rv0691A	-	3	56.78	53.61	170.33	160.82	0.33	0.33	0.583222	1.000000	-
Rv0692	-	6	245.75	129.31	294.90	202.40	0.83	0.64	0.087237	0.489671	-
Rv0693	pqqE	17	41.39	23.14	75.39	69.42	0.55	0.33	0.094349	0.512871	-
Rv0694	lldD1	16	58.50	46.24	133.72	134.53	0.44	0.34	0.547451	1.000000	-
Rv0695	-	10	80.34	68.00	137.73	145.70	0.58	0.47	0.854493	1.000000	-
Rv0696	-	23	74.54	44.17	160.73	117.21	0.46	0.38	0.203065	0.736896	-
Rv0697	-	25	23.17	27.45	173.77	216.75	0.13	0.13	0.601326	1.000000	-
Rv0698	-	10	10.00	9.63	37.49	57.76	0.27	0.17	0.666373	1.000000	-
Rv0699	-	2	88.55	100.18	96.60	120.21	0.92	0.83	0.954955	1.000000	-
Rv0700	rpsJ	6	0.00	0.00	0.00	0.00	0.00	0.00	1.000000	1.000000	No counts in all conditions
Rv0701	rplC	15	0.00	0.00	0.00	0.00	0.00	0.00	1.000000	1.000000	No counts in all conditions
Rv0702	rplD	11	0.00	0.00	0.00	0.00	0.00	0.00	1.000000	1.000000	No counts in all conditions
Rv0703	rplW	4	0.21	0.00	5.00	0.00	0.04	0.00	0.450527	0.944949	-
Rv0704	rplB	16	0.00	0.00	0.00	0.00	0.00	0.00	1.000000	1.000000	No counts in all conditions
Rv0705	rpsS	2	0.00	0.00	0.00	0.00	0.00	0.00	1.000000	1.000000	No counts in all conditions
Rv0706	rplV	4	0.00	0.00	0.00	0.00	0.00	0.00	1.000000	1.000000	No counts in all conditions
Rv0707	rpsC	14	0.00	0.00	0.00	0.00	0.00	0.00	1.000000	1.000000	No counts in all conditions
Rv0708	rplP	7	0.00	0.00	0.00	0.00	0.00	0.00	1.000000	1.000000	No counts in all conditions
Rv0709	rpmC	3	0.00	0.00	0.00	0.00	0.00	0.00	1.000000	1.000000	No counts in all conditions
Rv0710	rpsQ	9	0.00	0.00	0.00	0.00	0.00	0.00	1.000000	1.000000	No counts in all conditions
Rv0711	atsA	42	177.23	209.26	218.94	282.00	0.81	0.74	0.938558	1.000000	-
Rv0712	-	18	50.21	19.43	96.82	58.29	0.52	0.33	0.001766	0.033969	-
Rv0713	-	16	301.90	304.55	386.43	471.57	0.78	0.65	0.714947	1.000000	-
Rv0714	rplN	4	0.00	0.00	0.00	0.00	0.00	0.00	1.000000	1.000000	No counts in all conditions
Rv0715	rplX	5	0.00	0.00	0.00	0.00	0.00	0.00	1.000000	1.000000	No counts in all conditions
Rv0716	rplE	4	0.00	0.00	0.00	0.00	0.00	0.00	1.000000	1.000000	No counts in all conditions
Rv0717	rpsN1	2	0.00	0.00	0.00	0.00	0.00	0.00	1.000000	1.000000	No counts in all conditions
Rv0718	rpsH	9	0.00	0.00	0.00	0.00	0.00	0.00	1.000000	1.000000	No counts in all conditions
Rv0719	rplF	12	0.00	0.00	0.00	0.00	0.00	0.00	1.000000	1.000000	No counts in all conditions
Rv0720	rplR	4	0.00	0.00	0.00	0.00	0.00	0.00	1.000000	1.000000	No counts in all conditions
Rv0721	rpsE	9	0.09	0.00	5.00	0.00	0.02	0.00	0.452061	0.944949	-
Rv0722	rpmD	1	0.00	0.00	0.00	0.00	0.00	0.00	1.000000	1.000000	TA sites <= 1
Rv0723	rplO	2	0.00	0.00	0.00	0.00	0.00	0.00	1.000000	1.000000	No counts in all conditions
Rv0724	sppA	28	99.93	94.79	129.14	151.66	0.77	0.62	0.397737	0.919739	-
Rv0724A	-	5	144.66	148.55	180.82	193.76	0.80	0.77	0.880728	1.000000	-
Rv0725c	-	14	112.13	99.91	168.20	164.57	0.67	0.61	0.575120	1.000000	-
Rv0726c	-	14	75.05	98.97	116.75	169.66	0.64	0.58	0.692956	1.000000	-
Rv0727c	fucA	10	158.38	178.34	179.30	209.81	0.88	0.85	0.921955	1.000000	-
Rv0728c	serA2	8	115.17	144.64	230.35	347.13	0.50	0.42	0.921440	1.000000	-
Rv0729	xylB	17	299.98	264.92	355.79	355.56	0.84	0.75	0.366329	0.898276	-
Rv0730	-	1	0.00	0.00	0.00	0.00	0.00	0.00	1.000000	1.000000	TA sites <= 1
Rv0731c	-	9	227.65	322.00	315.21	469.95	0.72	0.69	0.652239	1.000000	-
Rv0732	secY	26	0.00	0.12	0.00	9.50	0.00	0.01	0.113587	0.559445	-
Rv0733	adk	5	0.00	0.00	0.00	0.00	0.00	0.00	1.000000	1.000000	No counts in all conditions
Rv0734	mapA	8	53.79	63.66	135.89	254.65	0.40	0.25	0.650131	1.000000	-
Rv0735	sigL	6	361.82	347.79	361.82	368.25	1.00	0.94	0.176835	0.694487	-
Rv0736	rslA	6	0.00	0.00	0.00	0.00	0.00	0.00	1.000000	1.000000	No counts in all conditions
Rv0737	-	4	123.53	111.80	174.39	167.71	0.71	0.67	0.678210	1.000000	-
Rv0738	-	1	46.65	4.83	55.98	9.67	0.83	0.50	1.000000	1.000000	TA sites <= 1
Rv0739	-	17	245.08	253.95	284.07	323.79	0.86	0.78	0.842036	1.000000	-
Rv0740	-	10	172.00	234.78	224.35	335.40	0.77	0.70	0.761943	1.000000	-
Rv0741	-	3	100.07	84.54	128.66	152.18	0.78	0.56	0.703449	1.000000	-
Rv0742	PE_PGRS8	5	40.62	23.08	71.68	57.69	0.57	0.40	0.545922	1.000000	-
Rv0743c	-	7	387.22	440.33	451.75	596.57	0.86	0.74	0.801793	1.000000	-
Rv0744c	-	9	19.06	14.90	44.74	73.16	0.43	0.20	0.199169	0.733762	-
Rv0745	-	7	180.82	159.23	210.96	230.60	0.86	0.69	0.424287	0.933486	-
Rv0746	PE_PGRS9	13	58.86	63.35	117.72	176.47	0.50	0.36	0.743349	1.000000	-
Rv0747	PE_PGRS10	12	81.17	76.73	142.53	138.12	0.57	0.56	0.235090	0.769443	-
Rv0748	vapB31	2	168.09	135.40	168.09	135.40	1.00	1.00	0.502053	0.981875	-
Rv0749	vapC31	4	280.79	258.67	354.68	365.18	0.79	0.71	0.865875	1.000000	-
Rv0749A	-	1	86.75	131.28	86.75	131.28	1.00	1.00	1.000000	1.000000	TA sites <= 1
Rv0750	-	4	133.93	126.38	178.58	168.51	0.75	0.75	0.294071	0.847615	-
Rv0751c	mmsB	6	71.69	80.99	112.21	182.23	0.64	0.44	0.567816	1.000000	-
Rv0752c	fadE9	14	45.16	28.73	118.54	134.08	0.38	0.21	0.473307	0.963637	-
Rv0753c	mmsA	18	78.93	85.18	105.24	158.60	0.75	0.54	0.084778	0.480003	-
Rv0754	PE_PGRS11	27	199.65	204.92	283.71	345.81	0.70	0.59	0.916615	1.000000	-
Rv0755c	PPE12	51	31.72	38.16	144.89	228.93	0.22	0.17	0.544568	1.000000	-
Rv0755A	-	5	283.63	442.73	354.53	553.42	0.80	0.80	0.662323	1.000000	-
Rv0756c	-	6	235.30	200.43	235.30	225.49	1.00	0.89	0.058941	0.393495	-
Rv0757	phoP	10	270.28	12.63	305.98	32.96	0.88	0.38	0.000000	0.000000	-
Rv0758	phoR	16	738.46	116.17	843.95	144.84	0.88	0.80	0.000000	0.000000	-
Rv0759c	-	2	9.12	0.00	21.88	0.00	0.42	0.00	0.010207	0.123800	-
Rv0760c	-	5	51.16	72.78	66.73	128.43	0.77	0.57	0.182304	0.707904	-
Rv0761c	adhB	12	190.95	116.35	241.20	178.24	0.79	0.65	0.032676	0.279263	-
Rv0762c	-	12	119.31	159.54	159.08	310.45	0.75	0.51	0.021392	0.209690	-
Rv0763c	-	1	15.05	3.68	22.57	22.10	0.67	0.17	1.000000	1.000000	TA sites <= 1
Rv0764c	cyp51	16	115.53	182.65	176.05	357.85	0.66	0.51	0.046824	0.345929	-
Rv0765c	-	9	48.17	39.48	96.35	96.90	0.50	0.41	0.677894	1.000000	-
Rv0766c	cyp123	23	40.37	51.59	79.59	122.74	0.51	0.42	0.354880	0.891415	-
Rv0767c	-	11	206.82	138.19	257.54	212.11	0.80	0.65	0.141614	0.617965	-
Rv0768	aldA	21	59.18	60.45	114.71	173.10	0.52	0.35	0.341804	0.883069	-
Rv0769	-	16	92.71	117.84	145.91	213.44	0.64	0.55	0.778800	1.000000	-
Rv0770	-	7	79.57	112.83	101.28	169.24	0.79	0.67	0.609601	1.000000	-
Rv0771	-	8	138.32	120.62	189.70	193.00	0.73	0.62	0.736027	1.000000	-
Rv0772	purD	20	0.04	0.00	5.00	0.00	0.01	0.00	0.452025	0.944949	-
Rv0773c	ggtA	19	63.06	55.28	101.25	123.56	0.62	0.45	0.526615	1.000000	-
Rv0774c	-	9	67.43	33.58	113.79	86.36	0.59	0.39	0.176375	0.694365	-
Rv0775	-	9	260.95	293.29	287.58	344.30	0.91	0.85	0.930219	1.000000	-
Rv0776c	-	14	222.80	201.95	267.36	257.03	0.83	0.79	0.272238	0.821361	-
Rv0777	purB	14	0.00	0.00	0.00	0.00	0.00	0.00	1.000000	1.000000	No counts in all conditions
Rv0778	cyp126	17	69.88	79.64	107.99	169.24	0.65	0.47	0.251385	0.793651	-
Rv0779c	-	6	42.71	55.85	80.93	118.27	0.53	0.47	0.821645	1.000000	-
Rv0780	purC	23	0.00	0.04	0.00	6.00	0.00	0.01	0.322696	0.866964	-
Rv0781	ptrBa	24	16.67	17.68	80.01	121.21	0.21	0.15	0.729430	1.000000	-
Rv0782	ptrBb	37	37.54	43.22	83.33	137.08	0.45	0.32	0.284614	0.839842	-
Rv0783c	emrB	23	96.99	107.33	230.76	329.16	0.42	0.33	0.868413	1.000000	-
Rv0784	-	8	11.26	16.77	24.58	89.44	0.46	0.19	0.001419	0.028369	-
Rv0785	-	29	118.55	167.01	196.46	330.23	0.60	0.51	0.110813	0.551644	-
Rv0786c	-	11	118.48	132.16	252.25	379.25	0.47	0.35	0.677382	1.000000	-
Rv0787	-	14	96.96	122.80	129.28	194.63	0.75	0.63	0.591857	1.000000	-
Rv0787A	-	2	0.00	0.00	0.00	0.00	0.00	0.00	1.000000	1.000000	No counts in all conditions
Rv0788	purQ	11	0.00	0.00	0.00	0.00	0.00	0.00	1.000000	1.000000	No counts in all conditions
Rv0789c	-	7	114.32	140.85	117.11	197.20	0.98	0.71	0.005087	0.077741	-
Rv0790c	-	20	264.46	290.00	356.58	483.33	0.74	0.60	0.587503	1.000000	-
Rv0791c	-	12	150.25	146.64	212.12	277.84	0.71	0.53	0.548312	1.000000	-
Rv0792c	-	17	140.63	142.44	183.89	259.45	0.76	0.55	0.116715	0.563119	-
Rv0793	-	8	154.28	149.91	205.71	224.86	0.75	0.67	0.858395	1.000000	-
Rv0794c	-	15	130.86	134.67	214.13	295.63	0.61	0.46	0.716131	1.000000	-
Rv0795	-	4	208.86	263.58	250.63	316.30	0.83	0.83	0.909361	1.000000	-
Rv0796	-	22	188.15	331.15	203.57	361.25	0.92	0.92	0.015408	0.168269	-
Rv0797	-	9	130.76	151.89	133.23	178.31	0.98	0.85	0.111634	0.553104	-
Rv0798c	cfp29	14	25.97	20.71	83.90	102.34	0.31	0.20	0.894588	1.000000	-
Rv0799c	-	9	70.66	89.36	127.19	166.39	0.56	0.54	0.645129	1.000000	-
Rv0800	pepC	13	86.31	83.03	137.39	166.05	0.63	0.50	0.923519	1.000000	-
Rv0801	-	0	0.00	0.00	0.00	0.00	0.00	0.00	1.000000	1.000000	TA sites <= 1
Rv0802c	-	15	101.93	132.23	176.42	283.34	0.58	0.47	0.540879	1.000000	-
Rv0803	purL	32	0.17	0.00	33.10	0.00	0.01	0.00	0.290928	0.844304	-
Rv0804	-	6	141.82	109.66	204.22	171.65	0.69	0.64	0.408281	0.929925	-
Rv0805	-	15	12.67	13.50	30.01	40.50	0.42	0.33	0.797372	1.000000	-
Rv0806c	cpsY	41	119.32	77.60	167.73	145.72	0.71	0.53	0.005445	0.081348	-
Rv0807	-	2	43.79	22.23	87.58	66.70	0.50	0.33	0.570129	1.000000	-
Rv0808	purF	25	0.04	0.04	6.00	6.00	0.01	0.01	0.959721	1.000000	-
Rv0809	purM	11	0.00	0.00	0.00	0.00	0.00	0.00	1.000000	1.000000	No counts in all conditions
Rv0810c	-	4	0.00	0.00	0.00	0.00	0.00	0.00	1.000000	1.000000	No counts in all conditions
Rv0811c	-	15	0.00	0.00	0.00	0.00	0.00	0.00	1.000000	1.000000	No counts in all conditions
Rv0812	-	15	0.00	0.13	0.00	12.00	0.00	0.01	0.255864	0.800199	-
Rv0813c	-	13	220.78	195.18	229.61	217.48	0.96	0.90	0.187783	0.717199	-
Rv0814c	sseC2	2	49.48	70.87	53.98	85.04	0.92	0.83	0.756072	1.000000	-
Rv0815c	cysA2	14	382.53	226.40	391.86	253.57	0.98	0.89	0.000081	0.002623	-
Rv0816c	thiX	3	83.12	55.18	106.86	90.30	0.78	0.61	0.605997	1.000000	-
Rv0817c	-	14	0.00	0.00	0.00	0.00	0.00	0.00	1.000000	1.000000	No counts in all conditions
Rv0818	-	7	84.04	214.78	117.66	291.00	0.71	0.74	0.072227	0.445216	-
Rv0819	mshD	10	0.00	0.00	0.00	0.00	0.00	0.00	1.000000	1.000000	No counts in all conditions
Rv0820	phoT	10	18.27	57.69	33.22	88.76	0.55	0.65	0.000336	0.008492	-
Rv0821c	phoY2	5	91.72	100.86	196.54	151.29	0.47	0.67	0.049960	0.358019	-
Rv0822c	-	27	201.06	269.99	223.10	352.73	0.90	0.77	0.032234	0.276223	-
Rv0823c	-	16	199.45	221.19	251.94	326.68	0.79	0.68	0.857065	1.000000	-
Rv0824c	desA1	18	0.11	0.15	12.00	8.00	0.01	0.02	0.007154	0.098132	-
Rv0825c	-	10	133.82	274.59	186.72	445.28	0.72	0.62	0.212672	0.743890	-
Rv0826	-	18	323.33	327.30	363.74	397.17	0.89	0.82	0.587325	1.000000	-
Rv0827c	kmtR	3	126.36	141.35	142.16	181.74	0.89	0.78	0.905260	1.000000	-
Rv0828c	-	10	441.61	539.34	441.61	577.87	1.00	0.93	0.118564	0.565253	-
Rv0829	-	3	320.84	329.72	320.84	329.72	1.00	1.00	0.869566	1.000000	-
Rv0830	-	18	399.04	378.21	478.85	480.55	0.83	0.79	0.223622	0.755468	-
Rv0831c	-	18	186.26	217.90	214.00	276.86	0.87	0.79	0.803497	1.000000	-
Rv0832	PE_PGRS12	3	51.59	72.98	116.09	187.67	0.44	0.39	0.850886	1.000000	-
Rv0833	PE_PGRS13	10	3.46	2.67	14.82	20.05	0.23	0.13	0.814523	1.000000	-
Rv0834c	PE_PGRS14	23	60.93	56.46	93.42	101.19	0.65	0.56	0.677655	1.000000	-
Rv0835	lpqQ	14	200.76	232.29	263.50	342.33	0.76	0.68	0.960825	1.000000	-
Rv0836c	-	8	275.56	264.36	330.67	362.55	0.83	0.73	0.820372	1.000000	-
Rv0837c	-	22	218.08	188.60	257.03	254.04	0.85	0.74	0.169778	0.685077	-
Rv0838	lpqR	7	270.43	212.94	405.64	357.74	0.67	0.60	0.415997	0.933486	-
Rv0839	-	10	208.81	186.12	232.01	232.65	0.90	0.80	0.335295	0.878808	-
Rv0840c	pip	8	363.76	514.77	485.01	705.97	0.75	0.73	0.476831	0.967381	-
Rv0841	-	3	63.91	59.82	115.04	134.60	0.56	0.44	0.998291	1.000000	-
Rv0842	-	21	79.67	89.65	122.42	198.18	0.65	0.45	0.102235	0.533612	-
Rv0843	-	17	265.03	283.66	342.19	425.49	0.77	0.67	0.907739	1.000000	-
Rv0844c	narL	9	127.54	100.78	156.52	147.08	0.81	0.69	0.428070	0.933486	-
Rv0845	-	23	90.13	105.29	118.46	183.93	0.76	0.57	0.063358	0.409384	-
Rv0846c	-	28	130.56	122.42	199.40	228.51	0.65	0.54	0.841758	1.000000	-
Rv0847	lpqS	6	141.89	202.84	222.09	331.92	0.64	0.61	0.702363	1.000000	-
Rv0848	cysK2	26	112.82	88.73	185.26	166.77	0.61	0.53	0.174618	0.691420	-
Rv0849	-	21	147.88	174.41	194.09	274.69	0.76	0.63	0.515048	0.991517	-
Rv0850	-	8	102.98	75.49	145.38	157.55	0.71	0.48	0.390666	0.914929	-
Rv0851c	-	9	133.50	160.85	163.84	255.47	0.81	0.63	0.331479	0.872235	-
Rv0852	fadD16	13	100.45	137.40	163.23	267.92	0.62	0.51	0.334870	0.878487	-
Rv0853c	pdc	23	99.11	92.01	204.13	239.58	0.49	0.38	0.979100	1.000000	-
Rv0854	-	6	439.11	464.87	464.94	539.85	0.94	0.86	0.754077	1.000000	-
Rv0855	far	12	236.76	267.80	279.45	419.17	0.85	0.64	0.122679	0.574088	-
Rv0856	-	5	312.73	469.21	407.90	639.83	0.77	0.73	0.642160	1.000000	-
Rv0857	-	6	337.25	407.14	404.71	542.85	0.83	0.75	0.928868	1.000000	-
Rv0858c	dapC	19	110.41	80.25	135.34	125.32	0.82	0.64	0.055514	0.384010	-
Rv0859	fadA	7	5.25	1.81	15.75	12.67	0.33	0.14	0.122414	0.574088	-
Rv0860	fadB	21	2.10	0.85	12.03	15.31	0.17	0.06	0.117662	0.564298	-
Rv0861c	ercc3	22	28.14	37.84	60.90	113.51	0.46	0.33	0.095177	0.514136	-
Rv0862c	-	27	43.34	53.72	97.52	152.68	0.44	0.35	0.500043	0.981822	-
Rv0863	-	6	134.69	146.79	167.21	195.73	0.81	0.75	0.971048	1.000000	-
Rv0864	moaC2	11	169.54	108.86	215.19	184.22	0.79	0.59	0.100137	0.527459	-
Rv0865	mog	8	313.28	198.14	366.77	279.73	0.85	0.71	0.138598	0.608921	-
Rv0866	moaE2	3	226.18	158.11	226.18	167.41	1.00	0.94	0.208152	0.739185	-
Rv0867c	rpfA	8	100.03	87.77	160.04	145.27	0.62	0.60	0.433534	0.934846	-
Rv0868c	moaD2	6	340.25	333.58	408.30	414.10	0.83	0.81	0.620574	1.000000	-
Rv0869c	moaA2	14	257.73	199.37	360.82	304.50	0.71	0.65	0.126059	0.580457	-
Rv0870c	-	4	241.57	245.48	241.57	280.55	1.00	0.88	0.208874	0.739185	-
Rv0871	cspB	4	748.66	340.84	1122.99	584.30	0.67	0.58	0.313943	0.866964	-
Rv0872c	PE_PGRS15	25	79.42	119.69	145.28	218.94	0.55	0.55	0.157308	0.653794	-
Rv0873	fadE10	33	191.81	231.57	245.02	350.01	0.78	0.66	0.352183	0.888079	-
Rv0874c	-	9	302.20	295.61	453.30	498.84	0.67	0.59	0.851098	1.000000	-
Rv0875c	-	11	0.09	0.47	6.00	15.55	0.02	0.03	0.349675	0.885053	-
Rv0876c	-	24	11.05	10.63	48.20	61.21	0.23	0.17	0.975212	1.000000	-
Rv0877	-	15	798.33	660.75	855.35	772.31	0.93	0.86	0.094986	0.513795	-
Rv0878c	PPE13	14	277.31	364.14	277.31	402.47	1.00	0.90	0.008982	0.113875	-
Rv0879c	-	2	4.09	3.59	16.37	43.10	0.25	0.08	0.152213	0.646665	-
Rv0880	-	1	40.77	34.22	40.77	51.32	1.00	0.67	1.000000	1.000000	TA sites <= 1
Rv0881	-	13	161.66	148.24	182.75	235.98	0.88	0.63	0.020476	0.205633	-
Rv0882	-	1	204.08	95.88	204.08	95.88	1.00	1.00	1.000000	1.000000	TA sites <= 1
Rv0883c	-	6	0.00	0.00	0.00	0.00	0.00	0.00	1.000000	1.000000	No counts in all conditions
Rv0884c	serC	12	0.00	0.00	0.00	0.00	0.00	0.00	1.000000	1.000000	No counts in all conditions
Rv0885	-	12	91.41	129.77	156.69	266.95	0.58	0.49	0.397436	0.919739	-
Rv0886	fprB	22	124.09	106.37	202.21	200.59	0.61	0.53	0.301225	0.855344	-
Rv0887c	-	4	127.86	161.95	146.12	215.93	0.88	0.75	0.781875	1.000000	-
Rv0888	-	26	233.00	263.98	290.79	388.49	0.80	0.68	0.569130	1.000000	-
Rv0889c	citA	10	315.57	262.15	402.85	341.94	0.78	0.77	0.184976	0.712085	-
Rv0890c	-	44	259.74	298.19	328.10	412.16	0.79	0.72	0.971927	1.000000	-
Rv0891c	-	23	149.61	163.10	187.69	250.09	0.80	0.65	0.402181	0.925743	-
Rv0892	-	36	35.25	50.26	97.62	177.96	0.36	0.28	0.199805	0.733762	-
Rv0893c	-	22	21.39	41.03	85.55	186.77	0.25	0.22	0.039438	0.309573	-
Rv0894	-	14	80.69	78.85	125.52	174.29	0.64	0.45	0.418237	0.933486	-
Rv0895	-	26	154.70	189.13	190.02	256.56	0.81	0.74	0.886895	1.000000	-
Rv0896	gltA2	23	0.00	0.09	0.00	12.00	0.00	0.01	0.253334	0.795431	-
Rv0897c	-	18	78.27	65.23	136.33	160.11	0.57	0.41	0.574539	1.000000	-
Rv0898c	-	0	0.00	0.00	0.00	0.00	0.00	0.00	1.000000	1.000000	TA sites <= 1
Rv0899	ompA	18	67.52	91.29	135.03	234.76	0.50	0.39	0.479644	0.969233	-
Rv0900	-	2	179.17	329.54	307.14	564.93	0.58	0.58	0.673621	1.000000	-
Rv0901	-	9	166.34	183.52	195.26	267.84	0.85	0.69	0.452950	0.945175	-
Rv0902c	prrB	12	0.00	0.00	0.00	0.00	0.00	0.00	1.000000	1.000000	No counts in all conditions
Rv0903c	prrA	8	0.00	0.00	0.00	0.00	0.00	0.00	1.000000	1.000000	No counts in all conditions
Rv0904c	accD3	18	105.09	104.22	138.41	181.54	0.76	0.57	0.297652	0.852039	-
Rv0905	echA6	8	185.36	242.44	306.81	484.88	0.60	0.50	0.722323	1.000000	-
Rv0906	-	14	147.58	121.09	238.41	236.55	0.62	0.51	0.661922	1.000000	-
Rv0907	-	33	37.56	41.58	106.23	175.17	0.35	0.24	0.290849	0.844304	-
Rv0908	ctpE	29	133.87	129.37	187.85	216.45	0.71	0.60	0.850883	1.000000	-
Rv0909	-	2	80.90	152.67	80.90	166.55	1.00	0.92	0.154809	0.648381	-
Rv0910	-	7	42.07	42.45	73.62	77.52	0.57	0.55	0.665037	1.000000	-
Rv0911	-	12	83.56	92.41	128.00	170.61	0.65	0.54	0.866672	1.000000	-
Rv0912	-	4	41.04	26.90	61.56	53.81	0.67	0.50	0.711555	1.000000	-
Rv0913c	-	38	25.19	26.17	70.89	101.13	0.36	0.26	0.695399	1.000000	-
Rv0914c	-	15	288.39	252.74	316.52	311.60	0.91	0.81	0.218475	0.752829	-
Rv0915c	PPE14	15	103.18	91.96	185.72	172.42	0.56	0.53	0.256048	0.800199	-
Rv0916c	PE7	5	61.60	46.55	102.67	82.15	0.60	0.57	0.557819	1.000000	-
Rv0917	betP	40	183.03	205.90	253.91	329.44	0.72	0.62	0.911186	1.000000	-
Rv0918	-	8	176.04	177.85	176.04	218.90	1.00	0.81	0.007379	0.099855	-
Rv0919	-	8	457.29	602.04	510.47	704.83	0.90	0.85	0.872145	1.000000	-
Rv0920c	-	21	73.77	70.48	103.28	128.70	0.71	0.55	0.488933	0.977287	-
Rv0921	-	7	244.29	209.28	330.97	303.09	0.74	0.69	0.255172	0.799950	-
Rv0922	-	16	167.83	157.92	194.11	240.64	0.86	0.66	0.080733	0.468014	-
Rv0923c	-	16	129.33	134.49	182.58	192.71	0.71	0.70	0.385592	0.909660	-
Rv0924c	mntH	17	29.54	58.86	54.77	127.74	0.54	0.46	0.011925	0.138517	-
Rv0925c	-	15	231.18	248.62	320.09	379.25	0.72	0.66	0.962040	1.000000	-
Rv0926c	-	18	86.75	87.65	135.79	182.05	0.64	0.48	0.640141	1.000000	-
Rv0927c	-	5	182.95	211.27	228.69	288.09	0.80	0.73	0.996776	1.000000	-
Rv0928	pstS3	21	13.32	40.14	34.24	93.67	0.39	0.43	0.000510	0.011969	-
Rv0929	pstC2	16	5.86	13.97	16.07	41.92	0.36	0.33	0.002121	0.039460	-
Rv0930	pstA1	15	7.18	32.70	19.00	61.32	0.38	0.53	0.000001	0.000062	-
Rv0931c	pknD	40	286.75	346.77	332.47	462.36	0.86	0.75	0.223893	0.755468	-
Rv0932c	pstS2	23	206.24	249.60	241.19	337.70	0.86	0.74	0.382158	0.908405	-
Rv0933	pstB	12	154.49	252.93	202.24	395.90	0.76	0.64	0.089652	0.496867	-
Rv0934	pstS1	19	185.95	222.68	232.94	313.39	0.80	0.71	0.875644	1.000000	-
Rv0935	pstC1	12	188.22	242.07	229.69	348.58	0.82	0.69	0.430434	0.933486	-
Rv0936	pstA2	19	165.30	191.17	219.12	320.48	0.75	0.60	0.340059	0.883069	-
Rv0937c	mku	12	40.85	38.92	101.42	155.66	0.40	0.25	0.465690	0.956871	-
Rv0938	ligD	38	37.08	39.38	140.91	224.46	0.26	0.18	0.636066	1.000000	-
Rv0939	-	26	41.30	32.10	80.54	84.87	0.51	0.38	0.581316	1.000000	-
Rv0940c	-	13	54.53	53.99	103.74	140.38	0.53	0.38	0.796516	1.000000	-
Rv0941c	-	8	204.15	253.78	233.31	320.56	0.88	0.79	0.857493	1.000000	-
Rv0942	-	7	150.56	139.45	191.63	225.26	0.79	0.62	0.712856	1.000000	-
Rv0943c	-	16	152.25	156.64	202.99	234.96	0.75	0.67	0.810125	1.000000	-
Rv0944	-	7	90.91	111.64	159.10	223.27	0.57	0.50	0.875155	1.000000	-
Rv0945	-	7	13.33	19.29	46.64	62.32	0.29	0.31	0.530789	1.000000	-
Rv0946c	pgi	17	0.00	0.00	0.00	0.00	0.00	0.00	1.000000	1.000000	No counts in all conditions
Rv0948c	-	6	16.77	19.81	100.62	142.60	0.17	0.14	0.911103	1.000000	-
Rv0949	uvrD1	44	0.73	2.78	38.72	104.83	0.02	0.03	0.002429	0.043586	-
Rv0950c	-	18	37.46	7.36	64.21	46.77	0.58	0.16	0.000000	0.000012	-
Rv0951	sucC	14	0.06	0.00	5.00	0.00	0.01	0.00	0.452128	0.944949	-
Rv0952	sucD	10	0.00	0.00	0.00	0.00	0.00	0.00	1.000000	1.000000	No counts in all conditions
Rv0953c	-	10	208.64	206.36	219.63	233.62	0.95	0.88	0.564564	1.000000	-
Rv0954	-	25	74.64	42.39	106.62	122.27	0.70	0.35	0.000021	0.000817	-
Rv0955	-	17	3.74	3.76	31.77	64.00	0.12	0.06	0.400393	0.923255	-
Rv0956	purN	12	0.00	0.00	0.00	0.00	0.00	0.00	1.000000	1.000000	No counts in all conditions
Rv0957	purH	20	0.00	0.05	0.00	6.00	0.00	0.01	0.323234	0.866964	-
Rv0958	-	11	141.24	117.34	198.34	180.10	0.71	0.65	0.221820	0.755468	-
Rv0959	-	14	54.97	43.22	128.25	129.66	0.43	0.33	0.748376	1.000000	-
Rv0959A	vapB9	3	136.12	80.41	204.18	131.58	0.67	0.61	0.268065	0.815497	-
Rv0960	vapC9	5	138.42	88.05	244.28	176.09	0.57	0.50	0.188920	0.717199	-
Rv0961	-	7	159.08	251.20	215.53	390.75	0.74	0.64	0.612295	1.000000	-
Rv0962c	lprP	14	228.61	212.38	252.68	278.76	0.90	0.76	0.257860	0.802121	-
Rv0963c	-	10	149.40	146.75	175.77	187.34	0.85	0.78	0.775033	1.000000	-
Rv0964c	-	5	240.15	252.10	300.19	343.78	0.80	0.73	0.936332	1.000000	-
Rv0965c	-	6	182.84	166.40	219.41	230.40	0.83	0.72	0.812140	1.000000	-
Rv0966c	-	9	117.22	104.02	129.18	165.20	0.91	0.63	0.029051	0.257739	-
Rv0967	csoR	1	66.38	17.72	79.66	17.72	0.83	1.00	1.000000	1.000000	TA sites <= 1
Rv0968	-	6	204.48	182.43	283.13	298.51	0.72	0.61	0.880429	1.000000	-
Rv0969	ctpV	19	176.35	152.75	220.92	226.15	0.80	0.68	0.354065	0.889924	-
Rv0970	-	12	132.72	155.71	222.22	361.65	0.60	0.43	0.488623	0.977287	-
Rv0971c	echA7	5	60.11	58.14	100.18	109.01	0.60	0.53	0.814975	1.000000	-
Rv0972c	fadE12	16	27.61	30.42	61.64	97.33	0.45	0.31	0.356303	0.891847	-
Rv0973c	accA2	20	4.43	2.31	26.58	34.69	0.17	0.07	0.318947	0.866964	-
Rv0974c	accD2	19	7.03	13.10	29.68	135.79	0.24	0.10	0.001426	0.028369	-
Rv0975c	fadE13	18	128.71	164.98	227.88	323.96	0.56	0.51	0.608001	1.000000	-
Rv0976c	-	16	99.15	98.85	125.24	153.06	0.79	0.65	0.614751	1.000000	-
Rv0977	PE_PGRS16	25	193.12	234.41	301.75	413.66	0.64	0.57	0.803186	1.000000	-
Rv0978c	PE_PGRS17	7	147.89	212.21	188.23	254.65	0.79	0.83	0.392973	0.915264	-
Rv0979c	-	1	0.00	0.00	0.00	0.00	0.00	0.00	1.000000	1.000000	TA sites <= 1
Rv0979A	rpmF	1	0.00	0.00	0.00	0.00	0.00	0.00	1.000000	1.000000	TA sites <= 1
Rv0980c	PE_PGRS18	14	272.99	280.18	347.44	379.60	0.79	0.74	0.847264	1.000000	-
Rv0981	mprA	9	145.27	97.60	174.32	135.14	0.83	0.72	0.084798	0.480003	-
Rv0982	mprB	20	0.00	0.12	0.00	14.10	0.00	0.01	0.274076	0.822638	-
Rv0983	pepD	13	34.98	9.86	66.54	34.95	0.53	0.28	0.000671	0.014670	-
Rv0984	moaB2	5	322.29	276.77	568.75	593.08	0.57	0.47	0.919149	1.000000	-
Rv0985c	mscL	9	159.01	253.21	186.67	310.75	0.85	0.81	0.209675	0.739185	-
Rv0986	-	21	26.29	35.42	106.85	234.88	0.25	0.15	0.180178	0.701681	-
Rv0987	-	85	24.92	25.26	80.95	126.32	0.31	0.20	0.107617	0.547861	-
Rv0988	-	37	10.79	11.37	54.44	100.94	0.20	0.11	0.135713	0.606183	-
Rv0989c	grcC2	17	5.98	47.61	19.07	112.94	0.31	0.42	0.000000	0.000002	-
Rv0990c	-	8	139.16	140.98	238.56	270.67	0.58	0.52	0.913286	1.000000	-
Rv0991c	-	1	1397.41	1464.22	1397.41	1464.22	1.00	1.00	1.000000	1.000000	TA sites <= 1
Rv0992c	-	6	276.31	299.06	368.41	414.08	0.75	0.72	0.747775	1.000000	-
Rv0993	galU	12	0.00	0.00	0.00	0.00	0.00	0.00	1.000000	1.000000	No counts in all conditions
Rv0994	moeA1	11	96.52	33.26	135.54	87.82	0.71	0.38	0.002883	0.049458	-
Rv0995	rimJ	5	129.99	153.19	144.44	208.89	0.90	0.73	0.433579	0.934846	-
Rv0996	-	14	144.13	113.27	195.28	198.22	0.74	0.57	0.387511	0.909896	-
Rv0997	-	4	69.48	46.88	92.64	125.02	0.75	0.38	0.130396	0.593503	-
Rv0998	-	11	9.92	3.25	34.47	42.92	0.29	0.08	0.057814	0.391171	-
Rv0999	-	10	97.09	48.65	112.02	100.66	0.87	0.48	0.000672	0.014670	-
Rv1000c	-	7	432.33	439.71	442.87	512.99	0.98	0.86	0.271742	0.821056	-
Rv1001	arcA	18	217.76	226.02	261.31	329.87	0.83	0.69	0.417369	0.933486	-
Rv1002c	-	21	0.00	0.05	0.00	6.00	0.00	0.01	0.323041	0.866964	-
Rv1003	-	8	19.31	10.30	31.96	35.30	0.60	0.29	0.094510	0.512871	-
Rv1004c	-	9	83.63	106.30	141.12	191.34	0.59	0.56	0.779553	1.000000	-
Rv1005c	pabB	21	7.65	7.77	160.60	195.68	0.05	0.04	0.895774	1.000000	-
Rv1006	-	37	47.88	57.29	70.86	125.92	0.68	0.45	0.000665	0.014670	-
Rv1007c	metS	23	0.00	0.00	0.00	0.00	0.00	0.00	1.000000	1.000000	No counts in all conditions
Rv1008	tatD	11	125.19	130.75	150.23	165.95	0.83	0.79	0.840792	1.000000	-
Rv1009	rpfB	9	21.72	9.52	46.91	27.06	0.46	0.35	0.023265	0.219491	-
Rv1010	ksgA	12	0.88	0.35	15.77	12.50	0.06	0.03	1.000000	1.000000	-
Rv1011	ispE	12	0.00	0.00	0.00	0.00	0.00	0.00	1.000000	1.000000	No counts in all conditions
Rv1012	-	6	186.01	181.32	223.21	225.09	0.83	0.81	0.425534	0.933486	-
Rv1013	pks16	21	56.66	34.88	90.37	87.89	0.63	0.40	0.056670	0.386683	-
Rv1014c	pth	11	0.00	0.00	0.00	0.00	0.00	0.00	1.000000	1.000000	No counts in all conditions
Rv1015c	rplY	9	0.00	0.00	0.00	0.00	0.00	0.00	1.000000	1.000000	No counts in all conditions
Rv1016c	lpqT	6	284.62	313.97	426.92	538.23	0.67	0.58	0.988765	1.000000	-
Rv1017c	prsA	10	0.00	0.00	0.00	0.00	0.00	0.00	1.000000	1.000000	No counts in all conditions
Rv1018c	glmU	23	0.00	0.04	0.00	6.00	0.00	0.01	0.322696	0.866964	-
Rv1019	-	7	337.34	182.22	345.57	206.84	0.98	0.88	0.002871	0.049458	-
Rv1020	mfd	33	76.56	68.48	113.98	124.39	0.67	0.55	0.438259	0.939708	-
Rv1021	-	12	55.51	79.24	99.91	190.17	0.56	0.42	0.224650	0.755468	-
Rv1022	lpqU	13	51.02	56.48	107.56	146.84	0.47	0.38	0.951835	1.000000	-
Rv1023	eno	13	0.08	0.00	6.00	0.00	0.01	0.00	0.430326	0.933486	-
Rv1024	-	8	0.00	0.00	0.00	0.00	0.00	0.00	1.000000	1.000000	No counts in all conditions
Rv1025	-	6	0.00	0.00	0.00	0.00	0.00	0.00	1.000000	1.000000	No counts in all conditions
Rv1026	-	6	10.34	17.12	23.27	77.05	0.44	0.22	0.015741	0.170983	-
Rv1027c	kdpE	10	47.67	51.45	92.26	110.25	0.52	0.47	0.854745	1.000000	-
Rv1028c	kdpD	21	93.61	83.68	176.04	198.93	0.53	0.42	0.919108	1.000000	-
Rv1028A	kdpF	3	46.86	25.56	70.29	76.68	0.67	0.33	0.351672	0.887795	-
Rv1029	kdpA	25	174.27	222.33	244.31	383.32	0.71	0.58	0.294797	0.847615	-
Rv1030	kdpB	12	136.61	138.43	200.74	284.77	0.68	0.49	0.403618	0.926407	-
Rv1031	kdpC	9	160.09	139.71	216.13	221.89	0.74	0.63	0.654120	1.000000	-
Rv1032c	trcS	23	149.42	145.38	174.75	206.82	0.86	0.70	0.221518	0.755468	-
Rv1033c	trcR	12	335.39	331.21	409.29	458.60	0.82	0.72	0.858020	1.000000	-
Rv1034c	-	2	4.17	8.68	10.02	34.73	0.42	0.25	0.141572	0.617965	-
Rv1035c	-	4	19.55	15.11	39.11	72.54	0.50	0.21	0.290914	0.844304	-
Rv1036c	-	5	258.18	292.81	407.65	488.01	0.63	0.60	0.861288	1.000000	-
Rv1037c	esxI	3	239.50	262.76	253.59	363.82	0.94	0.72	0.343274	0.883069	-
Rv1038c	esxJ	3	325.23	343.80	325.23	343.80	1.00	1.00	0.782721	1.000000	-
Rv1039c	PPE15	20	205.52	222.78	249.11	287.45	0.82	0.78	0.812286	1.000000	-
Rv1040c	PE8	7	163.96	153.76	186.11	195.70	0.88	0.79	0.723468	1.000000	-
Rv1041c	-	16	234.78	313.92	268.32	363.08	0.88	0.86	0.607281	1.000000	-
Rv1042c	-	5	136.73	183.33	273.45	343.74	0.50	0.53	0.564545	1.000000	-
Rv1043c	-	14	371.59	385.31	495.45	577.96	0.75	0.67	0.966852	1.000000	-
Rv1044	-	9	33.81	31.70	304.27	285.28	0.11	0.11	0.601078	1.000000	-
Rv1045	-	10	280.15	342.94	311.28	411.53	0.90	0.83	0.873548	1.000000	-
Rv1046c	-	4	428.34	525.74	428.34	548.60	1.00	0.96	0.595344	1.000000	-
Rv1047	-	15	78.92	131.26	107.62	187.51	0.73	0.70	0.078707	0.463001	-
Rv1048c	-	21	150.76	179.01	213.44	259.25	0.71	0.69	0.450567	0.944949	-
Rv1049	-	4	150.70	80.89	150.70	97.07	1.00	0.83	0.016942	0.179662	-
Rv1050	-	10	48.76	49.13	69.65	133.99	0.70	0.37	0.009856	0.121201	-
Rv1051c	-	8	20.91	14.01	62.73	48.05	0.33	0.29	0.410982	0.932712	-
Rv1052	-	4	425.08	452.98	510.10	603.97	0.83	0.75	0.982746	1.000000	-
Rv1053c	-	6	97.06	111.22	174.71	210.73	0.56	0.53	0.815213	1.000000	-
Rv1054	-	5	66.02	74.26	180.06	371.28	0.37	0.20	0.500192	0.981822	-
Rv1055	-	3	35.81	88.17	53.72	264.50	0.67	0.33	0.005110	0.077793	-
Rv1056	-	20	265.65	262.59	289.80	338.83	0.92	0.78	0.131319	0.596350	-
Rv1057	-	16	361.72	392.66	403.79	516.37	0.90	0.76	0.337428	0.882311	-
Rv1058	fadD14	26	26.54	47.01	57.51	109.46	0.46	0.43	0.029390	0.259604	-
Rv1059	-	9	7.15	25.66	21.44	98.96	0.33	0.26	0.000512	0.011969	-
Rv1060	-	5	74.61	94.56	149.22	202.63	0.50	0.47	0.819287	1.000000	-
Rv1061	-	13	98.43	134.94	130.13	250.60	0.76	0.54	0.017610	0.183833	-
Rv1062	-	4	127.40	102.03	145.59	136.05	0.88	0.75	0.636331	1.000000	-
Rv1063c	-	15	95.53	63.80	159.21	159.50	0.60	0.40	0.265944	0.814655	-
Rv1064c	lpqV	5	201.57	235.57	232.58	353.36	0.87	0.67	0.431330	0.933527	-
Rv1065	-	9	218.79	108.46	246.14	150.17	0.89	0.72	0.001278	0.025950	-
Rv1066	-	4	131.33	122.79	175.11	196.47	0.75	0.62	0.902295	1.000000	-
Rv1067c	PE_PGRS19	14	56.35	60.83	157.79	182.50	0.36	0.33	0.576239	1.000000	-
Rv1068c	PE_PGRS20	11	135.17	121.95	307.64	268.28	0.44	0.45	0.219122	0.752829	-
Rv1069c	-	19	571.54	395.43	645.10	489.98	0.89	0.81	0.001929	0.036567	-
Rv1070c	echA8	7	378.77	270.46	388.00	315.53	0.98	0.86	0.074615	0.452305	-
Rv1071c	echA9	11	348.50	278.80	389.85	334.56	0.89	0.83	0.097735	0.523429	-
Rv1072	-	12	7.18	5.47	25.85	30.31	0.28	0.18	0.925534	1.000000	-
Rv1073	-	19	203.98	247.93	230.23	324.88	0.89	0.76	0.314326	0.866964	-
Rv1074c	fadA3	11	477.44	461.51	534.08	621.63	0.89	0.74	0.331619	0.872235	-
Rv1075c	-	18	274.18	264.95	315.02	340.65	0.87	0.78	0.528656	1.000000	-
Rv1076	lipU	17	74.62	65.58	181.22	202.71	0.41	0.32	0.958246	1.000000	-
Rv1077	cbs	22	185.23	199.22	239.71	273.92	0.77	0.73	0.754578	1.000000	-
Rv1078	pra	17	0.18	0.00	18.10	0.00	0.01	0.00	0.300513	0.855344	-
Rv1079	metB	17	48.62	43.06	91.83	122.00	0.53	0.35	0.470044	0.960399	-
Rv1080c	greA	6	0.00	0.00	0.00	0.00	0.00	0.00	1.000000	1.000000	No counts in all conditions
Rv1081c	-	6	0.00	0.00	0.00	0.00	0.00	0.00	1.000000	1.000000	No counts in all conditions
Rv1082	mca	13	122.58	105.26	159.35	149.28	0.77	0.71	0.324394	0.866964	-
Rv1083	-	3	3.56	6.24	9.16	56.20	0.39	0.11	0.000591	0.013428	-
Rv1084	-	19	114.23	71.49	166.95	159.81	0.68	0.45	0.050996	0.363390	-
Rv1085c	-	10	321.24	236.87	326.69	278.66	0.98	0.85	0.013870	0.153560	-
Rv1086	-	12	3.06	0.17	14.70	12.00	0.21	0.01	0.003464	0.056589	-
Rv1087	PE_PGRS21	19	82.81	92.15	149.85	184.30	0.55	0.50	0.822102	1.000000	-
Rv1087A	-	6	634.55	646.35	634.55	646.35	1.00	1.00	0.931039	1.000000	-
Rv1088	PE9	4	88.82	115.31	177.64	230.62	0.50	0.50	0.750317	1.000000	-
Rv1089	PE10	5	72.78	75.97	114.91	175.31	0.63	0.43	0.653652	1.000000	-
Rv1089A	celA2a	1	239.83	217.05	239.83	260.46	1.00	0.83	1.000000	1.000000	TA sites <= 1
Rv1090	celA2b	6	392.17	419.21	392.17	419.21	1.00	1.00	0.653769	1.000000	-
Rv1091	PE_PGRS22	26	55.35	60.19	113.61	140.15	0.49	0.43	0.735019	1.000000	-
Rv1092c	coaA	16	0.00	0.13	0.00	12.00	0.00	0.01	0.272629	0.821361	-
Rv1093	glyA1	12	0.00	0.00	0.00	0.00	0.00	0.00	1.000000	1.000000	No counts in all conditions
Rv1094	desA2	12	0.00	0.00	0.00	0.00	0.00	0.00	1.000000	1.000000	No counts in all conditions
Rv1095	phoH2	11	135.71	139.60	199.04	224.73	0.68	0.62	0.829418	1.000000	-
Rv1096	-	16	65.32	19.53	125.42	69.43	0.52	0.28	0.000381	0.009386	-
Rv1097c	-	14	52.72	58.97	92.26	170.81	0.57	0.35	0.061546	0.404141	-
Rv1098c	fum	11	0.00	0.00	0.00	0.00	0.00	0.00	1.000000	1.000000	No counts in all conditions
Rv1099c	glpX	11	7.87	0.50	24.74	8.27	0.32	0.06	0.000246	0.006443	-
Rv1100	-	9	42.91	34.96	62.63	72.61	0.69	0.48	0.517270	0.993743	-
Rv1101c	-	18	283.79	390.56	356.39	520.75	0.80	0.75	0.427056	0.933486	-
Rv1102c	mazF3	7	179.46	206.68	221.69	321.50	0.81	0.64	0.603456	1.000000	-
Rv1103c	mazE3	6	130.60	141.52	174.13	212.28	0.75	0.67	0.984562	1.000000	-
Rv1104	-	9	324.79	309.15	417.58	417.35	0.78	0.74	0.698948	1.000000	-
Rv1105	-	11	125.16	176.33	172.09	290.94	0.73	0.61	0.392425	0.915264	-
Rv1106c	-	17	219.37	145.92	266.38	212.62	0.82	0.69	0.016419	0.175029	-
Rv1107c	xseB	2	155.59	129.48	155.59	155.37	1.00	0.83	0.315495	0.866964	-
Rv1108c	xseA	9	133.99	87.64	172.27	135.21	0.78	0.65	0.183526	0.709221	-
Rv1109c	-	6	142.59	114.53	213.89	257.69	0.67	0.44	0.577786	1.000000	-
Rv1110	lytB2	13	0.00	0.00	0.00	0.00	0.00	0.00	1.000000	1.000000	No counts in all conditions
Rv1111c	-	22	49.19	55.40	135.27	182.82	0.36	0.30	0.878073	1.000000	-
Rv1112	-	8	1.63	5.33	11.16	31.95	0.15	0.17	0.018262	0.187713	-
Rv1113	vapB32	2	4.59	5.26	13.77	21.03	0.33	0.25	0.884325	1.000000	-
Rv1114	vapC32	3	201.12	149.51	212.95	158.30	0.94	0.94	0.302685	0.856395	-
Rv1115	-	13	192.60	183.69	254.62	286.56	0.76	0.64	0.840593	1.000000	-
Rv1116	-	2	29.26	99.58	35.11	170.71	0.83	0.58	0.006505	0.091732	-
Rv1116A	-	5	81.71	70.25	106.58	131.73	0.77	0.53	0.500316	0.981822	-
Rv1117	-	3	292.51	388.49	292.51	388.49	1.00	1.00	0.187250	0.716038	-
Rv1118c	-	10	370.94	307.26	412.16	368.71	0.90	0.83	0.132927	0.599591	-
Rv1119c	-	3	61.80	30.61	185.40	137.72	0.33	0.22	0.841348	1.000000	-
Rv1120c	-	4	83.10	67.99	142.46	163.17	0.58	0.42	0.880636	1.000000	-
Rv1121	zwf1	23	42.70	40.37	89.29	116.06	0.48	0.35	0.748646	1.000000	-
Rv1122	gnd2	11	0.00	0.00	0.00	0.00	0.00	0.00	1.000000	1.000000	No counts in all conditions
Rv1123c	bpoB	7	128.52	121.91	215.91	222.62	0.60	0.55	0.748976	1.000000	-
Rv1124	ephC	12	82.15	80.14	179.24	213.71	0.46	0.38	0.932781	1.000000	-
Rv1125	-	21	30.39	45.06	55.49	141.94	0.55	0.32	0.000186	0.005081	-
Rv1126c	-	8	4.14	0.00	22.07	0.00	0.19	0.00	0.002108	0.039403	-
Rv1127c	ppdK	18	20.63	2.19	51.81	15.78	0.40	0.14	0.000002	0.000097	-
Rv1128c	-	27	12.27	10.00	45.17	62.33	0.27	0.16	0.595695	1.000000	-
Rv1129c	-	22	87.07	74.87	166.56	235.31	0.52	0.32	0.174177	0.690354	-
Rv1130	prpD	24	87.76	67.70	137.36	154.74	0.64	0.44	0.153022	0.648381	-
Rv1131	prpC	14	18.84	26.24	52.75	95.84	0.36	0.27	0.479208	0.969233	-
Rv1132	-	25	108.70	121.39	150.97	211.73	0.72	0.57	0.412528	0.932712	-
Rv1133c	metE	31	0.00	0.00	0.00	0.00	0.00	0.00	1.000000	1.000000	No counts in all conditions
Rv1134	-	4	98.19	71.03	138.62	106.54	0.71	0.67	0.457514	0.948920	-
Rv1135c	PPE16	24	185.32	220.49	251.75	341.41	0.74	0.65	0.898556	1.000000	-
Rv1135A	-	6	198.41	171.65	297.61	294.26	0.67	0.58	0.818308	1.000000	-
Rv1136	-	2	116.66	52.04	127.26	78.06	0.92	0.67	0.077874	0.460967	-
Rv1137c	-	2	136.47	224.94	136.47	245.39	1.00	0.92	0.323498	0.866964	-
Rv1138c	-	13	98.49	101.67	170.71	208.69	0.58	0.49	0.990938	1.000000	-
Rv1139c	-	9	45.91	53.47	68.87	115.48	0.67	0.46	0.215402	0.749107	-
Rv1140	-	10	76.70	91.44	143.81	228.59	0.53	0.40	0.612951	1.000000	-
Rv1141c	echA11	13	158.27	167.66	205.75	242.17	0.77	0.69	0.953793	1.000000	-
Rv1142c	echA10	7	324.92	314.47	401.37	471.70	0.81	0.67	0.784931	1.000000	-
Rv1143	mcr	15	355.44	399.19	390.12	506.01	0.91	0.79	0.385692	0.909660	-
Rv1144	-	10	277.69	237.51	282.39	303.21	0.98	0.78	0.007242	0.098660	-
Rv1145	mmpL13a	10	143.70	191.08	200.51	309.85	0.72	0.62	0.637869	1.000000	-
Rv1146	mmpL13b	21	358.70	407.38	447.49	551.93	0.80	0.74	0.978948	1.000000	-
Rv1147	-	9	163.29	191.40	275.56	382.79	0.59	0.50	0.899103	1.000000	-
Rv1148c	-	19	223.61	223.47	280.13	296.23	0.80	0.75	0.518584	0.994183	-
Rv1149	-	5	143.01	146.51	252.37	293.03	0.57	0.50	0.952557	1.000000	-
Rv1151c	-	9	419.49	537.45	503.39	691.01	0.83	0.78	0.841110	1.000000	-
Rv1152	-	5	116.19	89.55	145.24	141.39	0.80	0.63	0.435284	0.936512	-
Rv1153c	omt	18	212.90	201.09	310.71	334.12	0.69	0.60	0.731362	1.000000	-
Rv1154c	-	14	232.43	276.81	263.84	369.08	0.88	0.75	0.390571	0.914929	-
Rv1155	-	10	300.52	350.63	367.98	489.25	0.82	0.72	0.917998	1.000000	-
Rv1156	-	12	272.63	358.96	392.59	561.84	0.69	0.64	0.744931	1.000000	-
Rv1157c	-	8	5.10	9.80	22.25	52.24	0.23	0.19	0.236713	0.772200	-
Rv1158c	-	11	31.21	11.21	85.83	41.11	0.36	0.27	0.020624	0.205633	-
Rv1159	pimE	25	1.24	0.15	30.93	22.00	0.04	0.01	1.000000	1.000000	-
Rv1159A	-	11	50.07	60.05	206.52	330.29	0.24	0.18	0.831583	1.000000	-
Rv1160	mutT2	4	112.88	185.80	123.14	234.70	0.92	0.79	0.267973	0.815497	-
Rv1161	narG	66	128.76	156.48	208.13	317.78	0.62	0.49	0.099035	0.526145	-
Rv1162	narH	34	301.52	287.61	363.96	386.00	0.83	0.75	0.402887	0.926020	-
Rv1163	narJ	13	179.61	168.40	218.89	252.61	0.82	0.67	0.467741	0.958402	-
Rv1164	narI	18	148.65	205.79	208.50	288.64	0.71	0.71	0.315946	0.866964	-
Rv1165	typA	15	196.63	168.29	242.42	216.38	0.81	0.78	0.058130	0.392406	-
Rv1166	lpqW	22	0.00	0.00	0.00	0.00	0.00	0.00	1.000000	1.000000	No counts in all conditions
Rv1167c	-	9	37.39	15.52	61.18	46.56	0.61	0.33	0.051502	0.364918	-
Rv1168c	PPE17	14	266.85	194.86	350.25	303.12	0.76	0.64	0.212912	0.744081	-
Rv1169c	lipX	3	266.35	284.95	266.35	284.95	1.00	1.00	0.790292	1.000000	-
Rv1170	mshB	11	0.84	0.91	27.60	12.00	0.03	0.08	0.000132	0.003886	-
Rv1171	-	5	382.22	354.45	546.02	483.34	0.70	0.73	0.426200	0.933486	-
Rv1172c	PE12	15	109.06	131.26	160.91	227.18	0.68	0.58	0.849250	1.000000	-
Rv1173	fbiC	38	0.08	0.40	18.10	12.87	0.00	0.03	0.000074	0.002447	-
Rv1174c	TB8.4	7	350.43	209.32	350.43	237.61	1.00	0.88	0.005213	0.078475	-
Rv1175c	fadH	23	150.90	173.12	216.92	306.29	0.70	0.57	0.607412	1.000000	-
Rv1176c	-	13	104.56	128.27	143.08	217.50	0.73	0.59	0.578689	1.000000	-
Rv1177	fdxC	6	0.00	0.00	0.00	0.00	0.00	0.00	1.000000	1.000000	No counts in all conditions
Rv1178	-	20	32.38	24.92	52.51	76.69	0.62	0.33	0.005699	0.083993	-
Rv1179c	-	37	183.19	189.09	217.47	265.68	0.84	0.71	0.284039	0.839378	-
Rv1180	pks3	23	278.51	369.81	533.80	739.63	0.52	0.50	0.333111	0.874899	-
Rv1181	pks4	63	183.81	214.13	303.41	435.16	0.61	0.49	0.502670	0.982061	-
Rv1182	papA3	38	158.41	166.75	252.58	290.23	0.63	0.57	0.540051	1.000000	-
Rv1183	mmpL10	50	90.66	49.94	143.14	110.97	0.63	0.45	0.000030	0.001109	-
Rv1184c	-	21	232.97	171.22	337.41	317.25	0.69	0.54	0.233238	0.765836	-
Rv1185c	fadD21	28	319.39	435.75	403.45	615.18	0.79	0.71	0.458539	0.949442	-
Rv1186c	-	18	71.20	53.13	134.90	139.96	0.53	0.38	0.573924	1.000000	-
Rv1187	rocA	22	24.83	25.29	113.03	133.52	0.22	0.19	0.773143	1.000000	-
Rv1188	-	21	40.45	36.63	96.15	118.36	0.42	0.31	0.946670	1.000000	-
Rv1189	sigI	6	49.70	69.24	81.33	124.63	0.61	0.56	0.729574	1.000000	-
Rv1190	-	9	97.34	159.91	125.15	246.71	0.78	0.65	0.108040	0.548779	-
Rv1191	-	8	171.60	146.80	249.60	242.98	0.69	0.60	0.681154	1.000000	-
Rv1192	-	13	232.97	267.28	313.30	386.06	0.74	0.69	0.902314	1.000000	-
Rv1193	fadD36	18	26.68	1.99	62.64	23.83	0.43	0.08	0.000000	0.000003	-
Rv1194c	-	16	56.41	95.18	83.31	163.17	0.68	0.58	0.027910	0.250940	-
Rv1195	PE13	5	165.32	244.32	171.02	261.77	0.97	0.93	0.733497	1.000000	-
Rv1196	PPE18	7	86.35	164.73	95.44	192.18	0.90	0.86	0.204952	0.737746	-
Rv1197	esxK	2	152.17	96.51	152.17	96.51	1.00	1.00	0.087952	0.492309	-
Rv1198	esxL	3	62.06	35.53	93.09	71.06	0.67	0.50	0.524503	0.999085	-
Rv1199c	-	15	84.97	141.89	114.14	202.70	0.74	0.70	0.062166	0.405711	-
Rv1200	-	24	251.62	300.33	294.58	396.76	0.85	0.76	0.676050	1.000000	-
Rv1201c	dapD	10	0.00	0.37	0.00	22.00	0.00	0.02	0.430279	0.933486	-
Rv1202	dapE	15	0.07	0.00	6.00	0.00	0.01	0.00	0.430187	0.933486	-
Rv1203c	-	6	22.42	19.70	44.84	78.80	0.50	0.25	0.305558	0.856630	-
Rv1204c	-	16	226.91	212.54	234.23	234.53	0.97	0.91	0.148633	0.641627	-
Rv1205	-	12	108.59	69.65	134.81	119.41	0.81	0.58	0.056492	0.386683	-
Rv1206	fadD6	29	280.57	250.81	375.53	432.09	0.75	0.58	0.266820	0.815497	-
Rv1207	folP2	10	27.46	28.39	63.36	113.55	0.43	0.25	0.466127	0.956871	-
Rv1208	gpgS	12	0.00	0.00	0.00	0.00	0.00	0.00	1.000000	1.000000	No counts in all conditions
Rv1209	-	3	129.64	94.39	155.57	212.38	0.83	0.44	0.155199	0.648381	-
Rv1210	tagA	11	533.71	371.07	718.88	532.41	0.74	0.70	0.059938	0.396201	-
Rv1211	-	2	0.00	0.00	0.00	0.00	0.00	0.00	1.000000	1.000000	No counts in all conditions
Rv1212c	glgA	27	204.34	198.60	287.85	315.42	0.71	0.63	0.711911	1.000000	-
Rv1213	glgC	27	48.84	69.89	79.12	169.00	0.62	0.41	0.002873	0.049458	-
Rv1214c	PE14	5	81.30	107.85	90.33	154.08	0.90	0.70	0.267159	0.815497	-
Rv1215c	-	22	80.75	82.77	150.13	206.14	0.54	0.40	0.783202	1.000000	-
Rv1216c	-	15	152.70	149.33	183.23	223.99	0.83	0.67	0.373297	0.903126	-
Rv1217c	-	18	23.59	22.63	49.96	81.46	0.47	0.28	0.170282	0.685735	-
Rv1218c	-	5	92.46	93.08	110.96	155.13	0.83	0.60	0.383166	0.908405	-
Rv1219c	-	10	89.77	90.69	141.75	175.54	0.63	0.52	0.979786	1.000000	-
Rv1220c	-	10	153.80	100.53	219.72	177.41	0.70	0.57	0.326495	0.866964	-
Rv1221	sigE	16	36.91	37.46	208.42	399.60	0.18	0.09	0.581092	1.000000	-
Rv1222	rseA	2	338.67	355.28	677.35	710.57	0.50	0.50	0.447005	0.944949	-
Rv1223	htrA	17	0.00	0.00	0.00	0.00	0.00	0.00	1.000000	1.000000	No counts in all conditions
Rv1224	tatB	5	0.00	0.00	0.00	0.00	0.00	0.00	1.000000	1.000000	No counts in all conditions
Rv1225c	-	6	207.53	122.63	266.82	176.59	0.78	0.69	0.049470	0.357124	-
Rv1226c	-	15	197.61	191.66	254.07	265.37	0.78	0.72	0.659897	1.000000	-
Rv1227c	-	6	82.79	56.35	102.77	106.77	0.81	0.53	0.170062	0.685535	-
Rv1228	lpqX	8	388.18	374.19	433.32	460.54	0.90	0.81	0.759663	1.000000	-
Rv1229c	mrp	14	0.00	0.00	0.00	0.00	0.00	0.00	1.000000	1.000000	No counts in all conditions
Rv1230c	-	20	141.04	123.32	196.81	182.70	0.72	0.68	0.150900	0.645354	-
Rv1231c	-	7	187.97	190.67	207.75	276.15	0.90	0.69	0.206143	0.737746	-
Rv1232c	-	8	292.48	291.92	425.43	467.06	0.69	0.62	0.891431	1.000000	-
Rv1233c	-	17	97.08	103.76	154.72	215.99	0.63	0.48	0.655846	1.000000	-
Rv1234	-	8	76.58	48.97	105.02	123.72	0.73	0.40	0.044451	0.335711	-
Rv1235	lpqY	28	77.17	21.26	145.67	70.03	0.53	0.30	0.000001	0.000051	-
Rv1236	sugA	18	96.41	38.19	155.40	114.57	0.62	0.33	0.002712	0.047804	-
Rv1237	sugB	11	25.86	7.73	53.34	36.44	0.48	0.21	0.011423	0.134239	-
Rv1238	sugC	24	88.95	25.27	173.10	113.71	0.51	0.22	0.000115	0.003455	-
Rv1239c	corA	23	67.56	95.69	95.13	157.21	0.71	0.61	0.185723	0.714278	-
Rv1240	mdh	3	0.00	0.00	0.00	0.00	0.00	0.00	1.000000	1.000000	No counts in all conditions
Rv1241	vapB33	1	294.57	315.85	294.57	315.85	1.00	1.00	1.000000	1.000000	TA sites <= 1
Rv1242	vapC33	9	184.53	155.86	216.63	221.49	0.85	0.70	0.346075	0.883069	-
Rv1243c	PE_PGRS23	15	165.89	167.21	226.21	224.61	0.73	0.74	0.149949	0.643334	-
Rv1244	lpqZ	8	276.58	110.15	282.47	142.89	0.98	0.77	0.000037	0.001356	-
Rv1245c	-	13	120.72	130.73	181.08	248.71	0.67	0.53	0.788425	1.000000	-
Rv1246c	relE	7	239.11	163.61	278.97	229.05	0.86	0.71	0.220979	0.755468	-
Rv1247c	relB	4	164.62	154.85	219.49	265.46	0.75	0.58	0.857082	1.000000	-
Rv1248c	-	41	0.00	0.00	0.00	0.00	0.00	0.00	1.000000	1.000000	No counts in all conditions
Rv1249c	-	11	369.04	357.87	442.85	482.03	0.83	0.74	0.763186	1.000000	-
Rv1250	-	26	178.84	174.12	232.49	271.62	0.77	0.64	0.657439	1.000000	-
Rv1251c	-	53	98.55	110.50	164.94	223.82	0.60	0.49	0.775715	1.000000	-
Rv1252c	lprE	7	277.66	228.52	299.01	252.58	0.93	0.90	0.204812	0.737746	-
Rv1253	deaD	32	66.21	71.00	119.92	162.28	0.55	0.44	0.728693	1.000000	-
Rv1254	-	26	0.21	0.29	33.10	15.07	0.01	0.02	0.007566	0.102034	-
Rv1255c	-	8	113.30	101.21	194.23	186.85	0.58	0.54	0.590828	1.000000	-
Rv1256c	cyp130	14	136.91	144.96	161.98	234.16	0.85	0.62	0.065679	0.422344	-
Rv1257c	-	15	97.62	92.52	159.75	185.03	0.61	0.50	0.913324	1.000000	-
Rv1258c	-	21	218.38	207.64	269.77	311.47	0.81	0.67	0.466174	0.956871	-
Rv1259	udgB	11	40.89	45.65	65.82	107.61	0.62	0.42	0.290081	0.844304	-
Rv1260	-	24	71.58	82.33	161.05	227.99	0.44	0.36	0.693435	1.000000	-
Rv1261c	-	10	67.40	77.21	134.80	149.44	0.50	0.52	0.386117	0.909660	-
Rv1262c	-	4	158.82	238.51	158.82	272.58	1.00	0.88	0.077758	0.460967	-
Rv1263	amiB2	21	119.04	93.17	148.51	165.35	0.80	0.56	0.020376	0.205240	-
Rv1264	-	13	218.08	180.52	298.42	265.66	0.73	0.68	0.175926	0.694365	-
Rv1265	-	11	36.98	20.78	116.24	124.69	0.32	0.17	0.547807	1.000000	-
Rv1266c	pknH	26	182.13	238.96	215.25	308.09	0.85	0.78	0.694851	1.000000	-
Rv1267c	embR	19	164.07	211.44	239.80	401.73	0.68	0.53	0.230945	0.763297	-
Rv1268c	-	11	260.88	247.34	351.40	371.01	0.74	0.67	0.831966	1.000000	-
Rv1269c	-	7	69.80	61.71	101.09	123.42	0.69	0.50	0.665200	1.000000	-
Rv1270c	lprA	10	135.31	172.25	162.38	265.00	0.83	0.65	0.225032	0.755468	-
Rv1271c	-	4	153.71	176.55	167.69	192.60	0.92	0.92	0.880391	1.000000	-
Rv1272c	-	28	77.90	19.76	148.72	73.76	0.52	0.27	0.000003	0.000122	-
Rv1273c	-	29	65.57	17.77	137.46	79.28	0.48	0.22	0.000015	0.000606	-
Rv1274	lprB	3	0.00	0.00	0.00	0.00	0.00	0.00	1.000000	1.000000	No counts in all conditions
Rv1275	lprC	6	0.00	0.00	0.00	0.00	0.00	0.00	1.000000	1.000000	No counts in all conditions
Rv1276c	-	6	50.28	46.00	139.23	165.61	0.36	0.28	0.979639	1.000000	-
Rv1277	-	19	95.18	77.24	120.57	129.48	0.79	0.60	0.157496	0.653903	-
Rv1278	-	24	20.23	23.81	48.56	71.43	0.42	0.33	0.705574	1.000000	-
Rv1279	-	25	105.95	91.11	143.18	162.71	0.74	0.56	0.245530	0.787526	-
Rv1280c	oppA	25	113.82	80.77	167.38	170.65	0.68	0.47	0.089199	0.496536	-
Rv1281c	oppD	25	75.26	56.80	129.76	146.89	0.58	0.39	0.223485	0.755468	-
Rv1282c	oppC	15	100.18	73.32	150.26	169.20	0.67	0.43	0.186498	0.714525	-
Rv1283c	oppB	17	72.03	57.80	109.66	137.11	0.66	0.42	0.140765	0.616939	-
Rv1284	canA	4	64.49	62.66	103.18	167.09	0.62	0.38	0.416046	0.933486	-
Rv1285	cysD	9	0.11	0.00	6.00	0.00	0.02	0.00	0.430590	0.933486	-
Rv1286	cysN	27	0.45	0.46	10.31	24.70	0.04	0.02	0.205969	0.737746	-
Rv1287	-	10	60.58	28.85	86.55	57.70	0.70	0.50	0.032052	0.275868	-
Rv1288	-	32	274.76	301.79	310.32	394.17	0.89	0.77	0.252169	0.794253	-
Rv1289	-	10	92.44	122.92	154.07	237.91	0.60	0.52	0.875799	1.000000	-
Rv1290c	-	32	271.08	326.59	302.60	415.26	0.90	0.79	0.217163	0.752664	-
Rv1290A	-	7	72.12	55.60	131.69	137.37	0.55	0.40	0.808069	1.000000	-
Rv1291c	-	2	226.32	135.33	226.32	147.63	1.00	0.92	0.102439	0.533987	-
Rv1292	argS	33	0.00	0.00	0.00	0.00	0.00	0.00	1.000000	1.000000	No counts in all conditions
Rv1293	lysA	24	0.10	0.00	7.50	0.00	0.01	0.00	0.199743	0.733762	-
Rv1294	thrA	20	0.00	0.00	0.00	0.00	0.00	0.00	1.000000	1.000000	No counts in all conditions
Rv1295	thrC	18	0.05	0.00	5.00	0.00	0.01	0.00	0.452065	0.944949	-
Rv1296	thrB	14	0.00	0.23	0.00	9.50	0.00	0.02	0.110171	0.551644	-
Rv1297	rho	17	2.34	0.96	39.78	49.10	0.06	0.02	0.640750	1.000000	-
Rv1298	rpmE	6	0.50	0.00	18.10	0.00	0.03	0.00	0.308480	0.860959	-
Rv1299	prfA	14	0.00	0.00	0.00	0.00	0.00	0.00	1.000000	1.000000	No counts in all conditions
Rv1300	hemK	14	0.00	0.00	0.00	0.00	0.00	0.00	1.000000	1.000000	No counts in all conditions
Rv1301	-	9	0.00	0.00	0.00	0.00	0.00	0.00	1.000000	1.000000	No counts in all conditions
Rv1302	rfe	16	0.23	0.00	11.00	0.00	0.02	0.00	0.237359	0.773680	-
Rv1303	-	4	12.16	28.47	58.38	136.64	0.21	0.21	0.681356	1.000000	-
Rv1304	atpB	10	0.00	0.00	0.00	0.00	0.00	0.00	1.000000	1.000000	No counts in all conditions
Rv1305	atpE	5	0.00	0.20	0.00	6.00	0.00	0.03	0.350813	0.887299	-
Rv1306	atpF	3	0.00	0.00	0.00	0.00	0.00	0.00	1.000000	1.000000	No counts in all conditions
Rv1307	atpH	15	0.00	0.00	0.00	0.00	0.00	0.00	1.000000	1.000000	No counts in all conditions
Rv1308	atpA	21	0.00	0.00	0.00	0.00	0.00	0.00	1.000000	1.000000	No counts in all conditions
Rv1309	atpG	16	0.00	0.00	0.00	0.00	0.00	0.00	1.000000	1.000000	No counts in all conditions
Rv1310	atpD	18	0.00	0.00	0.00	0.00	0.00	0.00	1.000000	1.000000	No counts in all conditions
Rv1311	atpC	1	0.00	0.00	0.00	0.00	0.00	0.00	1.000000	1.000000	TA sites <= 1
Rv1312	-	8	0.00	0.00	0.00	0.00	0.00	0.00	1.000000	1.000000	No counts in all conditions
Rv1313c	-	15	203.24	224.55	268.99	315.77	0.76	0.71	0.856869	1.000000	-
Rv1314c	-	12	207.94	61.01	311.92	122.01	0.67	0.50	0.000150	0.004262	-
Rv1315	murA	13	0.00	0.00	0.00	0.00	0.00	0.00	1.000000	1.000000	No counts in all conditions
Rvnr01	rrs	58	0.00	0.03	0.00	6.00	0.00	0.01	0.099261	0.526145	-
Rv1316c	ogt	7	293.46	294.06	440.19	494.01	0.67	0.60	0.910730	1.000000	-
Rv1317c	alkA	10	147.10	115.34	152.17	150.45	0.97	0.77	0.013547	0.150819	-
Rv1318c	-	17	287.24	291.14	348.79	430.38	0.82	0.68	0.509709	0.988438	-
Rv1319c	-	28	262.98	298.46	317.85	385.71	0.83	0.77	0.943798	1.000000	-
Rv1320c	-	27	217.29	235.44	268.71	328.81	0.81	0.72	0.930079	1.000000	-
Rv1321	-	9	371.66	338.13	436.29	434.73	0.85	0.78	0.741256	1.000000	-
Rv1322	-	5	140.22	149.53	221.40	249.22	0.63	0.60	0.826010	1.000000	-
Rv1322A	-	6	58.17	46.50	72.21	69.75	0.81	0.67	0.538402	1.000000	-
Rv1323	fadA4	12	400.53	361.41	505.94	473.11	0.79	0.76	0.306858	0.859415	-
Rv1324	-	5	0.00	0.00	0.00	0.00	0.00	0.00	1.000000	1.000000	No counts in all conditions
Rv1325c	PE_PGRS24	8	62.63	76.32	120.26	215.48	0.52	0.35	0.588909	1.000000	-
Rv1326c	glgB	41	0.00	0.00	0.00	0.00	0.00	0.00	1.000000	1.000000	No counts in all conditions
Rv1327c	glgE	35	0.02	0.00	5.00	0.00	0.00	0.00	0.451752	0.944949	-
Rv1328	glgP	40	9.47	9.67	23.67	36.25	0.40	0.27	0.160953	0.661945	-
Rv1329c	dinG	23	82.35	86.35	153.58	233.65	0.54	0.37	0.378293	0.908219	-
Rv1330c	pncB1	23	136.23	123.65	199.99	224.53	0.68	0.55	0.697060	1.000000	-
Rv1331	-	5	265.62	213.74	332.02	291.47	0.80	0.73	0.338546	0.882943	-
Rv1332	-	6	46.63	27.44	67.15	58.10	0.69	0.47	0.337605	0.882311	-
Rv1333	-	9	95.78	70.86	143.66	123.43	0.67	0.57	0.178717	0.699382	-
Rv1334	mec	10	265.53	248.47	265.53	281.29	1.00	0.88	0.021346	0.209690	-
Rv1335	cysO	4	320.07	262.30	320.07	286.15	1.00	0.92	0.218230	0.752829	-
Rv1336	cysM	16	193.30	138.62	215.77	192.87	0.90	0.72	0.007267	0.098665	-
Rv1337	-	12	122.55	56.77	147.05	83.41	0.83	0.68	0.000066	0.002238	-
Rv1338	murI	16	0.00	0.00	0.00	0.00	0.00	0.00	1.000000	1.000000	No counts in all conditions
Rv1339	-	16	0.33	0.58	8.00	14.00	0.04	0.04	0.000316	0.008043	-
Rv1340	rphA	13	0.00	0.21	0.00	8.00	0.00	0.03	0.137285	0.607042	-
Rv1341	-	5	129.95	98.86	169.50	185.37	0.77	0.53	0.483032	0.972111	-
Rv1342c	-	5	0.00	0.00	0.00	0.00	0.00	0.00	1.000000	1.000000	No counts in all conditions
Rv1343c	lprD	11	0.00	0.18	0.00	6.00	0.00	0.03	0.107317	0.547861	-
Rv1344	mbtL	8	266.02	379.22	266.02	413.70	1.00	0.92	0.099054	0.526145	-
Rv1345	mbtM	23	175.94	192.29	233.45	315.91	0.75	0.61	0.477306	0.967405	-
Rv1346	mbtN	13	55.60	114.81	83.40	229.62	0.67	0.50	0.001410	0.028338	-
Rv1347c	mbtK	13	3.64	0.66	28.40	17.03	0.13	0.04	0.224865	0.755468	-
Rv1348	irtA	37	9.57	2.08	48.27	28.83	0.20	0.07	0.000855	0.018381	-
Rv1349	irtB	17	5.17	0.80	21.10	27.37	0.25	0.03	0.000620	0.013988	-
Rv1350	fabG2	12	14.82	21.27	46.39	90.07	0.32	0.24	0.346143	0.883069	-
Rv1351	-	9	108.61	102.52	202.23	221.45	0.54	0.46	0.947642	1.000000	-
Rv1352	-	5	98.35	181.14	147.53	286.01	0.67	0.63	0.493832	0.977735	-
Rv1353c	-	12	50.48	52.26	100.96	150.50	0.50	0.35	0.619077	1.000000	-
Rv1354c	-	40	74.21	100.12	134.93	240.28	0.55	0.42	0.054997	0.381466	-
Rv1355c	moeY	36	36.89	35.48	103.48	134.46	0.36	0.26	0.922576	1.000000	-
Rv1356c	-	25	70.08	60.73	125.15	140.15	0.56	0.43	0.854369	1.000000	-
Rv1357c	-	12	177.23	177.21	223.87	255.19	0.79	0.69	0.890057	1.000000	-
Rv1358	-	66	106.00	116.62	161.45	229.75	0.66	0.51	0.155121	0.648381	-
Rv1359	-	17	83.57	109.02	127.23	202.19	0.66	0.54	0.434275	0.935344	-
Rv1360	-	12	345.26	382.46	360.27	466.74	0.96	0.82	0.105396	0.544456	-
Rv1361c	PPE19	9	141.81	193.72	206.96	298.88	0.69	0.65	0.717936	1.000000	-
Rv1362c	-	13	91.56	131.64	119.02	186.68	0.77	0.71	0.381727	0.908405	-
Rv1363c	-	6	182.78	278.15	235.00	400.54	0.78	0.69	0.474237	0.964554	-
Rv1364c	-	31	21.68	18.60	35.37	48.72	0.61	0.38	0.035347	0.295346	-
Rv1365c	rsfA	5	93.02	167.07	121.33	250.61	0.77	0.67	0.222009	0.755468	-
Rv1366	-	17	113.32	149.90	150.11	242.69	0.75	0.62	0.275669	0.824491	-
Rv1366A	-	5	101.85	93.39	109.13	140.09	0.93	0.67	0.106879	0.547192	-
Rv1367c	-	13	304.39	291.30	370.98	385.11	0.82	0.76	0.598620	1.000000	-
Rv1368	lprF	7	448.80	591.82	523.60	690.46	0.86	0.86	0.739798	1.000000	-
Rv1369c	-	23	165.41	283.91	179.74	303.72	0.92	0.93	0.023937	0.223731	-
Rv1370c	-	4	236.71	312.98	247.00	375.58	0.96	0.83	0.429546	0.933486	-
Rv1371	-	28	36.99	64.73	97.09	194.18	0.38	0.33	0.094688	0.512871	-
Rv1372	-	18	34.63	26.78	91.21	93.28	0.38	0.29	0.883642	1.000000	-
Rv1373	-	17	266.94	292.68	289.66	331.70	0.92	0.88	0.867907	1.000000	-
Rv1374c	-	12	408.08	441.90	408.08	474.88	1.00	0.93	0.075774	0.453854	-
Rv1375	-	20	470.89	499.41	553.99	644.39	0.85	0.78	0.881143	1.000000	-
Rv1376	-	14	318.88	305.62	377.27	427.87	0.85	0.71	0.501823	0.981875	-
Rv1377c	-	10	66.60	57.41	97.47	149.78	0.68	0.38	0.056657	0.386683	-
Rv1378c	-	19	212.55	226.83	318.82	385.96	0.67	0.59	0.931336	1.000000	-
Rv1379	pyrR	7	3.01	1.31	25.26	55.10	0.12	0.02	0.218969	0.752829	-
Rv1380	pyrB	12	0.00	0.00	0.00	0.00	0.00	0.00	1.000000	1.000000	No counts in all conditions
Rv1381	pyrC	9	0.00	0.00	0.00	0.00	0.00	0.00	1.000000	1.000000	No counts in all conditions
Rv1382	-	6	0.00	0.00	0.00	0.00	0.00	0.00	1.000000	1.000000	No counts in all conditions
Rv1383	carA	10	0.00	0.00	0.00	0.00	0.00	0.00	1.000000	1.000000	No counts in all conditions
Rv1384	carB	42	0.06	0.00	16.00	0.00	0.00	0.00	0.356070	0.891847	-
Rv1385	pyrF	5	0.00	0.00	0.00	0.00	0.00	0.00	1.000000	1.000000	No counts in all conditions
Rv1386	PE15	5	441.07	496.70	456.28	532.18	0.97	0.93	0.938265	1.000000	-
Rv1387	PPE20	24	290.40	402.22	331.88	517.14	0.88	0.78	0.229764	0.761898	-
Rv1388	mihF	5	5.51	2.17	20.67	10.85	0.27	0.20	0.115011	0.561640	-
Rv1389	gmk	6	0.00	0.00	0.00	0.00	0.00	0.00	1.000000	1.000000	No counts in all conditions
Rv1390	rpoZ	6	0.00	0.00	0.00	0.00	0.00	0.00	1.000000	1.000000	No counts in all conditions
Rv1391	dfp	15	0.00	0.16	0.00	14.10	0.00	0.01	0.276130	0.824491	-
Rv1392	metK	17	0.00	0.00	0.00	0.00	0.00	0.00	1.000000	1.000000	No counts in all conditions
Rv1393c	-	24	192.37	195.18	234.76	289.75	0.82	0.67	0.337813	0.882311	-
Rv1394c	cyp132	18	213.91	219.08	275.03	342.91	0.78	0.64	0.667280	1.000000	-
Rv1395	-	13	79.09	73.05	131.26	178.07	0.60	0.41	0.499513	0.981822	-
Rv1396c	PE_PGRS25	12	36.44	40.37	67.27	96.88	0.54	0.42	0.915881	1.000000	-
Rv1397c	vapC10	6	48.81	32.49	103.36	77.97	0.47	0.42	0.279791	0.830867	-
Rv1398c	vapB10	3	109.93	120.31	109.93	144.37	1.00	0.83	0.194624	0.726919	-
Rv1399c	nlhH	14	119.70	108.22	162.17	178.24	0.74	0.61	0.742831	1.000000	-
Rv1400c	lipI	15	24.06	10.12	120.28	65.06	0.20	0.16	0.173453	0.689831	-
Rv1401	-	5	2.61	3.31	15.66	33.07	0.17	0.10	0.236477	0.772200	-
Rv1402	priA	22	0.00	0.00	0.00	0.00	0.00	0.00	1.000000	1.000000	No counts in all conditions
Rv1403c	-	13	91.10	103.62	120.44	168.39	0.76	0.62	0.622211	1.000000	-
Rv1404	-	5	7.96	3.34	26.53	25.05	0.30	0.13	0.562011	1.000000	-
Rv1405c	-	10	384.32	83.84	397.57	122.69	0.97	0.68	0.000000	0.000000	-
Rv1406	fmt	9	0.00	0.00	0.00	0.00	0.00	0.00	1.000000	1.000000	No counts in all conditions
Rv1407	fmu	19	62.69	43.10	91.62	74.45	0.68	0.58	0.032728	0.279263	-
Rv1408	rpe	11	0.00	0.37	0.00	24.10	0.00	0.02	0.222676	0.755468	-
Rv1409	ribG	12	0.00	0.00	0.00	0.00	0.00	0.00	1.000000	1.000000	No counts in all conditions
Rv1410c	-	27	32.22	26.03	237.27	702.80	0.14	0.04	0.037053	0.302596	-
Rv1411c	lprG	8	3.43	0.00	16.47	0.00	0.21	0.00	0.000555	0.012902	-
Rv1412	ribC	5	0.00	0.00	0.00	0.00	0.00	0.00	1.000000	1.000000	No counts in all conditions
Rv1413	-	4	479.31	405.77	479.31	423.41	1.00	0.96	0.109326	0.550808	-
Rv1414	-	3	43.97	54.48	65.95	140.09	0.67	0.39	0.270197	0.818897	-
Rv1415	ribA2	14	0.00	0.00	0.00	0.00	0.00	0.00	1.000000	1.000000	No counts in all conditions
Rv1416	ribH	4	0.00	0.00	0.00	0.00	0.00	0.00	1.000000	1.000000	No counts in all conditions
Rv1417	-	7	19.58	12.89	117.47	135.30	0.17	0.10	0.938896	1.000000	-
Rv1418	lprH	13	133.33	128.07	173.33	188.48	0.77	0.68	0.874039	1.000000	-
Rv1419	-	3	100.42	98.24	120.50	147.37	0.83	0.67	0.820769	1.000000	-
Rv1420	uvrC	25	3.51	2.12	20.25	22.70	0.17	0.09	0.671837	1.000000	-
Rv1421	-	19	0.43	0.05	12.30	6.00	0.04	0.01	0.280126	0.830867	-
Rv1422	-	9	58.83	19.84	151.28	107.13	0.39	0.19	0.201560	0.735757	-
Rv1423	whiA	9	0.00	0.00	0.00	0.00	0.00	0.00	1.000000	1.000000	No counts in all conditions
Rv1424c	-	17	60.84	64.11	114.91	176.74	0.53	0.36	0.457004	0.948920	-
Rv1425	-	17	228.91	215.47	303.23	333.00	0.75	0.65	0.779550	1.000000	-
Rv1426c	lipO	26	51.29	37.88	127.01	164.14	0.40	0.23	0.232824	0.765728	-
Rv1427c	fadD12	16	95.58	95.80	163.85	199.93	0.58	0.48	0.988329	1.000000	-
Rv1428c	-	16	184.60	193.06	272.64	314.13	0.68	0.61	0.764195	1.000000	-
Rv1429	-	21	159.49	167.06	267.94	323.83	0.60	0.52	0.923020	1.000000	-
Rv1430	PE16	36	78.56	71.31	128.56	158.78	0.61	0.45	0.438555	0.939708	-
Rv1431	-	25	132.05	136.60	186.87	211.24	0.71	0.65	0.703794	1.000000	-
Rv1432	-	15	2.35	0.00	21.17	0.00	0.11	0.00	0.001166	0.023794	-
Rv1433	-	16	189.49	164.11	252.65	267.03	0.75	0.61	0.603199	1.000000	-
Rv1434	-	1	13.55	127.45	16.26	152.94	0.83	0.83	1.000000	1.000000	TA sites <= 1
Rv1435c	-	16	49.44	55.83	107.88	144.86	0.46	0.39	0.855759	1.000000	-
Rv1436	gap	12	0.00	0.00	0.00	0.00	0.00	0.00	1.000000	1.000000	No counts in all conditions
Rv1437	pgk	14	0.00	0.00	0.00	0.00	0.00	0.00	1.000000	1.000000	No counts in all conditions
Rv1438	tpi	14	0.00	0.00	0.00	0.00	0.00	0.00	1.000000	1.000000	No counts in all conditions
Rv1439c	-	7	251.96	291.82	264.55	331.25	0.95	0.88	0.780712	1.000000	-
Rv1440	secG	4	0.00	0.00	0.00	0.00	0.00	0.00	1.000000	1.000000	No counts in all conditions
Rv1441c	PE_PGRS26	17	48.70	45.96	127.38	156.26	0.38	0.29	0.992879	1.000000	-
Rv1442	bisC	35	188.92	184.07	251.10	288.46	0.75	0.64	0.664823	1.000000	-
Rv1443c	-	1	0.00	2.00	0.00	12.00	0.00	0.17	1.000000	1.000000	TA sites <= 1
Rv1444c	-	3	74.71	87.51	84.04	143.19	0.89	0.61	0.262561	0.810470	-
Rv1445c	devB	7	0.38	0.00	8.00	0.00	0.05	0.00	0.224436	0.755468	-
Rv1446c	opcA	13	18.06	14.89	78.24	68.33	0.23	0.22	0.347071	0.883392	-
Rv1447c	zwf2	15	55.07	49.62	66.98	101.49	0.82	0.49	0.000979	0.020392	-
Rv1448c	tal	11	42.91	39.80	118.00	145.95	0.36	0.27	0.995629	1.000000	-
Rv1449c	tkt	20	0.00	0.05	0.00	6.00	0.00	0.01	0.323234	0.866964	-
Rv1450c	PE_PGRS27	28	20.43	27.27	85.82	106.56	0.24	0.26	0.151044	0.645354	-
Rv1451	ctaB	15	0.00	0.07	0.00	6.00	0.00	0.01	0.324478	0.866964	-
Rv1452c	PE_PGRS28	14	91.67	104.93	175.01	187.54	0.52	0.56	0.128058	0.586578	-
Rv1453	-	10	546.81	636.45	546.81	707.17	1.00	0.90	0.043133	0.329566	-
Rv1454c	qor	15	242.69	271.33	299.21	406.99	0.81	0.67	0.547875	1.000000	-
Rv1455	-	12	275.68	311.28	320.14	386.42	0.86	0.81	0.967171	1.000000	-
Rv1456c	-	13	0.00	0.00	0.00	0.00	0.00	0.00	1.000000	1.000000	No counts in all conditions
Rv1457c	-	8	0.00	0.00	0.00	0.00	0.00	0.00	1.000000	1.000000	No counts in all conditions
Rv1458c	-	13	0.17	2.58	13.00	50.38	0.01	0.05	0.066889	0.427390	-
Rv1459c	-	23	36.27	33.99	278.10	586.39	0.13	0.06	0.386800	0.909896	-
Rv1460	-	7	7.59	7.62	28.99	53.32	0.26	0.14	0.491926	0.977287	-
Rv1461	-	56	0.00	0.00	0.00	0.00	0.00	0.00	1.000000	1.000000	No counts in all conditions
Rv1462	-	14	0.00	0.00	0.00	0.00	0.00	0.00	1.000000	1.000000	No counts in all conditions
Rv1463	-	10	0.00	0.00	0.00	0.00	0.00	0.00	1.000000	1.000000	No counts in all conditions
Rv1464	csd	15	0.00	0.00	0.00	0.00	0.00	0.00	1.000000	1.000000	No counts in all conditions
Rv1465	-	7	24.00	17.55	168.02	105.29	0.14	0.17	0.260301	0.807022	-
Rv1466	-	1	0.00	0.00	0.00	0.00	0.00	0.00	1.000000	1.000000	TA sites <= 1
Rv1467c	fadE15	25	214.74	209.54	339.06	442.69	0.63	0.47	0.538999	1.000000	-
Rv1468c	PE_PGRS29	9	43.31	52.12	75.44	97.05	0.57	0.54	0.791252	1.000000	-
Rv1469	ctpD	18	84.03	62.23	121.01	120.01	0.69	0.52	0.188799	0.717199	-
Rv1470	trxA	5	169.82	176.51	188.69	264.77	0.90	0.67	0.230269	0.762054	-
Rv1471	trxB1	2	25.32	25.57	43.41	76.70	0.58	0.33	0.475565	0.965300	-
Rv1472	echA12	14	199.81	205.34	270.71	287.48	0.74	0.71	0.556024	1.000000	-
Rv1473	-	22	21.87	10.68	39.55	48.61	0.55	0.22	0.000247	0.006443	-
Rv1473A	-	4	66.90	59.65	114.69	130.15	0.58	0.46	0.954952	1.000000	-
Rv1474c	-	8	52.36	51.74	83.77	99.35	0.62	0.52	0.988345	1.000000	-
Rv1475c	acn	47	0.06	0.00	5.67	0.00	0.01	0.00	0.075715	0.453854	-
Rv1476	-	5	0.00	0.00	0.00	0.00	0.00	0.00	1.000000	1.000000	No counts in all conditions
Rv1477	ripA	21	0.00	0.00	0.00	0.00	0.00	0.00	1.000000	1.000000	No counts in all conditions
Rv1478	-	7	197.41	160.57	243.86	217.54	0.81	0.74	0.506059	0.986287	-
Rv1479	moxR1	13	0.00	0.00	0.00	0.00	0.00	0.00	1.000000	1.000000	No counts in all conditions
Rv1480	-	5	0.00	0.00	0.00	0.00	0.00	0.00	1.000000	1.000000	No counts in all conditions
Rv1481	-	11	0.00	0.00	0.00	0.00	0.00	0.00	1.000000	1.000000	No counts in all conditions
Rv1482c	-	14	173.27	149.66	246.68	241.76	0.70	0.62	0.600934	1.000000	-
Rv1483	fabG1	12	0.00	0.00	0.00	0.00	0.00	0.00	1.000000	1.000000	No counts in all conditions
Rv1484	inhA	7	0.00	0.00	0.00	0.00	0.00	0.00	1.000000	1.000000	No counts in all conditions
Rv1485	hemZ	24	0.08	0.00	5.50	0.00	0.01	0.00	0.193619	0.725271	-
Rv1486c	-	7	115.67	132.12	124.57	179.01	0.93	0.74	0.169461	0.685077	-
Rv1487	-	3	111.82	140.09	182.97	315.21	0.61	0.44	0.716662	1.000000	-
Rv1488	-	14	268.93	297.31	318.17	402.81	0.85	0.74	0.823269	1.000000	-
Rv1489	-	6	290.09	272.30	298.38	306.34	0.97	0.89	0.481511	0.971483	-
Rv1489A	-	4	130.27	109.59	130.27	125.24	1.00	0.88	0.125126	0.578688	-
Rv1490	-	37	35.64	44.84	136.40	191.45	0.26	0.23	0.432996	0.934593	-
Rv1491c	-	14	144.51	91.00	195.78	173.73	0.74	0.52	0.098598	0.526145	-
Rv1492	mutA	13	98.71	45.38	137.49	90.77	0.72	0.50	0.002649	0.047104	-
Rv1493	mutB	28	158.08	67.63	265.58	151.49	0.60	0.45	0.000085	0.002679	-
Rv1494	mazE4	8	137.81	81.54	236.25	177.91	0.58	0.46	0.154231	0.648381	-
Rv1495	mazF4	5	171.26	142.48	183.49	178.10	0.93	0.80	0.431123	0.933527	-
Rv1496	-	3	128.58	75.54	128.58	90.65	1.00	0.83	0.037135	0.302596	-
Rv1497	lipL	14	193.65	153.56	254.17	248.06	0.76	0.62	0.295058	0.847615	-
Rv1498c	-	16	123.77	174.17	150.40	261.25	0.82	0.67	0.099176	0.526145	-
Rv1498A	-	3	209.81	230.43	209.81	259.24	1.00	0.89	0.344668	0.883069	-
Rv1499	-	4	213.25	254.84	284.33	339.79	0.75	0.75	0.813652	1.000000	-
Rv1500	-	32	21.49	27.13	60.67	110.83	0.35	0.24	0.106398	0.546957	-
Rv1501	-	30	53.52	76.82	113.33	216.05	0.47	0.36	0.043329	0.330438	-
Rv1502	-	32	17.34	25.18	56.41	107.45	0.31	0.23	0.099810	0.527115	-
Rv1503c	-	18	143.50	155.72	209.43	258.73	0.69	0.60	0.979525	1.000000	-
Rv1504c	-	12	171.60	231.61	196.11	320.69	0.88	0.72	0.110212	0.551644	-
Rv1505c	-	25	27.59	45.78	91.96	201.99	0.30	0.23	0.091122	0.502359	-
Rv1506c	-	19	42.49	50.43	98.86	198.25	0.43	0.25	0.074120	0.450837	-
Rv1507c	-	26	6.36	17.01	49.57	132.64	0.13	0.13	0.035732	0.296378	-
Rv1507A	-	16	23.91	26.53	109.29	195.91	0.22	0.14	0.442507	0.944949	-
Rv1508c	-	40	222.69	254.12	285.80	376.48	0.78	0.68	0.770017	1.000000	-
Rv1508A	-	13	109.02	96.55	160.45	203.53	0.68	0.47	0.376277	0.905544	-
Rv1509	-	16	33.59	30.93	128.97	228.44	0.26	0.14	0.290123	0.844304	-
Rv1510	-	22	243.72	184.67	261.55	223.64	0.93	0.83	0.006292	0.089988	-
Rv1511	gmdA	19	291.33	374.39	328.83	469.01	0.89	0.80	0.491858	0.977287	-
Rv1512	epiA	11	0.27	0.00	9.00	0.00	0.03	0.00	0.210048	0.739185	-
Rv1513	-	7	21.80	15.04	39.82	48.60	0.55	0.31	0.425266	0.933486	-
Rv1514c	-	17	71.85	77.22	143.70	192.10	0.50	0.40	0.933536	1.000000	-
Rv1515c	-	15	35.98	47.85	75.32	126.67	0.48	0.38	0.483748	0.972578	-
Rv1516c	-	11	100.76	140.62	135.72	257.80	0.74	0.55	0.159935	0.661945	-
Rv1517	-	13	59.91	71.96	116.83	175.41	0.51	0.41	0.775991	1.000000	-
Rv1518	-	11	66.74	81.28	119.05	153.27	0.56	0.53	0.682497	1.000000	-
Rv1519	-	2	241.19	309.12	241.19	337.22	1.00	0.92	0.602896	1.000000	-
Rv1520	-	20	262.52	300.76	297.19	368.28	0.88	0.82	0.958162	1.000000	-
Rv1521	fadD25	35	88.89	112.14	126.13	194.61	0.70	0.58	0.138469	0.608921	-
Rv1522c	mmpL12	46	127.03	128.91	223.31	263.55	0.57	0.49	0.850452	1.000000	-
Rv1523	-	15	276.32	299.30	307.03	379.39	0.90	0.79	0.569096	1.000000	-
Rv1524	-	12	60.32	65.99	98.71	131.97	0.61	0.50	0.932919	1.000000	-
Rv1525	wbbL2	20	15.03	18.29	62.21	104.50	0.24	0.17	0.599903	1.000000	-
Rv1526c	-	18	33.17	33.01	91.85	115.01	0.36	0.29	0.982156	1.000000	-
Rv1527c	pks5	86	113.76	120.12	175.75	229.56	0.65	0.52	0.623625	1.000000	-
Rv1528c	papA4	7	159.63	255.65	171.91	298.26	0.93	0.86	0.319150	0.866964	-
Rv1529	fadD24	33	34.68	26.59	72.27	87.75	0.48	0.30	0.228868	0.761665	-
Rv1530	adh	21	37.36	34.37	73.55	90.22	0.51	0.38	0.885781	1.000000	-
Rv1531	-	8	87.93	134.07	156.31	338.70	0.56	0.40	0.242274	0.783346	-
Rv1532c	-	4	102.34	125.35	153.51	200.55	0.67	0.62	0.888827	1.000000	-
Rv1533	-	10	34.85	67.49	87.13	192.82	0.40	0.35	0.129855	0.592378	-
Rv1534	-	16	65.00	73.30	82.11	123.46	0.79	0.59	0.088585	0.494477	-
Rv1535	-	4	316.26	231.62	316.26	231.62	1.00	1.00	0.129447	0.591191	-
Rv1536	ileS	72	0.01	0.01	5.00	6.00	0.00	0.00	0.885901	1.000000	-
Rv1537	dinX	13	87.01	104.41	121.19	169.67	0.72	0.62	0.894960	1.000000	-
Rv1538c	ansA	14	236.78	83.32	276.24	127.25	0.86	0.65	0.000000	0.000003	-
Rv1539	lspA	8	22.29	18.89	178.35	151.08	0.12	0.12	0.599592	1.000000	-
Rv1540	-	12	0.22	0.00	16.00	0.00	0.01	0.00	0.370371	0.901042	-
Rv1541c	lprI	9	235.68	260.41	276.66	360.56	0.85	0.72	0.723405	1.000000	-
Rv1542c	glbN	7	210.58	287.62	239.03	335.56	0.88	0.86	0.870557	1.000000	-
Rv1543	-	14	78.61	95.00	111.92	162.86	0.70	0.58	0.610477	1.000000	-
Rv1544	-	11	47.01	40.50	88.65	121.49	0.53	0.33	0.475507	0.965300	-
Rv1545	-	3	135.11	128.96	202.67	211.02	0.67	0.61	0.904315	1.000000	-
Rv1546	-	3	281.44	445.32	281.44	500.98	1.00	0.89	0.206580	0.737995	-
Rv1547	dnaE1	45	0.00	0.05	0.00	14.10	0.00	0.00	0.269848	0.818897	-
Rv1548c	PPE21	41	46.81	58.50	109.68	167.32	0.43	0.35	0.373409	0.903126	-
Rv1549	fadD11.1	9	369.73	391.45	415.94	480.42	0.89	0.81	0.896427	1.000000	-
Rv1550	fadD11	25	147.80	217.78	169.23	296.98	0.87	0.73	0.014191	0.156690	-
Rv1551	plsB1	29	51.01	55.15	92.45	152.31	0.55	0.36	0.055051	0.381466	-
Rv1552	frdA	34	59.68	67.77	121.75	197.49	0.49	0.34	0.147082	0.636986	-
Rv1553	frdB	13	172.81	201.06	217.40	261.38	0.79	0.77	0.766457	1.000000	-
Rv1554	frdC	9	144.43	203.33	173.32	305.00	0.83	0.67	0.145194	0.632214	-
Rv1555	frdD	3	361.23	323.82	382.48	323.82	0.94	1.00	0.135169	0.606183	-
Rv1556	-	11	138.27	137.58	157.34	232.83	0.88	0.59	0.010883	0.129408	-
Rv1557	mmpL6	19	174.98	193.83	262.46	350.74	0.67	0.55	0.877214	1.000000	-
Rv1558	-	8	483.88	651.72	527.87	920.07	0.92	0.71	0.061742	0.404141	-
Rv1559	ilvA	23	0.00	0.00	0.00	0.00	0.00	0.00	1.000000	1.000000	No counts in all conditions
Rv1560	vapB11	2	6.18	4.27	24.73	17.07	0.25	0.25	0.474898	0.964921	-
Rv1561	vapC11	9	39.07	66.47	62.05	156.06	0.63	0.43	0.049179	0.356126	-
Rv1562c	treZ	30	25.00	45.89	70.30	161.98	0.36	0.28	0.006668	0.093700	-
Rv1563c	treY	31	34.93	44.35	122.60	249.99	0.28	0.18	0.186091	0.714386	-
Rv1564c	treX	42	114.86	106.73	239.21	280.15	0.48	0.38	0.989437	1.000000	-
Rv1565c	-	41	1.41	0.29	15.09	8.88	0.09	0.03	0.009501	0.118222	-
Rv1566c	-	10	24.66	29.24	42.27	67.47	0.58	0.43	0.490228	0.977287	-
Rv1567c	-	8	468.14	619.44	702.21	929.16	0.67	0.67	0.589485	1.000000	-
Rv1568	bioA	15	204.87	1.30	249.17	14.62	0.82	0.09	0.000000	0.000000	-
Rv1569	bioF1	7	105.92	3.37	130.85	47.13	0.81	0.07	0.000000	0.000000	-
Rv1570	bioD	2	325.72	0.00	488.59	0.00	0.67	0.00	0.000574	0.013115	-
Rv1571	-	2	2.67	0.00	8.00	0.00	0.33	0.00	0.037960	0.305921	-
Rv1572c	-	1	0.00	0.00	0.00	0.00	0.00	0.00	1.000000	1.000000	TA sites <= 1
Rv1573	-	1	0.00	0.00	0.00	0.00	0.00	0.00	1.000000	1.000000	TA sites <= 1
Rv1574	-	2	15.05	23.80	36.12	95.20	0.42	0.25	0.366030	0.898276	-
Rv1575	-	10	5.15	7.17	25.74	47.79	0.20	0.15	0.405940	0.927500	-
Rv1576c	-	7	0.12	0.67	5.00	14.05	0.02	0.05	0.283604	0.839121	-
Rv1577c	-	7	7.50	4.25	31.50	44.60	0.24	0.10	0.468194	0.958450	-
Rv1578c	-	4	4.47	4.38	17.87	35.07	0.25	0.12	0.229351	0.761665	-
Rv1579c	-	4	68.55	68.39	149.56	205.16	0.46	0.33	0.947538	1.000000	-
Rv1580c	-	4	155.36	131.15	233.04	224.82	0.67	0.58	0.793445	1.000000	-
Rv1581c	-	6	70.87	57.73	98.13	98.97	0.72	0.58	0.817323	1.000000	-
Rv1582c	-	29	39.39	50.41	118.17	186.63	0.33	0.27	0.506273	0.986287	-
Rv1583c	-	5	31.89	41.13	59.80	102.83	0.53	0.40	0.628735	1.000000	-
Rv1584c	-	3	138.84	91.14	208.26	164.06	0.67	0.56	0.584677	1.000000	-
Rv1585c	-	8	5.41	11.03	25.97	88.23	0.21	0.12	0.012880	0.147362	-
Rv1586c	-	20	130.58	125.05	195.87	208.42	0.67	0.60	0.647841	1.000000	-
Rv1587c	-	13	175.11	188.07	213.41	232.85	0.82	0.81	0.520527	0.994296	-
Rv1588c	-	8	106.06	142.69	154.27	220.93	0.69	0.65	0.775272	1.000000	-
Rv1589	bioB	9	168.86	0.22	207.24	12.00	0.81	0.02	0.000000	0.000000	-
Rv1590	-	3	214.54	6.18	321.81	22.24	0.67	0.28	0.000001	0.000038	-
Rv1591	-	8	337.60	278.39	344.78	290.49	0.98	0.96	0.089426	0.496867	-
Rv1592c	-	24	113.70	62.96	146.18	133.33	0.78	0.47	0.000196	0.005252	-
Rv1593c	-	11	115.16	115.83	155.11	201.19	0.74	0.58	0.635018	1.000000	-
Rv1594	nadA	10	0.00	0.00	0.00	0.00	0.00	0.00	1.000000	1.000000	No counts in all conditions
Rv1595	nadB	23	0.08	0.00	5.50	0.00	0.01	0.00	0.192689	0.724917	-
Rv1596	nadC	12	0.00	0.00	0.00	0.00	0.00	0.00	1.000000	1.000000	No counts in all conditions
Rv1597	-	12	156.24	159.32	178.56	208.57	0.88	0.76	0.673286	1.000000	-
Rv1598c	-	8	95.10	106.64	126.80	204.74	0.75	0.52	0.250938	0.793484	-
Rv1599	hisD	14	0.00	0.00	0.00	0.00	0.00	0.00	1.000000	1.000000	No counts in all conditions
Rv1600	hisC1	24	0.11	0.00	16.00	0.00	0.01	0.00	0.361867	0.897495	-
Rv1601	hisB	14	0.07	0.00	6.00	0.00	0.01	0.00	0.428409	0.933486	-
Rv1602	hisH	7	0.00	0.00	0.00	0.00	0.00	0.00	1.000000	1.000000	No counts in all conditions
Rv1603	hisA	8	0.00	0.00	0.00	0.00	0.00	0.00	1.000000	1.000000	No counts in all conditions
Rv1604	impA	11	18.42	20.57	45.03	75.43	0.41	0.27	0.497446	0.981794	-
Rv1605	hisF	6	0.00	0.00	0.00	0.00	0.00	0.00	1.000000	1.000000	No counts in all conditions
Rv1606	hisI	7	0.00	0.00	0.00	0.00	0.00	0.00	1.000000	1.000000	No counts in all conditions
Rv1607	chaA	9	152.63	180.14	183.16	286.10	0.83	0.63	0.210439	0.739185	-
Rv1608c	bcpB	6	124.07	106.31	154.02	147.19	0.81	0.72	0.519990	0.994183	-
Rv1609	trpE	25	0.00	0.00	0.00	0.00	0.00	0.00	1.000000	1.000000	No counts in all conditions
Rv1610	-	5	0.00	0.00	0.00	0.00	0.00	0.00	1.000000	1.000000	No counts in all conditions
Rv1611	trpC	10	0.00	0.00	0.00	0.00	0.00	0.00	1.000000	1.000000	No counts in all conditions
Rv1612	trpB	18	0.00	0.00	0.00	0.00	0.00	0.00	1.000000	1.000000	No counts in all conditions
Rv1613	trpA	16	0.00	0.15	0.00	14.10	0.00	0.01	0.275637	0.824491	-
Rv1614	lgt	23	37.54	56.96	470.91	982.63	0.08	0.06	0.719437	1.000000	-
Rv1615	-	8	160.33	205.06	187.71	266.03	0.85	0.77	0.829716	1.000000	-
Rv1616	-	9	95.94	171.25	123.35	256.87	0.78	0.67	0.037803	0.305921	-
Rv1617	pykA	13	0.00	0.00	0.00	0.00	0.00	0.00	1.000000	1.000000	No counts in all conditions
Rv1618	tesB1	15	161.27	183.45	196.14	257.98	0.82	0.71	0.780719	1.000000	-
Rv1619	-	23	54.56	49.41	109.12	121.76	0.50	0.41	0.917095	1.000000	-
Rv1620c	cydC	18	0.00	0.00	0.00	0.00	0.00	0.00	1.000000	1.000000	No counts in all conditions
Rv1621c	cydD	20	0.00	0.00	0.00	0.00	0.00	0.00	1.000000	1.000000	No counts in all conditions
Rv1622c	cydB	20	0.00	0.00	0.00	0.00	0.00	0.00	1.000000	1.000000	No counts in all conditions
Rv1623c	cydA	18	0.09	0.42	5.00	7.52	0.02	0.06	0.068916	0.434183	-
Rv1624c	-	5	204.63	309.02	255.78	441.46	0.80	0.70	0.691155	1.000000	-
Rv1625c	cya	29	404.41	428.13	456.93	520.94	0.89	0.82	0.731689	1.000000	-
Rv1626	-	5	180.97	187.43	187.21	244.47	0.97	0.77	0.156879	0.652687	-
Rv1627c	-	17	46.89	29.43	86.97	96.84	0.54	0.30	0.122799	0.574088	-
Rv1628c	-	7	211.14	141.00	286.06	246.75	0.74	0.57	0.427520	0.933486	-
Rv1629	polA	38	0.02	0.00	5.00	0.00	0.00	0.00	0.451708	0.944949	-
Rv1630	rpsA	14	0.00	0.00	0.00	0.00	0.00	0.00	1.000000	1.000000	No counts in all conditions
Rv1631	coaE	11	0.00	0.00	0.00	0.00	0.00	0.00	1.000000	1.000000	No counts in all conditions
Rv1632c	-	10	448.56	501.36	480.60	601.63	0.93	0.83	0.597879	1.000000	-
Rv1633	uvrB	38	10.42	10.29	25.55	42.65	0.41	0.24	0.023788	0.222852	-
Rv1634	-	27	273.42	359.75	301.32	466.24	0.91	0.77	0.034074	0.287089	-
Rv1635c	-	28	193.66	184.08	227.52	232.52	0.85	0.79	0.217241	0.752664	-
Rv1636	TB15.3	7	0.00	0.14	0.00	6.00	0.00	0.02	0.328782	0.869493	-
Rv1637c	-	10	266.96	278.75	271.49	309.72	0.98	0.90	0.268109	0.815497	-
Rv1638	uvrA	37	11.16	7.54	27.84	30.43	0.40	0.25	0.264277	0.812648	-
Rv1638A	-	5	79.14	149.38	139.65	407.39	0.57	0.37	0.053195	0.371811	-
Rv1639c	-	13	131.59	139.63	205.29	279.26	0.64	0.50	0.805708	1.000000	-
Rv1640c	lysX	59	40.60	28.40	69.10	94.86	0.59	0.30	0.000001	0.000051	-
Rv1641	infC	11	3.58	0.00	39.43	0.00	0.09	0.00	0.017189	0.181319	-
Rv1642	rpmI	1	0.00	0.00	0.00	0.00	0.00	0.00	1.000000	1.000000	TA sites <= 1
Rv1643	rplT	7	0.00	0.00	0.00	0.00	0.00	0.00	1.000000	1.000000	No counts in all conditions
Rv1644	tsnR	10	566.93	380.83	566.93	448.04	1.00	0.85	0.000467	0.011178	-
Rv1645c	-	23	459.29	504.53	519.52	580.21	0.88	0.87	0.568144	1.000000	-
Rv1646	PE17	15	216.09	309.11	262.82	556.40	0.82	0.56	0.002748	0.048147	-
Rv1647	-	9	240.38	201.66	295.01	329.99	0.81	0.61	0.335948	0.879593	-
Rv1648	-	12	235.08	218.36	277.47	314.44	0.85	0.69	0.471406	0.961675	-
Rv1649	pheS	13	0.00	0.08	0.00	6.00	0.00	0.01	0.325171	0.866964	-
Rv1650	pheT	33	0.00	0.00	0.00	0.00	0.00	0.00	1.000000	1.000000	No counts in all conditions
Rv1651c	PE_PGRS30	44	113.29	116.10	161.67	182.45	0.70	0.64	0.519675	0.994183	-
Rv1652	argC	15	0.20	0.00	18.10	0.00	0.01	0.00	0.301439	0.855344	-
Rv1653	argJ	3	0.00	0.00	0.00	0.00	0.00	0.00	1.000000	1.000000	No counts in all conditions
Rv1654	argB	4	0.00	0.00	0.00	0.00	0.00	0.00	1.000000	1.000000	No counts in all conditions
Rv1655	argD	10	0.00	0.00	0.00	0.00	0.00	0.00	1.000000	1.000000	No counts in all conditions
Rv1656	argF	5	0.00	0.00	0.00	0.00	0.00	0.00	1.000000	1.000000	No counts in all conditions
Rv1657	argR	3	194.62	111.07	291.93	222.15	0.67	0.50	0.582091	1.000000	-
Rv1658	argG	16	0.00	0.13	0.00	12.00	0.00	0.01	0.272629	0.821361	-
Rv1659	argH	8	0.00	0.00	0.00	0.00	0.00	0.00	1.000000	1.000000	No counts in all conditions
Rv1660	pks10	9	113.95	126.25	146.50	194.79	0.78	0.65	0.835788	1.000000	-
Rv1661	pks7	73	33.96	40.13	123.95	217.01	0.27	0.18	0.153616	0.648381	-
Rv1662	pks8	62	16.33	20.79	74.10	145.94	0.22	0.14	0.096568	0.519552	-
Rv1663	pks17	17	23.47	36.87	72.55	150.45	0.32	0.25	0.105563	0.544616	-
Rv1664	pks9	42	20.75	18.92	56.84	69.10	0.37	0.27	0.988234	1.000000	-
Rv1665	pks11	10	62.79	28.77	81.90	59.52	0.77	0.48	0.013188	0.148547	-
Rv1666c	cyp139	18	163.90	158.23	210.73	251.31	0.78	0.63	0.560710	1.000000	-
Rv1667c	-	9	116.91	116.63	134.32	190.86	0.87	0.61	0.062192	0.405711	-
Rv1668c	-	12	123.59	115.88	202.23	225.50	0.61	0.51	0.841966	1.000000	-
Rv1669	-	8	66.44	112.65	86.19	186.45	0.77	0.60	0.026886	0.243371	-
Rv1670	-	10	128.04	130.04	163.45	190.30	0.78	0.68	0.930730	1.000000	-
Rv1671	-	13	62.20	97.08	151.62	360.59	0.41	0.27	0.121066	0.571087	-
Rv1672c	-	20	81.31	58.90	125.10	130.90	0.65	0.45	0.208994	0.739185	-
Rv1673c	-	13	65.21	62.26	84.77	124.51	0.77	0.50	0.038258	0.305921	-
Rv1674c	-	9	126.82	129.22	201.43	240.61	0.63	0.54	0.981640	1.000000	-
Rv1675c	cmr	10	95.50	128.05	154.87	240.09	0.62	0.53	0.776668	1.000000	-
Rv1676	-	8	34.56	60.32	92.17	180.97	0.38	0.33	0.155068	0.648381	-
Rv1677	dsbF	11	20.37	21.68	58.44	95.38	0.35	0.23	0.558726	1.000000	-
Rv1678	-	10	32.03	34.29	96.08	146.96	0.33	0.23	0.799914	1.000000	-
Rv1679	fadE16	8	34.03	28.76	81.67	106.21	0.42	0.27	0.836834	1.000000	-
Rv1680	-	14	61.14	66.29	135.15	192.02	0.45	0.35	0.862781	1.000000	-
Rv1681	moeX	12	172.09	204.35	196.67	272.47	0.88	0.75	0.499252	0.981822	-
Rv1682	-	13	82.50	101.39	110.95	161.39	0.74	0.63	0.497996	0.981822	-
Rv1683	-	36	7.62	7.17	41.17	61.99	0.19	0.12	0.609136	1.000000	-
Rv1684	-	4	0.00	0.00	0.00	0.00	0.00	0.00	1.000000	1.000000	No counts in all conditions
Rv1685c	-	7	0.14	0.00	6.00	0.00	0.02	0.00	0.428477	0.933486	-
Rv1686c	-	12	40.67	60.28	108.46	289.33	0.38	0.21	0.079009	0.463001	-
Rv1687c	-	10	67.58	65.54	119.25	140.44	0.57	0.47	0.996042	1.000000	-
Rv1688	mpg	8	160.30	124.56	192.36	153.30	0.83	0.81	0.184478	0.710879	-
Rv1689	tyrS	17	0.00	0.00	0.00	0.00	0.00	0.00	1.000000	1.000000	No counts in all conditions
Rv1690	lprJ	6	73.38	74.56	132.08	167.75	0.56	0.44	0.996315	1.000000	-
Rv1691	-	9	7.02	4.29	18.04	21.04	0.39	0.20	0.460581	0.952637	-
Rv1692	-	10	105.66	67.39	144.08	168.46	0.73	0.40	0.024848	0.230636	-
Rv1693	-	1	157.42	49.65	157.42	59.58	1.00	0.83	1.000000	1.000000	TA sites <= 1
Rv1694	tlyA	8	39.68	38.99	95.23	110.09	0.42	0.35	0.801318	1.000000	-
Rv1695	ppnK	7	0.00	0.00	0.00	0.00	0.00	0.00	1.000000	1.000000	No counts in all conditions
Rv1696	recN	18	31.53	23.75	68.10	85.50	0.46	0.28	0.365758	0.898276	-
Rv1697	-	15	0.00	0.00	0.00	0.00	0.00	0.00	1.000000	1.000000	No counts in all conditions
Rv1698	mctB	12	9.29	0.79	30.40	14.30	0.31	0.06	0.001008	0.020873	-
Rv1699	pyrG	34	0.00	0.03	0.00	6.00	0.00	0.00	0.340808	0.883069	-
Rv1700	-	10	4.23	5.33	21.16	45.69	0.20	0.12	0.396696	0.919739	-
Rv1701	-	13	2.49	0.80	14.97	12.44	0.17	0.06	0.309767	0.862156	-
Rv1702c	-	20	193.12	202.62	234.09	286.05	0.82	0.71	0.650934	1.000000	-
Rv1703c	-	11	264.60	300.59	329.50	413.31	0.80	0.73	0.990784	1.000000	-
Rv1704c	cycA	18	157.16	146.56	184.49	236.24	0.85	0.62	0.030179	0.264243	-
Rv1705c	PPE22	23	133.98	125.42	205.44	230.76	0.65	0.54	0.776926	1.000000	-
Rv1706c	PPE23	18	422.94	300.51	557.05	421.50	0.76	0.71	0.019350	0.195885	-
Rv1706A	-	1	0.00	0.00	0.00	0.00	0.00	0.00	1.000000	1.000000	TA sites <= 1
Rv1707	-	19	275.90	326.43	353.40	471.05	0.78	0.69	0.854704	1.000000	-
Rv1708	-	16	4.22	6.50	67.52	124.76	0.06	0.05	0.732963	1.000000	-
Rv1709	scpA	11	73.04	107.06	112.10	176.65	0.65	0.61	0.643416	1.000000	-
Rv1710	scpB	13	29.83	31.36	59.66	116.47	0.50	0.27	0.089201	0.496536	-
Rv1711	-	9	0.00	0.00	0.00	0.00	0.00	0.00	1.000000	1.000000	No counts in all conditions
Rv1712	cmk	11	0.74	0.09	16.37	6.00	0.05	0.02	0.519647	0.994183	-
Rv1713	engA	11	0.00	0.00	0.00	0.00	0.00	0.00	1.000000	1.000000	No counts in all conditions
Rv1714	-	6	64.27	32.61	110.18	65.22	0.58	0.50	0.028256	0.252361	-
Rv1715	fadB3	9	33.39	17.58	120.21	94.94	0.28	0.19	0.644598	1.000000	-
Rv1716	-	11	84.36	93.39	154.66	212.55	0.55	0.44	0.903116	1.000000	-
Rv1717	-	4	168.55	259.13	175.87	296.15	0.96	0.88	0.439987	0.941590	-
Rv1718	-	7	146.05	232.99	191.69	376.36	0.76	0.62	0.233058	0.765836	-
Rv1719	-	6	61.66	43.56	123.31	104.54	0.50	0.42	0.601741	1.000000	-
Rv1720c	vapC12	9	79.83	100.34	107.77	200.69	0.74	0.50	0.067872	0.430371	-
Rv1721c	vapB12	2	20.48	21.22	27.30	42.43	0.75	0.50	0.603561	1.000000	-
Rv1722	-	22	251.64	291.20	313.37	388.27	0.80	0.75	0.908795	1.000000	-
Rv1723	-	16	259.88	199.09	315.80	289.58	0.82	0.69	0.135293	0.606183	-
Rv1724c	-	11	209.51	329.51	256.07	402.74	0.82	0.82	0.424810	0.933486	-
Rv1725c	-	9	240.86	248.07	351.53	372.11	0.69	0.67	0.560678	1.000000	-
Rv1726	-	15	176.90	182.76	234.13	304.61	0.76	0.60	0.590783	1.000000	-
Rv1727	-	4	232.64	171.90	232.64	171.90	1.00	1.00	0.208447	0.739185	-
Rv1728c	-	17	81.87	83.07	134.69	162.95	0.61	0.51	0.997274	1.000000	-
Rv1729c	-	21	17.08	30.04	43.92	108.15	0.39	0.28	0.011263	0.133534	-
Rv1730c	-	29	46.93	51.47	145.82	218.43	0.32	0.24	0.751656	1.000000	-
Rv1731	gabD2	23	138.31	125.34	187.13	205.92	0.74	0.61	0.549805	1.000000	-
Rv1732c	-	8	63.18	51.36	84.24	88.05	0.75	0.58	0.575534	1.000000	-
Rv1733c	-	5	199.08	142.80	259.67	204.00	0.77	0.70	0.284420	0.839842	-
Rv1734c	-	2	663.45	862.56	663.45	940.98	1.00	0.92	0.566222	1.000000	-
Rv1735c	-	6	120.85	109.88	174.02	171.99	0.69	0.64	0.686462	1.000000	-
Rv1736c	narX	37	224.23	193.22	284.45	282.20	0.79	0.68	0.202879	0.736896	-
Rv1737c	narK2	13	128.00	127.04	140.62	176.95	0.91	0.72	0.091581	0.502819	-
Rv1738	-	2	125.44	112.71	136.85	150.28	0.92	0.75	0.738631	1.000000	-
Rv1739c	-	36	130.39	112.41	166.65	179.86	0.78	0.62	0.149391	0.642828	-
Rv1740	vapB34	4	59.64	51.58	89.46	95.23	0.67	0.54	0.947463	1.000000	-
Rv1741	vapC34	6	209.55	221.04	235.74	265.24	0.89	0.83	0.906965	1.000000	-
Rv1742	-	13	212.71	216.34	240.46	344.38	0.88	0.63	0.015466	0.168453	-
Rv1743	pknE	29	208.28	213.30	289.93	350.14	0.72	0.61	0.877607	1.000000	-
Rv1744c	-	5	303.79	304.81	414.26	481.28	0.73	0.63	0.986977	1.000000	-
Rv1745c	idi	11	16.96	21.85	36.10	65.54	0.47	0.33	0.514897	0.991517	-
Rv1746	pknF	13	271.00	323.80	293.59	394.63	0.92	0.82	0.531236	1.000000	-
Rv1747	-	29	277.43	252.37	371.33	430.52	0.75	0.59	0.285797	0.842666	-
Rv1748	-	12	237.14	253.53	299.54	396.83	0.79	0.64	0.625118	1.000000	-
Rv1749c	-	16	135.18	157.50	188.07	247.88	0.72	0.64	0.935679	1.000000	-
Rv1750c	fadD1	36	118.37	140.73	199.75	286.76	0.59	0.49	0.611942	1.000000	-
Rv1751	-	19	62.90	71.44	112.03	148.08	0.56	0.48	0.867466	1.000000	-
Rv1752	-	4	30.54	57.91	56.38	126.36	0.54	0.46	0.378011	0.908219	-
Rv1753c	PPE24	61	32.79	38.34	89.56	129.94	0.37	0.30	0.435160	0.936512	-
Rv1754c	-	33	106.37	95.90	160.77	188.00	0.66	0.51	0.534183	1.000000	-
Rv1755c	plcD	16	7.14	6.19	48.99	59.44	0.15	0.10	0.976040	1.000000	-
Rv1756c	-	23	153.14	283.44	166.40	307.99	0.92	0.92	0.003402	0.056036	-
Rv1757c	-	4	267.86	353.15	292.21	470.87	0.92	0.75	0.404253	0.927141	-
Rv1758	cut1	11	344.88	322.80	399.33	417.74	0.86	0.77	0.638218	1.000000	-
Rv1759c	wag22	23	63.11	76.02	138.24	187.33	0.46	0.41	0.716155	1.000000	-
Rv1760	-	26	286.77	293.29	406.69	448.57	0.71	0.65	0.575122	1.000000	-
Rv1761c	-	4	273.39	168.65	364.52	238.09	0.75	0.71	0.005705	0.083993	-
Rv1762c	-	9	198.89	163.97	238.67	215.96	0.83	0.76	0.369604	0.900856	-
Rv1763	-	4	228.93	299.87	261.64	359.85	0.88	0.83	0.933181	1.000000	-
Rv1764	-	22	185.43	312.40	203.98	332.56	0.91	0.94	0.021991	0.213472	-
Rv1765c	-	6	258.43	264.97	265.82	298.09	0.97	0.89	0.588142	1.000000	-
Rv1765A	-	3	67.87	110.43	101.81	220.87	0.67	0.50	0.408852	0.929925	-
Rv1766	-	3	77.19	41.76	99.24	83.51	0.78	0.50	0.303648	0.856395	-
Rv1767	-	7	108.70	164.04	175.59	299.55	0.62	0.55	0.673194	1.000000	-
Rv1768	PE_PGRS31	17	150.29	125.91	176.20	171.23	0.85	0.74	0.169683	0.685077	-
Rv1769	-	20	190.16	154.91	271.66	241.41	0.70	0.64	0.206393	0.737985	-
Rv1770	-	16	261.54	254.13	313.85	343.61	0.83	0.74	0.594570	1.000000	-
Rv1771	-	22	168.18	190.14	233.68	288.48	0.72	0.66	0.888478	1.000000	-
Rv1772	-	4	42.30	52.95	78.08	115.52	0.54	0.46	0.978698	1.000000	-
Rv1773c	-	10	86.00	47.61	143.34	119.02	0.60	0.40	0.245276	0.787350	-
Rv1774	-	27	140.34	114.83	184.84	182.38	0.76	0.63	0.203155	0.736896	-
Rv1775	-	12	80.07	63.35	101.14	99.16	0.79	0.64	0.383359	0.908405	-
Rv1776c	-	11	42.36	46.77	79.89	106.43	0.53	0.44	0.938227	1.000000	-
Rv1777	cyp144	23	153.01	153.34	237.26	278.44	0.64	0.55	0.984459	1.000000	-
Rv1778c	-	5	21.67	19.59	38.24	39.18	0.57	0.50	0.796453	1.000000	-
Rv1779c	-	12	97.89	71.03	220.24	213.09	0.44	0.33	0.729064	1.000000	-
Rv1780	-	9	110.06	100.06	129.20	135.08	0.85	0.74	0.603058	1.000000	-
Rv1781c	malQ	25	277.63	290.90	338.58	415.57	0.82	0.70	0.618724	1.000000	-
Rv1782	eccB5	16	0.00	0.00	0.00	0.00	0.00	0.00	1.000000	1.000000	No counts in all conditions
Rv1783	eccC5	59	0.01	0.05	5.00	8.00	0.00	0.01	0.015849	0.171073	-
Rv1785c	cyp143	16	71.58	45.40	110.83	111.75	0.65	0.41	0.102223	0.533612	-
Rv1786	-	1	380.10	404.75	380.10	404.75	1.00	1.00	1.000000	1.000000	TA sites <= 1
Rv1787	PPE25	15	289.44	258.31	366.90	415.13	0.79	0.62	0.362925	0.897557	-
Rv1788	PE18	4	561.29	456.50	748.39	576.63	0.75	0.79	0.240869	0.780687	-
Rv1789	PPE26	18	330.96	266.11	415.63	378.15	0.80	0.70	0.204539	0.737746	-
Rv1790	PPE27	15	455.49	313.05	539.40	454.43	0.84	0.69	0.080631	0.468014	-
Rv1791	PE19	6	24.66	0.19	52.22	7.00	0.47	0.03	0.000064	0.002210	-
Rv1793	esxN	3	42.95	24.89	55.22	44.80	0.78	0.56	0.443616	0.944949	-
Rv1794	-	18	0.00	0.00	0.00	0.00	0.00	0.00	1.000000	1.000000	No counts in all conditions
Rv1795	eccD5	18	0.00	0.11	0.00	12.00	0.00	0.01	0.271857	0.821056	-
Rv1796	mycP5	29	0.03	0.20	6.00	11.33	0.01	0.02	0.278977	0.830594	-
Rv1797	eccE5	15	0.00	0.00	0.00	0.00	0.00	0.00	1.000000	1.000000	No counts in all conditions
Rv1798	eccA5	30	22.62	1.44	37.35	12.30	0.61	0.12	0.000000	0.000000	-
Rv1799	lppT	2	144.54	164.11	216.81	328.22	0.67	0.50	0.936489	1.000000	-
Rv1800	PPE28	39	216.59	215.41	298.13	352.48	0.73	0.61	0.799328	1.000000	-
Rv1801	PPE29	21	206.87	199.75	289.61	326.87	0.71	0.61	0.891235	1.000000	-
Rv1802	PPE30	18	369.39	317.86	438.40	413.60	0.84	0.77	0.227850	0.759942	-
Rv1803c	PE_PGRS32	30	172.23	191.50	238.47	302.37	0.72	0.63	0.999458	1.000000	-
Rv1804c	-	9	191.34	208.46	246.01	341.12	0.78	0.61	0.549053	1.000000	-
Rv1805c	-	5	14.03	30.91	38.27	103.03	0.37	0.30	0.209992	0.739185	-
Rv1806	PE20	5	15.58	6.58	46.74	19.75	0.33	0.33	0.048199	0.351386	-
Rv1807	PPE31	17	86.31	89.73	163.04	223.23	0.53	0.40	0.881248	1.000000	-
Rv1808	PPE32	25	179.54	182.57	212.06	248.95	0.85	0.73	0.539801	1.000000	-
Rv1809	PPE33	19	97.50	97.15	165.89	201.36	0.59	0.48	0.990043	1.000000	-
Rv1810	-	11	169.33	177.84	214.91	255.17	0.79	0.70	0.970789	1.000000	-
Rv1811	mgtC	15	635.59	586.84	697.60	723.50	0.91	0.81	0.381863	0.908405	-
Rv1812c	-	22	311.33	215.44	428.07	346.81	0.73	0.62	0.108727	0.550346	-
Rv1813c	-	9	146.79	106.62	165.14	140.42	0.89	0.76	0.049975	0.358019	-
Rv1814	erg3	21	442.44	499.57	516.17	676.84	0.86	0.74	0.542955	1.000000	-
Rv1815	-	7	264.44	217.54	317.33	326.30	0.83	0.67	0.490463	0.977287	-
Rv1816	-	15	119.46	112.31	170.66	202.17	0.70	0.56	0.751201	1.000000	-
Rv1817	-	26	209.13	226.67	260.99	336.76	0.80	0.67	0.583193	1.000000	-
Rv1818c	PE_PGRS33	11	73.17	82.42	172.48	170.00	0.42	0.48	0.111824	0.553104	-
Rv1819c	bacA	29	352.89	237.15	420.57	301.20	0.84	0.79	0.000105	0.003212	-
Rv1820	ilvG	16	355.63	205.02	387.96	293.76	0.92	0.70	0.000466	0.011178	-
Rv1821	secA2	36	4.59	0.69	19.84	16.46	0.23	0.04	0.000007	0.000305	-
Rv1822	pgsA2	17	17.03	16.86	289.47	286.65	0.06	0.06	0.422661	0.933486	-
Rv1823	-	14	66.26	55.57	111.32	141.44	0.60	0.39	0.397594	0.919739	-
Rv1824	-	4	109.51	67.18	114.27	107.49	0.96	0.62	0.030171	0.264243	-
Rv1825	-	9	124.86	95.69	134.85	151.97	0.93	0.63	0.010179	0.123800	-
Rv1826	gcvH	7	0.00	0.00	0.00	0.00	0.00	0.00	1.000000	1.000000	No counts in all conditions
Rv1827	garA	6	0.00	0.00	0.00	0.00	0.00	0.00	1.000000	1.000000	No counts in all conditions
Rv1828	-	13	0.08	0.00	6.00	0.00	0.01	0.00	0.428449	0.933486	-
Rv1829	-	9	41.59	9.12	64.17	35.16	0.65	0.26	0.000271	0.006972	-
Rv1830	-	10	0.00	0.00	0.00	0.00	0.00	0.00	1.000000	1.000000	No counts in all conditions
Rv1831	-	5	187.42	174.16	281.13	326.56	0.67	0.53	0.959950	1.000000	-
Rv1832	gcvB	50	0.00	0.00	0.00	0.00	0.00	0.00	1.000000	1.000000	No counts in all conditions
Rv1833c	-	13	138.27	151.96	179.75	232.41	0.77	0.65	0.900961	1.000000	-
Rv1834	lipZ	10	188.09	215.83	230.32	359.72	0.82	0.60	0.162911	0.667504	-
Rv1835c	-	34	283.74	291.38	319.79	376.21	0.89	0.77	0.294175	0.847615	-
Rv1836c	-	37	1.27	0.37	18.78	27.10	0.07	0.01	0.073673	0.450837	-
Rv1837c	glcB	22	0.00	0.00	0.00	0.00	0.00	0.00	1.000000	1.000000	No counts in all conditions
Rv1838c	vapC13	10	470.12	600.79	494.87	693.22	0.95	0.87	0.545919	1.000000	-
Rv1839c	vapB13	1	180.23	225.45	180.23	225.45	1.00	1.00	1.000000	1.000000	TA sites <= 1
Rv1840c	PE_PGRS34	15	68.84	88.52	177.03	295.05	0.39	0.30	0.742389	1.000000	-
Rv1841c	-	13	178.55	205.13	240.11	296.30	0.74	0.69	0.881061	1.000000	-
Rv1842c	-	15	190.82	173.12	241.88	268.63	0.79	0.64	0.533508	1.000000	-
Rv1843c	guaB1	20	915.83	953.80	1121.43	1204.80	0.82	0.79	0.392331	0.915264	-
Rv1844c	gnd1	14	386.77	423.85	406.11	456.46	0.95	0.93	0.785198	1.000000	-
Rv1845c	blaR	13	0.00	0.00	0.00	0.00	0.00	0.00	1.000000	1.000000	No counts in all conditions
Rv1846c	blaI	3	280.86	241.03	280.86	255.21	1.00	0.94	0.259444	0.805799	-
Rv1847	-	5	363.53	433.82	519.33	619.75	0.70	0.70	0.755337	1.000000	-
Rv1848	ureA	2	149.34	117.37	149.34	117.37	1.00	1.00	0.485592	0.975544	-
Rv1849	ureB	6	35.80	23.84	128.87	66.01	0.28	0.36	0.030370	0.265337	-
Rv1850	ureC	11	32.96	52.29	55.78	150.05	0.59	0.35	0.002929	0.049879	-
Rv1851	ureF	2	141.89	117.70	212.84	156.93	0.67	0.75	0.412315	0.932712	-
Rv1852	ureG	4	212.65	135.12	425.29	270.24	0.50	0.50	0.025075	0.231674	-
Rv1853	ureD	5	42.11	22.19	70.18	60.52	0.60	0.37	0.438873	0.939708	-
Rv1854c	ndh	17	0.00	0.06	0.00	6.00	0.00	0.01	0.323913	0.866964	-
Rv1855c	-	11	215.85	264.43	222.60	311.65	0.97	0.85	0.128145	0.586578	-
Rv1856c	-	4	6.31	13.46	15.14	64.62	0.42	0.21	0.017160	0.181319	-
Rv1857	modA	5	391.85	425.25	470.21	531.56	0.83	0.80	0.853877	1.000000	-
Rv1858	modB	17	175.69	183.34	226.85	340.01	0.77	0.54	0.052081	0.366240	-
Rv1859	modC	16	230.77	239.99	266.91	343.87	0.86	0.70	0.238236	0.775908	-
Rv1860	apa	14	57.09	52.64	78.62	119.51	0.73	0.44	0.025454	0.233649	-
Rv1861	-	7	157.11	192.50	227.54	384.99	0.69	0.50	0.444394	0.944949	-
Rv1862	adhA	15	168.81	155.18	194.78	221.69	0.87	0.70	0.256016	0.800199	-
Rv1863c	-	10	375.92	397.91	451.10	497.38	0.83	0.80	0.802439	1.000000	-
Rv1864c	-	9	457.74	528.80	494.36	634.56	0.93	0.83	0.724862	1.000000	-
Rv1865c	-	12	152.49	183.32	199.63	329.97	0.76	0.56	0.160369	0.661945	-
Rv1866	-	32	61.32	61.58	138.51	197.06	0.44	0.31	0.570581	1.000000	-
Rv1867	-	18	160.36	132.27	219.22	234.18	0.73	0.56	0.392586	0.915264	-
Rv1868	-	27	216.51	191.98	354.28	330.86	0.61	0.58	0.056989	0.387546	-
Rv1869c	-	23	196.42	269.68	265.74	432.75	0.74	0.62	0.311083	0.863718	-
Rv1870c	-	10	164.98	214.87	202.02	299.81	0.82	0.72	0.739631	1.000000	-
Rv1871c	-	8	124.40	113.54	135.71	143.42	0.92	0.79	0.419311	0.933486	-
Rv1872c	lldD2	13	200.29	200.79	318.83	401.57	0.63	0.50	0.915197	1.000000	-
Rv1873	-	9	541.99	489.46	552.21	550.64	0.98	0.89	0.189175	0.717199	-
Rv1874	-	11	231.64	250.77	259.13	306.50	0.89	0.82	0.900866	1.000000	-
Rv1875	-	4	339.19	234.01	339.19	255.28	1.00	0.92	0.056816	0.387021	-
Rv1876	bfrA	10	251.74	275.45	269.72	344.32	0.93	0.80	0.322602	0.866964	-
Rv1877	-	30	312.07	320.01	357.78	411.44	0.87	0.78	0.578861	1.000000	-
Rv1878	glnA3	26	135.82	135.47	223.03	278.08	0.61	0.49	0.888591	1.000000	-
Rv1879	-	17	150.65	171.10	199.57	281.49	0.75	0.61	0.520221	0.994183	-
Rv1880c	cyp140	15	215.01	223.85	272.55	324.94	0.79	0.69	0.925546	1.000000	-
Rv1881c	lppE	8	271.96	279.09	310.81	372.13	0.88	0.75	0.692704	1.000000	-
Rv1882c	-	14	367.68	369.11	390.95	442.93	0.94	0.83	0.329249	0.869493	-
Rv1883c	-	6	140.08	152.88	148.32	220.14	0.94	0.69	0.051099	0.363479	-
Rv1884c	rpfC	5	76.31	62.55	91.58	125.09	0.83	0.50	0.110029	0.551644	-
Rv1885c	-	9	185.34	128.55	244.11	231.39	0.76	0.56	0.305040	0.856630	-
Rv1886c	fbpB	23	224.09	253.86	249.39	310.02	0.90	0.82	0.785549	1.000000	-
Rv1887	-	19	239.38	253.63	368.77	466.36	0.65	0.54	0.974265	1.000000	-
Rv1888c	-	13	218.62	259.09	266.44	342.53	0.82	0.76	0.973987	1.000000	-
Rv1888A	-	0	0.00	0.00	0.00	0.00	0.00	0.00	1.000000	1.000000	TA sites <= 1
Rv1889c	-	3	57.39	105.54	172.17	316.62	0.33	0.33	0.382585	0.908405	-
Rv1890c	-	8	197.56	188.92	278.91	335.86	0.71	0.56	0.816514	1.000000	-
Rv1891	-	8	86.91	103.93	104.30	199.55	0.83	0.52	0.010322	0.124205	-
Rv1892	-	7	347.95	445.84	417.54	720.21	0.83	0.62	0.194357	0.726626	-
Rv1893	-	0	0.00	0.00	0.00	0.00	0.00	0.00	1.000000	1.000000	TA sites <= 1
Rv1894c	-	11	535.68	562.69	589.25	687.73	0.91	0.82	0.710967	1.000000	-
Rv1895	-	17	155.63	127.32	264.57	259.74	0.59	0.49	0.602628	1.000000	-
Rv1896c	-	21	109.07	101.67	193.55	224.74	0.56	0.45	0.956652	1.000000	-
Rv1897c	-	4	126.95	72.06	132.46	96.08	0.96	0.75	0.047643	0.350048	-
Rv1898	-	3	178.73	130.40	201.07	195.60	0.89	0.67	0.459787	0.951536	-
Rv1899c	lppD	10	229.49	237.20	264.80	290.45	0.87	0.82	0.794818	1.000000	-
Rv1900c	lipJ	19	162.24	138.94	212.59	223.09	0.76	0.62	0.387892	0.909896	-
Rv1901	cinA	17	491.25	523.63	538.79	628.36	0.91	0.83	0.661548	1.000000	-
Rv1902c	nanT	30	175.46	197.22	228.86	341.34	0.77	0.58	0.062626	0.407274	-
Rv1903	-	5	259.87	288.34	324.83	411.92	0.80	0.70	0.972568	1.000000	-
Rv1904	-	10	348.79	330.09	394.86	421.39	0.88	0.78	0.673002	1.000000	-
Rv1905c	aao	17	254.93	263.76	279.60	358.72	0.91	0.74	0.076271	0.456149	-
Rv1906c	-	9	200.51	122.63	292.64	220.73	0.69	0.56	0.180948	0.703317	-
Rv1907c	-	10	117.40	137.40	190.39	249.82	0.62	0.55	0.851237	1.000000	-
Rv1908c	katG	34	0.00	0.00	0.00	0.00	0.00	0.00	1.000000	1.000000	No counts in all conditions
Rv1909c	furA	8	64.96	42.72	129.92	97.64	0.50	0.44	0.378971	0.908405	-
Rv1910c	-	12	153.05	134.67	196.78	197.88	0.78	0.68	0.615077	1.000000	-
Rv1911c	lppC	8	78.41	108.86	121.40	209.02	0.65	0.52	0.526051	1.000000	-
Rv1912c	fadB5	13	90.29	125.38	143.72	296.35	0.63	0.42	0.086628	0.486966	-
Rv1913	-	10	46.42	35.34	107.13	124.72	0.43	0.28	0.767787	1.000000	-
Rv1914c	-	5	44.56	59.05	78.64	136.28	0.57	0.43	0.602910	1.000000	-
Rv1915	aceAa	21	200.91	168.76	287.67	303.77	0.70	0.56	0.537084	1.000000	-
Rv1916	aceAb	16	146.01	140.78	173.05	211.17	0.84	0.67	0.245069	0.787317	-
Rv1917c	PPE34	114	80.30	96.35	161.55	232.87	0.50	0.41	0.270258	0.818897	-
Rv1918c	PPE35	71	57.50	72.29	137.60	212.37	0.42	0.34	0.224958	0.755468	-
Rv1919c	-	7	200.63	155.12	234.06	210.16	0.86	0.74	0.342431	0.883069	-
Rv1920	-	11	168.63	132.18	252.95	218.10	0.67	0.61	0.324629	0.866964	-
Rv1921c	lppF	20	217.66	278.99	253.59	380.45	0.86	0.73	0.249680	0.791382	-
Rv1922	-	19	236.57	294.53	299.66	425.02	0.79	0.69	0.708381	1.000000	-
Rv1923	lipD	28	296.61	357.73	330.01	420.27	0.90	0.85	0.981511	1.000000	-
Rv1924c	-	9	200.41	250.21	240.49	346.45	0.83	0.72	0.738168	1.000000	-
Rv1925	fadD31	34	68.34	107.64	93.57	189.29	0.73	0.57	0.000114	0.003438	-
Rv1926c	mpt63	8	147.54	114.75	186.36	189.93	0.79	0.60	0.425178	0.933486	-
Rv1927	-	16	259.78	246.56	346.37	375.71	0.75	0.66	0.821756	1.000000	-
Rv1928c	-	17	136.88	140.90	188.67	228.12	0.73	0.62	0.943565	1.000000	-
Rv1929c	-	9	90.37	79.27	143.53	164.63	0.63	0.48	0.847651	1.000000	-
Rv1930c	-	4	27.15	12.82	65.16	38.46	0.42	0.33	0.300023	0.855171	-
Rv1931c	-	2	180.85	219.27	271.27	292.37	0.67	0.75	0.597219	1.000000	-
Rv1932	tpx	7	87.79	40.61	131.69	89.78	0.67	0.45	0.120174	0.569553	-
Rv1933c	fadE18	9	49.38	43.47	63.48	86.94	0.78	0.50	0.099757	0.527115	-
Rv1934c	fadE17	11	147.11	148.99	164.56	218.51	0.89	0.68	0.096732	0.519742	-
Rv1935c	echA13	10	276.75	231.71	338.88	339.09	0.82	0.68	0.542635	1.000000	-
Rv1936	-	15	198.43	170.50	226.06	247.50	0.88	0.69	0.110886	0.551644	-
Rv1937	-	44	80.25	103.93	149.20	249.43	0.54	0.42	0.151262	0.645354	-
Rv1938	ephB	16	78.57	87.68	137.15	191.30	0.57	0.46	0.890974	1.000000	-
Rv1939	-	5	109.57	86.90	410.89	434.50	0.27	0.20	0.871227	1.000000	-
Rv1940	ribA1	8	258.90	209.98	388.35	387.65	0.67	0.54	0.758050	1.000000	-
Rv1941	-	3	114.39	135.92	187.19	244.66	0.61	0.56	0.957537	1.000000	-
Rv1942c	mazF5	2	46.39	35.98	50.61	107.95	0.92	0.33	0.022362	0.213472	-
Rv1943c	mazE5	10	90.86	111.65	227.15	352.57	0.40	0.32	0.891566	1.000000	-
Rv1944c	-	7	88.97	71.75	128.85	143.50	0.69	0.50	0.636612	1.000000	-
Rv1945	-	19	126.37	135.73	192.09	253.65	0.66	0.54	0.839640	1.000000	-
Rv1946c	lppG	7	69.96	86.30	104.95	144.98	0.67	0.60	0.820961	1.000000	-
Rv1947	-	3	127.98	111.43	135.51	167.14	0.94	0.67	0.222962	0.755468	-
Rv1948c	-	15	36.35	34.66	76.08	107.55	0.48	0.32	0.632130	1.000000	-
Rv1949c	-	17	126.40	151.65	214.87	315.68	0.59	0.48	0.664316	1.000000	-
Rv1950c	-	5	186.37	221.00	186.37	228.62	1.00	0.97	0.595158	1.000000	-
Rv1951c	-	5	87.65	70.99	101.14	112.09	0.87	0.63	0.343508	0.883069	-
Rv1952	vapB14	2	129.47	63.48	258.93	152.34	0.50	0.42	0.399869	0.923076	-
Rv1953	vapC14	9	186.83	167.31	336.30	430.23	0.56	0.39	0.793816	1.000000	-
Rv1954c	-	7	420.75	444.06	441.79	466.26	0.95	0.95	0.708034	1.000000	-
Rv1954A	-	5	315.27	324.99	337.79	348.20	0.93	0.93	0.739089	1.000000	-
Rv1955	higB	7	166.85	226.19	206.11	327.58	0.81	0.69	0.560163	1.000000	-
[truncated: 2,021 more rows]
